# Supplementary material for: Spatial reorganization of telomeres in long-lived quiescent cells
Source: Genome Biol. 2015 Sep 23;16(1):206. doi: 10.1186/s13059-015-0766-2 (PMC4581094; doi:10.1186/s13059-015-0766-2)
Supplement: Additional file 9: — Full resolution contact map binned at 10 RF of G1 population presented in Fig. 3 . (DAT 24.7 mb) [file 13059_2015_766_MOESM9_ESM.dat]

10	19	20	14	4	15	11	8	14	12	10	5	13	4	11	5	4	5	6	10	4	4	6	10	8	4	10	7	4	7	4	4	3	3	0	2	1	5	2	2	2	4	2	7	0	0	3	2	1	3
19	10	24	22	12	15	20	15	13	14	12	11	8	6	6	11	8	5	8	6	9	5	6	2	9	8	11	5	8	7	7	8	3	5	4	0	9	4	1	3	3	6	1	3	3	0	2	2	3	3
20	24	6	23	18	20	17	20	17	14	16	13	16	9	10	10	14	8	8	9	10	8	4	11	10	1	10	9	4	8	7	8	7	3	1	1	4	8	2	4	5	1	3	3	3	0	3	6	1	5
14	22	23	8	9	28	13	14	16	11	15	9	11	8	6	7	2	4	3	4	9	8	6	2	6	3	8	4	6	9	1	8	3	2	2	2	6	4	3	2	2	3	1	5	0	0	3	1	4	5
4	12	18	9	4	10	7	11	10	11	8	8	8	3	7	6	8	8	9	2	8	4	3	6	8	2	3	6	4	8	5	5	0	5	3	1	4	2	1	3	4	2	3	1	4	0	2	2	0	2
15	15	20	28	10	8	22	25	23	30	24	11	15	9	7	14	9	9	7	11	14	6	14	13	8	4	14	7	9	12	7	9	3	6	8	1	3	6	1	1	3	6	2	8	3	0	4	4	4	3
11	20	17	13	7	22	12	23	30	23	20	16	22	16	15	12	14	13	8	11	13	9	11	14	13	6	8	10	5	7	11	9	6	5	2	4	8	9	4	3	3	3	4	9	3	0	2	1	4	7
8	15	20	14	11	25	23	4	15	28	32	21	30	11	16	20	12	23	9	15	11	12	10	15	11	5	9	6	8	11	5	9	3	5	6	3	9	6	1	3	3	4	3	6	3	0	2	5	3	2
14	13	17	16	10	23	30	15	10	19	21	25	19	12	23	24	13	16	12	12	18	12	8	17	13	9	10	7	10	10	11	16	8	7	1	10	5	6	5	0	4	3	9	6	5	0	2	4	2	6
12	14	14	11	11	30	23	28	19	8	26	18	20	19	16	14	18	22	26	17	17	14	12	15	15	8	12	6	9	21	12	12	4	8	5	11	11	9	3	2	6	10	6	7	3	0	7	8	6	5
10	12	16	15	8	24	20	32	21	26	6	18	27	18	26	28	25	28	18	23	20	13	18	12	15	8	14	11	9	16	10	18	9	11	7	5	15	9	4	5	5	4	4	9	2	0	6	10	2	6
5	11	13	9	8	11	16	21	25	18	18	8	26	14	21	20	19	27	17	16	11	12	9	11	17	7	13	10	8	9	7	14	4	3	9	5	6	9	3	3	7	5	5	3	1	0	3	4	4	5
13	8	16	11	8	15	22	30	19	20	27	26	12	19	27	35	30	23	20	17	27	18	18	17	12	16	22	14	10	15	12	22	4	7	7	1	5	9	2	5	8	6	5	9	5	0	6	9	4	8
4	6	9	8	3	9	16	11	12	19	18	14	19	12	16	22	19	21	22	13	24	15	11	8	8	9	14	16	6	13	2	14	4	3	2	5	7	8	2	4	6	4	4	3	3	0	4	3	4	2
11	6	10	6	7	7	15	16	23	16	26	21	27	16	4	20	27	27	18	18	20	11	15	13	15	8	13	8	16	7	9	14	2	6	10	5	6	11	2	7	3	1	7	7	3	0	5	1	7	8
5	11	10	7	6	14	12	20	24	14	28	20	35	22	20	8	15	26	26	24	25	26	13	17	12	15	24	11	16	13	11	12	6	9	6	3	9	11	5	4	4	1	3	7	4	0	7	4	7	3
4	8	14	2	8	9	14	12	13	18	25	19	30	19	27	15	6	24	27	18	23	24	24	11	15	6	8	8	14	12	8	13	6	6	4	8	11	11	2	2	4	5	3	12	2	0	2	1	7	1
5	5	8	4	8	9	13	23	16	22	28	27	23	21	27	26	24	10	30	24	19	18	18	15	12	11	20	14	6	16	7	22	10	6	5	5	9	13	2	3	4	8	3	9	4	0	1	3	5	4
6	8	8	3	9	7	8	9	12	26	18	17	20	22	18	26	27	30	16	16	26	17	16	23	19	14	18	13	9	8	12	13	7	7	3	4	5	8	3	4	4	5	4	5	1	0	4	3	7	6
10	6	9	4	2	11	11	15	12	17	23	16	17	13	18	24	18	24	16	2	15	26	24	15	20	14	22	13	19	17	15	19	10	12	9	5	10	16	6	7	4	12	11	11	4	0	1	8	10	10
4	9	10	9	8	14	13	11	18	17	20	11	27	24	20	25	23	19	26	15	4	21	27	30	24	24	27	26	20	22	20	27	13	18	10	11	21	17	6	11	8	10	7	17	6	0	9	6	11	11
4	5	8	8	4	6	9	12	12	14	13	12	18	15	11	26	24	18	17	26	21	4	22	29	25	28	28	16	27	26	27	23	22	13	17	9	22	15	6	8	11	7	14	9	4	0	6	9	7	10
6	6	4	6	3	14	11	10	8	12	18	9	18	11	15	13	24	18	16	24	27	22	6	29	22	21	20	23	24	23	20	32	14	15	15	4	9	21	5	4	11	8	7	12	3	0	7	5	8	6
10	2	11	2	6	13	14	15	17	15	12	11	17	8	13	17	11	15	23	15	30	29	29	2	15	25	28	27	21	29	19	24	24	16	21	16	16	19	7	9	14	7	9	18	6	0	10	13	8	8
8	9	10	6	8	8	13	11	13	15	15	17	12	8	15	12	15	12	19	20	24	25	22	15	10	20	22	30	19	17	20	25	19	17	16	6	14	21	9	9	16	11	9	14	6	0	2	7	7	6
4	8	1	3	2	4	6	5	9	8	8	7	16	9	8	15	6	11	14	14	24	28	21	25	20	4	20	18	36	28	16	27	18	13	9	13	13	10	2	4	4	8	10	11	5	0	8	8	4	8
10	11	10	8	3	14	8	9	10	12	14	13	22	14	13	24	8	20	18	22	27	28	20	28	22	20	2	17	20	21	22	35	27	23	16	23	32	26	13	8	12	19	14	19	10	0	8	6	14	7
7	5	9	4	6	7	10	6	7	6	11	10	14	16	8	11	8	14	13	13	26	16	23	27	30	18	17	6	19	27	16	23	18	22	24	14	22	26	11	5	12	13	12	16	14	0	3	9	4	8
4	8	4	6	4	9	5	8	10	9	9	8	10	6	16	16	14	6	9	19	20	27	24	21	19	36	20	19	2	15	22	35	21	29	13	17	24	28	11	8	15	7	12	12	7	0	3	6	6	10
7	7	8	9	8	12	7	11	10	21	16	9	15	13	7	13	12	16	8	17	22	26	23	29	17	28	21	27	15	0	13	21	34	24	28	17	27	24	10	14	15	13	11	12	12	0	7	12	14	14
4	7	7	1	5	7	11	5	11	12	10	7	12	2	9	11	8	7	12	15	20	27	20	19	20	16	22	16	22	13	8	9	27	15	16	21	20	22	10	11	6	13	7	16	2	0	7	11	11	5
4	8	8	8	5	9	9	9	16	12	18	14	22	14	14	12	13	22	13	19	27	23	32	24	25	27	35	23	35	21	9	0	23	23	31	26	30	33	17	20	26	18	20	24	10	0	10	18	16	7
3	3	7	3	0	3	6	3	8	4	9	4	4	4	2	6	6	10	7	10	13	22	14	24	19	18	27	18	21	34	27	23	2	17	29	19	24	31	9	11	20	11	13	17	4	0	4	18	6	7
3	5	3	2	5	6	5	5	7	8	11	3	7	3	6	9	6	6	7	12	18	13	15	16	17	13	23	22	29	24	15	23	17	4	19	21	28	24	16	14	16	14	12	19	9	1	4	14	10	8
0	4	1	2	3	8	2	6	1	5	7	9	7	2	10	6	4	5	3	9	10	17	15	21	16	9	16	24	13	28	16	31	29	19	6	17	23	21	12	5	13	16	12	8	10	0	7	8	7	9
2	0	1	2	1	1	4	3	10	11	5	5	1	5	5	3	8	5	4	5	11	9	4	16	6	13	23	14	17	17	21	26	19	21	17	4	26	25	9	11	9	11	17	11	9	0	4	6	6	8
1	9	4	6	4	3	8	9	5	11	15	6	5	7	6	9	11	9	5	10	21	22	9	16	14	13	32	22	24	27	20	30	24	28	23	26	6	18	18	16	19	18	15	21	8	0	7	15	7	15
5	4	8	4	2	6	9	6	6	9	9	9	9	8	11	11	11	13	8	16	17	15	21	19	21	10	26	26	28	24	22	33	31	24	21	25	18	4	21	17	27	26	27	25	10	0	13	17	22	11
2	1	2	3	1	1	4	1	5	3	4	3	2	2	2	5	2	2	3	6	6	6	5	7	9	2	13	11	11	10	10	17	9	16	12	9	18	21	4	19	17	16	11	17	8	0	3	13	10	7
2	3	4	2	3	1	3	3	0	2	5	3	5	4	7	4	2	3	4	7	11	8	4	9	9	4	8	5	8	14	11	20	11	14	5	11	16	17	19	4	9	10	19	20	6	0	10	14	7	9
2	3	5	2	4	3	3	3	4	6	5	7	8	6	3	4	4	4	4	4	8	11	11	14	16	4	12	12	15	15	6	26	20	16	13	9	19	27	17	9	8	16	18	25	10	0	16	14	16	13
4	6	1	3	2	6	3	4	3	10	4	5	6	4	1	1	5	8	5	12	10	7	8	7	11	8	19	13	7	13	13	18	11	14	16	11	18	26	16	10	16	10	18	25	22	0	18	13	20	6
2	1	3	1	3	2	4	3	9	6	4	5	5	4	7	3	3	3	4	11	7	14	7	9	9	10	14	12	12	11	7	20	13	12	12	17	15	27	11	19	18	18	6	17	15	0	13	22	24	15
7	3	3	5	1	8	9	6	6	7	9	3	9	3	7	7	12	9	5	11	17	9	12	18	14	11	19	16	12	12	16	24	17	19	8	11	21	25	17	20	25	25	17	4	12	0	10	23	24	20
0	3	3	0	4	3	3	3	5	3	2	1	5	3	3	4	2	4	1	4	6	4	3	6	6	5	10	14	7	12	2	10	4	9	10	9	8	10	8	6	10	22	15	12	0	0	9	15	13	10
0	0	0	0	0	0	0	0	0	0	0	0	0	0	0	0	0	0	0	0	0	0	0	0	0	0	0	0	0	0	0	0	0	1	0	0	0	0	0	0	0	0	0	0	0	0	0	0	1	0
3	2	3	3	2	4	2	2	2	7	6	3	6	4	5	7	2	1	4	1	9	6	7	10	2	8	8	3	3	7	7	10	4	4	7	4	7	13	3	10	16	18	13	10	9	0	4	5	12	13
2	2	6	1	2	4	1	5	4	8	10	4	9	3	1	4	1	3	3	8	6	9	5	13	7	8	6	9	6	12	11	18	18	14	8	6	15	17	13	14	14	13	22	23	15	0	5	6	24	29
1	3	1	4	0	4	4	3	2	6	2	4	4	4	7	7	7	5	7	10	11	7	8	8	7	4	14	4	6	14	11	16	6	10	7	6	7	22	10	7	16	20	24	24	13	1	12	24	6	26
3	3	5	5	2	3	7	2	6	5	6	5	8	2	8	3	1	4	6	10	11	10	6	8	6	8	7	8	10	14	5	7	7	8	9	8	15	11	7	9	13	6	15	20	10	0	13	29	26	4
3	3	4	3	0	3	1	3	6	3	6	6	4	3	3	3	3	4	2	6	3	4	8	7	4	4	5	5	3	8	5	9	2	5	4	8	7	14	2	7	9	9	14	21	7	0	18	33	26	17
1	3	3	4	0	2	6	3	3	2	4	4	1	2	4	2	4	3	6	9	4	6	5	5	7	4	9	6	10	8	4	7	5	3	6	5	12	12	8	4	5	13	10	13	8	0	9	15	26	23
3	2	3	5	1	4	2	8	8	3	4	3	3	2	2	2	5	3	4	4	4	3	3	4	7	3	8	1	6	9	4	7	8	7	5	7	5	11	4	5	10	10	13	12	2	0	10	20	18	23
2	4	3	1	1	4	2	3	1	8	2	5	5	2	4	6	0	0	1	6	6	5	1	7	9	4	11	5	4	5	5	10	5	8	6	2	9	11	1	11	3	12	10	19	8	0	9	19	18	20
1	2	3	2	1	2	6	3	3	5	2	1	0	1	2	1	2	2	2	2	0	2	2	2	0	1	2	4	3	2	6	4	2	1	1	1	6	4	3	3	5	0	4	5	5	0	4	13	11	12
5	3	4	3	2	7	5	2	5	8	3	2	6	3	3	3	5	3	2	7	5	3	3	4	6	4	10	10	3	11	3	10	7	1	7	8	6	5	3	3	3	7	8	10	10	0	16	17	13	21
5	5	8	9	5	7	3	8	7	6	1	5	7	2	9	4	6	7	2	6	7	7	1	7	15	8	12	7	4	8	3	9	3	3	7	4	8	13	5	7	9	9	11	16	5	0	13	23	20	26
13	14	5	12	6	14	6	4	11	9	3	7	6	5	9	7	5	9	4	10	8	11	9	12	14	7	8	9	11	18	7	16	12	11	8	8	13	12	7	5	12	13	16	18	9	0	14	26	22	29
5	4	9	5	1	7	6	5	5	4	6	3	5	4	6	6	1	3	2	2	6	3	4	7	4	4	7	5	2	5	3	5	7	9	1	3	8	8	3	4	6	6	7	13	6	0	8	17	11	14
9	10	12	12	5	9	10	5	9	9	4	2	10	4	4	6	4	3	5	5	6	9	3	11	8	6	14	10	3	14	4	9	4	10	4	7	9	10	4	6	4	9	16	10	3	0	15	19	10	17
0	1	1	1	1	4	1	0	0	1	2	2	0	0	0	0	0	0	1	1	0	2	1	1	1	2	0	1	0	1	2	2	1	1	2	1	0	1	1	1	0	0	2	1	2	0	3	1	2	1
0	0	0	0	0	0	0	0	0	0	0	0	0	0	0	0	0	0	0	0	0	0	0	0	0	0	0	0	0	0	0	0	0	0	0	0	0	0	0	0	0	0	0	0	0	0	0	0	0	0
0	1	0	0	0	0	0	0	0	0	0	0	0	0	0	0	0	0	0	0	1	0	0	0	0	0	0	0	0	0	0	0	0	0	0	0	0	0	0	0	0	1	0	1	0	0	0	0	0	0
4	1	1	2	2	4	1	1	0	4	2	1	1	1	0	2	1	2	2	4	2	2	3	6	1	2	3	5	2	1	0	5	4	3	2	2	4	4	2	2	1	1	0	4	1	0	2	3	5	4
2	6	3	1	1	3	1	3	2	1	2	2	3	0	1	0	1	2	0	3	1	2	0	1	0	2	4	1	3	1	0	2	1	1	0	1	1	3	1	1	1	1	4	1	1	0	3	1	2	3
0	0	0	0	0	0	0	0	0	0	0	0	0	0	0	0	0	0	0	0	0	1	0	0	0	0	0	0	2	0	0	0	0	0	0	0	0	0	0	0	0	0	0	0	0	0	0	0	0	0
2	1	0	0	0	1	1	0	0	2	0	0	0	0	0	0	0	0	0	0	0	0	1	0	0	0	0	1	1	1	0	1	0	0	0	0	0	0	0	1	0	1	0	0	0	0	0	0	0	0
3	5	2	0	0	3	2	0	4	1	0	1	1	1	1	1	1	4	0	0	1	2	1	4	0	0	4	0	2	2	1	1	0	0	2	1	1	2	0	3	3	1	1	2	0	0	0	1	1	3
4	2	2	1	1	2	1	0	0	2	1	1	1	0	0	2	0	0	2	0	2	0	2	2	2	0	2	0	0	4	2	2	0	1	1	1	0	0	3	0	0	1	0	1	0	0	0	0	0	0
2	2	3	0	1	2	3	3	2	5	2	4	0	1	3	1	1	0	1	2	3	2	1	2	1	1	1	2	1	3	0	2	0	2	0	0	1	0	0	0	1	1	0	0	0	0	0	2	0	1
2	5	2	0	0	0	1	1	2	2	1	1	1	0	1	0	0	0	1	1	0	1	0	1	3	1	1	2	1	4	1	1	1	2	0	0	1	0	0	2	0	0	0	0	0	0	0	0	5	0
1	2	3	1	1	5	1	4	3	3	0	1	1	2	0	2	0	2	2	3	3	3	0	4	2	0	2	1	2	5	1	1	0	0	1	1	1	2	0	1	1	2	1	1	0	0	2	1	1	1
3	0	0	0	2	1	1	2	2	0	2	3	1	1	1	2	1	1	3	0	0	2	1	3	1	0	1	3	3	3	1	3	2	2	0	1	2	3	0	0	1	0	2	0	1	0	0	3	1	0
0	0	0	1	0	0	0	0	0	1	1	2	1	1	2	0	0	1	1	0	0	0	1	0	0	0	0	1	0	1	0	0	0	0	1	0	0	0	0	0	0	0	0	1	0	0	0	0	0	1
0	0	0	0	0	0	0	0	0	0	0	0	0	0	0	0	0	0	0	0	0	0	0	0	0	0	0	0	0	0	0	1	0	0	0	0	0	0	0	0	0	0	0	0	0	0	0	0	0	0
0	0	0	0	0	0	0	0	0	0	0	0	0	0	0	0	0	0	0	0	0	0	0	0	0	0	0	0	0	0	0	0	0	0	0	0	0	0	0	0	0	0	0	0	0	0	0	0	0	0
2	1	0	0	0	0	0	1	0	4	3	0	0	1	1	0	0	1	1	2	3	4	1	0	0	1	1	1	0	3	0	2	1	0	1	0	1	1	0	0	2	1	1	2	1	0	0	1	1	0
0	1	0	0	0	1	2	0	0	4	0	1	2	0	1	1	0	1	0	1	0	1	0	1	1	0	0	1	1	1	0	2	0	0	0	2	1	0	2	0	0	0	0	2	0	0	0	0	2	0
0	1	1	0	1	0	1	0	0	0	1	1	1	1	1	1	1	0	0	0	0	0	1	1	1	0	1	0	0	1	0	0	1	0	0	0	0	0	1	0	1	1	0	2	0	0	0	0	0	0
0	0	2	0	0	1	2	2	0	1	1	0	0	1	0	0	0	0	0	1	2	0	0	1	0	0	0	0	1	2	2	1	0	0	1	2	0	0	0	0	2	0	0	1	0	0	0	1	0	2
1	2	1	1	1	0	0	1	0	0	3	0	1	3	0	3	3	1	1	1	0	1	2	0	2	1	1	0	1	2	3	2	1	2	1	0	0	2	2	1	1	0	0	5	0	0	2	0	1	1
1	2	2	0	0	0	0	1	1	0	1	0	0	0	1	1	1	1	1	0	1	1	2	1	0	1	3	3	1	3	0	0	0	1	1	0	2	1	0	0	1	0	0	1	0	0	0	0	0	0
1	0	1	0	0	1	3	1	2	1	1	0	0	0	1	0	1	0	0	0	2	2	1	3	2	0	1	1	0	2	0	1	2	0	1	0	0	1	1	1	0	1	0	1	0	0	2	3	0	0
1	1	0	1	0	1	4	2	0	1	1	0	0	1	1	4	1	1	0	0	2	2	0	2	3	0	0	0	1	1	0	3	0	1	0	0	0	1	2	0	1	0	1	2	0	0	1	1	2	0
0	0	1	2	0	5	2	0	3	3	2	0	0	0	0	1	0	1	2	2	1	1	1	1	3	1	1	2	2	2	0	4	0	0	2	1	4	1	1	0	0	1	1	0	1	0	1	1	0	2
0	1	0	2	1	2	4	1	1	0	1	0	1	0	1	1	1	0	3	0	2	4	0	2	1	0	2	1	1	1	4	3	1	4	0	0	2	0	2	0	0	2	1	0	1	0	0	2	2	0
0	0	3	1	0	1	2	0	0	0	2	1	2	0	0	2	0	2	2	3	3	3	1	3	2	0	3	2	1	5	2	1	5	1	2	1	1	2	0	0	2	0	0	1	1	0	0	1	0	0
2	0	1	1	0	0	1	0	0	0	1	1	1	1	0	0	0	0	0	3	2	0	0	0	0	0	0	0	0	1	0	1	3	0	1	0	1	0	0	0	0	1	1	0	0	0	0	1	0	2
0	1	1	1	0	2	0	1	0	2	1	0	2	1	2	1	4	2	1	2	0	1	2	2	2	1	1	0	1	3	1	0	2	2	1	0	1	1	0	1	1	0	1	4	2	0	0	0	0	1
1	1	0	1	0	2	4	1	1	1	2	0	0	1	1	0	0	1	0	2	0	2	0	2	3	1	3	2	3	1	0	1	0	4	1	0	0	1	1	0	1	1	0	0	0	0	0	0	0	0
1	1	1	1	0	2	1	1	0	2	3	4	1	0	0	2	0	3	2	4	3	0	2	2	4	2	1	0	0	0	0	2	4	3	2	0	1	3	1	1	0	1	2	3	0	0	1	0	3	1
0	1	2	1	1	1	1	0	0	0	0	2	2	1	3	2	2	6	2	0	1	0	2	3	2	0	4	2	3	2	2	2	0	3	0	0	2	3	0	2	0	2	1	1	3	0	0	1	1	2
1	2	3	0	1	1	0	1	1	1	1	2	1	1	1	2	2	1	1	1	2	2	0	0	3	1	2	0	1	2	1	2	2	0	1	1	0	3	2	0	2	0	1	1	0	0	1	1	1	0
0	1	3	1	0	3	0	0	2	2	1	1	0	2	1	1	1	1	1	1	0	0	2	2	1	0	1	0	1	1	0	2	1	0	0	1	0	1	0	0	0	1	1	0	1	0	0	0	2	3
0	2	1	0	1	0	1	0	1	0	2	1	4	0	1	0	1	0	0	1	2	0	0	5	0	3	0	3	0	2	0	3	0	0	0	1	1	0	0	1	1	1	2	2	0	0	1	1	1	1
0	0	0	0	1	2	1	0	0	1	1	0	2	1	0	2	1	2	3	0	1	2	1	1	1	1	0	1	1	1	1	0	1	1	2	1	2	1	1	0	0	2	1	0	0	0	0	2	0	0
1	2	0	0	0	2	1	0	0	1	1	0	1	1	2	2	2	1	2	3	2	3	1	2	2	2	3	3	1	2	3	1	2	0	2	0	1	1	1	1	3	1	2	0	0	0	0	1	0	1
0	2	0	2	0	1	2	1	0	0	1	1	0	1	3	2	0	3	1	1	0	1	1	1	0	0	1	3	1	2	1	1	1	0	1	0	1	1	0	1	1	0	0	2	1	0	1	2	0	0
1	0	2	0	0	1	2	1	3	0	3	1	1	1	0	2	1	0	0	1	2	0	2	2	3	1	3	0	2	2	2	3	0	3	0	1	2	2	0	1	3	0	3	2	0	0	0	1	0	0
1	2	0	0	1	1	1	3	0	1	4	1	0	1	0	1	1	0	1	0	4	1	1	0	2	0	1	1	0	4	0	1	0	1	1	0	1	1	0	2	2	1	0	1	0	0	0	3	0	0
0	0	2	0	0	2	2	1	3	0	1	0	1	0	3	0	1	1	1	4	1	1	2	1	3	1	1	2	1	0	1	2	3	1	0	1	2	1	0	0	2	2	1	0	1	0	2	2	1	1
2	0	2	0	0	1	1	0	4	1	2	1	3	1	0	4	0	2	0	1	3	6	3	0	4	2	2	1	2	2	0	3	1	2	1	0	1	3	0	0	2	1	0	1	2	0	0	1	1	1
0	0	3	1	1	3	3	3	0	0	0	0	1	2	2	2	0	0	1	3	2	2	2	3	1	4	1	0	0	2	2	3	2	2	0	0	2	2	1	0	1	3	1	5	3	0	3	0	1	0
0	1	1	0	1	0	0	1	1	2	4	1	0	1	2	0	2	0	0	2	1	2	1	0	2	1	3	2	3	2	1	0	1	1	0	1	3	2	1	2	0	2	0	0	0	0	0	1	2	4
2	1	0	0	0	0	1	1	1	1	1	1	3	0	1	1	1	1	0	3	1	2	4	2	0	0	3	0	1	2	1	2	3	0	0	1	0	0	0	0	1	0	2	2	0	0	2	1	2	1
1	0	2	1	1	3	2	2	2	2	0	1	2	1	0	1	1	2	1	2	1	3	0	2	1	4	5	5	0	2	2	5	1	1	2	0	1	1	0	4	1	1	4	1	1	0	2	0	1	2
0	0	1	0	0	0	2	1	0	0	3	1	1	1	2	1	0	0	0	4	0	1	2	0	1	3	2	1	1	3	0	3	1	0	2	0	0	1	0	1	0	1	2	3	1	0	1	1	1	2
2	0	1	0	0	0	2	0	0	2	3	2	3	1	0	1	0	0	0	1	1	2	1	1	2	0	4	0	1	2	3	0	1	2	1	1	2	3	2	1	1	0	1	2	0	0	2	1	2	2
0	0	0	0	0	2	1	0	2	0	0	0	0	0	2	0	1	1	0	2	0	0	2	1	0	2	1	0	0	2	1	2	0	1	0	0	2	2	2	3	0	1	2	2	0	0	0	0	0	1
0	0	0	0	0	1	2	1	0	0	2	1	1	3	4	0	1	1	2	0	1	0	3	1	2	2	3	1	0	2	1	3	0	0	2	1	0	5	0	4	0	3	1	0	2	0	1	2	2	2
1	0	0	0	0	2	2	0	1	1	0	0	2	0	1	0	0	0	0	1	0	1	1	0	1	1	1	1	0	0	0	1	1	4	2	0	0	1	0	1	0	1	1	1	0	0	0	0	1	0
2	1	1	1	1	0	0	0	0	1	0	1	1	1	0	0	1	1	3	1	1	0	0	0	1	0	8	0	1	0	2	2	1	0	1	0	1	1	0	0	0	0	1	2	1	0	1	0	0	1
0	0	2	1	2	1	1	0	1	0	2	0	1	0	0	1	0	0	2	2	3	1	0	0	0	0	2	0	1	2	2	1	2	1	0	0	1	3	1	1	1	1	1	0	0	0	1	0	1	1
1	1	1	1	0	0	0	2	1	1	2	0	3	0	1	1	0	1	3	1	2	2	0	2	5	1	3	3	3	1	0	3	1	1	0	0	1	4	1	3	4	1	5	0	0	1	0	3	1	3
3	0	0	0	0	2	0	2	1	3	1	1	1	1	4	1	0	0	1	0	1	2	1	3	0	0	1	1	3	2	1	1	1	0	0	0	1	2	1	1	1	0	2	0	0	0	2	0	1	2
0	1	0	1	0	1	1	0	0	0	0	1	0	0	0	0	0	0	0	1	3	0	0	0	0	0	0	0	0	0	0	0	1	1	0	0	1	1	0	0	0	1	0	0	0	0	0	1	0	0
0	0	0	0	0	2	0	1	0	0	1	0	0	0	0	1	1	0	0	1	2	1	1	0	1	1	0	0	0	2	1	1	0	0	4	1	0	2	0	0	0	1	1	1	0	0	0	0	0	3
1	1	4	1	0	1	1	2	4	1	1	3	0	0	1	1	2	3	4	1	2	2	1	3	1	2	0	0	3	1	0	4	2	0	2	1	2	4	0	1	2	1	2	4	0	0	0	3	2	2
0	0	3	1	2	2	2	2	0	1	1	2	1	0	1	1	0	0	2	1	4	6	0	2	2	0	1	2	1	2	2	1	5	1	0	3	4	3	4	0	1	4	3	3	0	0	1	0	3	0
0	1	0	0	0	0	0	0	0	0	3	1	2	1	1	0	0	0	0	1	1	1	0	2	1	1	1	0	1	1	1	1	2	0	1	1	4	1	1	0	1	0	1	2	0	0	2	0	2	0
1	3	2	0	1	0	0	0	0	0	0	4	2	0	1	1	0	4	1	0	1	3	2	1	2	1	3	1	3	4	0	2	1	1	1	0	1	2	0	1	1	3	1	3	0	0	0	1	1	2
2	1	0	0	1	0	0	1	1	1	1	2	0	1	1	1	3	3	0	1	1	0	1	1	2	1	3	2	1	2	1	1	2	1	0	0	0	2	0	1	1	1	2	2	0	0	0	2	0	1
0	2	0	0	0	0	1	3	3	1	0	2	1	0	0	1	1	1	3	1	0	1	0	2	1	2	5	2	3	2	1	2	1	3	3	2	0	1	0	0	2	2	1	3	0	0	0	2	2	0
1	0	0	0	0	2	2	1	0	2	1	2	1	0	1	1	2	3	0	3	3	2	4	3	4	2	1	2	3	3	1	2	2	3	2	0	3	2	0	2	1	0	3	1	1	0	1	3	3	0
1	2	0	1	0	0	1	1	1	0	1	1	2	0	0	0	0	1	0	2	3	2	1	3	3	3	3	1	1	0	3	1	0	1	0	0	2	4	0	1	1	2	2	3	0	0	1	2	3	3
0	0	0	0	0	2	2	0	0	0	1	1	0	0	0	0	3	2	0	0	1	0	2	2	2	1	3	0	1	2	4	1	3	1	0	1	2	1	1	1	1	1	4	1	0	0	0	0	0	0
0	2	0	0	0	0	0	1	1	2	1	0	1	1	1	0	0	2	0	0	0	2	0	0	1	3	0	0	1	1	1	2	1	1	1	2	1	0	2	2	0	2	1	0	1	0	0	0	1	0
1	0	0	0	0	0	0	0	0	1	0	4	1	1	1	1	0	0	1	0	1	1	1	3	2	2	1	1	1	1	2	4	1	1	0	3	0	2	2	1	0	0	3	3	0	0	1	1	1	2
0	0	3	1	0	0	2	0	1	1	0	1	1	2	1	1	1	0	1	0	2	1	0	4	1	2	0	2	1	3	1	2	1	0	1	1	0	0	1	1	1	1	2	1	0	0	2	0	2	1
0	0	1	0	1	0	1	1	1	3	1	0	1	0	1	0	2	0	2	0	2	0	2	2	3	1	4	3	2	0	0	4	1	3	3	2	0	1	1	1	0	4	0	2	3	0	0	1	1	1
0	1	1	2	0	0	0	0	0	2	0	2	1	0	0	3	0	0	2	1	3	1	2	1	3	1	4	1	2	5	4	4	0	1	2	1	2	3	1	2	2	2	0	4	2	0	1	2	2	0
0	1	0	0	0	3	1	1	0	0	0	2	2	2	0	0	0	0	1	2	0	2	2	2	2	1	2	0	2	1	0	2	0	3	2	2	1	1	1	1	3	2	3	4	1	0	2	3	1	1
0	4	0	0	0	1	1	0	1	2	0	2	3	0	1	0	0	0	0	2	1	2	1	1	1	1	4	2	1	3	1	4	3	3	3	0	4	1	2	1	2	2	0	3	1	1	1	7	3	2
0	1	1	1	1	1	0	0	1	0	1	1	2	0	1	1	1	3	0	4	2	3	4	5	3	3	3	3	2	2	2	1	1	5	0	1	3	5	3	1	5	4	3	5	1	0	1	3	0	2
1	1	1	0	0	2	1	1	3	0	3	2	2	0	2	1	3	0	2	2	2	1	3	4	3	2	6	3	4	3	5	2	1	3	0	4	2	3	1	1	2	4	5	1	1	0	1	3	5	1
0	0	0	0	0	0	0	0	0	3	0	0	0	0	1	0	0	0	1	0	0	0	1	0	1	2	1	1	0	1	1	0	2	1	0	0	0	0	0	0	0	2	0	0	1	0	1	0	1	0
0	0	0	0	0	0	0	0	0	0	0	0	0	0	0	0	0	0	0	0	0	0	0	0	0	0	0	0	0	0	0	0	0	0	0	0	0	0	0	0	0	0	0	0	0	0	0	0	0	0
0	1	0	0	1	1	1	1	2	2	3	1	0	1	1	1	2	0	0	3	3	0	3	3	2	1	2	2	0	1	4	4	1	3	4	2	2	7	2	2	1	4	2	10	1	0	3	3	0	2
1	1	1	1	0	2	1	1	0	3	0	1	3	2	2	1	1	0	0	0	6	2	0	4	3	1	2	2	1	3	2	3	3	2	2	3	5	5	4	3	3	5	1	9	3	0	3	5	2	4
0	0	2	0	0	0	0	0	0	1	2	0	1	0	1	0	0	1	1	1	1	1	0	2	1	1	1	2	0	1	2	4	1	4	0	3	6	1	3	2	2	1	2	2	3	0	2	1	0	0
0	1	0	0	1	1	2	1	1	0	0	0	1	0	2	0	0	0	0	2	4	0	0	1	3	0	1	1	1	0	3	4	1	1	2	2	2	2	1	1	5	0	6	5	2	0	2	1	1	3
0	1	1	0	0	1	0	2	1	2	1	1	1	2	0	0	2	1	0	4	0	2	4	2	1	2	3	2	1	2	5	8	3	3	2	1	5	3	1	4	1	2	5	6	2	0	5	1	1	4
0	1	3	0	0	2	3	1	1	1	4	0	1	2	1	2	1	2	1	2	2	4	2	3	2	2	5	7	3	5	1	1	0	3	3	5	4	5	1	5	3	3	5	8	1	0	0	4	4	2
0	0	1	1	0	0	0	2	1	2	1	0	1	1	2	3	0	1	2	0	1	2	0	3	1	4	3	1	1	2	4	3	2	3	2	2	2	4	1	6	3	7	3	5	0	0	1	0	0	0
0	0	1	0	0	2	0	0	0	2	0	2	0	0	2	2	0	0	0	4	2	3	0	2	2	1	2	2	1	1	1	2	1	1	1	0	2	1	0	2	1	4	2	0	2	0	1	1	0	1
0	0	0	0	0	0	2	0	0	1	2	0	1	1	2	0	1	1	1	4	0	1	0	0	4	1	3	4	1	1	0	1	2	0	1	2	0	2	0	1	0	1	3	0	3	0	2	1	2	1
0	0	0	0	0	0	0	0	0	0	0	0	0	0	0	0	0	0	0	0	0	0	0	0	0	0	0	0	0	0	0	0	0	0	0	0	0	0	0	0	0	0	0	0	0	0	0	0	0	0
0	1	0	0	0	0	1	3	1	0	2	0	3	0	2	2	0	1	0	1	1	0	2	2	4	1	1	0	1	4	0	2	3	2	1	0	4	4	1	1	0	1	2	1	0	0	1	1	2	2
2	1	0	1	2	3	1	0	1	0	3	0	0	0	3	1	0	2	1	2	0	0	1	3	1	2	6	2	1	3	3	3	0	2	1	2	4	6	1	2	3	4	2	3	3	0	0	1	1	2
0	0	1	0	0	1	1	0	2	0	2	0	4	2	0	3	0	2	1	2	2	0	2	2	4	2	1	2	4	3	2	3	1	1	1	1	2	3	1	2	3	0	1	5	1	0	2	0	1	2
0	1	0	0	0	0	1	2	0	2	1	1	2	0	1	2	1	1	2	1	3	0	1	4	1	1	2	1	2	2	1	4	2	3	3	1	1	2	0	2	1	1	1	1	1	0	1	2	0	3
1	2	1	0	0	0	0	1	2	0	1	0	2	0	2	4	1	2	4	4	2	2	0	2	1	1	4	1	2	5	0	0	2	0	0	0	0	2	0	1	1	0	2	0	1	0	1	0	0	1
0	1	3	1	0	2	0	1	2	2	2	1	1	3	1	1	1	5	2	2	4	2	1	4	3	1	2	1	4	1	1	1	0	1	1	2	2	4	0	1	1	2	3	3	1	0	0	4	2	2
2	2	1	2	0	0	1	2	1	1	1	4	1	4	1	1	1	4	5	3	3	2	3	3	3	2	7	1	4	3	0	5	3	4	3	1	3	1	0	2	1	3	1	3	2	0	1	2	0	1
1	1	0	1	0	1	0	1	1	0	1	2	1	1	0	1	1	1	1	1	0	3	0	2	0	1	1	1	1	2	3	3	2	4	0	1	2	2	1	1	1	2	2	5	1	0	1	0	2	1
1	1	0	2	0	2	1	1	1	3	2	1	0	2	3	4	0	4	3	2	2	1	2	5	4	0	6	0	1	6	2	4	2	1	2	1	2	3	2	0	1	2	2	2	2	0	0	1	2	3
0	0	1	0	0	2	2	3	0	0	1	0	1	1	1	2	0	0	0	0	0	1	1	3	7	3	1	1	0	2	2	1	2	0	0	0	1	1	0	0	0	2	1	2	0	0	0	2	1	2
0	0	0	0	0	0	0	0	0	1	0	0	0	0	0	0	0	1	0	2	0	0	0	1	1	1	0	0	0	2	0	1	1	1	0	1	0	1	1	3	0	0	1	1	0	0	0	0	0	0
0	1	0	0	0	0	1	0	0	0	1	2	3	0	2	2	3	2	0	0	3	1	3	3	3	0	3	2	1	1	2	4	1	0	0	1	2	1	0	1	1	3	1	2	1	0	1	2	1	1
1	1	0	0	0	1	2	1	0	2	1	1	0	1	1	1	0	1	2	1	2	2	3	3	2	2	0	2	2	2	0	1	0	0	0	3	1	1	0	0	1	2	4	1	0	0	0	1	0	1
0	3	1	0	0	0	0	1	1	2	0	2	0	0	1	1	1	0	1	1	1	0	1	3	1	3	3	2	1	3	1	3	0	1	0	0	1	0	1	1	0	1	1	4	1	0	1	0	1	2
0	1	2	1	1	1	1	1	1	1	2	2	0	2	3	0	1	0	2	3	3	0	2	3	2	0	2	1	0	3	1	0	1	2	1	0	0	1	1	2	2	1	2	3	1	0	0	1	1	1
1	1	1	1	0	1	1	1	0	1	1	0	3	0	2	0	0	0	1	0	1	1	1	2	2	0	3	1	0	1	1	3	1	1	5	4	3	2	1	0	0	2	1	3	1	0	0	1	2	1
0	1	0	1	0	1	3	1	0	2	0	1	0	1	2	1	1	0	1	2	1	1	2	3	0	4	2	2	1	2	0	0	0	2	0	2	3	1	1	0	2	0	1	0	0	0	0	1	1	0
0	0	3	0	0	2	0	0	1	0	0	0	3	1	1	2	2	0	0	0	1	1	1	3	1	0	0	0	3	0	1	2	0	0	1	0	0	2	0	1	1	0	0	1	1	0	0	1	1	1
0	0	1	0	2	0	2	1	0	1	2	0	1	1	1	1	2	0	0	2	0	2	0	2	2	0	0	0	1	2	0	2	0	1	2	0	0	1	1	0	0	0	1	2	0	0	0	4	0	2
0	0	0	0	0	0	1	0	1	0	1	0	2	1	0	2	1	0	0	2	1	1	1	1	2	0	2	1	0	1	0	0	1	2	2	3	0	3	0	0	0	0	1	3	1	0	0	1	0	1
0	2	0	0	0	0	2	0	1	0	2	0	0	2	2	1	2	0	1	0	0	0	0	2	2	0	1	1	2	4	1	1	3	1	0	0	0	1	1	1	0	0	0	1	0	0	0	1	1	1
0	0	1	0	0	0	0	0	1	1	1	2	2	0	0	1	0	1	0	0	2	0	1	2	0	1	1	0	1	2	2	3	0	0	0	0	2	0	1	0	1	0	1	0	0	0	0	1	0	1
2	0	0	2	0	1	0	1	1	2	1	0	1	0	1	0	0	0	2	0	0	1	0	5	1	0	2	2	0	3	1	1	2	0	4	3	1	4	1	2	0	0	1	4	0	0	0	2	1	0
1	1	1	0	0	1	1	0	2	0	2	0	0	0	0	0	0	1	1	1	1	0	1	0	1	0	2	0	3	1	1	2	2	1	0	1	0	2	0	0	0	0	0	2	1	0	1	0	1	0
0	0	1	0	0	0	2	0	0	1	1	0	0	0	0	0	1	3	1	2	0	0	0	0	3	3	1	3	1	0	2	3	1	1	1	0	3	3	1	2	3	1	2	1	1	0	0	2	0	2
0	1	0	0	1	1	0	0	1	1	0	0	1	1	0	0	1	2	0	0	0	2	1	2	4	1	1	0	0	2	0	2	1	1	1	0	0	0	0	2	1	0	1	0	1	0	1	1	0	0
0	0	0	0	0	1	0	0	0	1	1	0	1	0	0	1	0	1	1	0	1	0	0	0	0	0	1	1	1	0	0	1	0	3	0	0	2	1	0	0	0	0	1	2	1	0	0	1	0	0
1	2	1	0	0	0	1	0	1	0	0	1	0	1	0	0	0	1	0	1	1	1	1	2	3	0	4	1	1	3	0	1	0	3	1	1	0	2	1	0	0	0	1	0	0	0	1	2	0	1
2	0	0	0	0	0	0	1	1	2	0	1	1	1	3	1	1	1	1	0	3	0	0	2	1	0	1	1	0	1	0	2	1	1	0	2	2	2	0	0	1	0	1	0	1	0	0	1	4	0
1	0	2	0	0	2	0	0	0	3	2	0	0	0	1	0	1	2	0	0	1	0	2	1	0	0	2	2	0	2	1	1	0	0	0	1	1	1	0	0	1	1	1	2	0	0	0	2	0	2
0	0	0	0	1	0	1	0	1	1	0	0	0	1	0	1	0	1	1	0	1	2	0	3	1	0	1	1	1	3	2	1	0	0	1	3	2	2	1	0	0	1	1	2	0	0	0	1	0	1
0	1	0	1	0	1	1	0	0	3	0	1	0	2	2	2	0	0	0	0	1	3	0	0	2	1	0	2	0	2	3	0	1	1	0	1	1	2	0	0	0	1	0	0	0	0	0	0	1	0
0	2	1	0	0	4	1	2	1	1	0	2	2	2	0	0	0	2	0	1	1	3	2	4	0	0	1	1	0	2	1	2	2	2	1	0	2	0	0	1	1	1	0	1	1	0	0	1	3	1
1	0	1	1	0	3	0	0	0	0	1	1	0	0	0	1	1	1	0	2	1	0	0	0	0	0	1	0	1	1	1	2	2	0	0	0	0	1	0	0	1	1	1	0	0	0	0	2	0	1
1	0	3	2	0	2	2	1	1	0	2	1	2	3	1	2	0	1	2	2	1	0	0	2	0	0	2	0	3	1	1	1	2	0	0	1	1	2	1	0	0	1	0	2	0	0	0	1	0	1
0	1	0	0	0	0	1	1	0	0	0	2	0	0	2	0	2	4	0	0	0	1	0	2	1	0	0	1	1	2	0	2	1	0	1	1	1	3	0	0	0	3	0	0	0	0	1	2	1	1
1	1	0	2	1	0	0	1	1	2	0	0	1	1	0	2	0	2	0	0	0	1	0	0	0	2	0	0	1	2	1	2	0	2	0	0	1	0	0	2	0	0	2	0	1	0	0	1	0	2
0	0	0	0	0	1	1	0	1	3	0	1	0	2	2	0	0	1	2	0	1	3	0	2	3	2	2	1	0	1	0	3	1	1	1	1	0	2	1	1	2	5	0	1	1	0	1	0	1	0
0	1	0	0	0	0	1	0	0	0	1	0	2	0	2	1	0	2	1	0	0	3	1	0	0	0	1	0	1	3	2	2	0	0	1	1	1	0	0	1	0	0	0	0	0	0	0	0	0	1
1	1	0	0	0	0	0	1	0	0	2	2	2	0	0	0	0	0	1	0	0	0	0	0	0	1	1	0	1	0	1	0	1	0	0	0	0	1	0	0	0	0	0	0	0	0	0	1	2	0
0	2	0	0	0	0	1	1	0	0	0	0	0	1	0	3	0	1	1	1	1	0	1	0	0	1	0	1	0	0	1	0	0	1	0	0	1	1	0	0	0	2	0	1	0	0	0	1	0	1
1	3	1	1	2	0	0	2	0	2	1	1	0	1	1	1	0	3	1	1	1	0	1	2	7	0	3	2	0	2	1	2	1	1	2	1	1	1	2	0	1	0	1	3	0	0	0	0	0	0
1	1	0	1	0	2	1	0	1	0	1	2	3	0	1	0	0	0	1	0	0	0	1	2	1	1	2	1	0	1	1	1	4	1	0	0	2	2	2	1	1	0	0	1	2	0	0	0	1	0
0	2	0	0	0	0	0	1	0	0	2	0	1	3	0	1	0	0	1	1	1	0	1	0	1	1	1	1	1	2	2	1	2	0	1	0	0	1	0	0	0	0	0	0	0	0	1	0	0	0
0	0	0	0	0	1	0	1	0	1	1	0	1	0	0	0	1	0	0	0	0	0	0	0	1	0	0	0	0	2	1	1	2	3	0	0	1	0	0	2	0	0	0	0	0	0	0	1	1	1
0	2	1	0	0	1	1	2	2	2	1	1	0	2	0	2	0	1	2	2	0	0	0	3	3	1	1	4	0	0	1	1	1	2	0	1	1	2	0	1	0	0	1	1	1	0	0	1	1	0
0	0	0	1	1	0	1	1	0	0	0	1	0	1	0	1	0	1	2	0	1	2	1	2	1	0	1	3	0	0	0	2	2	2	0	0	0	1	0	0	1	0	2	2	3	0	0	2	1	0
1	2	1	0	2	0	1	0	0	1	2	0	0	2	0	3	0	1	2	0	2	2	0	1	2	1	2	2	3	1	1	4	0	2	1	1	1	2	1	0	1	1	2	1	0	0	0	1	1	1
1	1	0	0	0	1	1	0	1	0	0	0	2	2	0	0	3	0	2	0	1	0	2	0	0	0	0	0	0	0	0	3	0	1	3	1	1	0	0	1	1	1	0	0	0	0	0	1	1	1
0	0	0	0	0	0	1	0	0	1	0	0	2	0	1	0	2	0	0	2	0	1	1	1	1	0	1	0	0	0	0	0	0	3	2	1	2	0	0	2	0	1	0	0	0	0	1	0	0	0
0	0	0	0	0	0	0	1	1	0	0	1	1	0	1	1	0	0	1	0	1	0	1	2	0	0	0	1	0	0	2	0	0	0	1	0	2	1	0	0	0	0	0	0	0	0	0	1	0	0
1	1	1	0	0	2	0	1	2	3	0	0	3	0	0	2	1	0	2	1	0	2	1	2	2	1	2	1	0	1	1	4	2	0	1	0	2	1	0	0	1	0	0	2	1	0	0	0	1	1
1	0	0	2	0	0	1	1	1	1	0	1	1	0	0	0	0	2	0	1	0	0	0	2	0	0	0	0	1	3	0	0	0	0	0	1	2	2	1	0	0	1	1	1	1	0	0	0	0	0
2	1	1	0	0	0	1	0	1	4	1	0	2	1	1	1	1	0	3	0	0	0	1	1	0	1	2	1	0	0	0	0	1	0	0	1	0	1	1	0	1	0	1	0	1	0	0	0	3	1
0	3	1	1	0	2	1	1	1	4	1	0	1	1	1	3	2	3	1	0	1	1	1	2	0	0	2	2	0	1	2	3	1	1	0	0	0	2	1	1	0	0	0	3	0	0	0	3	0	2
1	1	0	1	0	1	1	1	1	0	1	2	1	0	0	0	2	2	1	0	2	1	1	1	3	0	2	1	1	2	0	1	0	1	1	0	1	1	0	1	1	0	0	2	0	0	1	2	1	0
0	0	1	0	0	0	2	0	0	1	0	2	2	0	0	3	1	2	0	0	4	1	0	0	1	1	2	1	0	0	1	3	0	3	1	0	0	3	0	0	1	0	2	1	0	0	1	0	2	0
0	0	0	0	1	0	1	2	1	0	0	0	1	1	1	2	0	2	1	0	2	0	0	1	0	1	2	1	1	1	0	2	1	0	0	0	0	0	0	0	1	0	1	0	0	0	0	2	0	0
0	2	1	0	0	0	1	0	1	0	1	0	1	0	0	1	3	0	2	0	0	1	1	3	0	0	2	0	0	0	0	1	0	0	2	1	2	0	0	0	1	0	1	2	0	0	1	1	0	0
1	2	1	1	1	2	3	1	1	0	1	0	2	0	0	2	2	1	0	0	1	0	3	0	1	0	2	0	0	2	2	0	1	1	0	0	1	1	0	0	0	2	1	1	0	0	2	0	0	0
0	1	0	0	0	1	0	0	0	0	0	1	1	3	2	1	0	0	0	0	0	0	1	0	1	1	0	1	0	0	1	1	1	0	0	0	0	2	0	0	2	0	0	1	0	0	1	1	1	0
1	1	0	2	0	1	0	0	1	1	1	1	0	0	2	0	0	0	0	0	1	0	0	2	1	0	0	1	0	0	0	2	0	1	0	0	1	2	0	1	0	0	2	1	0	0	0	2	0	1
2	2	0	0	0	1	1	1	1	2	0	1	2	1	3	1	2	3	0	1	1	1	2	0	2	1	1	0	0	1	1	3	0	0	1	0	1	1	1	1	0	1	3	0	0	0	2	1	1	1
1	2	1	2	0	1	2	0	1	1	0	1	1	0	0	0	3	1	1	0	0	0	1	2	3	0	1	1	0	1	1	0	0	0	0	0	0	0	0	2	1	1	1	1	0	0	1	0	2	0
0	0	0	1	1	0	2	0	0	1	0	0	2	0	1	0	1	0	0	2	0	0	1	0	1	0	1	0	0	3	1	4	0	1	0	0	0	0	0	0	0	0	0	0	0	0	0	1	0	0
0	0	0	1	0	0	1	0	1	2	0	0	0	0	0	0	1	1	0	0	0	1	0	0	0	2	0	2	0	2	0	1	0	0	0	0	0	2	0	1	0	0	0	1	1	0	0	0	1	0
1	1	1	1	0	0	1	0	1	1	3	3	0	1	1	4	0	2	1	2	0	0	0	4	0	2	1	1	0	1	0	3	1	2	0	0	1	1	1	1	0	0	1	1	0	0	1	1	1	2
0	0	0	0	1	1	0	1	0	0	1	0	2	0	0	0	0	0	0	0	0	0	1	1	1	0	0	0	0	1	0	0	0	0	0	0	0	0	0	1	1	0	0	0	0	0	0	0	1	1
0	0	2	0	1	0	0	1	0	0	1	0	1	2	1	0	0	1	0	1	0	2	1	1	2	0	1	1	2	1	0	1	0	0	0	0	0	0	0	2	0	0	0	3	0	0	0	0	0	2
0	1	1	0	0	2	2	2	0	1	0	0	2	0	0	1	0	2	0	0	0	0	1	0	1	0	0	0	0	1	1	0	0	0	0	0	0	1	0	2	0	0	0	1	0	0	0	1	0	0
0	0	0	1	1	0	2	1	1	3	3	0	1	0	1	0	0	2	0	3	2	2	1	1	3	0	2	3	0	0	0	2	1	0	0	0	0	1	1	0	0	0	0	0	0	0	0	0	0	0
1	0	0	0	0	0	0	0	1	2	0	0	1	3	0	0	1	0	1	0	0	0	0	0	2	0	1	0	2	1	1	1	0	2	1	0	0	1	0	0	0	0	0	0	0	0	0	0	1	1
0	1	0	0	0	1	0	1	0	1	0	2	2	0	0	0	1	1	2	2	2	0	0	1	1	0	1	0	0	0	3	2	0	1	0	1	0	1	0	1	0	0	1	0	1	0	0	2	0	1
0	0	0	0	0	1	1	0	0	1	0	0	0	0	0	1	0	1	1	0	2	0	2	1	1	0	1	0	2	0	2	1	1	1	0	1	0	0	0	0	2	3	0	0	0	1	0	0	0	0
0	0	0	0	0	2	2	1	1	0	1	1	1	0	2	3	0	1	3	1	2	1	0	0	0	0	0	1	2	5	0	1	1	0	0	0	0	1	0	0	0	0	2	1	0	0	2	0	1	0
1	0	1	0	0	0	0	2	0	0	0	0	0	1	0	1	0	0	2	0	0	1	0	2	1	0	1	1	0	0	0	0	1	0	0	0	1	0	0	1	0	0	0	2	1	0	0	1	0	1
1	0	0	0	0	0	0	0	0	2	1	0	1	0	0	2	3	1	1	1	3	2	0	2	0	1	0	2	0	1	1	0	0	1	2	1	1	1	0	0	1	1	0	4	0	0	1	0	0	0
2	0	0	0	0	1	0	1	1	3	3	0	1	3	0	1	0	0	0	1	2	2	3	0	0	1	1	1	1	1	2	2	1	0	0	0	0	1	1	0	1	0	0	0	2	0	1	0	4	0
0	2	0	0	0	0	0	0	0	1	3	0	2	2	0	0	1	2	1	3	0	0	0	0	0	1	2	1	1	0	2	3	1	1	0	0	0	3	0	0	1	1	1	0	0	0	0	1	1	0
0	2	2	2	1	0	1	0	0	2	1	1	1	0	3	0	1	0	2	0	0	1	1	2	2	2	3	1	1	1	1	1	0	1	0	0	1	2	0	1	2	0	1	2	1	0	0	0	1	0
1	0	2	0	0	1	2	3	0	2	1	0	0	0	0	2	1	1	0	1	1	2	2	2	3	0	0	3	1	3	0	1	0	2	1	1	2	1	1	0	0	0	1	0	1	0	1	1	0	0
0	2	0	0	0	1	1	0	1	3	1	1	3	1	2	0	0	2	1	3	3	2	0	1	0	0	0	2	1	0	0	2	1	0	0	0	1	1	0	1	1	0	0	0	1	0	0	1	0	0
0	1	1	0	0	2	1	1	1	2	0	2	2	2	2	1	1	1	2	2	2	1	3	4	1	0	2	1	3	0	0	2	2	1	1	2	0	1	0	0	1	2	0	3	2	0	0	1	3	1
0	2	0	1	1	1	1	0	0	1	1	0	2	0	0	0	1	0	2	0	0	1	2	1	0	1	0	1	0	2	0	3	3	1	1	0	1	0	1	0	1	1	1	1	0	0	0	0	1	0
0	1	1	0	0	0	0	1	1	1	0	1	0	0	0	1	0	0	0	0	0	2	0	1	3	1	0	0	0	1	1	2	0	0	0	1	1	0	0	0	2	1	0	1	1	0	0	0	0	0
0	0	2	1	0	0	1	0	0	1	1	3	0	0	0	0	1	1	0	0	1	0	2	2	0	1	3	1	1	1	0	3	1	0	2	2	1	2	1	0	1	0	1	1	0	0	0	0	1	0
1	1	0	0	1	0	1	0	2	2	0	1	2	0	1	2	0	1	0	1	2	1	2	3	2	1	1	0	1	3	0	0	2	0	0	0	2	0	0	0	0	1	1	0	0	0	0	0	0	1
1	1	0	1	1	1	0	0	2	1	2	0	0	1	0	0	1	0	2	0	3	0	1	1	1	1	2	0	1	3	0	0	1	0	0	0	0	0	1	1	0	0	2	0	1	0	0	1	0	0
0	0	0	0	1	0	0	0	0	2	2	1	0	2	0	0	1	2	0	1	0	0	1	1	0	1	0	0	2	1	1	0	0	0	0	0	0	0	0	2	0	0	0	0	0	0	1	0	1	1
0	2	1	0	0	0	1	0	1	0	0	1	1	0	1	0	1	1	1	1	0	0	0	0	0	1	0	0	0	2	0	0	1	0	0	0	0	0	1	0	0	1	1	0	0	0	0	0	0	0
1	2	1	0	2	1	1	0	0	0	2	1	0	0	0	1	0	0	0	0	2	1	0	0	0	0	2	1	1	1	0	2	1	1	0	1	1	2	0	0	0	0	2	0	0	0	0	0	3	1
1	0	0	0	0	0	1	3	0	1	2	0	0	2	0	1	0	1	0	2	1	1	1	2	0	1	1	1	1	0	0	0	2	0	1	0	0	0	0	0	0	1	0	1	0	0	0	0	1	0
0	2	0	1	0	0	1	0	0	3	1	0	1	0	0	0	0	2	0	3	1	1	1	1	0	0	2	1	1	1	1	1	1	1	0	1	0	1	0	0	2	0	1	1	1	0	0	2	0	0
0	1	0	2	0	0	0	1	0	1	3	2	0	0	0	0	0	1	1	2	1	0	0	2	2	0	0	0	1	0	0	3	0	0	0	0	1	3	0	0	0	0	2	1	0	0	0	1	0	1
0	1	0	0	0	0	1	0	1	1	3	0	1	0	0	2	1	1	0	1	1	0	2	1	0	0	1	0	1	1	1	3	0	0	0	0	0	0	0	0	0	0	1	1	1	0	0	1	1	0
1	0	1	1	0	1	2	3	0	1	1	0	1	0	2	2	1	1	1	3	1	0	1	0	0	1	2	0	0	1	0	2	1	0	0	0	0	1	0	1	0	0	1	3	1	0	1	1	0	0
1	0	1	0	0	0	1	2	3	1	0	0	1	0	3	1	2	0	2	1	0	1	0	4	1	0	2	0	0	2	0	2	0	1	1	0	0	0	0	0	0	0	1	1	0	0	1	0	1	2
0	1	1	1	0	2	2	0	4	3	1	1	1	0	0	0	1	1	1	3	3	1	2	3	1	2	2	2	0	3	0	1	3	2	1	4	0	3	2	0	1	3	0	3	1	0	1	1	2	1
1	1	0	0	1	0	2	3	0	3	0	0	0	1	0	0	1	2	0	2	0	1	1	2	0	0	1	0	1	1	5	1	1	1	0	0	1	0	0	1	0	0	0	0	1	0	0	0	1	2
0	0	0	2	0	0	0	1	0	4	2	1	1	1	0	1	1	0	0	2	3	0	1	3	1	0	1	1	0	3	0	2	0	0	1	1	0	0	0	0	1	3	0	3	0	0	0	0	0	1
1	1	1	0	0	1	2	1	1	1	2	0	1	1	3	1	0	0	1	1	1	2	0	2	2	2	1	0	5	4	1	4	1	0	1	1	0	1	1	1	0	0	2	2	0	0	0	1	0	1
1	1	1	1	0	0	0	1	0	0	1	2	4	1	1	1	2	1	1	2	2	1	1	0	1	0	2	4	0	1	1	5	1	2	1	0	0	0	0	1	0	1	1	1	0	0	0	0	1	0
3	2	2	0	0	0	0	1	0	0	1	0	1	0	4	0	0	0	0	1	0	2	0	1	2	0	1	1	0	3	1	2	0	0	0	0	0	1	0	1	0	0	2	0	0	0	1	0	0	1
0	1	3	0	0	1	0	0	1	1	0	0	0	1	0	1	0	2	1	0	1	4	2	1	1	0	3	1	2	2	1	0	1	0	0	1	1	0	0	0	0	1	0	1	0	0	0	1	2	0
0	0	0	0	0	1	1	1	0	2	1	1	0	2	2	2	0	2	1	0	0	1	0	0	0	1	0	0	1	2	0	1	1	0	0	0	0	1	1	0	2	0	0	2	0	0	0	0	2	0
0	1	0	0	0	0	0	0	0	1	0	1	0	0	2	1	0	2	0	0	0	0	0	0	0	0	0	0	0	0	0	1	0	0	1	0	1	0	1	0	0	0	0	1	0	0	1	0	0	1
0	0	2	0	0	1	1	1	2	1	2	0	1	0	1	3	0	2	0	0	0	1	1	0	0	0	1	2	0	0	0	0	2	1	0	0	0	2	0	0	0	0	0	1	0	0	1	0	0	1
0	1	0	1	0	0	1	1	0	2	0	1	3	1	1	1	0	0	1	0	2	1	2	1	1	0	0	0	0	1	0	1	2	1	1	0	2	2	1	0	1	0	0	1	1	0	0	1	1	1
1	0	4	0	0	0	0	0	0	1	1	1	0	0	0	4	0	0	1	1	0	3	0	2	1	1	0	2	0	0	2	0	0	1	2	0	0	1	0	0	0	0	0	1	1	0	0	1	0	0
0	0	1	1	0	1	1	0	0	1	0	1	0	1	0	0	1	0	0	0	2	0	0	0	1	2	0	0	0	0	1	2	0	2	0	1	1	1	0	0	0	0	0	0	0	0	1	0	0	0
0	2	1	0	1	1	3	1	3	3	2	0	2	2	1	1	3	1	2	4	0	3	0	2	1	0	2	0	0	2	2	3	1	1	0	2	1	3	2	1	1	0	1	1	1	0	1	2	1	0
1	0	3	0	2	1	0	2	0	0	1	1	1	0	0	1	1	2	0	2	0	0	2	2	0	0	2	1	1	3	1	2	1	2	2	0	0	1	0	0	0	0	2	0	0	0	0	1	0	0
0	2	0	0	0	1	0	0	0	1	0	1	3	0	0	0	0	1	0	1	1	0	0	0	1	0	2	0	1	0	1	1	0	1	1	0	0	2	0	0	0	0	0	0	0	0	0	0	0	0
0	1	0	0	1	2	1	0	2	1	1	2	1	0	2	1	0	1	0	0	3	1	0	1	1	0	3	1	1	2	0	2	1	1	0	0	1	1	1	0	1	2	1	1	0	0	0	1	0	1
1	0	0	1	0	0	0	1	2	0	1	1	0	1	0	4	1	3	2	3	1	0	0	1	0	3	1	1	3	1	2	2	0	0	0	1	0	0	1	2	0	1	0	0	1	0	1	1	0	2
1	1	1	0	0	1	1	2	0	0	0	0	1	0	1	1	1	0	0	1	1	0	0	1	0	0	1	1	2	0	0	0	1	1	1	2	1	1	0	0	0	1	1	1	0	0	1	2	0	0
1	0	0	1	0	0	1	0	2	0	1	0	1	1	1	0	0	1	1	0	0	1	0	3	1	0	2	0	0	1	0	0	0	0	0	1	0	1	0	1	0	0	1	0	0	0	0	0	0	1
1	0	1	1	2	2	1	3	1	3	2	1	0	2	1	1	0	0	0	0	2	0	0	2	1	2	2	0	0	1	0	1	1	0	0	1	0	0	4	2	1	1	1	1	0	0	3	1	1	1
1	0	0	1	0	1	1	1	0	3	1	1	2	0	2	1	1	0	1	0	0	0	1	0	1	0	1	0	0	1	0	1	1	0	0	0	0	0	0	1	0	0	0	1	0	0	1	0	1	1
0	0	0	0	0	0	0	0	0	2	1	0	0	0	0	1	0	0	1	0	1	0	0	2	0	0	1	0	0	1	1	0	0	0	0	0	0	0	0	0	1	0	1	0	0	0	0	0	0	1
0	0	0	1	0	1	0	0	0	1	2	0	0	0	0	1	0	1	1	0	0	0	1	0	1	0	1	2	1	0	0	1	0	0	0	0	0	0	0	0	0	0	1	1	0	0	0	0	1	0
0	0	1	1	0	0	0	1	2	2	4	1	0	1	1	0	0	0	1	1	1	0	0	2	2	1	2	0	0	1	0	2	2	1	1	0	1	1	0	0	0	3	0	0	1	0	1	0	0	0
1	0	0	0	1	2	1	1	0	1	1	1	0	2	0	0	1	1	3	0	2	1	0	2	0	1	1	1	0	0	1	3	1	1	0	1	0	3	0	0	1	0	0	1	0	0	0	0	0	1
1	2	1	1	0	0	0	1	0	3	0	0	0	1	0	1	0	0	2	0	1	1	1	1	3	2	1	1	1	2	1	3	0	0	0	1	1	2	0	1	4	0	0	2	0	0	0	1	2	1
2	0	1	0	0	0	2	2	2	1	1	3	0	0	1	0	2	0	1	0	0	0	0	3	1	1	0	1	2	0	0	3	0	0	0	1	0	1	0	2	1	1	1	0	0	0	1	2	1	2
2	0	1	1	0	1	0	2	0	1	2	2	0	1	1	0	0	0	2	2	1	1	1	0	0	0	1	2	1	0	0	0	0	0	0	0	2	0	0	0	0	0	0	2	1	0	0	0	1	1
0	0	0	0	0	0	0	0	1	0	0	0	0	0	0	0	0	0	0	0	2	0	1	0	1	0	1	0	0	2	1	3	0	1	1	1	0	0	0	0	0	0	0	0	0	0	0	0	1	0
1	1	1	0	0	2	0	0	0	2	0	0	0	0	1	1	0	0	0	1	1	0	1	2	0	1	1	1	1	0	0	1	1	1	0	0	1	2	1	0	0	1	0	2	0	0	1	0	1	2
0	2	0	0	0	3	1	1	2	1	0	1	1	0	1	0	2	0	2	2	1	1	0	0	0	1	2	1	0	1	0	2	0	0	1	0	1	0	0	1	0	0	0	0	0	0	0	0	0	0
0	1	0	1	0	1	0	0	1	1	0	1	3	1	1	0	1	0	1	1	3	0	1	0	0	0	0	0	0	0	1	0	0	0	1	0	1	0	0	0	0	0	0	0	0	0	0	0	0	1
0	1	1	1	0	0	0	0	1	0	0	1	0	1	0	1	1	0	2	2	1	1	2	0	0	0	1	2	0	0	0	1	1	0	1	0	0	0	0	0	0	0	0	1	0	0	1	0	0	0
0	0	2	0	2	5	0	2	3	3	0	1	1	1	0	0	0	1	1	0	0	1	1	0	2	0	1	0	1	2	1	3	0	0	0	0	3	1	2	2	0	1	2	0	0	0	0	1	1	0
0	0	0	0	0	2	2	2	2	0	2	1	1	1	2	1	0	0	0	1	1	0	1	0	1	1	3	1	2	1	1	2	0	0	0	1	1	1	0	0	0	0	1	1	1	0	2	0	0	1
0	2	0	0	0	0	1	2	2	2	1	1	2	1	1	3	1	1	0	2	1	0	0	0	1	2	5	0	1	1	0	3	2	1	0	0	0	0	0	0	0	1	0	2	0	0	1	1	0	0
0	1	1	0	0	0	1	1	2	3	2	1	1	1	0	1	1	0	0	2	0	1	0	1	1	1	1	1	0	2	0	1	0	0	0	1	1	1	0	0	1	1	0	0	1	0	1	0	0	0
0	1	2	0	1	1	2	0	1	1	0	0	4	1	0	1	0	0	0	0	1	2	0	2	2	0	1	1	0	1	2	2	0	2	2	0	1	1	0	1	1	0	0	0	0	0	1	0	1	0
0	2	2	0	0	1	0	0	0	0	0	0	0	1	1	0	1	0	0	0	0	1	0	1	2	0	1	0	0	3	0	0	1	0	0	0	1	0	0	0	0	0	0	0	0	0	0	0	0	0
0	1	0	0	0	0	0	0	0	1	3	1	2	0	1	2	0	0	0	0	1	0	1	0	0	1	0	0	0	2	1	1	0	1	3	0	0	1	0	0	0	0	0	0	0	0	0	1	0	1
1	0	2	0	0	0	0	3	2	0	1	2	0	1	2	0	0	2	0	2	1	1	0	2	0	0	2	1	0	0	0	2	0	0	0	0	1	0	0	0	0	0	0	0	0	0	0	0	1	1
1	4	1	1	0	3	0	1	3	3	2	1	0	2	0	1	2	1	1	1	0	0	0	1	1	1	2	3	2	1	1	3	0	0	2	2	1	2	1	1	1	1	1	1	0	0	1	0	1	1
1	3	0	4	0	1	0	1	1	2	1	1	1	2	2	0	0	2	0	1	2	1	0	1	2	1	0	0	1	1	1	3	0	0	0	0	2	0	0	1	1	1	1	0	1	0	0	2	0	2
2	1	1	3	1	0	1	1	0	1	1	1	2	1	2	1	0	0	1	1	4	2	0	0	0	1	3	1	0	1	0	1	0	0	1	0	2	1	0	0	1	0	1	0	1	0	0	0	1	0
1	1	3	0	0	1	3	0	3	2	1	1	1	0	0	1	2	0	0	0	1	1	0	0	1	2	3	0	1	2	0	4	0	1	0	0	0	4	0	0	0	1	2	2	1	0	0	1	2	1
1	2	2	0	0	2	0	0	1	2	2	3	0	0	1	4	0	0	0	1	2	1	0	2	1	2	1	2	1	1	1	2	1	0	1	1	1	1	0	0	0	0	2	2	0	0	2	2	0	0
4	2	2	0	0	1	1	1	0	1	2	1	2	2	0	0	2	1	0	0	3	0	1	0	1	1	1	1	1	2	2	1	1	0	0	1	2	2	0	0	0	2	1	0	0	0	1	1	1	2
2	1	2	1	1	0	1	2	3	1	4	1	1	0	1	1	2	0	2	0	1	2	0	2	5	1	1	0	2	0	0	3	1	0	1	2	1	2	0	1	0	0	2	1	0	0	0	0	2	1
0	1	0	2	0	2	0	2	2	2	0	2	1	0	1	0	2	1	3	1	0	0	0	1	1	2	1	0	1	1	1	2	0	1	0	0	1	1	0	1	0	0	0	0	0	0	1	1	1	1
1	0	5	0	1	2	1	1	1	1	0	2	0	2	0	0	1	0	1	0	3	0	0	0	3	0	3	1	0	2	1	3	0	1	0	1	1	1	0	0	2	0	0	1	2	0	0	1	0	0
1	2	4	1	2	2	1	1	0	1	2	0	0	0	1	3	2	0	0	0	1	1	2	2	0	0	2	0	2	0	2	2	0	0	0	0	1	1	1	0	0	1	0	1	1	0	0	0	0	1
0	0	2	1	1	1	1	0	1	2	2	0	0	0	1	0	2	0	1	1	1	1	1	0	1	0	0	1	2	1	1	1	0	1	0	0	0	1	0	0	0	0	0	2	0	0	0	0	1	0
1	0	3	1	1	1	1	1	2	1	1	0	0	2	2	0	1	1	0	0	1	0	0	1	1	1	4	0	0	0	1	0	1	0	0	0	1	0	1	1	0	0	1	0	0	0	0	1	0	0
1	1	0	1	1	3	0	1	0	1	1	0	0	0	1	0	0	0	1	0	0	0	1	0	1	0	2	0	1	2	1	0	0	0	0	0	0	0	0	1	0	0	1	0	0	0	0	0	1	1
0	1	4	1	0	0	0	0	0	2	0	0	0	0	0	0	0	0	0	0	1	0	0	0	0	0	1	0	1	0	0	0	0	0	0	0	0	0	0	0	0	0	0	0	0	0	0	0	1	0
0	0	0	0	0	0	0	0	0	0	0	0	0	0	0	0	0	0	0	0	0	0	0	0	0	0	1	0	0	0	0	0	0	0	0	0	0	0	0	0	0	0	0	0	0	0	0	0	0	0
4	4	1	0	1	2	3	0	4	3	0	1	1	1	0	0	1	1	0	1	1	2	3	3	1	0	3	2	0	2	0	0	0	1	0	0	1	2	1	2	1	1	2	3	1	0	1	2	2	4
4	2	2	0	3	1	2	0	0	0	2	0	3	0	2	1	0	0	1	0	0	0	0	1	1	0	0	0	0	1	0	1	0	0	2	0	1	4	0	0	1	1	0	0	0	0	1	0	0	0
0	1	1	0	0	1	0	0	1	0	0	0	0	0	0	0	1	0	0	0	0	1	0	1	0	0	0	0	0	0	0	0	0	1	0	0	0	0	0	0	0	0	0	1	0	0	0	0	0	0
8	7	1	0	1	4	2	2	2	0	2	0	1	1	4	3	2	1	2	1	0	0	1	3	1	2	0	0	0	3	2	2	3	0	3	1	1	0	1	1	0	0	1	1	0	0	1	2	1	0
3	4	2	3	1	0	1	0	2	1	1	1	1	0	0	1	2	0	2	2	1	0	1	3	1	1	4	2	0	2	3	3	0	1	1	2	0	0	0	0	0	2	0	1	1	0	1	2	2	1
5	3	3	1	2	4	5	1	4	1	3	1	1	1	1	2	3	0	0	1	5	2	1	2	0	1	3	4	0	5	2	3	2	3	1	2	1	1	1	0	0	0	1	5	3	0	1	2	1	4
4	0	0	0	0	2	1	1	0	0	0	1	5	3	2	1	1	3	1	3	1	1	1	2	1	1	3	0	3	2	0	1	1	0	1	3	2	1	0	1	1	3	3	0	2	0	0	1	2	1
3	3	1	0	0	2	1	2	0	3	1	0	0	0	1	1	0	2	1	0	5	0	2	2	2	1	3	2	1	3	2	3	0	3	0	0	2	4	1	0	0	2	1	5	0	0	1	1	2	1
2	3	3	4	1	2	3	1	1	1	3	1	1	2	1	3	3	1	0	1	4	2	4	5	4	2	4	3	3	1	1	4	2	2	2	1	2	2	2	2	2	3	1	6	0	0	1	4	1	1
3	1	1	1	0	1	1	2	2	2	2	0	2	1	2	2	3	2	2	1	5	2	3	4	5	0	1	0	2	5	3	3	3	1	0	4	2	3	0	1	3	0	3	1	0	0	3	3	2	4
2	2	4	1	2	0	2	0	2	2	1	3	2	1	2	2	1	1	1	2	1	0	1	2	1	3	4	1	2	3	1	3	1	1	0	2	2	5	0	1	2	1	1	2	0	0	1	1	2	4
3	1	2	0	1	2	0	2	5	1	5	2	1	2	0	0	1	0	0	0	2	4	2	1	2	1	3	1	2	1	1	3	1	4	4	2	1	2	0	1	1	3	1	0	1	0	0	4	0	1
0	0	1	2	0	3	3	1	2	0	1	0	0	1	0	0	0	3	1	0	1	1	0	2	3	1	0	1	0	1	1	2	3	2	0	0	1	2	1	2	2	0	1	4	2	0	1	3	2	3
0	3	1	0	2	1	1	1	2	2	0	0	3	1	1	1	1	0	3	1	2	2	0	2	1	0	0	0	0	1	4	0	0	2	1	1	0	3	0	1	1	1	0	2	1	0	1	3	2	1
1	1	0	0	0	0	3	2	2	2	5	2	4	1	3	0	1	0	0	1	0	1	2	6	2	0	2	1	1	5	0	1	0	1	2	1	2	2	0	1	1	1	0	0	0	0	3	2	0	1
0	2	1	0	0	1	4	0	2	2	2	0	2	1	0	0	2	0	0	1	2	2	1	2	0	2	1	1	0	1	1	2	2	1	0	1	2	0	0	0	0	2	0	2	1	0	1	1	5	1
0	1	1	0	0	2	1	2	1	3	3	1	1	3	1	1	1	0	0	2	1	3	0	1	2	1	5	2	1	0	2	3	3	3	1	2	1	2	0	0	1	1	1	0	0	0	1	0	1	1
0	2	0	0	1	1	0	1	1	1	1	3	4	0	0	1	2	2	1	0	2	2	1	1	2	1	2	0	0	0	0	0	1	0	2	1	0	0	1	0	2	1	1	1	4	0	1	0	0	1
0	2	3	1	0	1	1	3	3	5	0	0	3	0	1	1	1	4	1	1	5	3	0	3	2	3	4	5	1	2	4	4	4	1	2	3	1	1	0	0	0	2	4	1	1	0	2	4	2	1
1	2	1	0	0	0	3	0	1	3	1	1	3	2	2	2	1	1	0	1	0	0	2	1	3	2	3	0	2	0	1	2	3	2	0	0	2	2	2	2	1	2	2	0	1	0	0	2	2	3
1	1	2	1	0	1	1	3	3	0	0	0	1	1	1	1	1	0	0	2	2	0	1	2	2	0	4	0	0	0	2	5	0	1	1	1	2	2	0	0	2	1	0	3	2	0	2	0	2	0
2	0	1	1	0	2	0	1	2	0	2	0	1	1	1	0	0	1	2	2	3	2	0	3	2	0	3	2	2	2	2	0	0	2	1	4	4	2	0	3	3	3	2	1	3	0	3	0	1	1
2	1	2	1	2	2	0	2	2	6	5	1	0	0	2	1	3	1	2	1	1	2	5	5	2	2	3	1	3	5	6	4	5	3	1	1	5	8	1	5	1	1	3	2	0	0	0	3	5	3
0	1	2	0	0	2	0	2	1	3	1	0	1	0	1	0	2	0	1	0	1	2	2	2	4	3	1	0	0	6	2	1	1	2	2	1	3	5	2	2	2	2	1	2	0	0	2	1	0	1
0	2	3	1	0	5	1	1	0	3	1	2	4	1	4	4	2	2	1	3	1	2	1	0	0	1	4	4	2	2	2	7	0	2	0	2	2	5	1	2	3	6	4	4	0	0	1	1	6	6
0	0	1	1	1	1	0	2	3	3	2	2	1	0	1	1	2	2	2	1	2	1	3	1	4	1	3	0	2	3	1	3	1	1	0	2	1	3	1	1	1	1	3	2	2	0	3	1	3	2
1	1	0	0	0	2	0	1	4	1	1	1	2	3	0	1	3	0	0	0	1	1	2	0	0	1	1	0	1	2	2	0	0	2	2	2	2	4	1	1	3	3	2	3	0	0	0	2	1	3
0	2	1	0	0	0	1	0	1	1	1	0	1	0	1	0	0	1	3	0	1	0	1	3	1	1	1	0	0	3	1	2	3	1	1	1	1	2	0	1	2	0	2	3	1	0	0	1	1	1
0	0	0	0	0	0	0	0	0	0	0	0	0	0	0	0	0	0	0	0	0	0	0	0	0	0	0	0	0	0	0	0	0	0	0	0	0	0	0	0	0	0	0	0	0	0	0	0	0	0
0	0	0	0	0	0	0	0	0	0	0	0	0	0	0	0	0	0	0	0	0	0	0	0	0	0	0	0	0	0	0	0	0	0	0	0	0	0	0	0	0	0	0	0	0	0	0	0	0	0
0	0	1	0	0	0	0	0	0	0	1	0	1	1	1	2	0	1	0	0	0	0	1	0	1	1	1	0	0	1	2	1	1	1	2	0	1	1	1	0	1	1	1	1	0	0	1	1	1	0
0	0	0	0	0	2	1	0	0	0	0	1	0	0	2	2	1	2	0	2	1	1	2	1	3	2	0	0	4	3	5	5	1	2	1	3	2	3	2	3	2	4	5	5	5	0	1	3	3	5
0	1	0	0	0	2	3	0	1	2	1	0	2	2	1	0	2	2	0	0	1	0	4	4	2	2	5	3	3	3	8	3	5	5	1	2	3	4	2	2	3	1	3	3	2	0	1	3	5	2
3	0	2	0	0	3	2	0	4	1	4	2	1	0	2	2	0	2	1	1	3	3	0	4	2	3	2	4	3	8	4	9	7	1	3	1	4	3	0	3	3	0	6	6	4	0	2	2	3	4
1	0	0	0	0	0	0	0	0	1	1	0	0	0	0	2	1	0	0	2	1	0	0	5	0	0	3	1	2	1	3	4	0	2	2	1	4	3	2	1	1	4	3	3	2	0	1	1	1	1
2	4	1	0	1	1	1	2	3	2	0	0	2	0	2	4	2	0	4	2	5	4	0	3	8	2	4	3	5	6	4	6	2	4	5	2	4	2	5	5	1	3	8	4	4	1	4	4	2	1
2	1	4	1	1	1	5	0	1	4	3	2	5	2	1	0	3	4	2	3	3	8	3	4	1	5	3	3	1	6	2	5	3	2	1	3	1	6	5	3	3	6	6	11	3	0	5	5	4	0
2	0	0	2	1	0	1	2	1	1	1	0	0	2	1	1	1	1	0	2	4	1	1	3	2	3	3	1	4	1	1	5	2	1	4	1	6	8	5	3	1	4	3	8	4	0	0	4	0	4
0	1	2	0	0	1	1	0	0	8	2	2	2	0	0	0	0	2	2	1	3	3	3	1	3	2	4	7	1	1	2	9	0	4	0	4	3	3	2	2	3	9	3	5	3	0	5	3	1	3
2	2	1	0	0	0	2	2	2	2	2	1	2	0	0	1	0	2	4	2	0	2	4	3	1	0	1	2	4	1	1	1	2	0	2	0	3	1	0	2	6	1	4	3	2	0	3	1	2	2
0	0	0	0	0	0	4	1	3	1	2	1	5	1	0	3	1	0	0	2	3	4	0	1	4	2	1	1	3	3	2	1	1	1	3	2	3	5	3	2	2	3	4	4	1	0	1	2	2	1
0	0	0	0	0	1	1	0	1	1	1	3	4	1	3	2	1	1	0	0	1	0	1	2	0	2	3	1	2	2	2	0	0	1	3	1	3	4	0	0	0	1	2	3	1	0	2	1	1	3
0	1	3	1	0	1	0	1	3	0	2	1	1	3	0	2	0	1	0	1	0	3	2	2	1	2	4	1	2	5	1	6	1	4	0	0	4	5	3	2	3	6	2	2	1	0	2	2	0	3
3	0	0	0	0	3	2	2	0	2	5	3	4	0	0	0	2	3	2	1	1	0	2	3	3	2	1	3	1	3	0	3	1	4	1	3	5	3	2	5	1	2	3	3	1	0	2	2	5	3
1	0	2	2	1	0	1	1	2	1	4	2	0	1	0	2	1	1	0	3	4	2	1	3	2	0	5	2	2	2	3	1	4	2	1	1	3	2	1	1	4	1	1	6	1	0	1	1	0	5
1	0	1	1	3	1	1	0	1	1	2	0	1	0	0	1	0	0	0	1	1	1	0	1	0	0	0	1	2	1	1	3	2	2	0	3	0	1	1	1	1	0	1	1	0	0	1	1	1	2
0	1	0	0	0	0	0	0	1	1	0	1	0	1	0	1	2	0	1	1	2	3	1	0	0	0	2	1	0	0	1	1	0	1	0	1	0	3	1	2	0	0	2	4	1	0	0	0	1	3
0	0	1	0	1	1	0	1	1	4	4	2	1	2	1	1	4	2	0	1	1	3	0	0	1	0	2	0	3	1	0	3	1	2	3	0	1	2	0	3	1	2	2	3	2	0	2	1	2	0
0	2	0	1	1	0	2	0	0	2	1	0	1	1	0	0	2	1	1	0	3	2	2	4	2	0	3	0	2	5	3	4	4	0	1	1	3	0	1	1	3	1	0	3	1	0	1	3	1	3
1	1	3	0	1	0	1	2	1	1	0	0	4	0	2	2	0	2	2	3	4	4	1	0	3	1	1	2	4	4	2	3	4	3	3	0	0	3	1	2	0	1	0	3	1	0	3	2	2	2
1	2	2	1	1	3	2	1	2	2	2	1	0	1	0	2	1	2	2	1	1	4	0	1	3	2	7	0	1	2	1	3	0	5	1	0	2	0	0	1	3	3	3	2	1	0	1	1	3	3
1	1	0	1	2	2	1	0	0	1	2	1	2	0	0	1	1	1	0	1	3	0	0	1	2	0	1	2	0	5	2	2	0	1	2	0	2	0	0	1	0	3	0	0	0	0	0	0	1	1
2	0	3	1	0	0	4	0	0	2	2	0	2	3	3	1	2	1	2	0	1	0	4	1	2	0	3	1	1	1	2	8	2	1	4	0	3	0	1	1	1	2	2	3	1	0	1	4	2	0
0	2	2	2	0	0	1	0	1	2	2	2	2	1	2	0	2	2	0	5	2	1	2	1	2	2	3	1	0	2	1	4	1	0	1	0	3	3	2	2	3	1	2	3	2	0	1	4	1	0
1	0	0	1	1	1	3	1	1	3	1	0	1	1	1	3	1	1	1	0	0	1	3	1	4	3	1	1	2	2	2	3	0	1	1	2	2	0	2	1	1	2	0	3	2	0	2	3	2	1
2	0	2	2	3	1	2	1	2	3	2	2	5	0	5	2	1	2	1	1	4	3	2	2	2	1	3	2	1	3	2	4	1	0	2	3	2	3	2	1	2	4	1	3	1	0	1	1	0	0
1	1	1	1	0	1	0	0	0	1	1	1	3	2	2	1	4	0	1	1	1	1	1	3	2	0	3	4	1	3	3	1	1	1	1	3	0	3	0	3	2	3	0	1	0	0	0	1	2	2
0	2	2	0	1	3	4	2	4	1	1	1	2	0	1	0	3	1	0	2	2	2	5	0	2	2	4	1	0	2	1	4	2	4	2	2	0	3	0	2	0	3	2	1	0	0	1	0	3	2
3	1	2	1	0	2	3	1	1	2	2	0	3	6	2	0	3	3	1	3	4	2	4	0	2	3	3	1	2	3	0	5	0	4	2	1	1	0	1	2	4	3	1	2	0	0	2	1	1	3
3	0	3	0	1	1	0	2	4	6	1	0	2	0	0	2	0	4	2	0	0	0	3	2	2	1	4	3	0	1	1	5	2	3	0	0	3	0	0	1	1	1	4	5	3	0	3	2	2	1
2	3	1	1	1	1	2	1	1	2	3	2	0	1	1	1	1	1	2	1	1	1	1	3	0	2	1	1	1	1	1	2	1	3	1	1	2	2	0	1	0	2	1	5	2	0	0	2	2	2
1	0	0	1	2	0	1	2	2	4	0	1	4	4	1	4	2	1	0	2	4	2	0	3	3	3	4	2	1	2	0	1	0	2	0	0	0	4	1	3	0	1	1	4	1	0	1	1	1	3
4	2	0	0	0	0	2	2	3	1	2	0	1	2	0	0	0	0	1	7	1	2	0	0	2	2	1	1	4	1	0	2	0	1	0	3	0	1	1	2	0	1	0	2	0	0	0	1	2	1
1	0	2	1	1	2	1	1	1	2	1	2	0	1	1	0	0	3	0	2	1	3	1	4	1	3	1	1	0	2	0	3	6	0	1	1	1	0	1	0	0	1	2	2	1	0	1	2	0	1
0	1	0	0	1	0	5	0	2	3	1	2	4	2	3	1	2	0	1	3	0	1	1	3	2	2	4	3	1	2	2	2	1	4	0	1	1	2	1	2	0	2	0	3	0	0	1	1	1	1
0	2	0	1	1	0	1	1	0	2	2	0	1	3	5	2	0	3	1	1	2	1	1	3	2	2	0	1	1	2	3	0	1	1	0	0	1	2	1	1	1	1	0	4	1	0	0	1	2	0
0	1	1	0	0	0	1	1	1	0	2	0	1	1	0	2	1	1	2	1	0	0	2	2	0	1	2	0	1	2	3	2	1	2	0	0	1	1	0	1	0	0	2	5	0	0	2	1	0	1
0	2	0	3	1	1	1	4	5	0	4	1	3	2	3	3	0	2	3	0	4	3	3	4	0	0	2	2	1	3	2	3	3	2	0	1	0	1	2	2	1	0	3	6	1	1	0	3	0	1
1	8	1	1	0	3	3	3	1	2	4	0	2	2	1	4	1	2	0	3	3	2	2	3	5	0	3	3	1	5	0	3	1	0	1	0	3	5	0	1	3	1	2	3	1	0	0	3	4	3
0	0	1	0	0	2	3	2	2	3	3	1	2	1	0	3	3	0	1	3	3	2	2	3	1	1	3	5	1	1	1	1	2	1	0	2	0	0	0	0	1	2	1	0	1	0	0	1	2	0
0	1	1	0	2	0	2	4	2	3	2	0	0	0	1	0	1	2	2	2	3	8	0	2	3	6	3	1	1	0	0	1	0	1	1	0	1	1	0	0	0	2	0	0	0	0	1	0	3	1
1	2	1	1	1	3	4	0	2	3	2	0	1	0	1	1	2	0	2	1	2	1	0	0	3	0	4	2	0	2	2	0	2	4	0	1	1	1	0	0	1	2	1	3	1	0	0	0	0	1
2	1	0	0	1	0	1	3	0	1	2	1	2	0	0	1	0	0	1	0	0	1	3	0	0	1	2	1	2	3	0	3	1	0	1	1	2	1	1	1	0	1	1	2	0	0	0	1	0	0
1	1	0	2	2	3	2	1	0	0	2	0	3	2	2	0	1	3	3	0	3	2	0	0	2	0	1	4	0	0	0	3	2	1	2	0	1	2	0	0	0	0	1	2	0	0	1	3	4	2
1	2	1	0	2	0	2	0	4	2	1	2	0	1	1	0	0	1	1	1	3	2	0	3	1	0	2	1	1	3	1	2	0	1	1	0	1	1	0	2	2	2	1	3	0	0	0	2	0	1
1	2	4	1	0	0	1	1	0	1	2	1	1	1	1	2	0	1	1	2	1	3	1	2	2	2	3	1	2	0	0	3	0	2	1	1	2	0	0	3	0	1	2	2	0	0	0	3	1	0
1	2	1	1	0	2	1	2	1	2	1	1	2	1	2	1	0	0	2	1	0	0	1	3	0	0	2	1	0	1	0	1	0	0	0	0	3	1	0	0	0	0	0	1	0	0	0	0	1	0
1	0	1	2	0	2	1	1	0	3	1	2	0	0	0	0	1	1	1	2	1	0	0	1	0	0	0	1	2	1	1	2	3	1	1	0	1	2	0	0	3	2	1	1	0	0	0	1	0	2
0	0	1	0	0	3	2	2	1	1	4	0	2	1	2	3	0	2	0	0	0	4	0	3	1	0	1	0	1	2	2	3	0	0	0	1	1	0	2	1	1	1	2	1	0	0	0	1	1	0
3	1	4	3	0	1	5	2	3	5	1	0	3	1	4	4	1	5	2	2	1	2	2	4	2	3	2	3	1	2	3	1	0	2	0	1	0	3	1	3	1	2	1	3	1	0	1	2	2	2
1	2	1	2	0	1	0	3	3	2	1	0	2	1	3	1	1	2	3	0	4	0	0	2	2	1	1	2	2	3	2	1	5	1	0	1	2	1	1	0	2	2	2	1	1	0	2	2	1	2
2	4	2	3	0	6	1	4	3	1	0	2	2	2	2	3	5	0	0	2	2	2	1	1	0	4	4	0	1	1	4	2	3	2	3	2	0	3	0	2	1	2	3	2	1	0	1	5	0	1
0	6	3	1	0	1	6	1	3	3	2	1	0	0	1	1	2	1	2	1	1	0	1	1	2	1	3	1	3	1	0	2	0	0	1	2	1	0	0	2	1	0	1	0	0	0	3	1	2	0
2	3	2	2	2	4	2	1	6	2	4	0	1	2	1	0	1	1	0	2	1	2	0	3	2	3	3	5	2	3	1	3	2	0	1	0	2	2	1	0	2	1	3	2	0	0	0	0	1	2
12	4	3	4	3	5	2	1	4	2	6	2	3	0	1	3	2	0	4	3	3	3	1	2	4	0	2	2	3	3	2	6	2	3	0	1	2	2	0	0	1	1	0	1	0	0	1	1	5	1
1	4	5	2	2	1	0	0	1	1	0	1	1	1	1	1	2	3	0	1	0	1	1	0	3	1	3	1	0	3	0	3	0	1	0	0	1	1	1	1	0	2	1	0	0	0	2	0	0	0
2	6	6	0	0	1	1	3	4	3	3	0	1	2	0	0	2	2	4	3	2	4	0	2	4	0	3	3	0	2	1	4	0	1	1	4	3	2	0	3	0	1	0	1	0	0	0	1	1	2
5	5	1	2	0	3	2	2	4	2	4	1	2	2	1	3	3	2	1	2	2	1	1	1	6	3	2	1	3	6	4	0	2	2	1	1	3	2	0	0	2	0	0	1	4	0	2	4	1	0
3	5	4	4	0	1	4	1	0	0	1	2	3	0	0	2	2	0	1	1	1	1	1	2	5	0	2	3	1	2	2	3	3	1	0	1	0	0	0	0	1	1	1	1	0	0	0	1	1	0
4	3	2	2	0	2	4	2	2	5	2	2	2	0	2	2	0	2	1	1	3	1	1	0	1	1	4	2	0	4	1	0	1	0	0	2	3	2	0	0	1	0	0	1	0	0	2	1	2	1
1	4	4	1	0	5	2	3	1	2	1	1	2	2	0	0	2	1	0	5	0	2	4	1	1	0	1	2	1	3	0	0	0	0	0	3	0	0	0	0	1	1	0	0	0	0	1	0	0	1
1	3	5	1	1	0	0	3	5	1	2	1	1	1	0	2	0	0	1	0	0	2	0	1	1	0	1	1	0	0	1	2	0	1	1	1	0	1	0	1	0	1	1	1	0	0	0	2	0	2
2	1	3	1	0	3	2	0	2	4	0	0	4	1	3	2	2	2	0	1	0	2	1	0	0	1	2	2	1	0	1	1	2	1	1	0	0	0	0	0	1	0	1	0	0	0	0	0	0	1
4	5	0	0	1	1	0	1	4	2	3	0	1	1	0	2	0	0	1	0	0	2	0	2	0	1	1	1	1	2	3	2	0	0	0	0	0	1	1	1	2	0	0	0	1	0	0	2	1	2
1	1	1	0	0	0	0	0	0	0	0	0	0	0	0	0	0	0	0	0	0	0	0	0	0	0	0	0	0	0	0	0	0	0	0	0	0	0	0	0	0	0	0	0	0	0	0	0	0	0
2	1	0	0	0	0	0	0	0	1	0	0	0	0	0	0	0	0	0	0	0	0	1	0	0	0	1	0	0	0	0	0	0	0	0	0	0	1	0	0	0	0	0	0	0	0	0	0	0	0
0	0	0	0	0	0	0	0	0	0	0	0	0	0	0	0	0	0	0	0	0	1	0	0	0	0	0	0	0	0	0	0	0	1	0	0	0	0	0	0	0	0	0	0	0	0	0	0	0	0
0	0	1	0	0	0	0	0	0	0	0	0	0	0	0	0	0	0	0	0	0	0	0	0	0	0	0	0	0	0	1	0	0	0	0	0	0	0	0	0	0	0	0	0	0	0	0	0	0	0
0	1	1	2	0	0	2	0	0	0	0	0	0	0	0	0	0	0	0	0	0	0	0	0	0	0	2	0	0	0	0	1	0	0	0	0	0	1	0	0	0	0	0	0	0	0	0	1	0	0
4	1	2	2	2	1	1	1	1	0	2	0	1	0	1	1	1	0	1	1	0	1	2	0	2	1	4	2	1	4	1	2	0	0	0	0	1	3	0	2	0	1	0	0	0	0	0	1	1	0
1	0	5	0	1	3	1	0	2	3	3	1	2	1	2	3	2	0	0	2	0	1	1	2	1	3	2	0	1	0	0	2	1	1	1	4	1	0	0	1	1	1	1	2	1	0	1	1	1	1
1	2	2	0	2	2	1	1	2	2	3	2	1	1	0	1	2	0	0	1	0	1	1	0	1	1	2	1	2	0	2	1	2	5	1	0	2	1	0	1	2	0	1	0	0	0	0	1	0	0
2	2	5	0	0	2	5	2	0	4	1	1	0	1	2	5	1	1	2	3	2	0	3	2	1	2	2	0	0	1	3	3	0	2	0	1	1	2	0	0	0	0	0	2	2	0	1	1	1	0
1	2	1	0	2	1	0	4	1	4	3	0	3	0	2	2	2	1	1	2	1	2	3	1	2	1	1	0	1	4	2	3	2	1	1	1	0	1	0	1	1	2	2	0	0	0	2	2	2	1
4	2	0	1	1	1	2	2	0	1	3	1	2	0	4	0	1	3	1	1	0	1	0	1	1	1	2	1	4	1	1	2	0	1	0	0	0	0	0	0	3	2	0	2	1	0	0	2	0	0
3	1	3	0	0	3	0	0	1	1	2	0	2	0	1	2	0	1	0	1	1	1	1	0	4	0	3	0	0	1	0	2	0	0	2	0	1	0	1	1	0	0	1	3	0	0	0	0	2	1
3	0	0	1	1	0	1	0	0	1	1	1	0	0	1	0	1	2	0	2	1	0	1	0	0	2	1	1	0	2	0	0	0	1	0	1	0	1	0	1	0	1	0	1	0	0	0	1	1	2
2	1	1	0	0	0	2	1	0	0	1	2	1	0	0	2	0	0	0	1	0	1	0	2	0	2	0	1	0	0	2	2	1	0	0	0	1	3	2	0	0	0	0	0	0	0	0	1	0	0
1	2	2	1	0	1	3	1	1	0	1	0	2	1	0	1	1	1	4	0	2	2	2	2	3	1	3	2	1	0	0	1	0	0	1	2	0	0	0	0	0	0	2	0	1	0	0	1	1	3
0	2	1	0	2	0	3	1	1	2	1	0	2	2	0	0	3	1	0	1	2	3	4	2	3	2	1	0	0	0	1	3	1	3	0	0	1	1	0	2	2	1	0	1	0	0	1	2	3	1
3	1	1	0	0	2	0	2	0	1	3	1	5	0	1	1	1	1	0	1	1	0	1	0	1	1	2	2	0	1	0	1	2	1	0	0	2	0	1	1	0	1	0	0	0	0	0	2	1	0
2	1	0	1	1	2	3	3	1	1	1	2	3	1	0	0	0	2	3	2	3	2	0	2	0	0	4	0	0	0	1	2	0	1	0	0	1	2	0	0	1	2	1	0	0	0	0	2	0	1
1	0	1	2	0	1	2	1	4	1	1	0	3	0	0	1	1	1	1	1	3	1	3	1	0	0	2	1	2	0	0	2	0	1	1	1	1	1	0	4	0	1	1	0	0	0	1	1	0	1
0	0	0	0	2	1	2	1	1	0	1	2	1	2	1	1	1	0	0	1	1	1	0	2	0	0	3	0	1	2	0	1	0	2	0	1	2	0	0	0	2	0	0	1	0	0	0	0	0	0
0	1	0	0	1	0	0	0	0	1	1	3	0	0	1	0	0	0	1	1	1	2	1	1	1	0	0	1	0	1	1	2	0	0	1	0	0	0	0	0	0	1	2	0	0	0	0	2	2	0
0	0	3	0	1	3	2	2	4	2	2	0	0	0	1	0	2	0	1	1	1	5	0	1	3	2	2	2	4	3	0	2	0	2	0	1	1	2	0	1	0	0	1	1	1	0	0	2	0	4
0	1	1	2	0	0	0	1	2	0	2	2	0	3	1	1	1	0	1	2	2	0	2	2	0	0	3	1	0	1	0	1	0	1	0	0	1	1	1	0	2	1	1	2	0	0	1	0	1	1
2	0	0	1	0	2	0	2	2	1	1	0	0	0	0	1	1	2	1	1	1	0	0	0	2	1	1	4	0	1	0	4	1	1	0	0	0	3	0	2	2	0	0	1	0	0	2	2	2	0
1	2	2	0	0	0	2	0	0	1	2	1	0	0	0	0	0	1	0	1	0	0	1	1	1	3	0	0	1	1	2	1	0	0	0	0	2	2	1	1	0	0	0	2	1	0	0	1	0	0
2	2	0	0	0	1	0	2	0	3	2	2	1	1	2	3	1	5	0	0	3	1	0	3	2	4	0	1	0	1	1	0	3	1	0	0	0	2	0	0	2	2	0	3	0	0	0	0	3	1
0	2	0	4	0	1	1	0	3	0	3	1	2	1	1	0	0	3	4	0	1	0	1	1	1	0	2	0	0	0	0	1	1	1	1	0	1	2	1	1	0	1	1	1	0	0	0	0	1	1
0	0	1	0	0	0	2	0	0	0	1	0	2	2	0	1	1	0	0	2	0	0	1	1	0	2	4	1	0	1	2	4	1	1	1	1	0	0	0	2	0	0	0	1	0	0	0	0	0	1
0	0	2	0	1	1	1	0	0	0	2	0	0	2	2	2	1	1	1	1	0	2	2	4	4	0	2	0	2	2	2	4	1	1	0	1	1	0	1	0	0	0	1	0	0	0	3	2	0	2
0	0	0	1	0	2	1	0	0	3	1	3	2	1	0	0	1	3	1	1	2	0	1	1	1	0	3	0	2	0	0	0	2	1	0	0	1	0	0	0	2	1	0	1	1	0	0	0	0	0
1	0	1	0	0	1	2	0	0	1	0	0	1	1	0	0	0	1	1	0	0	1	1	0	0	1	0	2	1	0	2	3	1	1	2	0	1	1	0	0	0	0	0	0	0	0	0	1	0	0
0	1	0	1	0	0	1	1	1	0	2	0	0	0	0	1	0	0	1	0	1	0	0	1	0	0	1	0	0	0	0	0	0	0	1	0	0	1	0	2	0	1	1	0	0	0	0	0	3	0
2	0	1	1	1	1	0	3	0	1	0	1	0	1	1	1	0	2	0	1	2	1	1	5	0	1	1	1	0	1	0	1	1	1	1	0	1	3	0	1	1	1	0	0	0	0	1	1	2	0
3	0	1	0	0	1	0	0	2	2	1	1	0	2	1	2	0	0	0	2	0	0	1	1	0	1	2	1	1	0	1	2	1	2	2	1	1	0	0	1	1	0	1	0	1	0	0	1	0	0
1	1	2	2	0	1	1	1	0	1	0	1	0	0	1	0	0	0	1	0	0	0	0	0	0	1	1	1	2	3	0	1	1	2	1	0	0	3	0	0	0	0	0	0	0	0	0	0	1	0
1	2	0	0	0	1	1	0	0	1	0	1	0	0	1	1	0	1	3	2	0	1	1	3	0	1	3	0	0	2	0	2	1	1	0	1	1	0	1	0	0	0	0	0	0	0	0	1	1	0
0	1	2	0	0	0	0	0	1	0	1	1	1	0	0	0	0	0	0	0	2	0	0	1	0	1	1	0	0	1	1	1	1	0	0	0	0	1	0	1	0	0	0	0	0	0	0	0	0	0
0	0	2	0	0	2	0	1	0	3	3	0	1	0	1	0	1	3	1	0	2	2	1	4	0	3	4	1	1	1	2	1	2	1	0	1	1	2	0	2	0	2	1	3	0	0	1	0	1	1
2	1	1	2	1	1	0	3	0	0	1	1	1	0	1	2	0	0	0	0	2	1	0	1	3	0	0	0	1	1	1	0	3	0	0	0	1	1	0	1	3	3	0	1	0	0	0	0	0	3
0	0	0	2	0	4	0	2	2	2	3	0	1	0	3	0	1	1	0	2	0	0	0	0	2	0	1	1	0	3	1	0	1	0	1	0	0	3	1	1	0	2	0	2	0	0	0	1	1	2
0	0	0	0	0	0	0	0	1	1	0	2	0	0	2	0	0	0	1	0	2	0	1	0	0	0	2	2	0	4	3	0	0	2	1	0	1	1	0	0	0	0	0	1	0	0	0	1	1	1
1	0	0	0	2	0	0	3	0	1	0	0	0	0	1	1	0	0	0	1	0	0	1	2	3	0	1	1	0	3	1	1	0	1	1	0	0	1	0	0	0	1	0	1	0	0	1	0	0	0
1	0	0	1	0	2	2	0	0	2	2	2	1	0	2	2	0	0	0	3	0	7	0	3	3	2	2	0	4	2	4	4	2	1	1	0	1	0	0	0	0	4	1	0	3	0	0	0	1	0
1	0	1	1	0	1	0	0	1	2	0	1	1	2	1	0	1	1	0	0	0	2	0	1	1	0	6	1	1	3	0	4	1	2	2	1	0	3	2	2	0	1	1	3	1	0	0	2	0	0
0	0	0	0	2	0	1	3	0	2	2	1	1	2	0	0	0	0	1	0	3	0	0	2	0	0	1	0	1	2	1	3	0	2	1	0	0	4	0	1	0	2	0	0	1	0	0	0	0	0
1	0	0	0	1	0	1	4	1	1	1	1	3	0	0	0	1	1	0	0	0	2	1	1	3	1	2	0	0	1	1	2	2	2	0	1	0	0	1	1	0	3	1	2	0	0	2	3	0	1
0	1	2	0	0	0	0	1	0	5	0	1	2	1	1	2	0	1	2	0	1	0	0	0	0	1	1	1	1	2	0	5	3	2	1	0	5	0	0	1	1	1	2	2	1	0	0	0	4	0
0	1	0	0	0	0	0	2	0	0	2	1	0	0	0	0	0	0	1	3	0	1	2	4	3	0	1	2	1	0	0	3	1	1	1	0	0	3	0	0	0	1	0	1	0	0	0	2	1	0
1	0	0	0	0	0	1	0	0	0	0	0	1	0	0	4	0	1	2	3	0	0	0	1	0	0	0	2	0	0	1	1	0	0	0	2	2	0	0	1	1	0	2	0	0	0	0	0	0	0
0	0	0	0	1	1	0	2	1	2	1	1	2	1	1	2	0	2	0	1	2	0	1	0	0	2	2	2	2	4	0	1	0	1	0	0	1	1	1	1	0	1	0	1	1	0	0	1	0	1
0	1	1	1	2	1	2	1	2	0	1	1	1	0	0	1	0	0	1	2	1	0	0	1	0	0	1	1	0	3	1	2	0	1	0	1	0	0	1	2	0	0	1	0	0	0	1	2	0	0
2	1	0	1	0	1	2	0	2	1	2	0	3	1	1	3	0	2	1	0	2	0	0	0	1	1	2	2	0	2	0	0	3	1	0	1	1	0	2	0	0	0	2	1	0	0	0	0	0	1
1	0	0	0	1	1	1	0	0	2	2	0	1	1	1	0	0	1	0	0	0	0	0	1	0	2	1	1	1	0	0	0	2	0	0	1	0	2	0	0	0	0	0	2	0	0	0	0	0	1
0	0	3	0	0	1	4	1	0	2	2	1	1	0	1	1	0	0	0	1	1	0	1	1	1	1	2	1	3	3	1	0	0	1	0	0	1	1	0	0	0	1	1	2	0	0	0	0	2	0
0	2	2	0	0	1	2	0	2	2	1	0	1	2	0	1	0	3	1	1	1	1	0	0	2	3	2	0	0	4	2	0	0	1	2	0	1	2	0	1	0	0	1	0	0	0	0	2	1	0
0	0	1	0	1	0	1	1	1	0	0	0	1	0	1	0	1	2	0	1	2	1	1	0	0	1	2	0	0	0	2	0	2	0	0	1	0	2	2	1	2	0	0	0	0	0	0	0	0	0
0	0	0	0	0	1	1	0	0	2	1	0	1	0	1	1	0	0	0	3	1	0	0	1	0	0	1	0	1	0	1	4	0	0	1	1	0	0	2	1	0	0	1	0	2	0	0	1	1	1
1	1	2	0	0	1	2	1	0	0	1	0	2	1	1	0	1	0	0	0	1	3	0	0	0	0	0	2	0	1	0	2	1	1	1	0	1	1	1	0	0	0	1	1	0	0	3	0	0	0
0	1	0	1	1	0	0	1	2	1	1	1	0	0	0	0	1	0	0	1	0	0	0	3	0	1	1	0	1	1	0	0	1	0	0	0	0	0	0	0	0	1	0	2	1	0	0	0	1	0
1	1	1	1	0	1	1	1	1	1	0	0	1	0	2	1	2	2	0	2	2	1	0	0	2	0	2	1	1	3	1	2	0	1	0	0	1	0	1	0	0	2	0	2	0	0	0	1	0	1
0	0	0	0	0	1	1	0	0	0	0	0	1	0	0	1	1	1	0	1	1	0	1	1	1	0	0	0	0	0	0	0	0	0	0	0	1	1	1	0	0	0	0	0	0	0	1	1	2	1
0	0	0	0	0	0	0	0	0	0	0	0	2	0	0	0	0	0	0	1	4	2	0	0	1	0	2	0	0	1	2	0	0	2	0	0	1	0	1	1	0	0	2	1	0	0	1	1	0	1
0	0	2	0	0	0	1	0	1	2	2	0	0	1	0	1	0	1	1	0	0	1	0	1	2	1	3	2	0	1	0	3	0	1	1	1	2	2	0	1	0	0	2	0	1	0	0	0	0	0
0	0	0	1	1	0	0	0	0	0	1	0	0	0	0	2	0	1	0	1	2	0	0	1	0	1	0	0	1	0	0	1	2	0	0	0	0	1	0	0	0	0	0	1	0	0	1	0	0	1
1	0	1	1	0	0	1	0	0	2	3	0	2	2	0	2	1	0	0	0	1	2	0	3	2	0	3	0	0	0	0	2	1	1	0	0	1	1	0	0	1	1	1	2	1	0	2	0	2	0
0	1	0	0	0	0	0	0	2	2	1	0	0	0	0	1	2	1	0	0	0	0	0	3	1	0	0	2	0	0	1	1	1	0	1	0	0	1	0	0	1	1	1	1	0	0	0	1	1	0
2	0	0	0	1	0	1	1	0	1	0	0	1	0	0	0	0	0	0	0	0	0	1	0	0	0	0	1	0	0	0	0	0	0	0	0	1	0	0	0	0	0	0	1	0	0	0	0	0	0
0	1	0	1	1	1	2	0	0	1	0	0	1	0	1	2	1	0	2	0	2	1	1	1	1	0	3	2	0	0	1	4	0	2	0	0	0	1	1	1	2	2	0	2	0	0	2	0	1	1
0	0	1	0	1	0	0	0	0	2	1	0	0	1	1	1	1	1	0	0	0	0	0	0	1	2	0	0	1	0	0	2	2	0	1	0	2	0	2	1	1	0	0	0	0	0	0	0	1	2
0	0	0	0	1	2	1	1	0	1	1	0	0	0	0	1	1	2	1	1	0	0	1	0	0	2	3	1	1	1	0	1	0	2	2	1	0	1	0	0	0	3	0	0	0	0	0	2	0	0
0	1	0	0	0	0	2	0	2	1	0	1	2	1	0	0	0	0	1	1	1	1	1	3	0	0	2	2	0	1	0	2	0	0	0	0	1	1	0	1	2	1	1	0	0	0	0	0	1	1
2	0	1	0	0	1	0	1	0	0	2	0	2	0	1	0	0	0	0	0	1	0	0	2	0	0	1	1	0	0	1	1	0	2	1	1	2	0	2	0	1	0	0	0	0	0	0	1	0	1
0	0	0	0	0	0	1	0	1	1	1	0	2	1	0	2	2	0	0	2	0	1	2	1	2	0	4	1	1	0	0	4	2	0	1	1	2	1	1	0	0	0	0	0	0	0	0	0	1	1
0	0	0	0	0	1	1	0	1	2	0	0	0	0	0	0	0	3	0	1	0	0	0	0	1	0	4	0	0	0	1	1	0	1	1	1	2	0	0	2	0	0	0	0	0	0	1	0	0	1
0	0	0	0	0	0	1	0	0	0	0	1	1	0	1	0	0	0	0	0	2	0	0	0	1	0	0	0	1	0	0	2	0	0	1	0	0	1	0	0	0	1	0	2	0	0	0	1	0	0
3	0	0	1	1	0	0	0	0	2	0	0	1	0	2	1	1	1	2	0	0	3	1	0	0	0	0	1	1	0	1	1	0	0	0	1	1	1	0	0	0	0	0	3	1	0	0	0	1	1
0	0	2	1	0	0	0	1	1	0	2	1	0	0	1	1	1	0	1	0	0	0	0	2	1	0	4	1	0	3	2	3	0	0	2	0	1	2	0	0	0	0	0	3	0	0	0	1	0	0
0	0	0	1	0	0	1	1	0	0	1	1	0	1	0	1	0	0	0	0	0	0	0	0	0	0	0	0	0	1	1	1	0	0	0	1	1	1	0	0	0	0	0	1	0	0	0	0	0	1
0	2	1	0	0	2	1	2	0	0	4	2	0	0	0	0	1	3	1	0	2	2	0	1	2	1	2	2	0	5	1	3	1	0	1	1	0	1	1	1	1	0	0	1	0	0	0	1	1	1
0	1	1	0	0	2	5	0	2	0	0	1	0	0	1	3	0	1	0	0	1	0	0	1	1	1	4	0	1	0	0	2	1	3	1	1	0	1	0	0	0	0	1	2	0	0	1	4	0	1
0	0	1	0	0	0	1	0	0	0	1	0	1	0	0	0	1	0	1	0	0	1	3	0	0	0	0	0	0	0	0	0	1	0	2	0	1	0	0	0	0	1	1	0	1	0	0	2	0	1
1	0	2	0	1	0	1	1	0	1	1	0	0	1	2	1	1	0	2	2	0	1	1	2	1	1	3	1	0	1	0	1	0	3	1	1	1	2	1	0	0	0	2	0	0	0	0	1	1	0
1	2	0	0	1	0	1	2	0	0	1	0	0	0	0	1	0	0	0	2	1	0	1	1	0	0	1	1	0	0	0	1	0	0	0	0	0	0	1	0	1	0	1	0	0	0	0	0	1	0
0	2	0	0	0	0	0	1	1	0	1	1	1	0	1	2	1	1	0	0	1	0	0	2	1	0	4	1	1	1	2	1	1	0	1	0	1	1	0	1	0	1	0	0	0	0	0	1	1	0
0	2	0	0	0	0	1	0	2	1	2	0	2	0	0	0	2	1	0	2	1	0	1	2	2	3	2	1	1	0	1	3	0	0	1	0	1	2	0	0	3	1	1	0	1	0	1	2	0	0
0	0	0	0	0	0	0	0	0	0	0	1	0	0	1	0	0	0	1	0	1	1	0	0	0	0	1	0	0	0	0	1	1	0	0	0	1	0	0	0	0	0	0	0	0	0	0	0	0	1
0	0	0	0	0	0	1	0	0	0	1	1	0	1	1	0	0	0	1	0	0	0	0	0	0	0	1	2	1	0	1	2	0	0	0	2	0	1	0	0	1	0	0	0	0	0	1	0	0	0
3	0	1	0	1	1	0	1	1	2	1	0	1	2	1	0	1	1	1	1	1	0	1	2	0	1	4	1	0	2	2	2	0	2	0	0	0	2	0	0	1	0	2	1	0	0	0	1	0	0
0	0	1	1	0	1	1	1	2	2	1	0	2	1	1	1	0	0	0	1	0	1	1	1	0	0	1	0	0	2	1	0	1	0	0	1	2	1	1	1	1	1	0	0	0	0	0	1	1	1
0	1	1	0	2	0	0	0	1	1	0	2	1	0	0	0	1	1	2	0	3	1	0	1	0	2	0	2	3	0	1	1	1	0	0	2	1	0	1	1	0	1	1	0	1	0	1	0	0	3
0	0	1	0	0	0	0	0	0	1	0	0	1	2	1	0	0	0	1	1	0	2	2	0	2	0	1	2	0	1	0	3	1	3	0	0	0	1	0	1	0	1	1	0	2	0	1	0	3	1
0	2	1	1	0	1	0	0	1	1	1	0	0	2	1	1	0	1	1	1	0	0	1	2	2	0	0	1	1	1	0	1	0	0	0	0	1	0	0	0	1	0	1	1	0	0	0	3	1	0
0	1	1	0	1	1	1	0	0	0	2	1	0	0	0	1	0	0	0	0	0	2	0	0	0	0	3	0	1	1	1	1	0	1	1	0	1	0	0	1	0	1	1	1	1	0	0	0	0	0
0	2	0	0	1	0	0	0	0	2	1	1	3	2	0	3	0	0	0	1	1	2	0	1	0	0	3	1	2	2	1	1	4	1	0	1	1	1	1	1	0	1	3	2	0	0	0	0	1	0
0	2	0	0	0	1	3	0	2	2	1	0	0	0	2	0	0	2	1	0	0	0	0	2	1	1	0	1	0	0	1	1	0	1	0	0	0	0	0	0	1	2	1	0	0	0	1	0	1	1
0	0	0	0	1	1	2	0	0	3	3	2	1	0	1	2	0	1	0	0	0	1	1	2	0	1	1	3	0	0	1	2	0	0	0	1	0	1	2	1	0	0	1	2	0	0	0	0	0	1
0	1	1	1	0	2	0	0	0	0	0	1	2	0	0	0	1	0	0	1	0	0	1	1	1	0	1	1	2	1	1	0	3	1	0	1	1	0	0	0	0	0	0	0	1	0	1	1	1	0
0	0	1	0	1	0	0	0	0	0	2	0	1	0	0	1	2	0	2	1	1	0	1	1	0	3	1	0	0	1	1	3	0	0	0	1	1	2	0	0	0	1	0	1	1	0	0	1	2	0
0	0	0	0	0	0	0	1	1	0	0	0	1	0	0	1	0	2	0	0	0	1	0	2	1	0	0	1	2	0	2	1	1	1	0	0	0	1	0	1	0	1	1	1	0	0	0	1	0	1
0	2	0	1	0	1	2	3	1	2	1	1	1	1	1	4	3	2	2	1	3	1	2	1	2	2	5	2	1	3	2	4	1	1	1	1	3	3	0	1	1	1	3	5	0	0	0	2	1	1
0	0	1	0	0	3	2	0	0	1	1	0	0	0	1	0	0	0	3	2	1	0	1	2	1	1	2	0	0	2	0	1	0	1	1	0	0	0	0	2	1	1	0	1	0	0	0	1	2	1
0	0	0	0	0	0	0	0	0	2	0	1	2	1	1	0	0	0	1	1	2	0	0	1	0	2	0	3	0	0	1	1	0	0	0	2	1	1	0	0	0	1	0	0	0	0	0	0	1	2
1	0	0	0	0	0	0	0	0	1	3	0	1	1	0	0	0	2	0	3	0	2	1	0	1	0	0	0	1	2	2	0	1	1	0	0	2	0	1	0	2	0	0	0	1	0	1	0	0	0
0	0	1	0	0	0	0	0	0	0	0	0	0	0	0	0	0	0	0	0	2	0	0	2	0	0	1	0	2	2	0	2	0	1	2	1	1	0	0	0	0	0	1	2	0	0	0	0	0	0
0	2	0	1	0	1	1	2	3	0	1	2	1	2	0	1	2	2	3	1	1	2	2	1	1	2	4	3	3	2	1	4	3	1	1	1	2	1	0	1	3	2	2	2	3	0	2	1	2	1
1	1	0	0	0	1	1	0	0	0	1	1	1	0	0	2	0	0	1	0	0	1	0	0	0	1	1	2	1	1	0	0	1	1	1	1	0	0	0	3	0	1	0	1	1	0	0	0	1	1
1	1	0	0	0	1	1	0	2	2	3	0	1	3	1	0	0	0	1	1	1	0	1	0	0	0	2	0	1	0	2	3	0	1	0	1	0	3	0	2	0	0	0	0	1	0	0	0	2	2
0	0	1	0	0	0	1	0	1	0	0	1	0	0	0	1	0	1	0	1	0	1	1	0	2	1	1	1	0	2	0	0	2	2	2	0	0	1	0	1	0	0	3	1	0	0	0	0	1	0
0	0	1	0	0	1	0	1	3	1	0	0	1	0	0	0	2	0	1	1	0	1	1	1	2	1	2	0	0	1	0	0	0	2	1	1	0	0	0	2	0	1	1	2	0	0	0	0	0	1
0	0	0	0	0	1	0	3	2	1	3	0	1	1	0	0	0	0	0	3	0	1	0	2	0	2	0	3	0	3	2	3	1	1	1	1	0	1	0	1	3	2	2	1	1	0	1	2	1	1
2	1	0	1	1	0	1	0	1	0	2	0	0	0	1	2	0	0	0	2	0	2	0	3	1	2	0	1	1	2	0	0	0	3	1	1	3	1	0	0	1	2	0	3	0	0	1	2	0	0
0	0	0	2	0	1	1	0	0	1	2	0	3	0	2	2	0	2	1	0	0	0	0	1	0	2	1	1	2	1	1	2	1	2	1	1	2	4	0	0	2	1	2	1	1	0	0	3	2	0
1	2	0	0	0	0	1	2	1	1	1	0	0	0	0	0	2	1	0	1	1	2	0	0	3	2	5	0	0	2	0	1	0	2	1	0	0	1	1	1	1	0	1	0	0	0	1	1	0	0
0	0	2	1	0	1	1	1	0	2	0	0	0	1	1	2	0	0	0	0	1	0	1	2	4	1	2	1	0	1	3	1	0	2	0	0	1	0	1	0	1	1	0	0	0	0	0	2	0	5
0	0	0	1	0	0	1	1	2	2	0	0	0	0	1	1	0	2	1	2	2	1	0	1	1	1	2	2	3	1	0	6	1	0	2	0	0	0	0	3	2	1	0	2	0	0	1	2	2	1
1	1	0	0	0	1	1	3	0	0	0	0	2	0	4	2	0	1	2	0	2	1	2	0	1	1	1	1	1	1	2	1	0	0	0	3	2	2	0	0	2	1	1	0	0	0	1	1	2	1
0	1	1	1	0	0	0	0	0	4	1	0	0	0	0	4	0	0	1	0	1	1	1	3	2	0	1	2	2	2	3	0	1	2	0	1	2	2	0	1	0	1	1	2	0	0	1	0	5	2
1	1	1	0	0	1	0	1	1	1	3	0	1	1	1	1	1	2	2	0	2	0	1	0	1	0	1	1	0	1	0	5	1	0	0	0	1	2	0	0	2	1	0	0	0	0	0	2	1	0
0	0	0	0	1	0	0	0	0	0	1	0	0	0	1	1	1	0	0	0	1	0	2	1	0	0	2	0	1	2	1	1	1	0	2	1	1	0	1	0	0	1	0	0	1	0	0	0	2	0
0	0	0	0	0	0	2	0	0	1	0	0	0	0	0	0	1	0	0	0	0	1	0	1	2	0	2	1	0	1	1	2	1	3	0	0	1	0	0	2	0	0	1	0	0	0	0	1	0	0
0	1	1	0	0	1	1	1	1	3	1	1	1	0	0	1	0	0	0	0	0	2	1	1	2	1	3	0	0	3	1	2	0	1	1	1	2	3	1	0	1	0	1	2	0	0	0	3	2	0
0	0	0	0	0	1	0	2	3	3	0	0	0	0	0	2	1	2	5	0	1	0	2	0	0	1	5	2	0	3	1	4	1	0	0	1	5	1	0	1	1	1	1	4	1	0	0	2	1	2
1	0	0	1	0	0	3	1	1	1	2	0	1	3	1	1	1	1	1	2	3	4	1	1	1	0	1	1	1	3	0	0	1	4	1	2	1	7	0	2	1	3	2	2	1	0	2	1	0	1
0	0	2	1	1	3	4	1	0	0	4	3	2	0	4	2	1	1	1	2	2	0	4	3	2	1	2	2	2	2	2	3	0	2	1	4	4	3	2	2	2	3	1	0	1	0	3	4	2	1
1	1	0	1	0	1	1	2	1	0	2	1	1	1	0	1	0	2	0	0	0	0	0	2	2	3	1	2	0	4	0	5	1	0	2	0	1	2	0	2	0	2	2	2	1	0	4	0	1	3
1	3	1	0	1	0	1	1	3	1	1	0	2	1	1	0	1	2	3	2	2	5	0	4	0	4	5	1	0	4	1	4	3	1	1	1	3	8	1	6	3	2	0	5	2	0	0	1	2	2
1	0	0	2	1	2	2	1	5	5	4	0	1	1	3	3	1	1	2	2	2	2	1	2	0	0	3	0	3	2	1	3	0	1	0	2	0	5	2	1	2	1	3	4	4	0	3	1	2	4
1	0	0	0	0	1	0	1	1	1	1	2	0	0	0	2	0	1	0	3	4	1	1	1	0	0	1	2	1	4	1	3	2	1	1	0	3	3	1	2	1	1	3	3	1	0	2	1	1	3
0	0	1	0	0	0	2	1	1	3	0	1	2	2	2	0	1	2	0	2	0	4	1	4	1	1	2	0	1	2	3	2	0	2	3	1	1	4	2	2	0	4	4	5	1	0	3	1	2	1
0	0	0	0	0	2	1	5	0	3	0	1	2	3	0	2	1	3	1	1	0	4	1	3	1	2	4	3	0	6	0	4	2	3	0	0	2	3	0	1	1	3	3	4	1	0	0	0	1	0
2	0	2	0	0	2	2	0	0	0	2	1	2	1	0	0	2	2	1	5	0	1	0	2	2	1	4	1	0	3	3	8	2	5	1	1	4	2	2	2	3	1	5	4	0	0	2	3	0	1
0	1	0	0	0	1	1	2	3	1	2	1	1	2	0	2	0	1	3	0	5	1	1	5	0	2	3	3	1	4	0	4	1	2	3	2	2	2	5	1	4	6	4	2	2	0	2	4	3	1
1	0	0	1	1	1	1	0	2	4	0	0	2	0	1	1	2	0	3	3	3	1	2	1	1	4	2	3	3	1	1	4	1	2	1	0	3	3	0	4	0	5	3	5	2	0	2	2	0	1
0	1	1	1	0	1	0	0	3	1	4	1	0	0	1	3	0	1	2	1	0	1	2	2	1	1	4	1	1	3	2	4	2	3	2	5	2	3	0	1	2	3	2	5	0	0	2	3	3	3
1	0	1	1	0	1	0	4	2	5	0	1	2	3	0	1	1	1	1	1	4	3	3	2	1	3	3	1	2	4	4	7	1	1	1	3	1	3	5	6	4	6	1	7	3	0	1	3	5	2
0	0	0	2	0	0	1	0	0	1	1	1	2	2	0	0	2	0	0	0	0	1	3	3	0	2	2	1	1	3	1	8	0	1	0	4	3	4	1	4	2	3	3	4	1	0	3	2	0	4
0	1	0	0	0	1	0	1	2	1	1	2	1	1	0	2	0	1	0	1	0	0	1	1	1	0	1	1	1	2	1	2	0	0	0	2	2	3	0	1	3	3	3	1	1	0	0	2	1	1
0	1	0	0	0	1	0	1	0	4	3	1	2	0	1	2	2	0	0	3	1	1	1	2	3	1	2	1	1	2	3	3	2	3	4	1	4	5	1	3	3	9	5	4	1	0	3	1	2	4
1	1	0	0	0	1	1	1	0	2	1	0	3	2	1	2	2	0	2	1	5	2	2	1	0	1	1	5	3	2	1	4	2	6	1	2	1	4	0	3	4	1	3	5	2	0	2	1	1	3
0	2	1	1	1	0	2	1	0	2	3	0	1	2	1	0	1	2	1	2	3	2	3	4	2	3	1	0	2	3	3	6	0	3	2	2	0	12	0	4	5	3	2	4	1	0	2	2	3	4
0	1	0	0	1	3	2	3	1	1	0	0	1	0	1	0	2	1	1	1	2	4	2	2	5	3	1	0	2	3	2	4	0	1	1	1	2	4	2	5	3	4	2	6	0	0	4	1	4	1
0	1	0	0	0	0	0	1	0	0	0	0	0	1	3	1	1	2	2	2	2	3	1	3	6	1	3	4	2	2	2	2	3	1	0	2	3	1	4	1	2	1	2	4	0	0	1	3	0	0
0	2	1	2	0	1	1	0	0	1	2	2	2	2	1	2	1	1	0	3	2	5	2	3	6	2	3	4	2	2	3	1	0	2	1	3	4	4	1	1	2	5	4	7	2	0	3	4	5	3
0	0	0	0	3	2	0	0	7	2	2	1	2	0	1	3	2	2	0	0	2	5	0	3	2	1	2	4	0	1	2	3	2	2	1	0	1	3	2	3	2	1	0	5	1	0	4	2	1	2
1	1	0	0	0	1	2	1	1	1	2	1	1	0	0	3	1	1	0	3	2	1	2	1	3	1	1	1	1	1	0	1	3	2	0	3	1	2	0	5	1	3	3	2	2	0	3	3	3	1
0	0	0	2	2	4	0	1	0	0	2	1	1	1	1	1	1	0	0	3	2	2	0	7	0	1	2	0	0	2	0	0	1	2	1	1	2	2	2	2	2	2	2	3	0	1	0	1	2	3
1	0	1	1	1	1	1	2	0	1	0	0	1	0	2	0	5	0	2	1	0	1	0	1	1	0	2	4	2	4	2	2	6	1	3	1	2	3	1	2	2	0	1	3	1	0	1	4	0	2
1	3	1	0	0	0	3	1	1	5	1	1	0	2	0	1	1	1	3	1	1	2	1	0	2	2	0	1	3	5	2	3	0	1	2	1	2	3	0	2	0	1	2	2	1	0	2	1	1	2
0	0	0	2	0	2	1	2	2	3	3	1	1	0	0	0	1	1	1	0	2	1	1	1	5	1	2	2	4	3	1	1	1	2	0	1	2	4	1	1	1	2	1	2	3	0	1	1	3	0
0	0	0	0	0	0	1	1	1	0	1	0	0	0	3	0	1	1	2	0	1	0	1	2	1	3	2	1	0	1	0	2	0	0	0	0	1	1	0	0	5	0	3	0	0	0	0	1	1	0
0	0	4	1	0	2	1	2	3	2	1	0	0	0	2	1	0	1	0	0	1	0	3	3	2	3	0	2	0	1	0	4	2	2	2	2	2	2	1	1	1	3	1	2	1	0	1	2	1	0
0	1	1	0	0	1	1	0	1	0	2	1	1	0	1	3	0	0	2	1	1	0	2	5	0	0	2	2	1	2	1	4	0	2	1	2	1	3	1	0	1	2	3	0	0	0	0	3	3	2
0	0	0	0	1	0	0	1	2	2	2	0	2	1	1	2	1	0	1	2	5	4	1	4	1	1	4	0	2	3	1	2	0	1	1	4	2	1	1	0	1	0	1	4	2	0	0	1	2	4
1	0	1	0	0	0	0	0	0	1	2	3	0	1	1	0	1	0	1	1	3	2	2	2	2	1	2	0	0	0	4	0	0	3	3	0	1	1	2	2	1	0	3	1	0	0	0	0	1	5
0	0	0	0	0	0	0	0	0	0	0	0	0	0	0	0	0	0	0	0	0	0	0	0	0	0	0	0	0	0	0	0	0	0	0	0	0	0	0	0	0	0	0	0	0	0	0	0	0	0
0	0	0	0	0	0	0	0	0	0	0	0	0	0	0	0	0	0	0	0	0	0	0	0	0	0	0	0	0	0	0	0	0	0	0	0	0	0	0	0	0	0	0	0	0	0	0	0	0	0
0	2	0	0	0	0	1	0	3	0	1	0	0	0	1	0	0	0	0	0	2	0	0	2	0	2	2	0	1	1	0	4	1	0	1	0	2	1	0	1	1	1	0	0	1	0	0	0	1	0
0	1	0	0	0	2	1	0	2	2	1	0	3	1	2	1	2	2	0	2	2	1	1	1	1	1	2	0	4	3	1	2	1	3	2	1	2	0	1	0	1	3	1	1	3	0	0	2	0	0
0	2	0	0	0	0	0	0	0	2	2	0	3	1	1	0	0	1	0	2	1	3	0	1	1	1	1	0	2	1	0	2	0	0	1	0	0	0	0	0	1	0	1	1	1	0	2	0	0	0
0	0	0	0	0	0	0	0	0	0	1	0	0	0	0	0	0	0	0	0	0	0	0	0	1	0	0	0	0	0	0	0	0	0	0	0	0	0	0	0	0	0	0	0	0	0	0	0	0	0
0	0	0	0	0	0	0	0	0	0	0	0	0	0	0	0	0	0	0	0	0	0	0	0	0	0	0	0	0	0	0	0	0	0	0	0	0	0	0	0	0	0	0	0	0	0	0	0	0	0
0	0	0	0	0	0	0	0	0	0	0	0	0	0	0	0	0	0	0	0	0	0	0	0	0	0	0	0	0	0	0	0	0	0	0	0	0	0	0	0	0	0	0	0	0	0	0	0	0	0
0	0	0	0	0	0	0	0	0	0	0	0	0	0	0	0	0	0	0	0	0	0	0	0	0	0	0	0	0	0	0	0	0	0	0	0	0	0	0	0	0	0	0	0	0	0	0	0	0	0
0	0	1	0	0	1	1	0	0	2	0	0	0	0	0	0	0	0	1	1	0	0	0	0	2	1	1	0	0	0	0	0	0	1	0	0	0	2	0	1	1	0	2	2	0	0	0	1	1	0
0	0	0	0	0	2	1	0	1	1	0	1	2	0	1	0	0	1	1	1	3	3	1	2	1	2	1	1	1	2	0	2	1	1	2	1	4	2	1	1	2	0	0	0	1	0	1	2	1	1
0	1	1	0	0	0	1	0	0	1	3	0	0	1	1	0	0	0	0	3	2	0	1	1	0	1	0	2	3	0	0	0	0	1	1	1	1	0	1	0	1	0	0	1	0	0	0	0	0	0
0	1	2	0	0	1	1	0	1	1	2	1	2	1	2	1	1	1	0	1	1	1	2	1	1	0	1	0	2	3	1	0	0	1	0	0	1	0	1	1	0	0	0	1	0	0	0	0	1	1
0	1	1	0	0	0	0	1	0	0	0	0	1	0	0	0	0	0	0	0	1	1	0	0	0	0	0	2	2	1	0	2	0	1	1	0	0	0	2	0	0	1	0	3	0	0	4	2	0	1
1	0	1	2	0	0	0	2	0	3	2	3	1	1	0	1	1	0	1	1	0	0	1	0	3	0	1	2	0	1	0	5	0	4	1	0	1	1	1	2	2	1	0	3	1	0	0	1	0	3
2	4	0	1	0	0	0	2	1	3	1	0	2	1	0	2	1	0	4	1	0	0	0	1	0	0	2	0	1	0	5	2	1	0	1	0	0	1	0	1	3	1	0	2	0	0	2	2	0	0
0	1	3	0	0	1	2	0	1	1	0	1	1	0	2	0	1	1	0	2	1	1	1	1	0	1	3	0	3	3	2	3	1	0	1	0	0	1	2	0	2	1	1	4	0	0	1	1	1	1
1	2	0	2	3	2	2	0	2	2	2	0	0	0	2	2	0	0	0	1	1	1	1	1	1	3	1	0	0	0	1	1	0	0	0	0	0	3	2	1	1	4	0	0	0	0	0	0	0	2
0	1	1	1	0	0	0	1	0	1	1	0	1	0	1	0	0	0	1	4	1	2	1	0	0	0	3	0	1	3	0	0	3	1	2	0	1	1	1	1	1	2	0	1	2	0	0	2	0	0
0	0	0	0	0	0	1	1	0	1	0	0	1	0	0	0	3	2	2	0	2	2	2	1	0	1	1	2	2	1	2	1	1	1	0	2	0	1	0	1	3	1	0	2	0	0	0	0	0	0
0	0	1	0	0	0	3	2	1	3	2	3	1	1	1	0	2	1	1	2	0	2	0	1	1	1	3	0	0	1	1	2	1	0	0	0	1	1	0	0	5	2	3	4	0	0	1	2	0	0
0	1	1	0	2	0	3	1	1	1	1	1	0	0	3	1	0	0	0	1	2	0	1	1	2	0	2	0	2	1	2	2	1	1	0	1	0	1	0	0	1	0	1	2	0	0	1	0	0	0
1	0	0	0	1	0	0	0	0	0	1	2	2	0	0	1	1	1	1	0	0	1	1	3	0	0	2	0	1	0	3	3	0	0	0	0	1	3	1	0	0	0	0	1	0	0	0	1	0	0
0	1	0	0	0	1	0	3	1	1	1	0	1	0	1	1	0	1	1	0	2	0	2	1	2	0	1	2	0	1	0	1	2	4	0	0	2	0	0	0	1	0	0	2	1	0	0	1	0	0
0	0	0	0	0	1	0	0	2	0	1	1	2	2	1	2	1	1	0	0	1	3	0	1	1	1	1	0	0	2	0	1	0	0	0	1	1	0	0	0	1	0	0	1	0	0	0	0	2	0
0	0	0	0	2	1	1	1	2	0	1	0	1	1	2	1	0	1	0	1	0	2	0	0	0	0	0	4	0	1	1	1	2	0	1	0	1	0	0	0	1	2	2	1	0	0	0	0	0	1
0	0	0	0	0	1	0	0	0	0	1	0	0	0	0	0	0	0	0	1	1	0	0	0	0	0	1	0	0	0	0	1	0	0	0	0	1	0	0	0	1	0	0	0	0	0	0	0	0	0
0	0	2	0	0	0	1	0	2	0	2	1	2	1	0	0	1	0	0	1	0	1	0	0	0	2	0	1	1	1	0	1	1	0	0	1	1	1	0	1	1	1	0	0	0	0	0	1	0	0
0	1	0	1	0	1	0	0	0	1	0	1	1	1	1	0	0	1	2	1	1	2	2	1	3	1	2	2	0	1	1	2	0	3	2	1	1	0	0	1	3	1	1	2	0	0	0	0	0	0
0	0	0	0	1	1	0	0	0	0	0	0	0	0	0	0	0	1	0	0	1	0	0	1	0	0	0	0	2	1	1	0	0	1	1	0	0	0	0	1	2	0	2	1	0	0	0	1	0	0
0	0	1	0	0	0	0	2	3	1	0	0	1	0	1	1	1	1	1	0	3	2	2	4	4	0	2	1	1	0	1	3	0	0	1	0	0	1	0	0	0	0	0	0	0	0	1	0	3	1
1	0	0	0	0	0	2	0	2	1	1	0	1	0	0	0	2	2	0	0	0	0	2	1	0	0	0	1	1	0	0	0	0	0	0	0	1	1	1	1	2	1	1	0	0	0	0	0	1	0
0	1	1	0	0	0	1	0	2	0	0	0	1	2	1	0	0	0	0	0	0	0	0	1	2	0	0	0	1	1	0	1	0	0	0	0	1	0	0	0	0	0	0	1	0	0	0	0	0	1
0	0	0	0	1	1	2	0	0	4	0	1	1	1	1	1	0	0	1	0	0	0	0	1	0	0	0	1	1	3	0	1	0	0	1	0	0	2	0	1	0	0	0	0	0	0	1	0	1	0
0	1	1	0	0	2	0	1	1	1	0	3	2	0	1	0	1	0	0	0	2	1	0	1	1	2	2	1	0	1	2	1	1	0	0	0	0	0	2	0	0	0	2	0	0	0	0	0	1	0
0	0	1	0	0	0	0	2	0	0	1	0	0	0	1	0	0	0	0	1	2	1	1	0	2	2	1	1	1	2	0	1	0	0	0	0	0	1	0	1	0	0	1	0	0	0	0	0	1	0
0	0	1	1	0	1	0	0	0	1	1	0	0	0	1	1	1	0	0	0	0	1	1	1	0	0	1	1	0	0	1	2	0	1	0	0	1	0	1	0	0	0	0	0	1	0	0	0	1	0
0	0	0	0	0	1	0	0	1	1	0	1	1	2	1	1	0	0	2	0	1	1	1	2	1	2	1	1	1	2	3	2	2	2	0	0	1	2	0	0	1	1	0	1	0	0	1	2	3	1
0	1	0	0	0	1	1	3	2	2	2	0	0	0	0	3	2	2	1	0	1	0	0	1	3	2	0	1	3	6	1	2	0	2	1	0	3	0	1	0	1	2	2	0	0	0	0	1	0	0
0	0	1	0	0	0	0	0	0	0	0	0	0	0	0	0	0	0	0	0	0	0	0	1	0	1	0	0	0	1	0	0	0	0	0	0	0	1	1	0	0	0	0	0	0	0	0	0	1	0
0	0	0	0	0	0	0	0	0	0	0	0	0	0	0	0	0	0	0	0	0	0	0	0	0	0	0	0	0	0	0	0	0	0	0	0	0	0	0	0	0	0	0	0	0	0	0	0	0	0
0	1	1	0	0	1	0	0	1	1	0	1	0	0	0	0	0	0	0	0	1	0	0	1	1	0	0	0	0	2	0	1	0	1	0	0	0	0	0	0	0	0	0	2	0	0	0	1	1	2
1	1	0	0	0	0	1	2	1	0	1	0	2	2	0	2	1	1	0	2	1	2	0	0	3	1	4	3	0	1	1	2	0	0	1	1	2	1	3	1	0	1	2	0	0	0	1	2	1	0
0	0	0	1	0	1	2	0	0	0	0	0	0	1	0	3	0	0	0	3	2	0	0	0	1	0	0	0	0	0	2	1	0	0	0	1	1	0	1	0	0	0	1	1	0	0	0	0	0	0
0	0	0	1	1	0	1	0	0	0	0	0	0	0	1	1	0	0	1	0	1	1	1	2	0	0	0	0	0	1	0	4	0	1	1	0	0	0	3	0	2	0	2	1	0	0	0	1	0	0
1	0	0	0	0	0	1	0	0	0	0	0	1	0	0	0	3	1	0	2	0	0	1	0	1	0	1	0	0	0	0	0	0	2	0	0	0	1	0	0	1	0	0	1	1	0	1	0	0	2
0	0	1	1	0	2	0	0	1	1	0	0	0	1	1	0	0	2	0	0	1	0	0	0	1	0	0	0	0	2	0	0	0	1	0	0	0	1	0	1	0	0	1	0	0	0	1	0	0	0
1	0	2	0	0	0	2	0	2	1	0	2	0	0	0	0	0	1	0	0	0	1	1	0	0	3	1	1	1	2	1	1	0	1	2	1	1	2	0	0	0	1	0	0	0	0	1	0	0	0
0	1	0	0	0	0	1	0	0	1	0	0	2	1	0	0	1	0	0	1	0	0	0	1	1	0	3	0	0	1	0	2	0	0	0	0	0	0	0	0	2	1	0	1	0	0	0	0	0	1
0	1	1	0	0	1	1	0	1	1	0	0	2	0	2	2	1	0	2	0	1	0	1	1	1	1	1	0	2	0	1	0	1	2	0	0	0	1	0	1	0	0	0	0	1	0	0	0	0	0
0	0	0	0	0	0	0	1	1	0	1	0	0	1	0	0	1	0	0	0	0	2	1	0	2	0	0	2	0	2	0	1	0	0	0	0	0	0	0	1	0	1	3	0	0	0	0	0	0	3
0	0	1	0	0	3	2	0	0	0	0	0	0	0	0	1	0	1	0	1	0	1	0	1	0	2	3	3	1	0	0	0	0	1	0	0	2	2	1	0	2	1	1	0	0	0	0	1	0	0
0	0	1	0	0	1	0	0	0	0	0	2	1	1	1	1	2	0	1	1	0	0	1	0	1	2	0	0	1	1	0	2	0	0	1	0	1	1	0	0	0	1	1	0	0	0	0	1	3	2
0	0	1	0	1	0	2	2	0	3	0	0	2	1	0	0	1	0	1	0	0	0	1	5	2	0	4	0	1	3	3	3	0	1	0	0	0	0	0	0	0	1	1	1	0	0	0	2	0	2
0	0	0	0	0	1	0	1	1	2	1	0	0	0	0	0	0	0	1	1	0	0	1	0	0	1	4	1	1	0	2	3	0	0	0	0	1	2	0	0	0	0	1	1	1	0	2	0	0	1
0	0	2	2	0	0	0	0	0	0	1	0	1	1	1	0	0	0	1	1	0	2	0	1	0	0	2	0	0	0	1	0	0	1	0	1	0	0	0	0	0	0	0	1	1	0	1	0	0	2
1	1	1	1	0	0	0	0	1	1	3	1	0	0	0	0	0	1	0	1	0	0	0	2	1	1	0	0	1	0	0	2	0	0	1	0	1	3	1	1	1	0	1	0	0	0	0	1	0	0
0	0	0	1	0	3	1	1	3	0	1	0	2	0	1	2	1	1	0	1	1	2	1	1	1	2	1	4	0	0	1	2	0	0	0	0	1	0	0	0	0	0	0	1	0	0	1	0	0	0
1	2	0	0	0	0	1	1	1	1	3	0	2	0	0	1	0	1	2	0	3	2	0	1	2	1	1	0	1	1	1	2	2	1	0	1	1	3	0	0	0	0	0	3	0	0	0	1	0	0
1	0	0	1	0	0	0	2	0	1	0	1	0	0	0	1	2	1	1	1	1	2	2	0	2	1	0	1	1	2	1	3	1	1	0	0	0	3	0	0	0	1	0	0	2	0	2	1	1	0
0	0	1	1	0	0	1	0	0	2	0	1	1	1	1	1	0	1	1	0	0	1	0	0	0	0	1	1	0	1	0	2	1	0	0	1	0	0	0	1	0	0	1	3	0	0	0	0	0	0
0	0	0	0	0	0	0	0	1	2	0	0	0	1	1	0	2	0	0	0	1	0	0	1	0	0	0	1	1	1	1	0	0	0	0	1	1	0	0	0	0	2	0	0	2	0	0	0	0	1
0	0	0	0	1	1	2	1	0	2	1	1	1	0	0	1	0	0	0	1	1	1	0	1	0	2	2	0	0	0	0	2	0	1	0	0	1	0	1	1	2	0	1	1	0	0	0	0	0	2
0	1	1	0	0	0	0	0	1	2	1	0	0	2	0	0	0	0	2	0	1	0	0	0	4	1	1	1	1	0	0	1	0	2	2	1	1	1	0	0	0	1	0	1	0	0	0	0	0	0
0	0	0	1	0	1	0	1	0	0	0	1	0	0	0	0	3	0	0	0	1	0	0	0	0	0	0	0	1	1	0	1	0	0	0	0	0	1	1	1	1	2	0	2	0	0	0	1	1	0
0	0	0	1	0	1	2	0	2	2	1	1	0	2	1	0	2	0	2	0	2	0	1	0	0	0	1	0	0	0	0	1	0	0	1	0	0	1	0	1	2	0	1	0	1	0	0	1	1	1
0	2	0	0	0	1	3	0	0	1	0	0	0	1	0	0	0	0	1	0	1	0	1	0	1	0	0	1	1	0	0	0	0	0	0	1	0	0	0	1	0	1	0	1	0	0	0	1	0	0
0	4	3	1	0	0	1	0	1	0	2	1	0	2	1	0	0	0	1	1	0	1	1	1	1	3	0	2	0	1	2	0	0	0	1	0	0	0	0	0	0	0	0	2	1	0	0	1	0	0
1	0	1	2	0	1	2	0	0	1	0	0	0	1	0	1	1	0	1	2	1	0	1	0	0	0	0	1	0	2	1	1	1	0	2	0	0	2	0	0	1	0	0	0	0	0	0	1	0	0
0	0	2	2	1	0	0	0	1	2	0	2	2	0	0	0	0	1	1	0	1	1	1	0	1	1	1	1	0	1	1	0	0	2	1	0	1	0	1	1	0	1	0	0	1	0	0	2	3	0
0	0	1	0	1	0	0	2	0	1	1	0	0	0	0	1	0	0	0	0	1	1	1	1	1	1	0	0	0	0	0	1	0	1	0	0	0	1	1	0	2	0	1	1	0	0	0	1	0	2
1	1	0	0	0	0	1	0	0	0	0	0	0	2	1	1	0	0	2	1	1	2	0	1	2	1	1	0	0	2	2	1	1	0	0	0	0	2	1	1	0	0	0	0	0	0	1	1	1	0
1	0	0	0	0	1	1	1	0	0	0	0	0	0	0	0	0	0	0	0	3	0	0	2	1	0	2	2	1	1	0	1	1	1	1	1	0	2	0	0	0	0	0	3	0	0	1	1	0	0
0	0	0	0	0	0	0	0	0	1	0	3	0	0	0	0	0	0	0	0	1	0	0	0	0	0	0	1	0	0	0	2	1	0	0	2	1	0	0	0	0	0	0	0	0	0	0	2	0	0
0	0	0	0	0	1	1	0	0	1	0	1	0	0	1	0	0	0	1	0	1	0	0	0	0	2	1	0	1	1	0	0	1	0	0	0	1	1	0	0	0	0	1	0	0	0	0	0	0	0
0	0	2	0	0	0	1	0	0	0	0	1	0	1	1	0	0	1	0	0	2	0	1	0	0	0	0	0	0	0	0	0	0	0	1	0	0	0	0	0	0	0	2	1	0	0	0	1	1	0
1	0	0	0	0	1	2	0	1	1	1	0	1	0	1	0	3	0	1	0	1	1	0	1	2	1	0	0	0	1	0	2	0	1	3	0	2	1	0	0	0	1	1	0	0	0	2	1	1	0
0	0	1	0	0	0	2	0	1	1	1	0	1	0	0	0	0	0	0	0	2	0	1	1	0	0	1	0	1	0	0	2	0	0	0	0	1	0	0	0	1	0	1	0	0	0	1	0	0	1
1	0	1	0	0	2	2	0	0	0	0	1	0	1	3	0	3	0	0	3	0	1	0	1	1	0	2	1	0	0	1	1	1	0	0	0	2	1	0	0	0	0	1	2	2	0	0	0	0	0
0	0	1	0	0	0	2	0	1	0	1	0	0	0	0	0	0	1	0	0	0	2	1	1	0	0	0	1	0	0	0	2	2	0	2	0	0	0	0	0	0	0	0	1	0	0	0	1	0	2
0	2	0	1	0	0	1	0	1	1	2	1	1	0	0	0	1	1	2	0	0	2	0	1	0	0	0	1	0	0	0	0	0	2	1	0	0	2	1	0	1	1	0	0	0	0	0	1	0	0
0	0	0	0	0	1	0	1	0	2	1	0	1	1	1	0	1	0	0	1	1	2	0	1	0	0	2	2	1	1	1	2	0	1	0	0	0	0	0	0	0	0	0	0	1	0	0	0	0	0
0	0	0	0	0	1	0	0	0	0	0	0	0	1	0	0	0	0	0	0	1	2	0	1	1	0	1	0	0	0	1	2	0	0	0	0	0	1	1	0	1	0	0	0	0	0	0	0	0	0
1	0	0	1	1	0	0	0	0	1	0	1	0	0	0	0	0	1	0	0	0	2	2	1	0	1	1	0	1	0	0	3	1	0	0	1	0	1	0	1	1	0	1	1	0	0	0	0	0	0
3	0	1	0	0	1	0	0	1	0	1	2	2	0	0	2	0	0	1	0	4	0	0	0	1	0	3	0	1	2	0	3	1	0	0	0	1	2	0	0	0	2	0	1	1	0	0	0	0	0
0	1	2	0	0	0	0	0	0	2	0	1	0	3	0	1	0	1	1	1	2	1	0	0	1	1	1	1	2	2	1	1	0	1	2	0	0	1	0	1	0	0	0	0	0	0	0	0	0	0
1	0	1	0	0	0	0	2	0	0	2	0	1	0	0	0	1	0	0	0	1	1	1	1	0	0	0	0	0	0	0	0	0	2	0	0	0	2	1	2	2	0	1	2	0	0	0	1	0	0
2	0	1	2	1	0	0	0	0	0	0	0	2	1	0	1	0	0	2	0	0	0	0	1	0	0	0	0	0	0	2	2	2	2	1	1	0	2	0	0	0	1	1	1	0	0	0	0	1	0
0	0	0	0	1	0	0	1	0	0	1	0	1	0	1	0	0	0	0	0	1	1	2	0	0	0	1	0	0	1	1	1	1	0	0	0	0	0	0	0	1	1	1	0	0	0	1	0	0	0
1	1	0	0	0	0	1	0	0	0	0	0	0	0	2	1	0	1	2	1	3	0	1	0	0	3	0	1	0	0	2	2	0	1	0	0	1	1	0	0	0	0	1	0	0	0	0	0	1	0
0	0	0	0	0	0	0	1	0	1	0	0	0	0	0	0	0	1	1	0	1	0	0	0	0	0	1	0	0	0	0	0	0	0	0	0	0	0	1	0	0	0	0	1	0	0	0	0	0	0
0	1	1	0	1	1	0	1	1	0	1	1	0	0	1	0	1	0	2	2	2	0	0	0	1	0	1	1	0	1	1	1	2	0	0	1	0	0	0	0	1	0	0	1	0	0	0	1	2	0
1	1	0	1	0	1	1	0	1	0	2	1	1	0	0	1	0	0	0	1	0	0	0	2	2	0	0	0	2	2	0	0	0	0	0	0	1	0	0	0	1	1	1	0	0	0	0	1	3	0
0	1	1	0	1	0	0	0	0	0	0	1	0	0	0	0	0	1	0	0	0	1	0	0	0	0	0	0	2	0	1	3	0	0	0	0	0	0	0	1	0	0	0	0	1	0	0	0	1	0
1	1	1	0	0	1	0	1	0	0	1	1	0	1	1	1	2	1	2	0	1	1	0	0	0	0	1	0	0	0	1	1	0	1	0	1	1	2	0	0	2	0	1	0	1	0	1	0	1	0
0	0	1	0	0	0	0	0	1	2	0	0	0	1	0	1	0	0	1	0	0	1	1	0	1	0	1	1	0	0	0	2	2	1	0	0	1	1	0	0	0	0	0	0	1	0	0	0	0	1
1	1	1	0	0	0	0	0	0	1	0	0	1	1	0	1	1	2	1	1	1	0	2	0	1	0	1	2	0	0	0	1	0	0	0	0	0	1	0	0	0	1	1	1	0	0	0	0	0	0
0	0	1	0	1	0	0	0	2	1	0	0	3	0	1	0	0	0	0	2	1	0	1	1	0	0	0	0	0	1	0	0	2	2	0	1	1	1	0	0	1	0	0	0	0	0	1	1	0	1
0	1	1	1	0	2	1	0	1	1	0	0	1	1	0	0	0	0	1	0	2	1	0	1	0	0	1	0	2	0	1	0	0	2	1	0	0	0	0	0	0	0	0	0	0	0	0	0	0	0
0	1	0	0	0	1	0	0	0	1	0	1	0	0	1	1	2	1	1	0	1	1	2	1	0	1	0	2	1	2	1	0	0	1	0	1	0	3	0	0	0	0	0	1	1	0	0	2	1	0
0	1	2	0	1	0	0	0	0	2	1	0	0	1	0	0	0	0	0	1	0	0	0	0	2	0	0	1	0	0	0	1	0	0	1	0	0	0	0	0	1	0	1	0	0	0	1	0	0	0
0	0	1	0	0	0	1	1	0	1	1	0	0	0	0	0	0	0	0	0	0	0	0	0	0	0	2	0	0	0	2	0	0	2	1	0	0	0	0	1	1	0	0	3	1	0	0	1	0	0
0	0	1	0	0	0	1	0	0	0	0	0	1	1	0	0	0	0	0	0	0	2	0	0	1	0	0	1	0	1	0	0	0	0	0	1	0	1	0	0	1	0	0	1	0	0	0	0	0	0
0	0	1	0	0	1	0	2	0	1	0	0	1	1	0	1	0	1	0	1	0	0	1	1	0	0	2	0	1	0	1	1	0	0	0	0	0	1	0	0	0	0	0	0	0	0	0	0	1	0
0	0	2	0	1	0	0	0	0	3	0	0	0	0	0	1	0	1	1	0	0	0	0	2	0	1	0	0	0	1	1	1	1	0	0	1	1	1	0	1	1	0	0	0	0	0	0	0	0	0
1	0	0	0	0	0	0	0	1	0	1	1	2	0	1	0	0	1	1	1	0	1	0	1	0	0	1	1	1	0	0	1	1	1	0	0	0	2	0	0	1	0	0	0	0	0	0	0	1	0
0	0	0	0	0	0	1	1	1	0	0	1	1	1	1	1	0	0	1	0	0	0	2	2	1	0	1	1	0	1	0	1	0	1	0	1	0	0	0	0	0	0	0	1	1	0	1	0	0	1
0	2	1	1	0	1	0	0	0	1	0	0	0	2	0	0	0	0	0	0	0	0	0	3	1	0	2	0	1	0	2	2	0	0	0	0	0	0	0	0	0	0	0	1	0	0	1	0	0	0
0	1	0	0	1	0	0	0	0	2	1	0	0	0	0	0	0	0	1	1	0	0	1	0	1	0	0	0	0	0	0	0	0	0	0	0	0	0	0	1	0	0	0	1	0	0	0	0	0	0
0	0	0	0	0	0	0	0	0	0	0	0	0	0	0	0	0	0	0	0	0	0	0	0	0	0	0	0	0	0	0	0	0	0	0	0	0	0	0	0	0	0	0	0	0	0	0	0	0	0
0	0	0	0	0	0	0	0	0	0	0	0	0	0	0	0	0	0	0	0	0	0	0	0	0	0	0	0	0	0	0	0	0	0	0	0	0	0	0	0	0	0	0	0	0	0	0	0	0	0
0	0	0	0	0	0	0	0	0	0	0	0	0	0	0	0	0	0	0	0	0	0	0	0	0	0	0	0	0	1	0	0	0	0	0	0	0	0	0	0	0	0	0	0	0	0	0	0	0	0
0	0	0	0	0	0	0	0	0	0	0	0	0	0	0	0	0	0	0	0	0	0	0	0	0	0	0	0	0	0	0	0	0	0	0	0	0	0	0	0	0	0	0	0	0	0	0	0	0	0
1	0	1	0	0	1	1	1	0	0	2	0	1	0	0	1	0	1	2	1	0	2	0	1	4	1	0	1	0	1	1	2	0	0	1	0	0	0	1	0	1	0	1	1	0	0	1	0	0	0
1	0	0	1	0	2	1	1	2	0	0	0	1	0	0	2	0	0	2	2	1	0	0	0	0	0	3	0	0	2	0	1	1	0	0	0	1	0	0	0	0	0	0	0	0	0	0	1	1	0
2	0	0	0	0	0	1	0	0	1	0	0	0	0	0	0	1	0	0	2	0	1	1	0	2	1	3	0	1	1	0	1	0	0	2	0	0	0	0	0	0	1	2	0	0	0	0	1	0	0
0	0	1	0	0	0	0	0	0	0	0	0	0	1	1	0	0	0	0	1	0	0	3	0	0	2	1	0	0	1	1	0	0	0	0	1	0	0	0	0	0	0	0	2	1	0	0	0	0	1
1	0	1	0	0	0	0	0	0	1	0	0	0	0	0	0	0	0	0	1	0	0	0	0	1	0	1	0	0	0	1	1	0	0	0	0	0	0	0	1	0	0	0	0	0	0	0	0	0	0
1	0	0	0	0	0	0	1	0	0	0	1	1	1	1	0	3	0	0	0	1	2	0	0	2	0	0	0	0	0	0	2	0	0	0	0	1	0	0	0	0	0	0	0	0	0	2	0	0	0
0	0	1	0	0	1	0	1	1	0	2	0	1	0	0	0	0	0	0	1	0	0	1	1	1	2	4	1	0	0	0	2	2	0	0	1	0	1	1	0	1	2	0	1	1	0	0	0	0	1
0	1	1	0	0	0	1	1	0	0	2	1	0	0	0	0	0	1	0	0	0	0	3	1	0	1	1	0	1	1	0	3	0	1	1	0	0	1	0	0	1	3	0	0	0	0	0	3	1	1
1	1	0	0	1	0	0	1	0	0	1	1	1	2	0	1	0	1	1	0	1	1	0	1	1	0	0	2	0	0	1	4	0	1	1	1	0	1	1	0	1	0	0	3	0	0	1	1	0	0
0	0	0	0	0	1	0	0	1	0	0	0	0	0	0	0	1	0	1	0	2	1	1	0	0	0	1	0	0	0	0	0	0	0	0	0	0	0	0	0	0	0	0	1	0	0	0	0	0	1
1	0	0	0	0	0	0	2	0	0	0	1	1	0	0	2	0	1	0	1	0	0	1	1	1	0	2	1	0	0	1	1	0	1	1	0	0	0	0	0	1	1	1	1	1	0	0	1	0	0
0	0	1	0	0	0	1	1	0	0	1	0	1	0	0	0	0	1	2	0	1	0	1	1	1	1	1	0	0	3	0	3	0	0	0	0	0	0	0	2	1	0	1	1	0	0	0	1	2	0
1	0	0	0	1	0	1	0	1	1	0	0	0	1	1	0	1	2	1	0	0	0	0	1	0	0	0	0	2	1	0	0	1	0	1	0	0	1	0	0	0	0	1	0	1	0	1	0	0	0
0	0	0	0	0	0	0	0	0	2	0	0	0	1	0	2	1	0	0	1	1	1	1	0	0	0	0	0	0	0	0	1	0	1	0	0	0	0	0	1	1	0	0	1	0	0	0	0	0	1
0	0	0	0	0	0	0	0	2	3	3	1	1	1	0	0	3	0	0	2	0	0	1	1	0	0	3	0	0	2	0	1	0	2	0	0	0	0	0	1	0	0	1	0	0	0	0	0	1	0
0	0	0	1	1	0	2	3	0	0	2	1	0	0	0	1	1	0	0	1	0	0	2	3	1	0	0	1	1	0	0	1	0	1	0	1	2	1	0	1	0	0	0	1	0	0	0	0	0	0
0	1	0	0	1	2	0	0	1	0	1	0	1	0	1	1	0	1	0	0	1	1	0	0	2	2	3	1	1	1	1	1	0	1	0	1	2	1	0	1	1	0	0	1	0	0	1	1	1	1
0	1	0	0	0	0	0	1	0	1	0	1	1	0	0	0	0	2	0	0	0	0	1	0	0	1	2	1	0	1	0	1	0	1	1	2	0	1	0	2	0	0	0	1	0	0	0	1	1	0
1	1	1	0	1	1	0	0	0	0	2	1	0	0	1	0	1	1	2	0	2	0	1	0	2	1	3	2	0	0	0	0	0	1	0	1	0	1	0	1	0	0	0	2	0	0	0	1	1	1
0	0	0	0	0	0	0	0	0	1	0	1	0	0	0	0	0	0	0	1	1	1	0	0	1	0	0	0	0	1	0	0	0	1	0	0	1	1	0	0	0	0	1	1	1	0	0	1	0	1
1	0	1	0	1	1	1	0	0	2	2	1	1	1	0	1	0	1	0	0	2	2	0	1	0	0	2	2	0	2	0	1	0	3	1	0	1	0	0	1	0	0	0	0	0	0	1	0	1	1
0	1	0	0	0	2	0	0	0	0	0	0	1	0	1	0	0	0	0	1	1	0	0	0	0	0	0	0	1	0	0	1	0	0	2	0	0	0	1	0	0	1	0	1	0	0	0	0	0	0
1	1	1	0	0	1	0	0	0	1	0	1	0	0	1	0	0	0	0	1	1	0	0	0	0	0	0	0	0	0	0	0	0	0	0	0	1	0	1	0	1	1	1	0	0	0	0	0	0	2
0	0	0	1	0	0	1	0	1	1	2	0	0	0	0	0	0	2	0	0	0	1	1	1	3	0	0	1	1	0	0	1	0	1	1	0	0	1	0	1	0	1	0	1	0	0	0	1	0	0
1	0	0	0	0	0	0	0	0	2	0	0	0	1	1	3	0	1	1	1	0	0	1	0	1	0	0	1	1	0	1	3	0	0	0	0	1	0	0	2	0	0	0	0	0	0	0	1	2	1
0	1	0	0	0	1	0	0	0	0	0	0	0	0	1	0	0	0	0	0	2	0	0	0	0	0	0	0	1	0	1	0	0	0	0	1	1	0	1	0	0	0	0	0	0	0	1	0	0	0
0	0	0	0	0	0	0	0	0	1	0	0	0	1	0	1	2	0	0	0	0	0	1	2	0	0	2	0	1	2	0	0	0	1	0	1	0	0	0	0	0	0	0	0	1	0	0	0	1	0
0	0	0	1	0	0	0	0	0	0	0	0	2	0	1	1	2	0	0	0	0	0	0	0	1	1	1	1	3	0	1	1	1	1	0	1	0	1	0	1	0	1	0	1	0	0	0	0	1	0
0	0	0	0	0	0	0	0	0	0	0	0	0	0	0	0	0	0	0	0	0	0	0	0	0	0	0	0	0	0	0	0	0	0	0	0	0	0	0	0	0	0	0	0	0	0	0	0	0	0
0	0	0	0	0	0	0	0	0	0	0	0	0	0	0	0	0	0	0	0	0	0	0	0	0	0	0	0	0	0	0	0	0	0	0	0	0	0	0	0	0	0	0	0	0	0	0	0	0	0
0	0	0	0	0	0	0	0	0	0	0	0	0	0	0	0	0	0	0	0	0	0	0	0	0	0	0	0	0	0	0	0	0	0	0	0	0	0	0	0	0	0	0	0	0	0	0	0	0	0
0	0	0	0	0	0	0	0	0	0	0	0	0	0	0	0	0	0	0	0	0	0	0	0	0	0	0	0	0	0	0	0	0	0	0	0	0	0	0	0	0	0	0	0	0	0	0	0	0	0
0	0	2	0	0	0	0	1	1	1	2	0	0	0	1	0	0	0	0	1	0	0	1	0	2	0	0	0	1	3	1	0	0	0	0	1	0	1	0	0	0	1	1	0	0	0	0	1	0	0
0	0	0	0	0	0	1	1	1	0	1	0	1	0	0	0	0	1	2	0	0	1	0	1	1	1	0	0	0	1	1	0	0	0	0	0	0	0	0	0	0	0	1	0	0	0	0	1	0	0
1	1	1	0	0	1	0	0	0	0	1	0	0	0	1	0	1	0	0	0	0	1	0	1	1	0	0	1	0	0	1	1	0	1	0	1	0	1	0	1	2	0	1	1	0	0	0	0	1	0
0	0	0	0	0	0	1	0	3	0	3	2	0	1	0	2	1	1	1	0	0	0	0	1	2	2	0	0	0	0	1	0	0	0	1	0	0	3	1	0	0	0	0	0	1	0	0	1	1	0
0	0	0	0	1	0	1	0	0	1	2	0	0	0	0	0	0	1	0	0	2	1	0	2	1	1	0	1	1	0	0	1	1	1	0	0	0	1	0	0	1	0	0	1	0	0	0	0	0	0
0	2	0	1	0	1	0	1	0	1	0	1	0	0	1	1	0	0	0	2	2	0	2	0	1	0	2	0	0	0	0	0	1	1	0	1	1	0	0	0	0	0	0	0	0	0	1	0	1	0
0	0	0	0	1	0	0	0	0	0	1	0	0	0	0	0	0	0	0	0	0	0	0	0	1	0	1	0	0	0	0	0	1	0	0	0	0	0	0	1	0	1	0	1	0	0	0	0	0	0
1	0	0	0	0	2	1	2	0	3	1	1	1	0	1	2	0	1	0	2	0	0	1	1	0	1	0	1	0	2	1	0	0	1	2	0	2	2	0	0	0	1	0	1	0	0	0	0	1	2
0	0	1	1	2	0	1	2	1	0	1	0	0	0	1	1	0	0	2	0	0	1	0	2	1	0	1	0	1	1	1	3	2	0	1	0	0	1	0	1	0	0	0	2	0	0	0	0	0	0
0	0	1	0	1	0	0	0	2	1	0	1	0	0	0	1	0	0	2	0	1	1	0	1	1	0	0	1	0	2	0	0	0	1	0	0	0	1	0	1	0	0	0	0	0	0	0	1	0	0
0	0	0	0	0	1	1	1	0	0	0	0	2	1	0	0	0	0	0	0	0	0	0	0	0	1	1	1	1	1	0	0	0	0	0	1	0	1	0	0	0	1	0	0	0	0	0	0	2	2
0	0	0	1	0	0	0	0	0	0	0	0	1	2	0	0	0	0	0	0	0	0	0	0	1	0	0	0	0	1	0	3	0	1	1	0	0	1	0	0	0	1	0	0	0	0	0	0	0	1
0	1	0	0	0	1	0	0	0	1	1	0	1	0	1	0	0	0	0	1	2	0	1	0	0	2	1	0	0	1	1	0	1	0	1	1	2	0	1	0	0	0	0	0	0	0	0	0	0	0
0	1	1	0	0	1	1	1	2	0	0	0	2	3	0	0	2	1	1	1	0	0	0	1	1	0	0	0	1	2	0	1	1	1	1	0	0	2	0	0	0	2	0	2	0	0	0	1	0	2
2	0	0	1	0	2	0	0	0	1	0	1	2	0	1	2	2	1	0	0	0	0	0	1	0	1	1	0	0	0	0	1	0	0	1	0	0	0	0	0	0	0	1	1	0	0	1	0	0	1
0	1	1	0	0	1	0	3	0	0	1	1	0	0	2	2	1	0	0	0	1	1	0	0	0	0	1	1	1	0	1	0	1	1	0	0	1	0	1	0	0	0	0	0	0	0	0	0	1	0
0	0	0	1	0	0	0	0	1	0	2	0	1	0	0	0	1	1	0	1	1	1	0	0	0	1	1	0	1	0	1	0	0	1	1	0	0	0	0	1	1	0	1	0	0	0	0	1	0	0
0	0	0	0	0	0	0	1	0	0	1	2	0	0	0	1	0	0	1	0	0	1	0	0	1	0	1	1	0	0	0	1	1	0	0	0	1	1	0	0	0	0	0	0	0	0	0	0	1	0
0	0	0	0	0	2	1	1	0	1	0	1	0	2	1	0	0	1	0	0	0	1	0	1	2	1	2	0	0	1	0	1	1	0	0	0	0	1	0	0	0	0	1	0	0	0	1	0	0	1
0	0	0	0	1	1	1	0	3	2	0	0	2	0	0	2	0	1	0	0	3	0	0	1	1	1	1	0	1	0	1	0	0	0	1	1	2	0	0	0	0	0	0	1	2	0	0	1	0	1
0	0	1	0	0	0	0	1	1	1	0	0	2	0	0	0	0	0	0	1	0	0	2	1	0	1	0	0	0	0	0	1	0	1	1	0	0	1	0	0	1	1	0	1	0	0	0	1	0	0
0	1	0	1	0	0	2	0	0	2	0	0	0	1	0	1	0	0	0	0	0	1	0	0	2	1	1	0	0	0	0	0	0	0	0	0	2	1	0	0	0	0	0	0	0	0	0	1	2	0
0	0	0	0	0	0	1	0	0	0	0	1	1	0	0	0	1	0	0	0	0	1	0	0	0	0	1	0	0	1	1	0	0	1	0	0	0	2	0	1	0	1	0	0	0	0	0	0	0	1
0	0	2	0	0	2	1	0	1	0	0	2	0	1	1	0	0	0	1	1	0	0	1	1	0	0	1	2	0	1	3	2	0	0	0	0	0	0	1	0	0	0	0	0	1	0	0	0	2	0
0	1	0	0	0	0	0	1	2	1	0	1	0	0	0	0	1	1	0	1	0	0	0	1	1	0	0	0	1	0	2	0	1	1	0	1	0	0	0	1	0	0	0	0	0	0	0	0	1	0
0	0	0	0	0	2	1	1	0	2	0	0	0	0	0	0	0	0	0	1	1	0	0	0	2	0	1	1	0	0	0	1	1	0	0	0	1	0	0	0	0	0	1	1	1	0	2	0	0	0
0	0	0	0	0	0	1	0	0	0	1	0	0	1	1	0	1	1	0	1	0	0	0	0	0	0	0	0	0	0	1	0	0	0	0	0	0	1	0	0	0	0	0	0	0	0	1	1	0	0
0	0	0	0	0	1	0	0	1	0	0	0	0	0	0	0	0	0	1	0	1	0	0	0	0	0	1	0	0	1	0	0	1	0	0	0	0	2	0	0	1	1	0	0	0	0	0	0	0	0
0	0	0	1	0	3	0	0	0	0	0	0	1	0	1	0	0	0	0	1	0	2	2	1	0	0	0	1	0	2	0	1	0	2	0	0	0	0	0	0	0	0	0	0	0	0	0	0	1	0
1	0	0	0	1	0	1	0	0	3	1	0	1	0	0	1	0	0	1	2	0	0	1	0	0	0	0	0	0	0	0	0	0	0	0	0	0	1	0	0	0	0	0	2	0	0	1	0	0	0
1	0	0	0	0	1	1	0	1	0	1	1	0	1	1	0	1	1	0	2	0	0	2	0	1	0	3	1	0	1	0	0	0	0	1	1	2	1	1	0	1	0	2	0	0	0	0	0	2	0
0	0	1	0	0	0	0	1	0	0	0	0	0	0	0	0	0	0	0	1	0	1	0	1	0	1	1	1	0	0	0	0	1	1	0	0	0	1	0	0	0	0	0	0	1	0	0	0	0	0
0	2	1	0	0	0	0	0	0	0	0	0	0	0	2	0	1	0	0	0	2	0	1	0	1	1	1	0	0	0	0	0	0	0	2	0	0	1	0	1	1	1	0	0	0	0	1	0	1	0
0	0	1	1	0	1	0	1	0	0	0	1	0	1	0	0	1	0	0	2	1	1	0	0	1	0	0	1	0	0	0	0	1	1	0	0	0	0	0	0	0	0	0	0	0	0	0	0	0	0
1	0	0	0	0	0	0	0	0	0	0	0	0	0	0	0	0	0	0	0	0	0	0	0	0	0	0	0	0	0	0	0	0	0	0	0	0	0	0	0	0	0	0	0	0	0	0	0	0	0
0	0	0	0	0	0	0	0	0	0	0	0	0	0	0	1	0	0	0	0	1	0	0	0	0	0	0	0	0	0	0	0	0	0	0	0	0	0	0	0	0	0	0	0	0	0	0	0	1	0
1	0	0	0	0	0	1	0	0	0	0	0	0	0	2	0	1	0	0	0	1	0	0	1	0	0	1	0	1	0	0	0	0	0	1	1	0	0	0	0	1	1	0	1	0	0	0	1	1	0
0	1	1	0	1	4	1	0	0	0	1	1	1	0	0	1	1	1	1	1	2	0	1	0	1	0	2	1	0	1	1	2	1	1	3	0	0	2	1	0	2	1	1	0	0	0	0	0	0	1
1	0	1	0	0	0	2	0	0	0	0	1	1	1	1	1	0	2	1	0	0	0	0	0	1	1	2	0	2	1	2	2	2	0	1	0	2	0	0	0	0	0	0	2	0	0	0	3	1	1
0	0	0	0	0	0	0	0	0	1	0	0	0	0	0	0	0	0	0	0	0	0	1	0	0	0	0	0	0	0	1	0	1	0	0	0	0	0	0	0	0	1	0	0	0	0	0	1	0	0
1	2	1	0	0	1	0	0	0	0	2	1	0	0	1	0	0	1	0	0	0	0	0	1	1	1	1	0	1	1	0	2	2	1	1	0	1	1	0	1	0	1	0	2	0	0	0	0	0	1
0	0	0	0	0	0	1	0	2	0	1	1	0	0	0	0	1	0	0	0	0	0	0	2	1	1	1	0	1	0	0	0	0	1	0	0	0	0	0	0	1	2	0	0	1	0	0	1	1	1
0	0	1	0	1	0	1	0	0	3	0	0	1	0	1	0	1	0	2	2	1	0	0	0	0	0	0	0	0	1	0	2	0	1	1	1	1	0	0	0	0	1	0	0	0	0	0	0	1	0
1	0	1	0	0	0	0	0	0	0	0	1	0	0	0	1	0	1	1	0	0	0	0	0	1	0	1	0	0	0	1	0	2	2	1	0	0	1	0	0	0	0	0	1	1	0	0	1	1	0
0	0	1	1	1	2	0	1	1	0	1	1	1	0	0	1	2	0	0	0	0	2	0	1	0	0	2	0	0	0	0	3	1	0	0	1	0	0	1	0	0	1	1	0	0	0	0	2	2	1
1	0	0	0	0	0	0	0	0	0	2	0	3	0	0	1	0	0	2	0	0	1	0	0	1	1	2	0	2	0	1	0	0	1	0	1	1	1	2	1	0	0	1	2	0	0	0	0	0	1
0	1	0	1	0	1	0	0	1	0	0	1	3	0	2	0	1	0	0	0	1	2	0	3	1	1	2	1	1	0	0	0	0	1	0	0	1	1	2	1	0	0	1	2	0	0	0	0	2	1
0	0	0	0	0	0	0	1	1	0	0	0	0	1	1	1	0	1	1	0	1	1	0	0	1	1	0	0	0	0	0	1	1	0	1	0	0	0	1	0	0	0	2	2	0	0	0	0	1	0
0	1	3	1	0	0	0	0	0	2	0	0	2	0	0	0	1	0	1	2	0	0	1	2	2	0	0	1	1	2	2	1	0	0	1	0	0	0	1	1	0	0	1	1	0	0	0	1	2	1
0	0	2	0	0	0	1	1	0	1	1	1	0	0	0	0	2	0	0	1	1	0	1	0	0	0	0	2	0	2	1	1	1	1	0	0	1	2	0	0	0	1	0	1	0	0	0	1	3	2
0	0	1	0	1	2	0	0	1	0	1	0	0	1	0	0	0	1	0	1	0	0	1	1	0	2	0	0	0	1	0	1	0	0	2	0	0	1	1	0	0	0	1	1	0	0	0	0	0	1
0	1	0	0	0	0	1	1	0	1	0	0	1	0	0	1	1	0	1	0	0	1	0	1	3	0	1	1	0	0	1	0	0	0	0	0	0	1	0	0	0	0	0	0	1	0	2	0	1	1
1	1	1	1	0	0	0	2	0	2	1	0	2	4	1	0	0	0	0	1	1	1	0	3	0	1	0	0	0	0	1	0	1	0	1	2	0	0	1	1	1	0	1	0	0	0	0	2	2	1
0	0	0	0	0	0	0	0	1	0	0	0	0	1	0	0	0	0	1	1	1	0	0	0	0	1	2	0	0	0	1	0	2	0	0	1	0	0	0	0	0	1	0	0	0	0	1	1	0	1
0	0	1	0	0	1	0	0	1	1	0	0	0	0	0	0	0	1	1	2	1	1	1	0	0	0	0	1	0	1	0	0	1	0	1	0	0	0	0	0	1	0	0	0	0	0	0	1	0	0
1	1	1	0	0	0	1	0	0	0	0	0	0	0	0	1	1	0	0	2	1	0	0	0	0	0	2	1	1	0	1	0	0	0	1	0	0	0	0	0	0	0	0	0	0	0	1	0	0	0
0	1	0	0	0	0	2	0	0	1	2	0	1	0	0	0	0	0	0	0	1	0	0	1	0	1	1	0	0	0	0	1	0	1	0	0	1	0	0	0	1	0	0	1	0	0	0	0	0	0
1	2	1	0	0	1	1	0	1	0	0	0	1	0	1	0	0	0	1	1	0	0	0	0	2	0	0	0	1	0	0	0	2	1	0	0	1	3	0	0	0	1	0	0	1	0	1	1	0	1
0	0	0	0	0	0	0	1	0	1	0	1	0	0	0	0	1	0	0	0	2	0	2	0	0	0	1	0	0	1	0	0	1	0	0	0	1	2	0	0	0	0	0	0	0	0	0	0	0	1
0	0	1	0	1	0	1	1	1	2	1	0	1	0	0	0	0	0	0	0	1	3	0	2	1	0	1	1	1	1	0	1	2	1	0	0	0	3	0	1	0	0	1	0	1	0	0	1	0	0
0	0	1	0	0	0	0	1	1	0	1	1	0	0	0	0	0	1	1	1	1	0	0	0	1	1	2	0	0	0	0	2	0	0	1	2	0	1	0	1	0	0	0	0	1	0	1	0	0	1
1	0	0	0	1	1	1	1	3	1	2	0	1	1	2	1	3	1	1	0	2	0	3	0	2	0	3	1	0	1	1	2	0	0	2	1	2	2	0	0	0	0	1	1	0	0	0	0	1	0
0	0	1	1	0	0	1	1	0	0	1	1	1	0	0	1	0	0	0	0	0	0	0	0	0	0	0	1	1	0	1	0	2	1	0	0	0	1	0	0	0	0	0	0	0	0	0	0	0	0
0	0	0	1	1	2	0	0	0	2	1	0	1	0	2	1	0	2	0	0	0	0	1	1	0	0	0	0	0	0	1	1	1	0	0	1	0	0	0	1	1	0	3	1	0	0	0	0	0	0
0	0	1	0	0	0	0	0	0	0	2	0	0	1	1	0	0	0	1	0	0	1	1	2	0	0	1	0	1	2	1	1	1	0	0	0	0	1	1	0	1	0	0	1	0	0	1	0	0	0
0	0	0	0	0	0	0	0	0	0	0	1	0	0	2	0	0	2	1	0	1	0	0	0	1	0	0	2	2	1	0	0	2	0	0	0	0	1	0	0	3	0	0	0	0	0	0	0	0	0
0	0	0	0	1	0	0	1	0	0	0	0	1	0	0	0	1	0	0	0	1	0	1	0	0	1	0	0	0	0	0	0	0	0	0	1	0	0	0	1	1	0	0	1	0	0	1	0	0	0
1	0	1	0	0	0	0	1	0	0	1	1	0	1	0	1	2	1	1	0	2	1	0	0	2	0	0	1	1	0	0	2	0	0	0	0	0	2	0	0	0	1	1	1	0	0	1	0	0	1
1	0	0	0	0	0	1	0	0	0	1	0	0	0	0	0	0	0	1	0	0	0	0	0	0	2	0	0	1	0	1	2	1	0	0	1	0	0	0	0	0	1	1	0	0	0	1	0	0	0
0	0	0	0	0	0	0	0	0	0	0	0	0	0	0	0	0	0	0	0	0	0	0	0	0	0	0	0	0	0	0	0	0	0	0	0	0	1	0	0	0	0	0	0	0	0	0	0	0	0
0	0	0	0	0	0	0	0	0	0	0	0	0	0	0	0	0	0	0	0	0	0	0	0	0	0	0	0	0	0	0	0	0	0	0	0	0	0	0	0	0	0	0	0	0	0	0	0	0	0
0	1	2	0	0	0	0	0	0	0	0	1	1	0	0	1	0	0	0	1	0	1	1	0	1	1	1	0	1	1	1	3	0	0	0	0	0	1	0	1	1	1	0	1	0	0	0	1	0	0
0	0	0	0	0	0	1	0	0	1	0	0	0	0	2	1	2	0	1	0	0	1	0	1	0	1	0	1	0	2	1	1	1	0	1	0	3	1	0	1	1	0	0	0	0	0	0	0	0	0
2	0	0	0	0	0	0	0	0	1	0	1	0	0	0	0	0	1	0	1	1	0	1	0	0	3	1	0	0	1	0	0	0	0	0	0	1	0	0	0	0	0	0	0	0	0	0	1	0	0
0	0	0	0	1	0	0	0	2	0	0	0	0	1	0	1	0	1	0	0	0	0	0	1	1	1	0	0	0	2	0	0	0	0	0	0	1	0	0	0	2	0	0	1	0	0	0	0	1	1
1	0	1	0	0	1	0	0	0	0	2	0	0	1	0	1	0	0	2	1	0	0	2	2	0	0	3	0	0	0	1	0	0	1	0	0	0	0	0	0	0	0	0	0	0	0	1	1	0	0
0	0	0	0	0	0	0	0	0	2	0	0	1	1	0	0	0	0	0	0	0	0	0	0	0	0	2	1	0	0	1	1	0	1	0	0	0	0	0	0	0	1	0	1	0	0	0	0	1	0
0	0	0	0	0	0	0	0	0	0	0	0	1	0	0	1	0	0	0	0	0	0	0	1	0	0	0	1	0	1	0	0	1	0	0	0	1	1	0	0	0	0	0	0	0	0	0	0	0	2
1	0	0	0	0	0	1	0	1	0	0	0	0	0	0	0	3	1	0	0	1	0	0	3	0	2	3	0	3	2	0	1	0	1	0	1	1	0	1	0	0	0	1	0	0	0	0	1	1	0
1	0	1	0	1	0	0	1	0	0	0	0	0	0	1	1	0	1	0	0	0	0	0	1	1	2	0	2	0	0	1	1	0	1	0	1	1	0	0	0	0	0	0	1	0	0	0	2	0	2
0	0	0	0	0	0	0	0	0	0	0	0	0	0	0	0	1	0	0	0	0	0	0	0	0	0	0	0	0	0	0	0	0	0	0	0	0	0	0	0	0	0	0	0	0	0	0	0	0	0
2	0	0	0	0	3	1	0	0	0	1	0	0	0	1	0	0	0	0	1	0	1	0	1	1	0	1	1	0	1	1	3	0	1	0	0	1	0	0	0	1	0	0	1	0	0	0	1	0	0
0	0	1	0	1	0	0	0	0	0	1	1	0	2	2	0	0	0	0	0	1	0	2	1	0	1	1	2	0	0	0	0	0	1	1	1	0	0	1	0	0	1	1	2	0	1	1	0	0	0
1	0	0	0	0	1	0	0	0	0	1	1	1	0	0	0	0	0	0	0	1	1	1	0	0	0	2	1	1	0	1	0	0	0	1	0	0	1	0	0	0	0	0	2	0	0	0	0	2	0
0	0	0	0	1	0	1	0	1	0	1	0	0	0	1	0	1	3	0	0	1	0	1	1	2	0	2	1	0	0	0	1	1	0	0	0	1	0	0	0	0	0	0	0	0	0	0	0	2	0
2	1	0	0	0	0	1	0	0	0	3	0	0	0	1	1	0	0	0	0	2	2	0	0	0	0	1	0	1	0	1	3	1	1	0	0	0	3	1	0	1	1	1	0	0	0	0	0	2	0
0	1	1	0	0	0	0	0	0	1	0	0	1	0	0	1	0	0	1	1	0	0	0	0	1	0	4	1	0	0	0	1	0	0	2	0	0	0	1	0	0	0	0	0	0	0	0	0	0	0
0	1	0	0	0	0	0	0	2	0	0	0	0	0	0	0	0	0	0	1	2	1	1	0	1	0	2	1	0	1	0	0	0	0	1	1	0	0	1	0	1	0	1	1	1	0	0	0	1	0
0	0	0	1	0	0	0	0	0	0	0	0	1	0	1	0	1	0	1	1	0	2	0	0	0	0	1	0	1	0	0	1	1	0	2	0	0	0	0	0	1	2	1	1	0	0	0	0	0	0
0	1	1	0	0	1	0	0	1	0	0	0	1	0	0	0	0	1	0	0	1	2	0	1	0	1	0	0	1	0	0	0	0	0	0	0	1	0	0	0	1	0	1	1	0	0	0	1	1	1
0	0	0	0	0	0	0	0	1	1	0	0	2	0	1	1	0	0	2	0	0	0	0	0	0	0	1	2	1	0	0	0	0	0	0	0	0	1	0	1	1	1	0	0	0	0	0	0	0	1
0	0	0	0	0	1	0	0	0	0	0	0	0	0	0	0	0	0	0	1	0	2	0	0	0	0	0	0	0	1	0	0	0	1	0	0	0	0	1	0	0	0	1	1	0	0	0	0	1	0
0	0	0	0	0	0	2	1	0	1	0	1	0	1	1	1	0	2	0	0	1	2	0	2	0	0	3	0	1	2	1	2	0	1	0	0	0	0	0	0	0	0	0	1	0	0	0	0	0	0
1	0	1	0	0	0	1	1	0	2	0	0	1	0	1	0	2	0	0	0	0	0	1	0	1	0	1	0	1	1	1	2	0	0	0	0	0	0	0	2	0	0	1	0	0	0	0	0	0	0
0	0	0	0	0	0	2	0	1	2	0	0	1	1	1	0	2	0	1	1	0	1	1	1	0	0	2	2	0	2	0	1	0	1	0	1	0	0	0	0	0	1	1	0	0	0	0	1	0	0
0	0	1	0	0	0	0	0	0	1	1	0	1	0	0	1	1	1	0	0	0	0	0	0	0	1	0	0	1	1	0	0	0	1	1	0	1	0	0	1	0	0	1	1	0	0	1	0	0	0
2	0	0	0	0	0	1	0	0	0	0	0	0	0	0	1	0	0	1	0	2	1	0	1	0	1	1	1	0	2	1	0	0	0	0	0	0	0	0	0	0	0	0	1	0	0	1	1	1	0
0	0	0	2	0	0	0	1	0	0	1	0	1	0	1	1	1	0	0	0	1	0	0	0	0	0	0	0	1	0	1	0	0	0	0	0	0	1	0	0	0	0	0	0	0	0	1	1	0	0
0	3	1	0	0	0	0	1	0	1	3	0	0	0	0	0	0	0	0	1	1	1	0	0	0	0	0	1	0	1	0	0	0	1	0	0	1	1	0	0	1	0	0	2	0	0	0	1	0	2
0	2	0	0	0	0	1	1	0	1	1	0	2	1	2	0	0	0	0	2	1	0	0	1	0	0	0	0	0	1	0	2	0	1	0	0	0	0	0	0	2	1	0	2	0	0	1	0	1	0
0	0	0	1	0	1	0	0	1	1	2	0	0	0	0	0	0	0	1	0	0	0	0	0	1	0	1	1	0	1	0	1	1	0	0	0	1	1	1	0	0	0	0	1	0	0	0	1	0	1
1	2	1	0	0	0	1	1	1	1	0	0	3	1	1	1	1	1	1	2	2	1	0	1	1	1	0	2	0	2	3	0	0	0	0	0	3	2	0	0	1	0	1	1	0	0	0	2	0	1
0	1	0	0	3	1	2	2	1	1	1	2	0	0	1	1	0	3	0	0	2	0	1	0	2	1	1	0	2	0	0	3	0	1	0	0	0	2	0	0	0	1	0	0	0	0	0	2	0	0
0	0	1	0	0	1	0	0	1	0	0	0	0	1	0	2	1	1	0	0	1	0	0	1	2	0	0	0	0	1	0	0	0	1	2	0	1	0	0	0	1	0	1	1	1	0	0	1	1	2
0	1	0	0	0	0	0	0	1	1	2	0	1	0	0	0	0	0	1	0	0	0	0	0	2	2	2	0	0	0	1	0	0	0	1	0	0	0	0	0	2	0	0	0	1	0	0	0	0	0
0	0	0	0	0	1	0	0	0	1	0	0	0	0	0	3	0	0	0	0	0	0	0	0	0	1	0	0	0	0	1	1	0	0	0	0	0	0	0	0	0	0	0	0	0	0	0	0	0	0
1	1	1	0	0	1	1	0	0	0	0	0	0	0	0	0	1	0	0	1	0	3	0	0	1	1	1	0	1	0	0	1	0	0	0	0	0	1	0	0	0	0	1	0	0	0	0	1	1	0
1	1	0	0	0	1	0	0	1	0	0	0	1	0	1	0	1	0	1	0	1	0	1	1	0	0	4	0	0	2	1	1	0	0	1	1	0	4	0	0	1	0	0	0	0	0	0	1	0	0
0	0	0	0	0	1	2	0	1	2	0	2	0	0	1	2	1	2	1	0	1	0	0	1	0	1	1	0	1	4	3	0	2	0	0	2	0	0	0	0	0	0	1	1	0	0	1	0	0	0
0	0	1	0	1	1	0	0	0	1	2	0	1	0	0	0	0	0	0	1	3	0	2	1	0	1	0	0	1	1	1	2	1	0	0	1	0	0	0	0	0	0	0	0	0	0	0	1	0	1
0	0	0	0	0	0	1	0	1	0	0	0	0	0	0	0	0	0	0	0	0	0	0	0	0	1	1	0	1	0	0	1	0	0	0	1	1	2	0	0	0	1	0	0	0	0	0	2	0	0
0	0	0	0	1	2	4	0	1	1	2	1	1	0	0	1	1	0	1	1	1	0	0	1	0	1	2	0	1	0	2	2	0	1	0	0	2	0	0	0	1	0	1	1	0	0	0	0	0	0
0	1	1	1	0	0	0	1	1	1	0	2	2	0	0	1	0	1	0	1	2	2	2	0	0	1	1	2	0	1	0	1	0	2	2	0	2	0	1	0	0	1	0	0	0	0	0	0	1	2
0	1	1	0	0	0	0	1	0	1	0	0	1	1	2	0	1	1	2	0	0	0	3	1	1	1	0	3	0	3	0	0	0	0	0	0	0	0	1	1	0	1	0	0	0	0	0	0	0	1
0	0	0	0	0	0	0	0	0	0	0	0	1	0	0	1	0	0	0	0	0	0	1	1	0	0	0	0	0	1	0	1	1	0	0	0	1	0	0	0	1	0	0	0	0	0	0	0	0	0
0	0	1	0	0	0	1	0	0	0	1	0	0	0	0	1	0	0	0	0	1	1	1	0	0	0	2	0	0	2	0	1	0	0	1	0	0	1	0	1	1	1	0	1	0	0	0	0	1	0
1	2	0	1	0	0	2	1	0	0	1	0	0	0	0	0	0	3	0	2	2	1	0	0	1	1	0	1	0	1	1	0	0	0	0	1	1	0	1	0	0	1	1	3	0	0	0	1	1	1
1	1	1	0	0	0	0	0	0	1	0	0	0	1	0	0	0	0	0	1	1	1	0	1	3	0	1	0	0	1	1	1	0	1	2	0	1	1	0	0	1	1	0	0	0	0	1	2	0	1
0	1	0	0	0	1	1	1	0	1	0	1	0	1	0	1	0	2	0	0	0	0	1	3	0	0	1	0	1	0	0	2	2	0	0	0	1	1	1	1	0	3	0	0	1	0	0	0	0	2
1	0	0	0	0	1	0	0	1	0	0	0	1	0	0	0	0	0	1	0	0	0	0	0	0	1	0	0	0	0	1	0	0	0	0	1	1	0	0	1	0	1	0	0	0	0	0	1	1	0
1	1	0	0	0	0	0	1	0	1	2	0	0	1	0	0	0	2	1	0	0	2	1	1	0	0	4	1	0	2	0	0	0	0	1	1	0	0	0	0	1	0	0	1	0	0	0	0	0	0
1	1	2	0	0	0	1	0	0	0	0	1	0	1	1	1	0	0	0	0	0	0	1	1	0	1	0	0	1	1	0	0	0	0	0	1	1	0	1	0	0	0	0	0	0	0	0	0	0	2
1	1	0	0	0	0	0	0	2	1	1	2	0	1	1	1	0	1	1	2	1	1	0	2	2	1	0	0	0	0	0	1	0	1	0	0	0	1	0	0	0	0	0	0	0	0	0	0	0	0
0	0	0	1	0	0	0	1	0	1	2	0	0	0	0	0	0	0	2	0	0	1	0	0	0	0	0	0	0	0	0	1	0	1	0	1	0	1	0	0	0	0	0	0	0	0	0	0	2	0
1	0	2	0	0	2	1	0	1	1	1	0	0	1	2	2	1	1	0	2	2	1	1	0	1	0	0	1	3	1	0	0	2	0	0	1	1	2	1	1	1	0	1	1	1	0	0	1	1	0
1	0	0	0	0	0	1	1	0	0	1	0	0	0	1	1	1	1	0	0	0	0	0	0	0	1	0	0	0	0	0	0	0	0	1	0	0	0	0	0	0	0	0	1	0	0	2	0	0	1
1	0	1	0	1	0	1	0	0	0	0	0	2	1	0	0	0	1	0	0	2	1	1	1	0	0	0	0	0	0	0	0	1	0	0	0	1	0	0	0	0	0	1	1	0	0	0	0	0	1
0	0	1	0	0	2	2	0	0	0	0	1	0	1	0	2	0	0	1	0	0	4	0	2	1	1	0	0	1	1	0	1	1	0	1	0	1	0	0	0	0	1	0	0	0	0	1	1	1	0
0	1	1	0	0	0	2	1	1	1	1	1	2	0	1	1	0	1	2	0	0	1	3	2	2	1	0	1	0	2	0	1	0	0	1	0	0	1	0	0	1	0	1	1	0	0	0	1	0	0
1	1	1	1	0	1	2	0	1	1	1	0	0	0	0	0	1	0	0	0	1	1	1	2	0	2	1	1	0	0	0	0	0	1	0	0	1	0	0	1	1	0	0	0	1	0	0	1	0	1
0	0	0	0	0	0	1	1	1	0	0	1	0	0	0	2	0	0	0	1	0	1	1	2	1	2	1	0	0	0	1	1	0	0	0	0	0	0	0	0	0	0	0	2	0	0	0	1	0	0
2	0	1	4	0	0	0	0	0	3	2	0	0	0	1	1	0	0	1	1	1	0	2	0	1	2	2	0	0	1	0	0	0	0	1	1	0	3	0	0	1	0	1	2	0	0	0	0	1	1
0	2	0	0	0	1	1	0	0	3	0	0	0	0	1	0	1	2	4	2	1	0	0	0	1	1	1	1	1	0	0	3	0	0	0	1	1	1	1	2	0	0	0	0	0	0	0	0	1	1
0	0	0	0	0	0	0	0	0	1	0	0	2	0	0	0	2	1	0	1	0	0	0	0	0	0	0	0	0	1	0	2	0	0	0	0	0	2	0	0	0	0	0	0	0	0	1	0	0	0
1	0	0	0	0	0	0	1	1	2	1	0	0	1	0	0	0	0	0	0	0	1	0	0	0	0	2	1	0	0	1	0	0	0	1	1	1	0	0	0	0	0	2	1	0	0	0	0	0	1
0	0	2	0	0	1	2	0	2	1	0	0	1	0	1	0	2	1	0	2	1	0	0	0	1	1	1	0	0	0	0	0	0	1	0	0	0	2	0	0	0	0	0	1	0	0	1	0	1	1
0	0	0	0	0	0	0	1	0	0	1	0	1	0	0	0	0	0	0	0	0	2	0	0	0	2	0	1	0	0	1	0	0	0	0	2	0	0	0	1	1	1	0	0	0	0	0	0	0	1
0	1	1	0	0	0	0	0	0	0	0	0	0	0	0	0	1	1	1	0	0	0	0	0	0	0	0	0	0	0	0	1	2	0	0	1	0	1	0	0	0	0	1	0	1	0	0	0	0	0
1	3	0	0	1	0	0	0	0	0	0	0	3	0	0	0	0	0	0	1	0	1	0	2	1	2	1	1	1	0	1	4	0	0	1	0	0	1	0	1	1	1	0	1	0	0	0	0	2	0
0	0	0	1	0	0	2	0	1	0	0	1	0	1	0	1	0	1	1	0	2	1	0	0	0	0	1	0	2	0	0	2	0	0	0	0	1	1	1	0	0	1	0	0	0	0	0	1	1	0
0	0	0	1	0	0	0	0	0	2	2	1	0	0	0	0	0	1	0	0	1	0	1	0	0	0	1	0	1	0	0	2	0	0	1	1	0	3	0	4	1	0	1	1	0	0	0	1	0	0
0	0	0	0	0	0	1	0	0	1	1	1	0	1	0	0	0	0	0	2	0	0	0	1	2	2	3	0	1	1	0	1	0	1	1	0	1	1	2	0	0	0	0	0	0	0	0	0	1	1
0	1	0	0	0	1	0	0	0	0	3	0	1	1	0	1	0	1	0	1	0	1	1	0	0	1	0	1	0	2	1	0	1	0	0	0	0	0	0	1	0	0	1	0	0	0	1	1	0	0
0	1	1	0	0	2	1	1	1	1	2	1	2	0	0	2	2	0	1	1	2	1	0	0	1	3	1	0	0	0	2	0	1	0	0	1	0	2	0	0	0	0	0	0	0	0	1	0	0	0
1	0	1	0	0	1	0	0	0	2	2	1	1	0	0	2	0	1	0	0	1	1	0	0	1	0	0	1	0	1	1	0	0	0	2	0	1	2	1	1	1	0	0	0	0	0	0	1	0	0
0	0	1	0	0	1	0	1	3	0	1	0	1	0	0	1	3	0	2	0	3	3	0	1	2	1	1	0	1	2	0	3	1	0	1	0	1	2	0	1	1	0	0	1	1	0	0	0	2	0
2	0	0	0	0	1	3	0	1	1	0	0	0	0	0	1	0	1	0	0	2	1	2	0	1	1	1	1	0	1	2	2	1	0	2	0	2	0	0	1	2	0	1	0	0	0	0	0	0	0
0	0	0	1	0	1	0	0	2	0	2	0	0	0	1	0	0	0	1	0	0	0	0	1	1	0	1	2	1	0	0	0	2	0	0	2	2	0	0	0	0	0	0	0	1	0	0	1	0	0
1	1	1	1	1	2	0	2	1	1	0	1	0	1	2	1	1	0	0	2	0	1	2	1	1	1	0	1	0	1	2	2	1	0	0	0	1	0	0	1	1	0	0	1	0	0	0	1	0	1
1	0	2	1	1	0	1	2	0	1	2	3	2	0	1	1	0	0	0	0	2	0	2	2	0	0	0	1	0	1	0	3	0	2	0	0	0	1	0	1	1	1	2	1	1	0	0	1	1	0
0	1	0	0	0	1	0	0	1	1	1	0	1	0	0	0	1	2	0	0	0	2	0	0	0	1	1	0	0	1	0	2	0	0	0	0	0	0	0	0	0	0	1	1	0	0	0	0	1	1
1	0	0	0	0	0	0	1	0	0	0	2	0	0	0	1	1	2	1	0	0	0	0	1	0	0	1	0	0	1	1	1	1	0	0	0	0	1	1	0	0	0	0	0	1	0	0	0	0	0
0	0	1	0	1	0	1	0	0	0	0	0	0	1	0	0	2	2	1	0	2	1	0	2	0	1	3	0	1	0	0	3	1	1	0	0	0	3	0	3	1	0	1	1	0	0	0	2	0	0
0	1	0	1	0	0	0	0	1	0	1	0	0	3	1	0	0	3	1	1	2	0	0	1	1	0	0	0	0	1	1	0	0	0	0	1	0	1	1	2	0	1	0	0	1	0	0	1	1	0
2	3	0	2	0	2	0	3	2	1	1	0	3	0	0	0	5	2	0	0	0	0	1	2	1	0	5	3	1	0	0	3	0	1	1	1	1	1	1	1	0	0	1	1	2	0	0	0	0	1
0	2	2	0	1	0	1	1	1	0	1	1	0	0	0	1	0	0	1	1	1	0	0	0	1	0	1	1	0	0	0	2	0	1	0	1	2	0	0	0	0	1	0	1	0	0	0	1	1	2
0	1	0	0	2	1	0	0	0	1	0	4	1	1	1	0	0	1	1	1	0	0	1	0	0	1	1	1	0	0	2	1	0	1	1	1	1	2	0	2	1	0	0	1	1	0	0	3	0	2
1	0	0	0	0	2	1	0	0	1	0	1	0	1	0	1	0	0	1	0	1	0	0	0	2	0	0	0	0	0	0	1	1	1	0	0	0	0	0	0	0	0	0	0	0	0	0	0	0	0
0	3	1	0	0	0	0	1	1	0	0	0	1	0	0	0	2	1	0	2	3	0	2	0	0	3	2	1	0	0	0	0	0	2	0	1	1	0	0	0	0	1	0	0	0	0	0	0	2	0
0	0	0	0	1	4	0	0	2	0	1	0	0	0	0	0	0	0	0	0	0	1	0	0	0	0	0	1	0	0	1	1	0	1	0	0	0	0	0	0	0	0	0	1	0	0	0	0	0	0
0	0	0	1	0	2	1	2	0	0	0	0	1	0	0	2	0	0	0	2	2	2	1	0	1	1	0	1	0	0	1	0	0	0	0	0	0	0	0	0	0	0	3	0	0	0	0	1	0	0
1	1	2	0	0	1	0	0	1	1	1	3	2	1	3	1	0	2	0	1	1	2	0	3	0	0	0	1	2	1	0	3	1	1	3	2	1	1	0	0	0	0	0	0	0	0	1	0	2	1
1	0	1	0	0	1	0	0	0	0	1	0	0	2	0	0	0	0	1	0	1	0	1	0	1	0	2	0	0	1	1	0	1	0	0	0	0	0	0	0	0	0	1	0	0	0	0	0	1	0
1	1	1	2	0	1	2	2	0	2	0	0	0	0	0	3	1	0	1	0	3	2	0	1	0	0	1	0	0	0	1	1	0	2	0	0	0	2	0	0	2	0	1	0	0	0	1	0	0	0
2	2	1	0	2	1	0	2	1	0	2	0	2	2	2	2	0	1	0	2	0	1	2	2	1	0	1	0	1	0	0	3	0	0	0	1	0	1	0	1	1	0	0	1	0	0	0	1	0	1
1	2	3	0	1	0	3	1	1	0	3	0	3	2	0	2	2	0	1	2	0	1	0	1	1	1	2	0	3	3	0	1	1	0	0	0	1	2	0	0	2	0	1	3	0	0	2	2	0	0
1	5	0	0	1	0	0	0	4	2	2	1	2	0	1	1	0	2	0	0	1	2	0	1	0	1	1	1	0	1	0	1	1	1	0	0	2	0	0	0	1	0	0	0	0	0	0	1	1	0
2	0	0	0	0	0	3	3	1	0	1	1	2	1	1	1	1	1	1	1	2	0	1	1	0	0	0	1	1	1	0	1	0	0	0	0	2	0	0	1	1	0	0	1	0	0	0	0	0	1
3	1	0	0	0	2	1	0	1	1	0	0	2	0	1	2	1	0	2	1	1	0	0	1	1	0	0	0	0	1	1	0	0	1	0	0	1	0	0	0	2	1	0	0	0	0	1	0	0	0
0	1	1	0	0	1	1	1	0	0	0	0	0	0	0	1	0	0	0	0	0	0	0	1	0	0	0	0	0	0	0	0	0	0	0	0	0	1	0	0	0	0	0	0	0	0	0	1	0	0
0	0	0	0	0	0	0	0	0	0	0	0	0	0	0	0	0	0	0	0	0	0	0	0	0	0	0	0	0	0	0	0	0	0	0	0	0	0	0	0	0	0	0	0	0	0	0	0	0	0
0	0	0	0	0	0	0	0	0	0	0	0	0	0	0	0	0	0	0	0	0	0	0	0	0	0	0	0	0	0	0	0	0	0	0	0	0	0	0	0	0	0	0	0	0	0	0	0	0	0
0	0	0	0	0	0	0	0	0	0	0	0	0	0	0	0	0	0	0	0	0	0	0	0	0	0	0	0	0	0	0	0	0	0	0	0	0	0	0	0	0	0	0	0	0	0	0	0	0	1
1	4	1	0	0	1	1	0	0	0	2	1	0	0	1	0	0	1	2	0	0	1	0	1	0	1	1	0	0	0	0	0	0	0	0	0	0	0	0	0	0	0	0	1	0	0	0	1	0	0
3	2	6	4	3	5	2	3	4	4	5	3	3	2	1	1	0	2	0	0	0	0	1	1	3	1	5	0	0	2	2	3	5	0	0	0	1	1	2	1	2	0	0	0	0	0	1	2	3	4
0	3	0	1	3	1	1	2	3	2	1	0	1	0	1	0	0	0	2	1	0	1	1	0	3	0	1	1	1	0	0	2	0	3	0	0	0	0	0	1	1	0	2	2	0	0	1	1	2	0
3	4	1	1	0	1	2	2	6	2	1	0	2	0	2	1	4	2	4	2	3	2	6	0	2	1	3	3	1	2	1	3	0	0	3	0	2	1	0	1	2	1	1	1	0	0	1	0	2	1
1	1	0	0	0	3	3	0	0	4	1	1	0	0	1	1	0	1	1	0	0	3	2	2	3	0	2	0	1	0	0	3	0	0	0	0	0	1	0	1	0	0	2	0	0	0	0	1	0	0
0	0	0	0	0	0	0	0	0	0	1	0	1	0	0	0	0	0	0	2	0	0	0	0	0	0	0	0	0	0	0	0	0	0	0	0	0	1	0	0	0	0	0	0	0	0	0	0	1	0
1	1	1	0	2	1	1	2	2	3	1	0	0	2	1	1	1	2	1	2	1	0	0	2	3	0	1	2	0	1	0	2	1	1	0	0	1	3	1	0	1	2	1	1	0	0	1	0	3	0
1	3	1	0	0	0	3	2	0	5	1	1	1	1	4	0	0	1	1	3	0	1	0	2	2	0	0	1	0	1	0	2	0	0	0	0	0	2	0	1	1	2	2	2	0	0	0	2	1	1
1	2	3	2	4	2	2	5	2	0	2	3	3	2	2	3	2	2	5	0	1	4	1	0	3	2	1	3	1	5	1	1	0	0	0	0	2	3	0	2	1	0	1	4	1	0	0	2	2	3
0	1	2	1	1	1	1	1	1	4	1	0	4	1	2	2	3	2	0	0	4	4	1	5	2	0	6	2	2	1	2	3	0	1	0	0	0	3	2	0	2	0	2	4	1	0	1	1	1	5
1	0	1	0	2	0	1	0	0	1	3	0	0	0	1	3	5	3	1	2	6	2	1	5	2	1	2	0	2	5	2	3	1	1	1	0	1	2	0	2	0	1	2	3	0	0	0	2	2	4
3	1	2	1	0	3	1	3	2	3	3	0	1	0	0	1	0	2	2	2	0	1	1	1	0	1	1	1	0	2	1	0	2	1	2	0	1	3	0	1	0	0	1	3	0	0	0	0	2	0
2	2	5	3	0	4	3	1	1	2	0	2	4	1	2	1	0	2	1	1	1	2	2	5	2	1	3	4	2	1	1	6	3	1	0	1	2	4	2	2	2	2	2	1	1	0	1	3	2	7
0	2	0	1	1	3	1	3	2	2	4	1	7	1	4	1	3	3	0	2	3	5	3	4	1	1	1	1	3	1	3	4	0	1	0	2	2	2	0	1	1	2	0	5	0	0	2	1	4	1
3	1	2	2	1	2	2	2	2	2	4	1	3	0	2	1	2	2	1	2	3	5	0	7	0	1	5	5	1	5	3	0	3	1	2	2	1	5	0	1	0	3	0	7	3	0	0	1	2	2
0	3	0	1	1	1	3	0	3	5	1	0	1	2	2	4	1	0	2	2	2	1	0	2	1	1	1	1	1	2	3	2	1	2	0	0	2	2	0	3	1	0	4	2	0	0	1	2	1	3
0	0	0	0	0	0	2	0	0	0	1	0	0	0	0	0	0	2	1	1	1	1	0	3	2	0	1	0	0	1	1	2	0	2	0	0	1	0	2	2	0	1	0	0	1	0	1	1	1	0
2	1	1	0	0	0	1	2	1	3	1	3	2	3	1	3	2	1	0	0	1	5	2	1	1	1	0	1	0	1	1	3	3	1	2	0	4	3	0	1	5	3	3	0	1	0	0	0	1	3
0	3	2	1	0	1	0	2	3	0	3	1	1	0	0	3	0	0	4	4	0	0	0	6	2	2	0	2	0	3	2	5	3	3	1	3	2	2	1	1	1	2	0	2	1	0	1	2	2	4
2	2	3	1	0	3	3	2	5	6	3	3	4	2	2	1	1	2	1	1	3	3	0	0	0	1	2	2	2	7	7	0	1	3	1	1	1	3	0	1	1	2	2	2	2	0	3	2	0	1
2	3	1	1	0	1	1	0	1	3	1	2	0	0	2	1	0	1	2	2	1	2	4	2	1	0	4	1	2	2	0	2	0	0	0	0	2	1	0	3	0	1	5	2	1	0	0	2	3	2
0	1	1	1	0	1	3	1	0	2	3	0	0	0	2	0	0	3	0	1	2	1	0	2	2	0	4	1	1	0	1	3	2	0	0	1	0	1	2	1	0	4	1	4	0	0	0	4	3	0
1	0	1	1	1	1	0	1	0	0	1	0	2	0	3	2	2	3	3	2	2	0	0	3	0	0	2	4	0	6	5	2	1	2	2	2	2	2	1	0	1	0	3	5	0	0	2	2	3	2
1	0	1	0	2	2	1	0	1	2	2	1	2	1	0	2	1	2	1	4	2	2	0	1	3	0	3	1	1	0	2	4	1	2	0	1	1	3	3	2	0	0	2	2	0	0	2	1	1	3
1	0	0	0	1	1	1	1	1	1	1	0	0	2	2	3	2	2	2	1	5	4	2	2	4	4	2	1	0	2	0	5	2	0	4	0	1	4	0	0	1	4	2	2	1	0	2	1	1	2
0	1	1	0	0	0	1	0	0	4	1	1	1	0	0	4	1	1	0	2	1	0	2	1	0	3	4	4	2	2	2	0	3	1	2	1	0	1	1	1	1	3	3	4	0	0	3	1	2	0
1	1	0	0	1	2	3	1	2	1	1	0	2	0	1	1	1	1	0	0	2	2	3	5	2	0	3	2	0	1	1	2	2	1	1	1	2	2	3	1	0	0	3	1	0	0	0	1	1	2
1	1	2	2	0	1	1	1	3	6	3	2	4	1	1	2	1	4	1	1	2	1	0	3	3	2	2	1	2	6	1	2	2	1	2	4	1	0	0	1	2	5	1	5	1	0	1	2	1	1
1	0	3	0	1	2	2	0	3	1	0	0	3	0	2	0	1	1	2	3	4	3	5	2	6	4	4	3	1	5	0	5	1	0	4	0	3	4	2	3	0	2	1	2	2	0	2	5	2	5
0	0	1	0	1	0	1	0	1	2	2	2	0	0	2	3	0	1	1	1	1	0	0	2	0	1	5	3	1	1	1	1	0	2	0	1	1	4	0	1	1	2	0	3	2	0	0	2	0	2
1	0	0	2	2	1	0	0	1	0	3	1	0	1	1	3	0	0	1	1	3	1	0	2	0	2	2	1	1	0	3	2	1	2	1	0	4	2	2	1	1	2	1	2	0	0	3	1	1	2
0	0	2	0	0	1	0	0	1	0	0	1	2	1	0	0	1	1	0	0	3	1	1	1	1	0	4	4	1	3	3	5	0	0	0	2	2	1	0	2	1	1	2	2	1	0	2	0	0	2
1	2	0	0	0	1	0	0	0	1	1	0	0	1	3	2	1	0	2	2	0	1	0	2	0	1	6	1	0	3	1	1	0	4	2	0	1	4	2	1	2	1	2	2	0	0	0	4	1	1
0	2	2	1	0	1	3	1	1	2	4	2	0	2	0	1	1	2	0	3	2	0	5	3	1	1	3	2	0	0	0	4	2	3	1	2	5	6	0	0	2	1	0	4	0	0	3	3	4	0
1	0	1	0	0	3	0	1	0	1	2	0	0	1	0	3	1	0	3	1	0	2	1	0	2	0	1	2	0	4	1	4	0	0	3	1	0	1	0	0	1	1	2	3	2	0	1	3	2	1
1	0	3	0	0	0	0	1	1	2	0	0	3	3	2	0	1	0	1	1	2	3	1	1	3	0	1	0	3	2	3	2	2	0	1	1	3	1	0	1	4	2	2	1	0	0	2	3	1	0
0	1	1	0	0	2	2	2	3	3	1	0	2	1	6	2	1	1	1	4	0	2	1	1	2	2	2	1	1	3	2	2	2	3	0	2	4	1	0	0	1	4	4	3	4	0	2	2	4	2
0	1	2	0	1	0	1	2	2	0	1	0	1	1	1	2	0	1	0	1	2	1	1	4	3	3	3	3	2	3	1	1	1	1	1	2	3	1	1	3	1	3	2	5	0	0	1	5	3	2
0	2	1	0	0	1	3	1	4	1	0	1	2	1	0	0	2	0	2	5	2	0	1	0	1	2	3	2	1	2	0	2	1	0	1	2	1	3	1	0	5	2	3	5	3	0	1	4	2	3
1	0	2	1	0	1	2	3	1	4	4	1	2	0	1	4	2	2	3	3	1	3	3	1	1	4	5	2	2	3	5	6	1	1	3	3	4	3	4	6	4	3	7	8	2	0	0	11	2	4
0	1	1	0	1	1	1	1	1	1	1	1	1	1	1	1	0	3	0	2	1	1	1	2	3	1	1	2	2	3	3	4	1	0	3	0	2	5	2	0	2	6	6	5	1	0	3	6	2	2
0	0	0	0	1	1	0	1	0	0	1	0	1	0	1	0	1	0	2	1	0	2	0	4	2	2	1	2	1	0	1	1	0	2	0	1	3	1	2	0	2	0	0	5	1	0	2	2	0	1
0	1	0	0	0	1	2	0	3	3	0	0	1	1	2	1	1	3	2	1	3	3	0	2	0	0	5	0	3	1	3	1	2	2	0	1	4	6	2	3	1	5	5	4	3	0	0	2	1	1
0	0	1	0	1	2	1	1	2	0	0	0	0	1	1	0	2	0	1	1	4	0	0	1	2	1	5	2	1	2	4	4	1	4	2	0	0	2	1	1	3	3	1	4	2	0	1	3	5	1
1	0	2	1	1	0	0	0	0	2	1	0	0	1	3	0	0	2	2	2	4	1	2	1	2	3	3	3	0	3	2	4	1	1	1	2	3	2	0	1	5	3	6	0	0	0	2	5	4	2
0	3	0	0	0	3	0	0	1	1	0	2	3	0	0	3	0	3	2	3	1	0	4	0	0	4	2	0	3	10	3	3	1	2	1	1	6	4	2	4	3	4	8	5	1	0	1	4	1	2
1	0	3	0	1	1	0	2	2	2	2	3	2	0	0	1	0	1	0	0	0	2	1	2	2	0	1	2	1	3	3	6	1	1	1	1	3	0	0	2	5	5	5	7	0	0	3	3	2	2
2	0	1	1	0	2	1	0	1	1	3	1	6	1	1	3	1	1	0	1	1	0	0	1	0	0	1	3	2	3	2	2	2	5	0	1	3	1	1	3	0	2	1	4	2	0	1	3	3	2
0	0	3	1	1	0	1	0	1	1	2	1	1	2	1	0	0	3	4	5	3	4	1	0	3	3	3	2	1	0	4	4	1	2	1	3	1	6	1	3	3	3	1	3	2	0	4	2	2	1
0	1	1	1	1	2	1	1	1	0	3	3	1	0	1	2	2	2	2	1	1	3	0	2	1	1	6	4	2	3	3	2	1	2	0	1	4	6	5	3	2	2	4	4	1	0	1	4	1	3
1	2	1	0	0	2	3	2	1	2	1	1	1	1	0	2	2	4	0	0	1	2	0	0	2	1	4	2	1	3	0	0	0	1	2	1	1	1	0	2	2	0	3	3	0	0	1	2	3	2
0	1	0	1	0	0	2	1	0	2	0	2	2	0	2	0	0	0	1	1	0	0	0	1	2	1	4	2	0	4	0	1	4	2	2	3	4	1	2	1	1	0	1	6	1	0	1	3	1	2
1	0	0	0	2	0	4	0	2	3	0	1	1	0	2	1	0	1	0	0	1	3	1	3	2	2	6	2	0	2	0	3	2	0	1	1	1	2	2	0	2	1	0	3	2	0	1	2	4	0
1	3	1	1	1	1	1	2	1	1	2	1	2	0	0	2	1	1	1	4	2	1	1	0	1	0	3	1	0	2	2	3	0	0	2	0	3	5	0	2	3	2	6	2	0	0	1	0	0	4
0	0	0	0	1	1	5	2	0	1	0	1	2	1	2	0	0	1	0	1	1	0	1	1	2	3	1	2	2	1	2	2	3	1	0	1	3	2	0	1	1	0	6	1	1	0	2	4	2	2
0	1	0	2	1	2	0	0	1	4	1	1	1	1	2	1	0	1	2	1	0	1	2	3	3	2	3	1	2	0	1	3	1	6	1	3	1	4	1	2	1	4	3	2	1	0	0	3	1	1
1	0	0	0	1	1	1	1	4	2	4	0	2	1	0	0	1	1	3	3	3	3	1	4	2	4	3	1	0	3	3	0	1	1	1	1	2	1	1	0	1	5	1	2	1	0	0	3	1	1
3	0	2	0	1	2	1	2	2	0	1	0	2	1	3	2	0	2	3	4	2	1	1	4	1	1	1	2	2	3	1	4	1	4	3	1	1	2	1	0	3	6	2	3	2	0	2	4	0	1
0	2	5	2	0	2	0	1	0	2	1	1	0	0	1	2	2	0	0	2	1	0	2	0	1	1	4	1	1	4	1	0	1	1	1	1	0	1	2	0	0	0	0	3	0	0	0	2	2	0
0	1	4	0	1	4	1	1	2	4	1	4	2	1	5	1	1	1	6	5	3	2	3	1	4	1	4	2	5	1	3	3	1	3	1	3	1	3	2	1	0	2	1	1	1	0	0	5	4	1
0	0	1	0	1	0	4	0	1	0	1	1	2	1	0	0	0	0	1	1	1	0	2	3	2	2	3	0	1	2	0	2	1	4	2	0	1	1	1	1	0	1	2	1	2	0	0	1	1	2
1	1	0	1	0	0	2	2	1	2	1	2	1	0	1	0	1	0	1	0	1	2	1	1	2	0	5	2	1	4	0	2	0	2	0	0	0	2	1	2	2	2	4	0	1	0	1	1	3	0
2	2	1	0	0	0	1	0	3	0	1	0	0	0	2	2	0	1	2	1	1	2	1	4	1	0	3	1	0	2	0	2	0	0	0	0	0	1	1	0	0	0	2	2	0	0	1	0	2	1
0	1	1	1	1	0	1	1	0	1	1	0	1	0	1	0	0	0	0	0	1	1	0	1	0	1	1	3	0	2	1	2	0	1	2	0	1	2	0	0	2	1	0	0	1	0	2	0	0	1
1	1	0	0	2	0	1	1	0	2	1	2	1	0	0	1	0	1	0	1	4	0	1	0	0	0	1	2	0	0	0	3	2	1	1	0	0	1	0	1	0	0	0	1	1	0	0	1	0	0
0	0	1	0	1	0	1	1	1	0	1	1	1	0	2	1	1	1	1	0	4	0	1	1	1	0	2	1	1	1	0	1	1	0	1	1	1	5	0	0	0	1	1	3	0	0	3	3	2	1
3	0	1	1	1	1	0	1	5	2	1	2	1	0	1	1	1	1	1	2	2	3	2	1	1	3	2	0	2	1	3	2	2	1	3	1	2	3	1	0	1	1	2	3	1	0	1	0	1	4
2	1	1	2	0	2	0	1	1	0	1	0	1	1	1	2	2	0	2	0	3	1	1	3	0	0	5	2	1	1	0	2	1	0	2	0	1	2	0	1	1	0	1	1	0	0	1	1	2	1
2	0	2	0	0	2	2	2	1	3	2	0	0	1	0	2	1	1	2	3	1	2	0	1	5	0	0	2	1	2	3	1	1	3	3	2	2	1	0	2	0	1	2	1	1	0	2	0	2	1
1	0	1	0	0	0	0	0	1	0	0	1	2	1	0	0	1	1	2	1	2	2	2	1	2	1	4	0	0	1	3	2	0	2	1	0	0	4	0	0	2	0	2	1	0	0	1	0	0	0
0	1	1	1	0	1	1	0	1	4	1	0	0	0	0	2	1	0	0	1	0	0	3	1	1	0	1	2	1	2	2	2	0	1	1	0	2	2	0	3	0	1	1	2	0	0	0	0	0	1
0	0	0	0	0	0	4	1	0	0	1	0	2	1	0	1	0	1	1	3	0	0	1	2	0	0	2	1	2	2	0	1	3	2	0	0	0	2	0	1	0	1	0	3	0	0	2	0	1	2
1	0	1	1	2	1	1	1	0	3	2	0	1	1	0	1	1	1	1	0	1	0	1	0	2	0	1	0	0	1	0	3	0	2	0	0	2	1	0	0	0	0	0	0	1	0	1	1	1	1
1	1	0	1	0	0	2	0	3	1	2	1	0	1	1	1	1	0	1	1	2	4	0	2	1	0	3	3	0	1	1	2	1	1	2	3	1	1	0	1	0	1	2	3	1	0	1	2	1	1
0	1	0	0	0	0	0	0	1	1	1	0	1	2	0	1	1	0	0	0	1	2	1	2	2	2	3	0	0	1	0	2	1	0	2	0	0	1	0	1	0	2	3	0	0	0	0	1	1	0
0	1	0	0	1	1	1	0	2	2	2	1	1	2	2	0	2	1	0	0	0	3	1	0	1	2	1	1	0	0	2	1	0	0	1	1	3	2	0	2	1	1	2	2	1	0	0	2	4	1
2	2	0	0	0	1	1	1	3	2	1	1	1	0	1	2	1	0	0	1	1	3	1	3	0	2	3	1	1	0	1	1	2	1	1	1	2	3	0	0	0	1	0	3	0	0	0	0	0	0
2	0	0	1	0	2	0	0	1	2	2	1	0	2	1	0	0	0	0	1	2	2	1	0	0	1	2	1	0	1	2	2	0	0	0	0	2	3	0	3	1	0	0	2	1	0	0	1	1	2
0	0	0	0	0	0	0	1	1	0	1	0	1	0	1	1	0	0	0	0	1	1	3	0	0	0	2	1	2	0	0	1	0	0	0	0	1	1	0	0	1	1	0	0	0	0	2	1	0	0
0	1	0	0	3	1	1	0	2	2	0	0	3	2	0	1	0	1	1	2	0	1	1	1	1	0	2	0	1	2	1	2	1	2	0	0	0	4	1	0	1	1	0	1	0	0	0	1	2	0
0	0	0	0	0	0	0	1	1	0	2	0	0	0	0	0	1	2	0	0	2	1	0	2	0	0	3	0	1	1	0	0	2	0	0	1	0	1	0	0	0	0	1	0	0	0	1	2	1	0
0	0	0	0	0	0	0	0	0	1	0	1	0	0	1	1	1	1	0	0	2	0	0	1	1	0	3	1	0	1	1	0	0	0	1	0	1	1	0	0	0	0	0	1	0	0	0	2	0	0
0	1	0	0	2	1	0	1	0	0	1	2	1	0	2	1	3	1	0	2	1	1	1	2	2	1	1	1	1	0	0	1	0	0	0	1	1	0	0	0	1	0	2	1	0	0	0	1	2	0
1	3	0	0	0	0	2	0	0	2	0	1	0	0	1	1	0	0	0	1	5	0	1	5	0	1	5	2	0	1	2	1	1	1	0	1	0	3	1	1	1	2	0	1	1	0	2	1	0	2
0	0	1	1	0	1	0	1	0	2	0	0	1	0	0	1	0	2	1	0	1	1	1	0	2	0	3	1	1	0	2	1	1	1	1	1	0	2	0	1	2	0	1	2	0	0	1	1	0	1
0	2	0	1	0	0	3	0	2	0	5	1	2	1	0	2	0	2	2	0	0	1	1	0	0	2	0	1	1	0	0	1	2	1	1	2	0	0	1	0	1	1	1	0	0	0	1	0	0	0
0	1	1	0	0	0	1	0	2	3	0	1	1	1	0	0	2	0	1	0	0	0	0	1	2	1	3	0	0	3	0	2	0	1	0	1	2	1	1	1	2	1	0	1	0	0	0	1	0	0
0	0	0	0	0	0	0	0	2	2	1	1	1	0	0	0	0	0	1	1	0	1	1	2	0	0	1	0	1	2	0	3	0	2	0	1	1	0	0	0	0	1	2	0	0	0	0	0	1	1
0	1	0	0	0	0	0	0	0	2	1	2	1	0	1	1	0	2	1	0	1	0	0	3	1	0	4	1	3	2	2	2	0	1	1	1	1	1	0	1	1	0	1	0	0	0	0	0	2	1
1	0	1	0	0	0	2	0	2	0	3	0	0	2	2	0	1	1	3	0	3	0	0	0	0	0	2	1	1	2	3	1	2	1	1	1	2	3	0	1	0	0	0	2	0	0	1	0	0	2
0	1	2	1	2	1	1	2	1	1	1	1	0	2	0	0	2	0	2	1	0	0	0	0	1	2	0	1	0	0	2	1	2	0	0	0	0	0	0	1	0	1	1	0	0	0	0	0	1	1
0	0	0	0	0	1	1	1	0	0	1	0	1	1	0	0	0	0	1	0	2	0	1	0	1	0	2	1	0	1	1	0	0	2	0	0	1	0	0	1	0	0	0	1	2	0	1	2	2	0
1	1	1	0	0	0	1	0	3	1	2	0	2	0	0	2	0	1	0	0	3	0	1	0	2	0	2	2	1	0	0	0	2	0	0	3	0	2	0	1	2	1	1	2	1	0	0	0	0	0
2	1	0	0	0	1	1	0	0	2	1	1	0	1	5	0	0	0	1	1	2	2	1	3	0	1	3	1	0	4	2	2	0	0	0	1	0	0	1	2	0	0	0	1	0	0	0	0	0	1
0	1	0	1	0	1	0	0	0	3	2	1	0	0	0	2	0	0	0	0	1	1	0	0	2	1	0	2	0	3	2	1	0	0	1	0	1	0	0	0	2	0	0	2	0	0	0	0	1	0
0	0	0	0	0	1	1	0	2	0	1	2	0	1	0	0	0	0	2	1	0	2	0	1	1	1	0	1	0	0	0	3	0	1	1	1	1	1	0	0	0	2	2	1	2	0	0	1	0	0
1	0	0	1	1	2	3	0	1	0	2	1	0	0	1	2	1	0	2	0	0	1	3	1	0	0	0	0	0	3	2	1	0	1	1	0	0	0	0	2	0	1	0	1	0	0	0	0	0	2
0	1	0	0	0	3	0	0	0	2	0	1	0	0	0	0	0	3	0	0	0	4	3	1	0	1	2	0	0	1	1	1	0	1	2	1	2	0	0	1	0	0	0	1	0	0	0	0	1	0
0	0	0	0	1	1	2	0	0	4	2	0	0	3	1	1	2	1	0	1	0	0	1	0	0	1	2	2	1	1	1	1	0	1	1	0	0	0	0	0	1	0	0	2	1	0	0	1	1	1
0	0	0	0	0	0	1	0	2	1	0	1	0	1	0	0	0	3	0	0	0	0	1	0	1	1	1	0	3	2	0	1	0	1	0	1	2	0	0	0	1	0	0	0	2	0	0	0	0	0
0	0	0	0	0	2	1	0	2	0	0	2	1	0	0	1	0	0	1	2	1	1	0	2	2	2	2	0	0	0	0	0	0	0	1	0	1	3	2	0	1	1	0	1	0	0	0	1	1	0
0	0	0	1	1	1	1	0	0	3	3	0	0	2	0	1	1	2	0	0	2	0	1	1	1	3	0	0	2	2	1	2	2	1	0	1	1	1	1	1	0	1	0	1	0	0	0	2	0	0
1	1	2	0	0	1	0	2	1	2	2	0	1	1	1	0	0	0	0	2	4	0	0	0	1	1	0	0	0	1	1	2	2	0	1	0	4	2	0	1	0	3	0	0	0	0	0	0	2	1
0	1	0	0	0	0	1	0	0	0	0	0	1	2	2	0	0	3	0	0	3	2	0	1	4	0	2	3	1	0	3	2	0	0	0	0	1	3	1	2	0	0	0	1	2	0	1	1	2	0
2	1	1	0	0	1	0	2	1	0	1	0	3	0	0	4	0	0	1	1	2	0	1	0	3	1	1	0	1	3	3	2	1	1	0	0	1	0	0	0	0	0	0	0	1	0	0	0	0	2
0	1	1	0	1	0	0	0	1	1	1	0	0	0	2	0	0	1	2	1	1	1	0	0	0	0	0	0	1	0	1	2	0	0	0	1	0	1	0	0	1	0	1	0	0	0	2	1	1	0
0	0	1	0	1	1	0	0	0	0	1	1	1	0	1	0	2	1	0	1	1	0	1	0	1	2	1	0	1	1	0	2	0	0	3	1	1	2	0	1	0	0	2	2	0	0	0	2	0	1
1	0	3	0	1	1	1	0	0	2	0	0	0	0	4	0	0	0	2	0	0	1	1	4	0	1	2	0	1	2	0	0	1	0	1	1	0	0	0	0	1	0	1	1	0	0	1	0	1	0
0	0	0	0	0	1	0	2	0	0	1	0	0	0	0	0	1	0	0	2	2	4	1	2	0	3	2	1	1	1	5	3	2	1	0	0	0	0	0	1	0	0	1	5	0	0	0	2	1	1
1	1	1	0	0	1	1	1	1	1	1	0	2	0	2	1	1	0	1	0	1	0	1	0	1	0	1	2	1	0	0	0	0	0	0	0	0	3	0	1	1	0	0	0	0	0	0	1	0	1
1	1	1	0	0	2	1	1	2	2	2	0	2	0	2	0	1	1	0	1	1	1	2	0	3	0	1	0	0	2	0	3	2	1	0	1	0	2	2	0	3	1	1	1	2	0	1	1	2	0
1	2	1	1	0	1	0	1	0	1	0	0	0	0	0	0	1	0	0	1	1	1	0	1	2	2	2	1	1	2	2	3	0	1	0	0	0	4	1	1	0	0	0	1	0	0	0	0	0	3
0	1	0	0	0	0	0	0	1	0	0	0	0	0	0	0	0	0	1	1	0	0	1	1	0	1	0	0	0	1	1	2	0	0	0	1	2	0	0	0	0	0	1	0	1	0	2	1	0	0
2	0	1	0	0	0	1	3	2	1	0	1	1	1	0	0	2	1	0	2	1	2	2	0	1	1	1	4	1	1	3	1	0	0	1	0	0	2	0	1	2	0	2	1	0	0	1	1	1	1
0	1	1	0	2	0	0	0	1	2	0	0	0	2	1	2	1	2	1	0	1	0	0	1	1	1	2	1	0	3	0	0	2	0	2	0	0	1	1	2	1	0	2	1	2	0	0	0	0	0
1	0	0	1	0	1	1	1	0	1	1	2	4	1	0	0	1	0	2	0	0	0	1	2	1	1	0	0	0	1	0	1	3	0	0	0	0	0	1	0	0	1	0	1	0	0	0	0	0	1
0	0	1	0	0	1	0	2	1	0	2	0	1	0	1	0	0	0	0	0	0	1	0	0	0	1	0	0	1	0	0	0	1	1	1	0	0	0	1	1	0	1	0	0	0	0	0	0	0	1
1	0	0	1	0	1	0	1	0	1	0	1	1	1	0	0	0	0	1	0	1	1	0	0	3	1	0	0	1	1	0	1	0	1	1	0	0	0	0	0	0	0	0	2	0	0	0	0	0	4
2	3	1	0	0	0	1	2	2	0	0	1	0	1	0	0	2	1	0	1	2	2	0	2	1	2	3	1	2	2	1	2	1	0	1	0	1	0	0	1	4	1	0	2	2	0	0	0	0	0
0	1	0	0	0	2	0	2	0	1	0	0	1	0	0	0	0	1	1	2	2	1	0	2	1	0	2	1	0	0	1	2	0	0	0	0	0	3	1	1	1	1	0	0	0	0	1	1	1	1
0	1	0	0	0	1	0	2	0	3	1	0	1	2	2	2	1	0	0	2	1	1	2	1	0	0	0	1	1	2	0	1	1	3	1	1	0	1	0	2	0	2	2	0	0	0	0	1	0	0
1	1	0	0	0	1	1	1	0	0	0	0	0	0	0	0	0	1	0	0	0	1	1	2	1	1	1	1	0	1	2	3	0	0	0	0	0	1	0	0	0	0	0	1	0	0	1	0	0	0
0	0	0	0	0	0	1	0	0	0	0	0	0	0	0	0	0	0	0	0	0	1	0	0	0	0	0	0	0	0	0	0	0	0	0	0	0	0	0	0	0	1	0	0	0	0	0	0	0	0
0	0	0	0	0	0	0	0	0	0	0	0	0	0	0	0	0	0	0	0	0	0	0	0	0	0	0	0	0	0	0	0	0	0	0	0	0	0	0	0	0	0	0	0	1	0	0	0	0	0
0	0	0	0	0	0	0	0	1	0	1	0	0	1	0	0	1	0	0	0	1	0	0	0	2	0	0	2	1	0	0	1	0	0	0	0	0	1	0	0	3	0	1	1	1	0	0	0	0	0
0	2	1	1	0	1	1	0	0	1	0	1	1	0	0	0	0	0	0	2	2	2	0	1	3	1	0	2	0	0	1	2	0	0	1	1	0	2	0	1	0	3	1	1	2	0	1	0	0	1
0	3	1	0	1	1	0	0	2	2	1	1	1	1	0	1	1	0	2	1	0	2	2	2	1	0	3	1	1	2	2	0	1	0	1	0	1	1	0	0	1	1	0	1	2	0	0	2	1	0
0	0	0	0	0	0	1	0	1	1	1	1	0	0	0	1	0	1	1	0	0	0	1	0	1	1	1	2	1	0	0	1	1	1	0	0	0	0	0	1	0	0	1	2	1	0	0	0	0	0
2	1	2	0	0	0	1	1	1	1	0	0	1	0	0	0	0	0	1	2	0	1	1	2	0	1	1	1	0	1	2	1	1	2	0	0	1	3	0	0	0	1	0	0	1	0	0	0	0	0
0	1	2	0	0	0	1	0	0	0	1	1	0	0	0	2	0	1	0	2	2	0	1	2	0	1	1	0	3	1	0	1	2	1	2	0	1	1	1	2	1	2	1	0	1	0	0	0	1	2
1	1	0	1	0	0	2	0	0	1	1	1	0	1	0	0	0	0	0	0	4	0	0	0	2	1	0	0	1	0	1	2	2	0	1	0	0	2	0	0	0	1	0	0	0	0	0	2	1	1
0	0	0	1	0	0	0	2	0	0	1	1	1	1	0	1	0	1	0	1	3	4	0	2	1	0	3	2	2	0	2	3	0	0	1	1	1	1	2	0	1	0	1	0	0	0	3	1	3	0
0	0	2	0	0	0	2	1	1	0	0	0	1	0	1	1	1	1	0	1	1	1	0	2	0	1	2	1	0	1	0	0	0	0	0	1	1	3	0	0	0	0	0	2	0	0	0	0	1	0
2	0	0	1	0	1	3	0	0	0	3	0	2	0	1	0	0	3	2	1	1	2	1	2	2	1	1	1	1	0	1	2	2	0	0	3	2	1	1	0	3	0	1	0	1	0	1	1	1	2
0	1	1	1	0	0	1	0	0	2	0	1	0	0	0	1	2	0	2	1	1	2	0	0	1	0	0	1	0	0	0	2	0	0	0	0	0	0	0	1	0	0	0	2	0	0	3	0	3	0
2	1	2	0	1	1	2	0	0	1	2	0	0	1	0	0	0	2	1	1	0	0	1	0	1	0	0	1	0	2	1	1	0	0	0	0	1	2	1	1	1	0	1	1	1	0	0	0	0	0
0	0	1	0	0	0	0	0	1	1	0	1	0	0	3	1	1	1	0	0	1	0	1	0	0	0	3	0	0	3	1	2	0	1	1	0	0	2	1	1	0	2	1	0	0	0	0	0	0	1
0	0	0	0	0	1	0	0	0	0	0	0	0	0	0	0	0	0	0	1	0	0	0	0	0	0	0	1	0	0	0	0	0	0	0	0	0	0	0	0	0	1	0	0	0	0	0	0	0	0
0	0	0	0	0	0	0	0	0	0	0	0	0	0	0	0	0	0	1	0	0	0	0	0	0	0	0	0	0	0	0	0	0	0	0	0	1	0	0	0	0	0	0	0	0	0	0	0	0	0
0	4	1	0	0	0	0	3	0	1	2	0	0	1	1	2	0	1	2	0	1	0	2	1	2	1	1	0	0	2	0	4	1	2	2	1	1	0	1	0	3	1	1	1	0	0	0	2	0	1
1	2	3	0	0	1	2	2	1	1	3	1	2	1	1	0	0	0	1	0	3	1	2	1	0	3	1	0	2	1	1	1	0	1	0	1	0	3	0	0	1	1	0	3	0	0	1	0	0	1
1	0	1	0	2	1	0	0	1	1	3	0	0	0	0	1	0	0	0	2	1	1	1	3	1	0	1	3	4	1	0	1	0	0	0	2	0	0	0	0	1	0	0	2	1	0	0	0	2	0
0	3	1	0	0	2	0	1	1	2	2	1	1	2	0	0	0	0	0	0	1	2	2	3	2	1	2	3	1	2	2	0	0	1	1	0	1	0	1	1	1	1	0	3	0	0	2	1	1	1
2	1	1	0	0	2	1	0	2	2	1	1	1	2	0	0	2	1	0	2	0	1	0	5	0	3	2	1	1	1	3	2	0	2	1	1	1	2	1	0	2	0	0	0	1	0	0	1	2	1
0	0	0	1	0	2	0	0	0	0	0	0	1	2	0	0	1	0	0	0	1	2	0	0	0	0	0	0	0	0	1	0	0	0	0	0	0	1	0	0	0	1	1	0	0	0	0	0	0	0
0	1	1	0	0	1	0	0	0	0	2	1	1	1	0	2	0	0	0	2	0	1	0	1	0	0	0	1	0	1	1	3	1	0	0	1	1	0	2	0	4	0	0	0	0	0	1	0	0	0
0	0	1	0	1	1	1	0	0	0	1	0	0	1	0	3	0	0	2	0	2	0	1	2	1	1	0	0	2	0	0	0	1	1	0	1	0	0	2	0	0	0	0	0	0	0	0	1	0	0
1	1	0	0	0	2	0	0	0	1	0	0	0	0	0	1	0	0	0	0	2	1	0	0	0	0	1	0	0	0	0	1	1	0	0	0	1	1	0	0	0	0	1	1	0	0	0	0	2	0
2	1	0	0	1	0	2	1	1	0	1	0	0	2	1	2	2	1	0	1	2	0	0	0	3	1	2	1	3	0	0	1	0	3	1	0	3	0	0	0	0	0	1	3	0	0	0	0	1	0
0	1	1	0	1	3	2	3	0	2	4	1	1	0	1	1	0	4	2	1	0	1	1	2	0	1	2	2	0	1	0	1	0	1	1	1	1	2	0	0	2	2	0	1	1	0	0	0	2	0
0	4	2	4	2	1	2	0	3	6	1	1	0	3	0	0	3	3	2	1	2	0	1	2	3	0	2	3	2	2	0	3	0	0	3	0	5	1	1	3	0	0	0	2	0	0	1	3	0	0
0	1	0	0	0	1	0	1	0	0	0	0	1	1	0	0	0	1	0	0	1	1	0	1	0	0	1	0	1	0	1	0	0	0	1	0	1	1	0	0	0	1	3	1	0	0	0	1	1	0
0	0	0	1	0	1	3	1	0	1	1	1	2	1	1	0	0	0	1	1	1	0	1	2	0	1	0	0	0	2	0	2	0	1	0	1	1	1	0	0	0	1	0	0	3	0	0	0	0	0
2	0	3	1	1	2	1	0	1	3	0	0	0	1	1	1	2	2	2	5	1	0	0	0	0	0	0	0	0	1	0	2	0	3	0	2	1	3	1	1	0	1	0	3	0	0	0	1	2	1
1	2	3	0	1	1	1	2	1	0	2	0	0	1	0	1	3	2	1	0	1	2	2	0	0	1	1	2	0	2	1	0	1	2	1	1	0	1	0	1	0	0	0	2	0	0	0	0	0	0
1	1	1	3	1	0	4	2	1	2	0	1	1	0	0	1	2	0	0	2	1	3	0	0	2	0	2	1	1	0	1	2	0	2	0	1	2	0	0	1	0	2	0	1	0	0	0	0	3	1
0	1	0	1	1	0	1	2	1	3	0	1	1	1	1	0	1	1	0	0	0	1	0	1	1	1	3	1	1	1	1	1	2	0	2	0	1	0	0	0	0	0	0	1	1	0	1	2	1	1
3	2	1	3	0	1	0	4	4	2	1	1	2	3	2	2	1	2	1	0	0	3	1	0	1	1	0	0	0	1	1	2	1	1	0	0	1	1	0	0	0	0	0	3	0	0	0	2	1	4
0	1	2	0	1	1	0	0	0	2	3	2	1	2	2	1	1	1	1	0	1	2	1	0	1	0	2	1	0	3	0	1	0	1	3	1	0	1	0	1	0	2	0	2	0	0	1	1	2	0
1	2	1	1	1	2	1	0	1	2	2	0	0	0	1	1	0	0	1	1	0	1	0	2	0	0	1	2	2	1	2	0	0	0	1	1	0	0	0	0	0	3	0	2	0	0	1	0	0	2
1	3	3	1	0	1	2	1	1	4	2	2	2	0	0	0	0	0	1	2	0	1	1	2	1	1	1	2	1	0	1	0	0	0	0	0	0	1	0	0	2	1	0	0	0	0	1	2	1	1
3	1	0	0	0	1	2	1	2	1	1	2	1	0	0	0	0	0	1	0	0	1	1	1	2	0	0	1	0	1	1	2	2	0	0	0	0	0	0	1	1	0	0	1	0	0	0	0	0	0
0	0	0	0	0	0	0	0	0	0	0	0	0	0	0	0	0	0	0	0	0	0	0	0	0	0	0	0	0	0	0	0	0	0	0	0	0	0	0	0	0	0	0	0	0	0	0	0	0	0
0	0	0	0	0	0	0	0	0	0	0	0	0	0	0	0	0	0	0	0	0	0	0	0	0	0	0	0	0	0	0	0	0	0	0	0	0	0	0	0	0	0	0	0	0	0	0	0	0	0
0	0	1	1	0	0	0	0	0	0	0	0	0	0	0	0	0	0	0	0	0	0	0	0	0	0	0	0	0	0	0	0	0	0	0	0	0	0	0	0	0	0	1	0	0	0	0	0	0	0
1	2	2	1	1	0	3	0	0	2	3	0	0	0	0	0	1	1	1	0	2	0	0	0	0	0	2	0	0	0	0	1	0	0	0	1	0	0	0	0	0	0	0	0	0	0	1	3	0	0
0	0	0	0	0	0	0	0	0	1	0	0	0	0	0	0	0	0	0	0	0	0	0	0	0	0	0	0	0	0	0	0	0	0	0	0	0	0	0	0	0	0	0	0	0	0	1	0	0	0
0	0	0	0	0	0	0	0	0	0	0	0	0	0	0	0	0	0	1	0	0	0	0	0	0	0	0	0	0	0	1	0	0	0	0	0	0	0	0	0	0	0	0	0	0	0	0	0	0	0
2	2	4	1	0	5	1	1	1	1	1	2	2	1	3	2	0	0	1	1	2	0	1	3	0	2	1	0	1	3	2	2	0	0	0	1	2	1	1	1	1	1	0	0	0	0	1	1	1	1
4	2	6	5	1	2	3	4	1	3	1	3	5	2	2	2	2	2	1	0	0	1	0	4	2	2	1	2	1	1	2	2	1	1	3	2	2	1	2	1	0	1	2	0	1	0	2	1	2	2
4	3	5	1	1	3	3	3	1	2	3	1	3	0	2	3	0	1	1	0	3	1	4	1	4	0	3	0	3	3	1	3	3	0	2	1	0	2	0	0	3	1	2	6	1	0	2	5	1	1
4	2	3	2	2	4	5	3	6	2	3	0	1	1	2	2	3	4	1	4	2	5	4	4	1	0	1	4	0	2	0	5	2	2	0	0	4	2	1	2	2	0	4	1	1	0	2	2	4	0
3	2	0	3	3	2	2	4	4	2	1	3	2	1	3	3	2	2	2	2	8	1	4	6	4	1	0	1	1	3	3	3	2	2	0	1	0	5	2	3	5	0	1	2	0	0	4	4	1	2
4	3	2	1	2	3	1	3	5	4	4	2	5	3	1	0	3	2	3	1	4	1	2	6	1	2	6	0	3	6	1	2	0	1	1	0	4	4	0	1	1	2	0	5	0	0	4	1	3	2
2	6	2	2	3	4	3	1	3	6	2	1	3	1	0	1	3	2	2	2	6	0	3	3	0	3	3	2	2	3	1	6	1	3	3	0	3	7	1	3	0	1	1	5	1	0	1	2	1	1
1	1	2	0	0	2	2	1	1	0	0	2	1	1	1	0	0	1	0	1	2	4	2	1	2	0	2	0	1	1	0	2	0	1	1	0	1	2	0	0	1	1	0	0	1	0	0	2	0	2
1	2	2	1	2	2	3	3	2	2	1	2	2	1	4	1	3	1	1	2	2	1	1	1	3	1	1	0	1	1	0	2	1	2	1	1	1	3	0	0	0	0	1	1	0	0	1	4	2	2
0	1	0	1	1	4	1	1	0	1	1	2	4	1	0	0	3	1	0	2	1	1	0	4	2	0	1	0	2	1	2	1	0	2	0	0	2	1	0	3	1	1	2	2	0	0	1	1	1	1
2	1	1	0	0	2	5	2	3	3	0	1	1	0	1	2	0	0	1	2	0	5	1	2	2	2	3	3	1	1	2	2	1	2	1	2	2	2	2	2	1	0	4	0	0	0	2	4	1	1
2	2	9	3	0	2	1	2	2	7	2	2	2	3	2	1	0	4	0	3	4	2	0	2	1	6	7	1	2	5	2	2	1	2	1	3	1	0	0	1	1	0	1	4	0	0	2	1	1	2
1	4	0	1	0	0	0	0	2	0	0	1	3	0	2	1	2	0	1	0	1	1	2	1	1	0	3	1	2	3	2	2	0	1	0	0	1	1	0	2	3	2	0	0	2	0	2	2	1	2
2	1	2	4	0	2	1	1	1	2	4	0	3	0	1	2	2	0	1	2	3	2	3	1	2	0	2	2	1	2	1	1	1	2	4	2	2	3	0	2	0	1	2	0	0	0	1	0	1	1
1	2	0	0	0	1	3	1	2	1	4	4	2	0	0	1	1	4	3	2	0	4	2	2	2	1	2	1	0	2	0	3	0	0	0	1	1	1	0	1	0	2	1	0	1	0	2	0	1	1
1	2	4	1	3	2	1	2	1	4	2	2	1	4	1	3	2	4	1	1	2	2	3	3	3	1	3	5	0	3	3	1	0	2	2	0	2	2	2	1	1	1	1	5	3	0	3	1	2	7
1	1	0	2	2	0	0	1	1	3	2	0	4	0	1	0	0	4	0	3	1	1	1	1	3	1	2	1	3	1	1	1	1	5	2	0	1	1	0	2	1	1	1	5	1	0	1	1	2	3
2	2	1	0	2	1	4	1	1	1	3	4	3	3	2	2	2	2	1	4	8	2	5	5	1	1	7	2	1	1	3	2	1	2	1	0	1	4	1	0	1	2	0	4	0	0	1	3	1	2
2	1	3	0	0	1	1	2	2	0	1	2	2	0	0	1	1	1	0	1	2	3	0	1	2	1	3	1	1	1	2	2	0	4	0	1	2	1	0	0	1	2	2	2	1	0	2	2	2	3
0	1	0	0	0	1	0	1	2	0	2	1	0	0	2	1	1	1	1	1	2	3	0	2	1	0	0	2	0	1	0	5	3	2	0	0	3	3	0	1	0	2	0	0	1	0	2	1	2	6
0	0	2	1	1	3	1	1	2	3	2	5	0	1	2	2	1	1	0	3	0	4	2	2	0	0	1	0	2	1	4	0	1	2	0	1	3	3	0	2	0	3	1	1	3	0	2	1	2	2
0	1	2	0	0	1	1	2	0	3	3	4	3	1	6	2	2	0	0	2	4	1	2	3	6	1	2	2	1	3	3	4	2	2	1	1	0	0	1	4	3	2	1	4	2	0	1	3	3	2
1	5	1	1	0	0	2	2	5	3	3	3	1	1	2	3	0	3	2	3	0	1	0	6	3	2	1	1	2	4	1	2	0	2	4	1	2	4	2	2	3	1	2	2	2	0	1	3	6	2
0	1	0	0	0	1	2	2	3	4	3	1	0	1	0	3	1	1	3	3	6	0	0	1	4	2	1	1	3	2	1	2	1	1	3	1	2	4	0	4	2	2	4	6	1	0	2	3	2	0
0	0	1	0	1	1	0	0	1	0	2	1	0	1	3	2	1	1	0	2	1	0	0	2	3	1	6	3	1	3	1	2	0	1	1	0	2	3	0	1	0	2	1	2	0	0	1	1	4	1
1	2	3	2	0	1	1	3	2	2	2	1	2	1	1	2	1	1	4	5	1	1	0	5	2	1	1	3	1	3	3	3	0	7	4	0	1	2	3	1	5	2	4	3	0	0	0	1	3	0
1	2	4	5	2	3	4	0	1	2	2	1	1	2	2	1	1	3	6	1	2	1	1	6	1	1	2	4	5	3	2	2	1	3	3	2	3	7	0	0	7	3	1	3	0	0	3	2	1	1
1	1	2	2	0	1	1	3	3	1	3	0	3	2	3	1	1	4	1	2	6	3	3	1	5	2	6	6	2	0	2	4	1	1	3	2	0	5	1	0	4	3	5	3	0	0	4	3	5	1
0	0	2	1	1	1	4	4	2	4	2	2	3	0	2	0	0	3	3	0	1	2	2	1	2	2	3	1	0	1	0	4	0	1	2	0	1	3	1	2	1	0	0	1	2	0	2	3	4	3
2	1	4	1	0	2	2	4	1	2	3	2	2	0	3	1	3	0	2	1	5	4	2	4	4	3	6	3	2	2	3	3	2	4	2	3	4	3	2	3	2	2	2	4	1	0	3	4	3	1
1	2	2	1	0	2	0	3	3	3	2	1	2	3	1	2	0	1	1	2	4	4	2	5	3	3	4	3	3	4	1	5	1	1	2	2	4	11	2	4	2	3	6	3	5	0	1	3	3	5
0	0	0	0	0	3	2	4	1	2	1	0	0	0	0	0	3	1	0	1	3	2	0	1	3	0	2	0	2	3	2	3	0	1	0	0	2	5	1	1	2	0	5	7	1	0	2	3	2	3
0	1	1	0	1	1	2	1	1	2	6	1	0	1	2	2	3	2	1	1	1	3	1	3	2	4	4	7	2	3	7	6	3	4	4	1	2	1	3	4	2	4	3	6	3	0	0	5	2	2
1	1	3	2	1	0	3	1	0	1	1	0	0	2	1	4	0	2	1	1	1	4	1	1	0	1	2	4	2	5	1	2	2	0	0	3	0	0	1	2	4	1	7	3	0	0	4	0	2	0
0	1	1	0	1	3	2	1	2	2	1	1	3	0	2	2	2	2	1	2	5	2	2	4	6	1	6	4	3	1	4	6	3	1	4	4	2	6	1	4	3	3	5	3	1	0	0	2	5	4
0	3	0	0	0	0	2	1	1	2	0	0	1	1	0	0	1	1	3	1	0	1	0	1	3	0	1	2	0	0	0	1	1	0	0	0	0	3	1	2	2	0	0	2	0	0	2	1	2	0
0	1	2	1	2	2	0	3	1	1	4	2	4	3	2	5	4	2	3	3	3	6	1	2	2	3	6	3	6	2	3	8	2	4	3	1	3	8	2	2	4	4	5	3	1	0	4	2	3	5
2	0	0	2	0	0	0	0	0	3	1	4	2	0	1	3	2	0	1	2	2	1	3	4	1	0	3	2	0	0	2	3	1	3	1	2	1	3	3	0	1	1	6	4	1	0	5	3	3	3
0	0	0	0	0	0	0	0	0	0	0	0	0	0	0	0	0	0	0	0	0	0	0	0	0	0	0	0	0	0	0	0	0	0	0	0	0	0	0	0	0	0	0	0	0	0	0	0	0	0
0	0	0	0	0	0	0	0	0	0	0	0	0	0	0	0	0	0	0	0	0	0	0	0	0	0	0	0	0	0	0	0	0	0	0	0	0	0	0	0	0	0	0	0	0	0	0	0	0	0
0	0	0	0	0	0	0	0	0	0	0	0	0	0	1	0	1	0	0	0	1	1	0	1	0	0	1	0	0	2	0	3	0	1	0	0	0	1	0	2	1	1	0	1	0	0	0	0	1	0
0	2	0	0	0	2	3	1	0	1	2	0	2	1	4	2	3	2	1	0	2	0	2	5	0	2	5	1	3	1	0	6	2	1	2	2	5	3	4	5	2	8	2	8	2	0	1	4	1	5
3	0	3	1	0	2	0	0	2	3	8	0	2	0	1	3	0	1	3	2	3	4	2	5	1	3	5	4	1	3	1	2	2	4	0	1	2	0	3	1	7	2	4	4	0	0	3	5	2	3
0	1	0	1	0	1	3	1	1	2	3	1	0	1	2	3	3	1	0	1	3	1	3	3	5	1	3	4	7	4	3	5	1	3	3	0	5	5	2	4	3	4	7	9	5	0	4	4	5	3
0	0	0	1	0	3	1	1	3	2	0	0	2	2	1	1	0	1	3	4	3	1	2	2	1	1	4	3	3	2	2	7	3	1	1	0	2	5	0	2	1	4	3	6	1	0	1	2	2	3
0	0	1	0	1	1	0	1	2	3	2	1	3	1	2	1	1	1	2	3	1	1	1	1	4	3	3	5	3	3	2	5	1	1	3	1	4	3	0	2	6	5	5	5	0	0	6	1	2	3
0	4	1	1	1	2	1	0	1	3	2	1	0	1	1	0	3	1	1	1	2	2	1	4	2	2	3	5	0	5	2	5	3	3	3	0	5	2	2	5	3	4	1	5	6	0	1	5	3	4
1	0	1	0	0	1	4	0	1	2	1	2	2	1	1	3	0	1	2	1	4	1	0	1	1	3	4	3	2	0	1	2	1	3	2	1	2	4	1	2	3	2	3	9	0	0	0	5	2	1
3	1	2	1	0	4	1	1	3	1	2	0	0	0	0	1	2	1	1	1	3	2	2	1	4	2	5	0	1	3	2	4	2	4	1	2	3	3	2	2	2	2	5	4	3	0	3	3	1	2
0	1	2	0	0	1	1	0	1	2	2	1	0	0	0	1	0	1	2	1	3	2	0	5	4	4	3	2	1	5	2	3	0	3	1	2	2	6	1	1	5	2	2	6	2	0	1	2	4	3
3	2	0	0	0	2	1	4	2	2	3	2	0	1	1	2	4	1	1	5	3	2	1	1	3	2	3	0	1	2	0	3	3	2	3	1	2	7	2	3	3	1	4	7	2	0	1	2	2	2
2	0	2	1	1	2	2	1	1	2	4	0	1	0	1	2	2	0	3	1	3	0	1	6	1	3	4	1	2	4	0	5	0	4	0	2	3	4	0	2	2	4	2	5	1	0	4	1	3	2
2	1	2	2	0	1	1	0	0	3	4	0	0	2	2	1	0	3	3	2	0	3	0	2	2	4	4	1	4	2	4	2	7	2	1	1	1	4	1	2	1	4	2	4	1	0	2	1	3	3
1	2	0	1	0	2	2	3	2	2	0	0	0	0	2	2	1	2	0	1	0	2	2	2	3	2	2	1	4	4	2	2	5	2	1	1	2	3	0	2	0	0	2	3	0	0	0	3	2	2
2	0	2	0	0	0	1	1	3	1	3	0	0	2	0	0	0	1	4	2	0	6	0	4	1	1	5	2	1	3	1	4	1	2	3	2	2	2	0	3	2	3	1	4	1	0	2	3	2	0
1	2	1	3	0	2	1	2	3	3	4	3	3	2	0	0	0	3	3	0	3	4	0	1	1	3	3	4	0	2	5	1	1	4	1	2	4	6	1	1	3	3	4	1	1	0	2	2	2	4
0	0	2	0	0	2	1	2	1	3	3	2	1	3	3	1	1	2	3	4	4	0	3	1	1	1	2	1	0	5	2	4	1	1	1	0	1	2	0	0	1	1	2	1	1	0	3	1	1	0
0	1	1	0	1	4	1	1	2	1	2	0	3	1	0	0	3	0	3	2	4	1	2	2	1	2	2	4	1	1	1	1	1	0	3	2	2	2	0	1	1	3	1	0	1	0	1	1	3	2
1	0	0	1	0	1	0	1	1	1	3	1	3	0	1	0	0	1	3	0	1	3	2	2	1	2	4	1	1	4	1	3	2	0	0	0	2	3	1	4	0	1	5	4	1	0	1	2	1	2
2	0	1	0	0	1	2	1	1	1	1	0	2	1	2	0	2	0	3	1	0	3	1	0	3	0	6	6	1	2	2	5	1	2	2	2	2	4	0	2	3	3	1	3	0	0	0	2	3	3
2	1	3	0	0	1	4	1	2	1	1	0	1	1	0	3	3	2	0	1	3	1	1	3	0	3	0	4	3	1	4	2	3	1	1	4	1	3	3	0	1	2	1	4	0	0	1	0	1	1
1	4	0	1	1	1	0	0	1	3	3	2	1	3	0	2	0	5	1	1	2	4	1	5	3	2	2	0	2	0	0	5	1	2	1	2	0	4	1	1	0	3	2	1	0	0	1	2	1	3
4	6	3	0	0	2	2	3	3	1	4	1	6	1	3	2	1	4	1	2	0	0	2	1	3	1	7	4	1	7	2	2	2	3	1	4	3	3	1	1	2	2	4	4	2	0	2	1	2	1
3	2	1	0	1	4	3	4	3	3	3	1	5	1	1	2	1	2	2	5	3	1	0	6	1	1	2	3	1	3	3	3	1	4	6	1	3	2	0	3	2	2	0	5	0	0	1	1	4	2
3	1	1	0	1	0	0	0	2	3	3	2	3	2	1	0	1	2	0	2	2	5	1	3	1	2	3	1	1	1	0	5	2	4	1	1	2	3	1	0	3	1	0	3	1	0	2	4	1	0
0	1	2	0	0	2	1	2	3	1	1	2	3	2	0	1	1	1	2	0	0	1	1	1	1	0	0	1	0	5	1	4	0	1	0	1	0	1	1	0	1	2	2	1	1	0	1	1	3	1
0	1	0	1	1	1	0	4	2	3	0	1	1	3	1	2	3	0	2	1	2	1	3	2	1	0	3	1	1	1	1	5	0	1	1	1	1	2	1	1	1	1	2	0	2	0	2	0	1	1
0	0	3	2	0	2	1	2	4	2	2	1	1	0	0	4	2	1	0	0	3	2	1	3	1	5	3	5	3	2	0	5	0	1	2	0	2	3	0	0	2	1	2	1	1	0	3	1	1	3
0	2	2	0	0	3	1	0	3	3	3	1	1	1	2	0	0	1	2	0	2	4	2	1	4	3	1	0	0	0	1	1	1	1	3	0	1	1	2	1	1	1	0	2	1	0	1	2	1	2
0	3	2	3	1	4	3	2	2	2	3	0	1	2	2	0	1	1	4	3	2	2	0	5	2	1	2	0	1	5	1	3	3	4	0	0	1	2	1	0	0	2	1	3	0	0	3	1	2	0
0	1	0	0	1	2	0	1	2	1	1	2	1	4	3	2	1	1	1	2	4	2	1	2	2	0	2	1	4	2	0	3	0	0	0	1	3	1	0	0	1	2	1	3	1	0	2	0	3	0
2	1	2	0	1	1	1	3	2	1	1	3	1	2	3	0	5	0	2	5	2	1	1	2	1	0	1	0	3	1	5	2	1	1	3	0	4	2	0	1	0	1	0	2	0	0	0	0	2	0
2	2	0	1	1	1	1	5	0	3	3	2	0	3	0	0	0	1	1	0	3	2	1	1	1	2	2	2	1	3	0	3	1	0	0	1	1	1	2	0	0	6	0	3	2	0	0	2	1	3
1	0	3	1	0	0	2	1	1	2	1	0	2	0	0	2	0	1	1	2	2	3	2	4	5	0	1	1	4	2	2	0	3	4	0	0	1	4	1	1	0	1	1	0	1	0	0	1	2	0
1	0	3	0	1	0	2	2	2	6	0	0	1	0	0	1	1	1	1	0	1	2	2	2	1	1	2	1	1	3	0	5	2	1	4	1	4	2	1	1	0	1	3	1	0	0	1	0	0	1
4	0	2	3	0	1	1	0	0	1	2	0	2	0	2	1	1	0	1	1	1	1	0	2	1	0	2	0	0	0	1	2	0	0	2	0	1	0	0	0	0	0	0	2	1	0	0	1	1	0
3	4	1	0	1	3	2	3	4	1	4	0	2	2	2	1	2	2	1	3	0	2	3	5	3	2	3	1	3	4	3	3	4	3	1	2	1	2	1	0	1	3	2	5	3	0	3	2	1	1
2	4	5	0	0	0	2	2	4	7	1	4	3	3	1	4	1	3	0	1	2	0	1	3	4	1	4	4	3	1	3	3	2	4	3	1	2	2	0	1	2	0	1	2	1	0	3	1	1	1
6	6	2	1	1	2	2	2	2	3	6	0	3	0	2	3	2	1	3	0	3	1	2	1	1	3	0	1	3	4	2	1	1	0	1	1	2	2	2	0	3	0	1	1	2	0	0	4	1	1
1	1	5	1	1	0	1	0	1	1	3	1	0	0	2	3	0	3	1	2	0	2	1	0	4	1	2	2	1	0	1	1	0	2	0	0	0	2	0	0	1	1	0	1	0	0	0	0	2	0
1	1	0	0	0	1	1	0	0	2	0	0	0	1	0	1	0	1	1	0	1	1	0	2	0	0	0	0	0	0	2	0	2	1	0	0	0	1	0	0	0	0	0	0	0	0	0	0	1	1
1	3	2	0	0	1	0	0	1	3	0	0	0	0	2	0	0	1	1	1	1	1	0	1	0	0	1	0	0	1	0	1	0	0	0	0	0	0	0	1	2	1	1	1	0	0	1	2	0	0
6	2	3	0	1	0	2	1	1	0	0	0	3	0	0	2	0	1	2	0	2	0	0	3	1	1	0	0	0	1	0	0	1	1	1	1	1	0	0	2	0	1	0	0	0	0	0	1	1	1
1	2	2	1	3	3	0	0	0	0	2	2	0	2	0	0	0	1	0	0	1	1	0	1	2	1	2	0	1	1	0	2	0	1	1	0	2	0	0	1	0	1	0	1	0	0	0	0	1	0
0	2	0	0	1	1	2	2	1	2	2	1	0	0	2	0	3	1	1	2	3	0	0	0	1	0	1	2	1	0	1	1	0	1	0	0	0	2	0	2	0	0	1	0	0	0	0	0	0	0
1	3	2	1	0	1	1	1	2	1	2	0	1	2	3	0	0	1	2	0	2	0	0	0	3	0	1	0	1	2	0	1	1	1	0	0	2	1	0	0	0	0	1	0	1	0	0	0	0	1
1	1	2	0	0	2	1	0	0	0	2	0	0	1	1	0	2	0	0	0	1	0	0	1	0	0	2	2	0	0	2	0	0	0	0	1	1	0	0	0	1	0	2	2	0	0	1	1	0	0
0	0	1	2	0	1	1	2	2	1	0	1	1	0	2	1	0	0	0	1	1	2	0	0	0	0	0	0	1	2	0	0	0	0	2	0	1	1	0	0	0	0	0	0	0	0	1	0	1	0
0	0	2	1	1	3	1	2	0	1	0	2	0	0	1	1	0	1	1	0	0	2	3	1	3	1	1	1	1	4	0	1	2	1	0	1	0	1	0	1	2	0	2	1	0	0	1	0	2	2
1	4	4	2	1	0	0	1	0	1	0	1	2	0	1	0	0	2	0	5	0	1	0	1	0	0	0	0	0	0	0	0	2	0	0	1	2	3	1	0	0	0	1	0	0	0	0	2	0	0
2	0	2	1	0	1	0	1	3	3	2	2	0	0	4	0	3	1	0	0	0	3	1	0	1	1	0	1	0	0	0	0	0	0	0	0	2	2	0	0	0	1	1	1	0	0	0	0	0	0
1	2	0	1	0	0	1	0	1	2	1	0	0	1	0	1	1	0	0	1	2	0	1	1	0	0	0	0	1	2	1	1	0	0	0	0	0	1	0	0	0	1	0	0	1	0	0	0	0	0
1	0	1	0	0	1	2	1	1	1	1	0	2	0	0	1	0	2	1	2	2	0	0	1	0	1	0	1	0	2	1	0	1	0	0	1	0	2	0	0	0	1	2	0	1	0	0	0	0	0
0	0	0	0	0	1	0	0	1	0	2	1	0	0	0	2	0	1	1	1	2	0	1	0	0	0	1	0	4	2	1	2	0	0	0	2	0	1	0	0	0	1	0	0	0	0	1	1	0	0
0	2	3	0	1	1	0	2	0	4	2	2	3	1	3	4	0	1	1	2	3	1	4	0	4	0	1	2	0	0	1	1	1	1	0	0	1	0	0	2	0	0	0	0	0	0	2	0	1	1
0	1	1	0	1	0	0	0	1	1	1	0	1	1	0	0	0	0	1	0	1	1	0	0	3	0	1	0	1	0	1	1	0	0	1	1	0	2	0	3	0	0	0	0	0	0	0	2	0	1
1	1	0	0	1	2	1	0	0	1	2	0	2	0	0	1	0	1	1	0	0	1	0	1	0	0	1	1	0	1	0	1	1	0	0	0	0	0	1	1	1	0	0	1	0	0	1	1	2	1
1	1	0	0	0	2	1	0	0	2	2	0	0	0	0	2	3	0	0	1	1	0	0	1	0	0	1	0	1	5	0	1	0	1	0	0	2	0	0	0	2	0	0	0	0	0	0	0	0	1
0	1	1	0	1	0	1	0	1	0	0	1	0	1	0	0	0	1	1	0	0	1	1	0	0	1	1	0	0	0	0	1	0	2	0	0	0	2	0	0	0	0	0	0	0	0	0	1	1	0
0	0	0	0	1	0	1	1	0	0	1	0	1	0	0	0	0	0	2	0	1	0	1	3	0	0	0	0	0	0	1	0	1	1	0	0	2	0	0	1	2	4	0	1	0	0	0	2	0	0
1	1	1	0	1	1	3	0	2	1	0	0	0	0	0	0	0	2	0	0	0	0	1	1	0	0	1	1	1	1	0	1	1	0	1	0	0	1	1	1	1	1	0	0	1	0	1	1	0	0
2	1	1	0	1	0	0	2	1	2	0	1	2	0	0	2	1	0	2	1	1	1	0	1	1	1	1	1	0	2	2	1	1	1	0	0	3	0	0	1	0	1	0	2	0	0	2	0	1	2
0	2	1	1	0	0	1	1	3	1	0	3	3	0	0	1	2	0	1	3	0	0	0	3	1	0	1	1	0	0	0	0	0	0	0	1	0	1	1	0	1	0	2	0	0	0	0	1	0	0
0	3	2	1	0	2	1	2	4	2	0	0	1	1	0	0	1	2	0	0	0	3	1	0	1	0	3	2	3	2	1	1	1	1	1	1	0	1	0	1	1	1	0	1	0	0	0	1	3	1
0	1	0	1	1	2	0	0	1	0	1	1	3	0	0	0	3	1	0	2	1	0	0	0	0	0	0	1	0	0	0	0	0	1	0	0	1	1	0	1	0	0	2	2	1	0	0	1	1	1
1	0	1	0	0	2	0	1	2	1	1	0	0	2	0	1	0	1	2	0	3	1	0	1	4	2	0	1	2	1	1	2	0	1	1	0	1	0	0	3	0	1	0	1	1	0	0	1	2	0
1	2	1	0	0	0	1	3	2	0	1	1	0	0	1	2	1	0	0	2	0	0	2	1	0	0	0	1	0	4	1	0	2	1	0	1	0	0	0	0	0	0	0	0	1	0	0	0	0	0
1	0	0	1	0	0	0	1	2	0	0	1	1	1	2	1	0	3	1	1	3	2	0	1	1	0	0	2	3	2	1	2	0	2	0	2	0	0	0	2	2	1	0	0	0	0	0	1	2	0
0	0	1	0	0	0	0	0	0	3	2	2	0	0	1	0	0	1	0	0	0	0	1	0	0	0	1	1	1	2	4	3	1	1	1	1	2	1	0	0	1	0	0	3	1	0	0	0	1	1
0	2	0	1	0	0	4	0	3	1	4	0	0	1	0	1	0	1	1	0	2	1	3	1	0	1	1	0	1	0	1	1	0	1	0	0	0	3	1	1	1	0	0	0	1	0	1	0	0	0
0	1	2	1	1	0	2	0	1	0	0	0	1	0	0	0	1	3	1	4	0	0	0	0	1	0	2	0	0	1	2	1	3	1	0	0	0	0	0	1	1	0	1	1	0	0	0	0	1	0
0	1	2	4	1	1	0	1	0	1	3	3	1	1	2	2	0	2	0	1	2	0	0	3	2	1	0	0	1	1	0	1	1	3	0	0	3	1	0	0	0	0	1	0	0	0	0	0	1	0
0	0	0	0	0	0	1	1	0	0	1	0	1	0	0	0	1	0	0	1	0	1	0	3	1	0	2	1	0	0	1	0	1	0	1	1	0	2	0	1	0	1	0	0	0	0	0	0	0	1
0	0	1	0	0	2	1	0	1	1	0	0	1	1	1	1	0	0	2	1	1	0	1	1	0	2	1	0	0	1	1	0	1	1	0	0	1	0	1	0	0	0	1	1	1	0	0	0	0	1
0	1	1	0	0	1	1	0	0	2	1	1	1	0	0	1	0	1	0	0	1	0	0	3	1	1	0	1	1	1	2	1	1	1	0	0	1	0	1	0	2	0	0	0	0	0	1	1	0	0
0	1	0	0	0	1	1	1	0	1	0	1	0	0	0	0	0	1	0	0	2	2	0	2	3	0	0	4	1	1	0	2	0	2	1	0	3	0	0	0	1	0	0	1	0	0	0	1	2	0
0	0	1	0	0	0	2	0	0	0	0	0	0	0	0	0	0	0	0	1	0	1	0	2	0	0	2	0	2	0	0	3	0	2	0	0	0	1	1	0	1	0	0	0	0	0	0	0	0	0
2	1	1	0	0	1	0	2	1	0	0	1	0	1	0	1	1	0	0	1	1	1	1	0	0	0	2	5	1	0	0	2	0	0	1	0	0	0	0	0	0	1	0	1	0	0	1	2	1	1
0	0	0	0	0	0	0	1	0	0	2	0	0	2	2	1	0	0	0	1	2	1	0	0	0	0	1	0	0	2	1	1	0	2	0	0	2	1	0	0	0	1	1	0	0	0	0	0	0	1
1	0	1	2	0	2	1	1	2	0	2	0	3	0	2	0	1	1	2	0	3	1	2	0	1	1	1	0	1	2	0	0	1	2	0	1	2	4	0	0	1	0	0	3	1	0	1	1	2	1
0	0	1	0	0	0	0	0	0	1	3	1	2	0	0	0	2	1	1	1	1	0	0	0	2	1	1	1	1	0	0	2	0	0	0	0	0	1	1	1	2	0	0	0	0	0	0	1	0	2
1	0	0	1	1	2	2	0	2	1	2	0	0	0	0	2	3	0	1	4	1	1	0	1	2	1	1	3	3	2	0	2	1	2	0	1	2	1	0	1	1	1	0	1	0	0	1	1	0	2
1	0	0	0	0	0	0	0	1	0	2	0	1	1	1	0	0	0	0	1	1	0	0	1	4	1	1	3	3	0	0	0	0	0	0	1	0	2	1	4	0	0	1	1	0	0	0	0	0	0
0	1	0	1	1	0	0	1	1	1	0	0	1	1	1	2	0	0	1	0	1	0	0	1	0	1	1	0	0	2	1	1	2	1	0	0	1	1	0	0	0	0	1	0	0	0	0	0	0	0
0	1	1	0	0	1	1	1	0	1	0	2	1	0	1	0	2	0	1	0	1	1	0	1	2	2	1	1	0	2	0	6	0	1	0	0	1	0	0	0	2	0	0	0	0	0	0	1	3	0
1	1	1	1	0	0	1	1	0	1	1	0	1	2	1	4	0	0	1	0	1	0	2	1	2	1	0	1	2	4	1	1	1	2	0	1	2	2	0	0	2	7	2	0	0	0	1	0	0	1
0	1	0	0	1	1	0	1	3	0	0	0	0	1	0	1	0	0	0	1	1	0	1	0	2	0	1	0	0	0	2	0	1	2	0	1	0	0	0	0	0	1	0	0	0	0	0	1	0	2
0	0	0	0	1	3	1	2	0	0	0	1	3	0	2	3	0	1	2	0	1	2	1	2	1	2	0	0	2	0	0	1	1	1	0	0	0	0	0	0	1	0	1	1	0	0	0	0	0	0
0	0	0	0	0	1	0	0	0	0	1	1	0	0	0	0	0	0	0	0	1	0	1	0	0	1	0	0	0	1	1	1	0	0	0	0	1	0	0	1	0	1	1	0	0	0	1	0	0	0
0	1	0	1	0	0	0	0	1	2	0	0	1	0	0	0	1	0	0	3	2	1	1	1	2	0	0	1	0	0	0	2	1	0	2	1	2	0	0	1	0	1	0	0	0	0	1	0	2	0
0	2	0	0	0	0	1	2	1	2	0	1	1	2	0	0	0	0	0	0	1	1	1	0	0	0	2	1	0	2	0	3	0	0	0	0	1	0	0	1	0	3	2	1	1	0	0	1	0	1
1	0	0	2	0	1	0	0	0	1	1	0	1	0	1	2	1	0	0	1	0	0	1	2	1	0	2	2	1	0	1	1	0	0	0	0	1	1	0	0	0	0	1	0	0	0	1	1	1	0
1	1	0	0	0	0	0	1	1	1	0	0	1	1	0	0	1	0	0	2	0	1	1	0	1	0	1	0	0	2	0	0	0	0	0	0	0	0	0	0	0	3	1	0	0	0	0	0	0	0
2	1	0	0	1	1	0	0	0	3	1	1	1	0	0	0	1	1	2	1	1	1	0	2	2	1	1	0	1	2	2	2	1	3	1	0	0	2	0	2	2	0	1	0	0	0	0	1	1	0
0	2	0	0	0	0	0	1	1	0	1	3	2	1	1	0	0	0	1	0	1	0	0	0	2	1	3	2	0	0	0	3	0	0	0	0	1	0	0	0	0	0	0	0	1	0	0	0	3	1
0	0	1	2	0	2	0	0	0	0	2	0	0	0	1	0	0	1	0	0	2	2	1	0	0	2	1	0	0	3	0	0	0	0	0	1	0	1	0	1	1	0	0	1	0	1	0	0	0	1
1	2	1	0	0	1	2	0	3	0	0	1	1	2	1	1	0	3	1	1	3	1	1	1	2	0	2	0	1	1	1	0	0	1	0	1	0	0	0	1	2	0	1	2	1	0	1	1	0	2
0	0	2	0	0	2	0	1	1	2	1	1	0	1	0	0	4	2	2	0	1	2	1	0	2	0	3	0	0	2	0	2	0	1	0	0	0	1	0	1	0	0	0	0	0	0	0	0	0	1
1	0	1	2	2	1	1	2	1	1	3	0	2	2	0	2	2	2	0	4	1	2	2	1	1	1	1	1	4	1	1	3	2	1	1	0	3	3	0	0	0	0	0	1	1	0	1	0	0	1
0	1	1	0	0	2	1	0	0	1	2	0	1	0	0	0	0	1	0	1	0	0	2	0	1	0	3	0	1	1	2	2	1	0	0	0	0	1	1	1	0	1	0	2	0	0	0	1	0	0
1	1	3	0	0	1	0	0	0	2	1	1	1	0	2	0	1	0	0	3	1	1	1	2	1	3	4	1	1	2	2	1	0	0	0	2	1	1	0	1	0	1	1	3	0	0	1	2	1	0
0	0	0	0	0	0	1	0	0	5	1	0	0	0	2	1	0	0	3	0	0	0	0	0	3	1	0	0	0	2	2	4	0	0	0	0	0	4	0	2	0	1	2	0	0	0	1	1	0	0
1	0	0	0	0	0	0	0	0	0	2	0	0	0	0	2	0	0	1	0	3	1	1	1	1	0	0	1	0	1	0	3	0	2	0	0	1	0	0	0	0	0	0	0	0	0	0	1	0	0
0	1	1	0	0	0	0	0	0	0	0	0	1	1	0	0	2	1	0	0	1	0	0	0	1	0	2	1	0	1	1	2	1	1	0	0	0	0	0	0	0	1	0	0	0	0	0	0	0	0
0	1	0	1	0	1	0	2	0	2	1	1	1	0	1	0	2	0	1	0	0	0	1	0	1	1	1	2	0	3	0	1	1	1	0	2	0	0	0	0	1	1	0	0	0	0	0	1	0	3
0	0	0	0	1	0	0	0	0	2	0	0	0	0	0	0	0	0	0	0	0	0	0	0	0	0	0	0	0	0	0	1	0	0	0	1	1	1	1	0	0	0	0	0	1	0	0	0	0	0
0	0	0	0	0	0	0	0	1	0	1	1	0	0	0	2	0	0	0	1	1	1	0	2	0	1	1	1	0	1	0	0	1	1	0	1	0	1	0	0	0	2	1	0	0	0	1	1	0	0
2	1	0	1	0	0	0	0	0	0	1	1	1	0	0	0	0	1	0	1	0	1	0	0	0	0	1	1	0	4	0	1	0	0	0	1	2	3	0	1	1	0	1	1	0	0	0	1	0	0
0	0	2	0	0	0	1	1	0	0	2	0	0	0	0	1	0	0	0	1	1	2	1	1	1	0	0	1	0	2	0	3	1	0	1	0	1	3	0	1	1	1	0	0	0	0	0	1	0	0
0	0	1	1	0	2	2	1	1	0	0	2	1	2	2	1	1	2	1	0	0	2	1	0	1	1	2	1	2	0	2	2	0	0	1	1	0	0	0	1	1	3	0	1	0	0	0	0	0	2
1	0	0	0	1	1	0	0	1	0	0	1	0	0	0	0	0	0	1	0	0	0	0	1	0	1	2	0	1	0	0	0	1	0	0	1	0	1	0	0	1	0	1	0	1	0	0	0	1	0
0	0	0	0	0	2	1	0	0	0	0	0	1	1	1	0	2	1	0	2	1	0	0	3	1	0	0	1	1	1	2	3	0	2	1	0	0	0	0	1	0	1	1	0	0	0	0	0	0	0
0	2	0	0	0	0	0	1	1	0	0	0	2	1	2	0	0	0	0	0	0	1	0	1	0	2	4	0	0	1	1	2	1	0	0	0	0	0	2	0	0	0	0	0	0	0	2	1	1	1
0	0	1	0	0	1	0	1	0	1	1	0	0	1	2	0	1	3	0	2	0	1	1	2	0	0	2	1	0	3	1	5	1	1	1	0	1	1	0	0	1	4	1	0	0	0	0	2	0	1
1	1	0	1	0	2	1	1	2	1	2	0	1	1	0	1	0	0	0	1	0	0	0	1	1	1	4	1	1	1	2	1	1	0	0	1	0	1	0	0	1	2	0	0	1	0	0	2	2	0
1	0	3	0	1	0	2	1	0	0	0	1	1	0	0	1	0	0	1	2	0	0	0	2	3	0	1	1	2	1	2	1	0	1	1	0	0	2	0	0	0	0	1	0	0	0	0	0	1	1
1	0	0	0	0	0	0	0	1	1	2	0	0	1	0	2	1	1	2	0	0	1	0	2	1	1	2	0	0	3	2	0	0	0	0	0	1	2	0	0	0	1	2	2	0	0	0	0	0	0
0	1	1	2	0	1	1	1	1	0	1	0	0	0	1	0	1	0	0	0	1	1	0	0	1	1	0	2	1	0	0	1	0	1	0	1	0	4	0	0	0	1	0	2	0	0	1	0	0	1
0	0	0	0	0	1	0	1	1	1	0	1	1	1	1	1	2	0	1	2	0	1	2	0	0	0	0	2	0	2	0	0	0	1	1	0	1	1	0	0	1	1	1	1	2	0	1	2	3	1
0	0	0	0	0	2	0	0	0	0	1	0	1	1	1	0	0	0	0	0	1	2	1	0	0	1	2	0	1	0	1	0	0	2	1	0	0	0	0	3	0	0	1	0	0	0	1	0	1	0
0	0	1	1	0	0	2	0	1	2	3	0	2	0	2	0	1	0	2	1	2	1	1	3	0	1	0	0	0	1	0	0	1	0	1	2	0	1	0	0	0	1	0	1	0	0	0	0	1	0
1	0	0	0	0	0	1	1	1	0	0	1	0	1	2	0	0	1	0	0	0	0	0	1	0	0	2	0	1	0	0	2	0	0	1	0	1	2	0	1	1	1	0	0	0	0	0	0	3	0
0	1	0	0	0	0	1	0	0	0	0	1	2	0	0	0	2	1	1	0	0	0	0	0	2	0	1	0	0	2	1	2	1	0	0	0	1	0	0	0	1	0	0	0	0	0	0	1	0	0
0	0	0	1	0	1	0	0	0	2	1	0	1	1	0	1	0	0	0	1	1	1	0	0	0	0	1	1	0	2	0	2	0	1	0	0	0	0	0	0	2	0	2	0	0	0	1	0	1	0
0	1	2	0	0	0	2	1	0	0	1	1	1	0	0	0	1	0	1	1	1	0	3	0	3	0	1	0	2	0	1	1	0	0	0	0	0	0	0	0	1	0	0	0	0	0	0	0	1	1
1	1	2	1	0	0	1	1	0	0	0	0	1	1	1	0	0	0	0	0	0	1	0	0	1	2	0	0	1	0	1	0	1	0	0	0	2	0	0	0	0	0	1	1	1	0	2	0	0	1
1	0	1	1	0	0	0	1	0	0	1	0	3	2	0	0	1	2	1	0	1	0	0	0	1	2	0	1	2	1	0	2	0	1	0	0	0	1	1	0	0	2	1	0	0	0	1	0	0	0
3	1	0	0	1	1	0	2	0	1	0	0	1	1	1	0	0	2	0	0	1	4	0	0	0	0	4	1	2	0	0	1	0	0	1	1	0	2	0	0	1	0	1	1	0	0	0	0	0	1
0	0	3	0	0	0	0	0	0	3	2	0	2	1	1	1	2	2	1	2	2	0	1	2	2	2	2	2	1	0	3	0	2	1	3	0	0	2	1	0	1	2	1	2	0	0	0	0	0	0
0	2	0	0	0	2	2	1	1	1	1	0	1	0	0	0	1	0	0	2	1	0	1	0	1	0	1	0	0	0	1	1	1	1	0	1	2	1	1	0	0	0	1	2	0	0	1	2	0	0
0	1	0	0	0	0	0	0	1	0	1	2	0	1	0	0	0	1	0	1	0	0	0	1	1	2	2	0	1	0	0	2	1	0	2	1	0	1	0	1	0	0	0	1	0	0	1	0	0	1
0	0	0	1	0	1	1	0	0	0	1	0	0	1	3	0	2	1	1	2	0	0	1	2	1	0	4	0	0	0	2	3	1	1	0	1	1	0	1	0	0	1	0	1	0	0	0	0	1	1
1	0	0	1	0	0	1	0	0	3	0	0	1	0	0	1	0	0	1	1	2	2	1	2	0	1	1	2	1	1	1	0	1	1	1	0	1	4	1	0	0	1	1	0	0	0	0	2	1	1
1	2	0	0	0	0	1	2	0	0	2	0	0	0	0	0	0	1	1	3	0	2	0	0	0	1	1	0	1	1	0	2	0	1	0	1	0	1	0	1	0	0	1	0	1	0	0	0	0	1
1	0	1	0	0	0	0	0	1	1	1	0	0	0	0	1	0	0	1	2	1	0	0	1	1	0	0	0	0	2	1	3	0	0	0	0	1	0	0	0	0	0	1	1	0	0	0	0	0	0
0	0	1	0	0	0	0	0	1	0	1	0	1	1	2	1	2	0	1	3	0	1	2	0	0	1	0	2	1	1	0	1	1	3	0	0	0	2	0	0	0	0	0	1	0	0	0	1	2	0
0	1	0	0	1	0	1	2	0	0	1	0	0	2	0	1	2	1	0	2	1	0	0	1	0	2	0	1	2	2	1	2	0	0	2	0	0	1	0	0	0	1	0	2	0	0	0	1	1	1
2	1	1	0	2	0	1	0	1	3	1	0	1	1	1	2	2	0	1	1	0	0	2	2	2	0	1	2	0	1	0	1	0	1	1	0	0	1	0	3	0	0	2	1	0	0	1	0	0	0
0	1	1	1	0	0	0	2	0	0	0	0	0	0	0	0	0	0	0	2	0	0	1	0	0	0	1	0	0	1	1	2	1	0	0	1	0	0	0	0	1	1	0	1	0	0	0	1	3	2
0	0	0	1	1	0	0	2	2	1	0	0	0	0	0	1	0	1	0	0	0	1	2	1	1	0	0	0	0	2	0	0	0	2	0	0	1	2	0	0	0	0	0	0	1	0	0	0	0	0
1	0	0	1	0	1	1	2	0	1	1	1	2	0	0	1	3	1	0	1	1	1	0	2	2	1	2	2	1	2	2	2	0	1	0	0	0	1	1	0	0	0	0	2	0	0	1	0	0	0
0	1	2	0	0	2	1	0	1	3	3	3	1	0	0	1	0	1	1	0	2	1	0	1	0	0	2	0	1	1	3	1	0	2	1	2	0	2	2	0	2	2	0	2	1	0	0	2	0	0
1	1	0	1	1	2	1	0	1	0	0	1	1	0	0	0	1	3	2	3	3	0	1	3	2	0	2	1	1	1	2	0	0	1	1	1	1	2	0	0	3	0	0	2	1	0	2	0	2	0
2	0	0	0	0	1	2	0	1	0	0	2	1	0	2	0	0	0	2	1	2	0	0	2	0	0	7	1	0	2	1	2	1	0	1	2	0	2	2	0	1	1	0	1	0	0	0	1	0	1
0	1	0	2	1	1	1	1	0	2	1	0	1	0	1	2	1	3	2	2	1	1	1	1	1	1	2	1	2	3	1	5	2	0	2	3	1	0	0	0	1	0	2	1	0	0	0	1	2	0
2	0	0	0	0	0	0	0	0	3	2	0	0	0	0	1	0	0	1	0	1	0	0	0	0	2	3	1	2	2	0	4	0	0	1	0	1	1	1	0	2	0	0	3	2	0	1	0	1	1
1	3	0	1	0	1	2	2	1	1	0	0	0	1	0	1	0	2	1	0	3	0	0	1	0	0	2	2	1	1	0	2	0	0	0	0	3	4	1	1	0	2	0	1	0	0	1	0	2	1
1	0	0	0	0	0	0	0	1	2	0	1	1	0	2	2	1	0	0	2	1	0	1	0	1	0	0	1	1	0	3	2	1	0	1	0	1	2	1	0	0	3	0	1	0	0	2	0	0	0
1	4	1	1	1	0	1	1	2	1	1	1	1	3	0	0	1	3	0	0	2	3	1	1	2	1	2	1	2	4	0	4	0	1	3	0	1	2	0	0	1	3	0	0	0	0	2	1	1	1
3	1	0	1	0	1	2	1	0	1	0	3	0	1	0	1	1	2	1	1	1	0	1	0	1	0	5	2	1	2	0	1	1	3	0	0	0	2	0	2	0	1	1	0	1	0	2	1	1	1
1	1	1	0	1	0	1	1	1	2	0	0	0	0	0	1	1	1	1	1	1	1	0	0	0	3	0	0	0	0	1	1	1	0	0	0	2	1	0	0	1	2	1	0	1	0	0	0	2	0
0	1	0	0	0	1	1	2	2	3	0	0	4	0	0	0	1	2	1	1	1	0	1	2	1	2	2	0	1	1	0	1	1	1	1	0	0	1	0	0	0	0	0	1	0	0	0	1	1	1
1	2	0	0	0	2	0	1	3	0	1	1	0	1	1	1	0	1	0	0	0	1	3	0	1	1	1	1	0	1	1	1	0	1	1	2	1	1	1	2	1	1	0	1	0	0	0	1	0	0
0	1	0	0	0	1	2	0	2	0	0	0	1	1	0	1	0	1	1	0	1	1	0	0	1	0	1	2	0	0	0	2	0	3	0	0	0	1	2	0	1	1	0	1	0	0	0	0	0	1
0	0	1	0	0	1	1	0	1	2	2	3	0	0	0	1	0	2	0	1	1	0	2	2	0	0	1	0	0	3	0	2	3	1	0	0	4	0	0	1	2	2	1	3	0	0	0	1	3	2
0	0	0	0	0	1	2	0	1	1	0	2	2	0	1	1	0	0	0	1	2	2	0	1	0	1	1	3	0	1	0	1	1	0	0	3	1	0	0	0	0	2	0	3	0	0	0	1	0	5
1	0	0	1	1	3	2	2	0	1	1	1	0	0	1	0	0	1	1	0	1	1	0	0	3	0	3	1	0	1	1	1	2	0	0	0	0	1	0	1	0	0	0	0	1	0	0	0	0	1
0	1	0	0	0	2	4	1	1	2	0	0	0	0	0	1	2	0	1	2	0	0	3	2	3	0	2	2	0	1	0	2	1	2	1	0	0	0	0	0	0	1	0	0	0	0	0	0	0	0
1	1	0	0	1	0	2	0	0	0	1	0	1	2	2	2	0	0	1	1	2	1	2	2	3	1	0	2	0	0	2	1	0	2	0	0	0	0	0	3	2	1	0	1	1	0	0	0	0	2
0	0	0	2	1	2	2	0	1	0	1	0	1	0	1	3	3	0	2	1	1	1	2	0	1	0	1	0	0	2	0	0	0	0	0	1	0	3	0	1	1	0	1	2	0	0	0	1	0	1
2	1	0	0	1	0	0	0	0	2	1	0	0	0	0	0	0	0	1	2	1	1	1	1	3	1	2	0	1	0	2	3	0	0	0	0	0	1	0	0	0	0	2	1	1	0	3	1	2	0
0	0	0	0	2	0	0	0	0	0	0	0	1	1	1	1	0	0	0	0	0	1	1	0	0	0	2	0	1	0	1	0	0	0	2	0	2	2	1	0	0	1	2	0	1	0	0	0	0	1
0	0	1	0	0	1	1	1	1	0	0	0	0	1	1	1	3	1	0	0	0	1	2	1	0	0	1	0	0	0	1	2	1	0	0	0	2	0	0	0	0	0	0	0	0	0	0	0	1	2
1	0	0	0	0	1	1	0	1	2	0	0	0	1	0	1	2	1	0	1	0	2	0	1	1	0	4	0	0	2	2	0	1	0	1	1	0	1	1	4	0	0	0	2	1	0	1	0	0	0
0	0	0	0	0	0	1	0	0	1	0	2	0	0	0	1	1	0	1	1	1	2	0	1	3	1	2	0	0	1	1	0	0	0	0	1	2	0	0	1	0	0	1	1	0	0	0	1	0	0
0	2	0	0	0	1	0	4	0	0	0	1	5	0	2	1	2	0	1	2	1	1	0	2	2	1	2	0	2	1	0	0	3	4	0	1	1	4	0	1	0	1	1	1	1	0	1	0	0	1
0	0	0	0	1	1	0	1	2	1	0	0	0	0	0	3	0	1	0	1	0	1	1	3	2	0	5	0	1	1	3	2	0	1	1	0	0	2	0	2	0	2	0	4	1	0	0	3	1	1
0	0	0	0	1	0	1	0	0	0	0	0	0	0	0	1	0	1	0	1	1	0	0	1	0	1	1	0	0	1	0	1	0	1	0	0	1	0	0	0	2	1	1	0	1	0	0	0	0	0
0	3	1	0	1	1	1	1	2	3	3	0	1	0	0	2	2	2	1	1	1	0	0	2	0	0	0	1	1	0	2	2	1	2	0	1	0	2	0	1	0	0	1	1	2	0	3	2	0	0
1	0	1	0	0	3	2	0	2	1	0	2	1	0	0	0	0	3	0	2	1	1	0	2	2	0	0	2	1	3	0	2	0	1	1	2	1	0	0	1	1	0	0	0	0	0	0	0	0	2
0	0	0	0	1	1	1	1	1	0	0	0	1	0	1	0	1	0	0	1	2	1	1	1	2	1	1	0	3	0	0	1	1	2	1	0	1	0	0	0	2	1	0	4	0	0	1	0	0	0
0	1	2	1	0	1	0	1	0	0	1	1	1	1	0	0	1	0	1	0	1	1	0	0	0	1	2	0	1	1	0	2	2	1	2	0	1	1	1	0	0	0	0	0	0	0	1	0	0	1
1	0	0	1	0	0	0	0	1	1	1	2	3	0	0	1	0	0	0	2	1	0	2	1	1	0	1	3	1	1	0	1	0	2	1	1	0	1	0	0	0	0	0	0	2	0	0	2	2	0
0	2	0	0	1	0	4	1	1	0	2	0	1	2	1	0	0	1	1	0	1	2	0	1	2	1	1	0	1	2	0	0	0	1	0	0	0	1	1	0	0	0	1	0	1	0	0	0	0	1
0	0	1	0	1	3	1	0	1	1	1	1	3	1	2	0	0	1	0	0	0	2	0	2	2	1	0	0	1	0	0	0	0	0	1	0	0	0	1	0	0	0	2	3	0	0	0	0	0	1
1	0	1	0	0	0	1	0	1	1	0	0	0	1	0	0	0	0	0	0	3	1	0	2	0	0	0	2	2	0	0	5	0	0	1	0	0	1	0	0	1	0	0	2	0	0	1	1	1	0
0	1	0	1	1	1	0	0	1	0	1	0	4	0	0	0	0	0	1	0	0	1	1	0	0	2	0	0	0	1	1	1	0	0	0	1	1	3	0	0	2	0	2	0	0	0	1	0	0	0
1	0	1	0	0	2	2	2	3	2	3	2	0	0	3	3	0	0	2	1	0	2	0	2	1	0	3	3	2	1	2	2	0	1	0	1	6	3	0	3	3	2	0	5	1	0	1	1	0	1
1	1	0	0	0	0	1	0	0	1	1	0	0	3	1	1	0	0	0	0	1	0	1	0	2	1	2	0	0	1	1	2	0	1	0	1	1	0	1	0	1	0	0	0	1	0	0	0	1	0
1	0	1	1	0	0	1	1	2	2	2	0	1	2	1	1	1	1	2	1	2	1	2	2	3	2	5	3	4	6	0	5	0	1	3	0	1	1	1	2	0	1	2	3	0	0	1	0	2	0
1	1	0	0	1	1	0	1	0	4	0	1	0	1	2	0	1	2	0	0	2	0	1	1	3	0	1	2	2	2	3	3	1	3	2	3	0	2	1	1	0	1	1	2	0	0	0	2	2	0
0	0	1	1	2	0	2	1	1	1	0	0	4	2	1	0	1	1	0	0	3	1	2	3	1	0	1	3	4	5	1	2	3	2	1	2	1	2	1	0	0	1	1	6	2	0	0	1	1	1
0	3	1	1	1	2	1	0	1	1	1	1	2	0	1	0	0	1	2	0	1	1	1	0	0	1	3	4	1	1	2	3	1	2	0	1	2	3	1	1	1	1	2	0	2	0	0	0	3	0
0	0	0	1	0	1	0	1	0	2	1	0	1	0	0	1	1	0	0	1	2	1	0	0	0	0	6	1	2	1	0	1	1	1	1	1	1	2	3	1	2	0	2	1	1	0	1	2	0	1
1	1	1	1	0	1	1	1	0	1	1	1	3	0	0	2	0	1	4	3	1	2	1	2	2	0	1	3	2	3	0	6	2	0	0	2	0	4	1	0	1	1	1	3	0	1	1	3	0	0
0	1	2	0	1	2	2	0	1	0	1	1	0	2	2	1	0	2	1	5	1	2	3	4	2	2	2	2	0	2	2	4	1	2	0	2	1	5	0	2	1	1	4	4	1	0	0	3	3	0
1	0	0	0	0	1	2	1	1	1	0	0	2	0	0	1	1	0	0	0	6	1	2	1	0	1	3	3	1	2	1	1	1	0	1	0	2	1	0	0	1	2	1	1	1	0	0	0	1	0
1	1	0	0	0	0	3	1	0	1	1	2	0	0	0	0	2	0	0	1	0	0	1	6	3	1	0	2	3	1	2	3	0	2	2	1	1	2	0	1	0	1	0	1	0	0	1	1	2	0
1	0	2	1	0	2	0	2	0	0	0	1	1	1	2	0	0	1	0	2	3	2	1	4	1	0	0	6	1	3	2	2	1	3	0	1	1	1	0	1	5	3	1	8	2	0	0	2	2	0
1	2	1	0	1	1	1	2	0	0	2	1	3	1	4	2	0	1	1	1	1	1	2	4	2	2	1	4	1	2	5	1	1	0	2	1	0	0	2	2	1	1	1	4	1	0	1	1	2	2
0	0	1	1	0	0	2	0	0	2	2	3	0	0	0	0	0	2	1	0	0	1	0	2	2	3	0	3	0	1	2	1	2	1	3	1	1	2	0	1	1	1	1	1	3	0	1	1	0	1
2	1	0	0	0	0	2	2	0	1	0	1	1	1	0	0	0	0	1	1	2	1	0	4	1	1	3	0	0	1	1	3	2	1	1	0	1	2	0	0	1	0	2	4	2	0	1	0	1	1
0	1	1	0	1	2	0	2	2	1	4	2	1	0	2	4	0	1	2	1	5	1	1	4	1	0	4	2	5	3	4	5	2	3	2	1	1	6	3	2	0	2	4	4	5	0	2	1	2	1
0	1	2	0	0	0	0	2	2	2	0	2	1	1	1	1	0	1	0	2	0	2	1	0	1	1	3	1	0	1	3	0	2	0	1	0	3	1	1	2	3	1	1	1	1	0	0	2	4	3
0	2	0	0	0	1	0	2	1	1	0	1	3	0	0	0	1	2	0	0	4	4	0	0	2	5	3	2	0	3	2	3	1	0	3	1	4	3	4	3	3	4	2	3	0	0	1	1	0	3
0	2	1	0	0	1	0	3	0	2	1	0	3	0	2	1	1	3	2	2	4	2	2	2	0	1	2	2	0	1	1	2	2	3	2	0	4	8	1	6	1	3	4	9	4	0	0	7	2	2
0	1	1	0	0	0	0	2	2	0	1	1	3	0	1	2	0	1	1	3	1	3	3	2	3	1	3	2	3	1	0	4	1	2	2	3	2	3	1	7	4	4	5	8	1	0	3	1	2	2
0	1	1	1	1	2	0	0	0	3	3	0	3	1	0	1	0	4	2	0	2	3	2	1	4	1	3	3	2	3	3	7	2	2	2	1	2	4	3	1	3	4	4	5	4	0	2	4	2	3
0	0	2	0	0	2	1	0	1	2	3	1	1	1	2	2	0	1	0	1	4	1	1	2	2	2	1	0	3	3	3	5	2	4	2	2	2	7	4	6	5	6	4	9	1	0	1	4	4	2
1	0	0	0	0	1	0	0	1	1	1	1	1	0	4	0	0	1	2	0	4	2	1	2	1	2	6	2	0	6	4	2	2	2	3	5	2	5	0	4	2	4	0	4	3	0	3	3	2	3
0	0	0	1	1	1	0	2	0	0	3	0	0	0	1	0	1	0	0	0	3	0	0	2	0	1	1	1	0	1	0	2	1	0	2	2	2	4	2	0	1	1	4	1	2	0	2	1	2	1
0	0	2	0	0	0	0	2	2	0	3	0	0	1	0	0	1	2	0	0	2	0	0	2	1	1	1	1	0	1	0	2	0	0	1	1	0	1	1	2	0	1	1	1	1	0	0	1	0	1
0	1	0	3	1	0	0	1	0	0	1	1	3	0	1	0	0	0	0	2	3	2	0	0	1	0	0	0	6	3	1	2	0	0	0	2	1	5	0	2	3	0	2	3	0	0	0	1	1	1
0	0	0	0	1	1	1	1	0	0	0	0	1	2	1	1	2	1	2	5	4	5	3	1	2	0	3	1	0	5	1	5	1	5	2	1	3	2	3	1	1	3	4	5	2	0	2	1	4	2
0	0	0	0	0	3	0	0	1	3	1	1	2	0	0	0	0	0	1	1	1	2	1	3	2	1	4	4	1	1	2	2	3	3	0	1	3	5	1	1	4	2	1	4	1	0	0	1	1	1
0	1	0	0	0	0	1	0	0	3	1	1	2	0	1	0	4	1	2	2	0	0	2	2	3	2	2	2	2	1	2	4	2	2	0	0	0	2	0	1	1	1	4	3	1	0	0	3	1	2
1	0	1	0	1	0	0	0	0	2	0	1	0	1	0	2	1	3	1	0	0	1	0	0	2	1	3	1	2	3	2	4	0	2	2	3	2	2	1	1	0	4	1	2	1	0	1	2	6	1
0	0	1	0	0	0	0	1	0	2	2	0	0	0	1	0	1	0	0	1	1	0	2	1	2	1	1	1	0	2	0	2	0	2	0	0	1	0	1	0	1	1	1	0	2	0	0	0	0	0
0	0	0	0	0	0	0	0	0	0	0	0	0	0	0	0	0	0	0	0	0	0	0	0	0	0	0	0	0	0	0	0	0	0	0	0	0	0	0	0	0	0	0	0	0	0	0	0	0	0
0	1	0	0	0	1	2	1	2	0	3	1	0	2	1	1	2	2	1	3	3	3	1	1	2	1	3	1	1	4	0	2	0	1	0	2	0	1	0	1	2	2	2	2	0	0	1	1	3	1
0	0	0	0	0	1	0	0	2	4	2	0	2	1	0	1	2	2	2	2	3	1	1	1	3	1	3	2	0	5	2	1	2	1	1	0	0	2	1	1	1	0	4	1	1	0	1	1	1	1
0	0	0	0	0	1	0	0	0	1	2	0	1	1	1	0	0	1	1	1	0	0	0	1	2	0	0	0	0	0	0	1	0	0	0	0	0	1	0	0	0	2	0	0	1	0	0	0	0	0
0	2	0	2	0	1	0	0	2	1	0	2	0	2	0	1	2	1	2	1	5	5	2	2	1	2	0	0	3	1	4	2	2	1	0	0	2	4	2	2	1	0	2	2	2	0	0	0	1	2
0	1	0	2	0	0	0	1	1	0	2	0	1	0	0	0	1	0	1	0	0	0	1	1	0	3	0	0	0	1	0	1	1	1	1	1	0	2	0	1	1	2	0	2	0	0	1	0	1	0
0	0	1	1	1	1	2	1	2	1	2	0	1	1	0	0	2	1	1	1	1	2	1	2	2	1	2	1	0	3	2	1	2	2	1	0	2	1	2	0	1	1	2	0	0	0	3	1	1	2
0	0	1	0	0	0	0	0	0	1	2	0	1	1	1	1	2	0	0	2	1	1	0	2	0	0	3	0	1	1	0	2	1	1	0	0	1	2	0	1	0	0	2	2	1	0	0	1	2	1
0	0	0	0	0	0	0	0	0	0	0	0	0	0	0	0	0	0	0	0	0	0	0	0	0	1	0	1	0	0	0	0	0	0	0	0	0	0	0	0	0	0	0	0	0	0	0	1	1	0
0	0	1	0	0	0	0	0	0	0	0	0	0	0	0	0	0	0	0	0	0	0	0	0	0	0	1	0	0	1	0	0	0	0	1	0	0	0	0	0	0	0	0	0	0	0	0	0	0	0
0	1	0	0	0	2	0	0	1	0	0	0	1	0	0	0	0	0	0	0	0	1	0	0	0	0	1	0	0	0	0	0	0	0	0	0	0	0	0	0	0	0	1	0	0	0	0	0	1	0
0	0	0	0	0	0	0	0	0	0	0	0	0	0	0	0	0	0	0	0	0	0	0	0	0	0	0	0	0	0	0	0	0	0	0	0	0	0	0	0	0	0	0	0	0	0	0	0	0	0
0	0	0	0	0	0	0	0	0	0	0	0	0	0	0	0	0	0	0	0	0	0	0	0	0	0	0	0	0	0	0	0	0	0	0	0	0	0	0	0	0	0	0	0	0	0	0	0	0	0
1	0	0	0	0	0	2	0	0	1	1	1	0	1	0	0	0	0	0	1	1	0	0	2	0	2	2	0	0	1	0	1	0	1	1	2	0	0	2	1	0	1	0	0	1	0	1	1	0	1
0	0	0	0	0	1	0	0	1	0	0	2	1	0	0	0	0	1	0	0	1	1	0	2	0	2	2	0	0	1	1	2	0	1	1	0	0	2	0	0	0	0	0	5	0	0	1	0	1	0
1	0	0	0	0	0	1	0	2	0	1	0	0	0	1	0	1	1	0	1	2	0	0	0	0	1	1	1	0	1	0	1	0	0	0	0	1	1	0	0	1	0	1	0	0	0	1	1	1	0
0	0	0	0	0	0	2	0	0	3	2	1	0	1	1	2	1	2	1	2	2	0	2	1	1	1	5	1	0	1	3	4	1	1	2	1	1	2	1	3	3	0	2	2	0	0	3	0	1	1
0	1	1	0	0	0	1	0	0	3	2	1	0	1	2	0	0	0	3	3	1	3	2	1	0	0	1	1	1	3	0	3	4	2	1	0	2	2	1	0	0	1	1	0	0	0	1	0	2	1
0	1	0	0	1	0	2	0	0	0	0	0	0	1	0	0	1	0	1	0	0	0	1	0	0	1	1	1	0	0	0	2	2	1	2	1	1	0	0	1	0	0	0	0	0	0	1	0	1	1
0	0	1	0	0	1	1	0	1	1	1	1	0	1	0	1	0	0	0	2	2	1	1	1	1	1	3	1	0	2	0	2	0	0	0	0	1	2	0	0	0	0	1	0	1	0	0	1	0	0
0	1	3	1	0	1	5	2	0	3	2	1	0	2	2	1	2	0	2	2	2	3	2	1	1	3	2	2	1	1	0	5	3	2	3	2	0	2	1	4	2	0	2	3	1	0	1	1	0	2
1	2	0	0	1	0	4	1	2	0	0	2	1	1	1	1	1	0	0	2	2	2	0	1	3	0	2	0	1	3	0	0	0	0	0	1	3	1	0	0	1	0	2	3	1	0	0	0	1	0
1	2	2	2	0	0	0	1	4	1	2	2	1	1	1	2	2	1	0	3	3	5	0	3	1	2	3	4	4	0	1	4	1	0	1	2	3	4	0	0	0	1	1	3	1	0	1	3	1	4
0	0	0	0	0	0	0	0	0	2	1	1	1	1	1	1	0	2	1	1	1	0	0	4	2	0	1	1	1	3	0	4	0	0	2	0	0	1	0	0	1	1	0	0	0	0	1	1	2	1
1	1	1	0	1	0	2	0	0	1	3	1	1	1	2	1	1	0	2	2	0	0	5	0	3	0	1	2	1	2	3	1	1	2	3	1	1	4	0	1	0	1	4	1	0	0	2	3	1	2
2	1	0	2	0	0	2	1	1	0	0	1	1	0	3	0	0	3	4	2	1	0	2	4	2	0	2	1	0	1	0	2	0	3	1	1	1	1	1	1	1	0	0	0	0	0	1	3	1	0
0	0	0	0	0	0	1	1	0	0	1	0	2	1	1	0	2	1	1	0	0	0	0	0	0	2	0	0	0	0	1	0	2	0	0	1	0	0	0	1	0	0	2	1	1	0	0	1	0	1
0	1	0	0	0	0	1	2	0	0	2	1	0	0	1	0	1	1	0	2	0	0	0	2	0	1	2	0	0	2	1	0	0	0	1	0	0	1	0	1	0	0	0	1	0	0	0	0	0	0
1	0	1	0	0	1	0	0	1	0	1	0	0	1	1	0	0	2	1	2	0	1	0	2	0	0	0	0	1	1	0	3	1	0	0	0	1	1	1	0	0	0	0	0	1	0	0	0	0	0
0	1	0	1	0	1	1	1	1	0	1	1	1	0	1	0	0	1	2	1	1	0	0	1	0	2	2	0	3	3	2	1	0	1	1	0	2	4	0	0	1	1	1	0	2	0	0	1	0	0
1	0	0	0	0	1	2	2	1	3	0	2	2	1	0	0	0	1	1	0	0	1	0	0	3	0	2	0	1	1	3	0	1	4	2	1	1	4	0	0	1	3	0	1	1	0	1	1	1	1
1	0	0	0	0	0	0	1	0	0	0	1	1	0	2	0	0	1	1	2	1	3	0	2	0	1	0	0	0	0	0	2	0	2	0	1	1	0	0	1	0	0	0	0	0	0	0	1	0	1
1	0	0	1	0	0	0	0	0	2	1	0	0	0	1	2	1	0	2	0	0	1	1	0	0	1	0	2	1	0	0	1	1	0	1	0	1	0	0	0	0	1	0	0	1	0	1	0	1	0
0	1	0	0	0	2	0	0	0	1	0	0	0	0	0	0	0	0	1	1	2	2	0	1	2	0	1	0	1	2	1	0	0	1	0	0	3	1	0	1	0	1	0	0	1	0	0	1	1	0
0	0	0	0	0	1	0	1	3	0	1	1	1	0	1	2	0	3	1	0	0	1	1	2	2	1	0	0	0	1	1	2	1	0	1	1	1	1	1	1	0	0	0	2	0	0	0	2	1	1
1	0	0	0	0	1	0	1	0	1	0	0	1	0	0	1	2	0	0	1	1	2	0	1	1	2	4	0	1	0	1	0	0	1	0	0	1	2	0	0	0	0	0	2	0	0	0	0	0	1
0	0	1	0	0	0	0	1	0	1	2	0	2	0	0	0	0	0	1	2	0	1	1	1	1	0	0	1	1	1	0	2	1	1	0	0	0	2	0	0	0	0	1	0	0	0	1	2	1	0
0	2	1	0	0	0	0	0	1	2	0	1	0	0	1	0	0	1	1	0	1	1	1	2	1	0	1	2	1	4	1	1	2	3	0	1	0	3	0	0	0	0	0	1	0	0	1	1	0	1
1	1	0	0	0	1	2	1	4	2	0	0	2	0	0	4	1	0	0	1	0	2	1	4	1	1	3	2	0	1	0	1	4	3	1	0	4	1	2	1	0	0	1	2	0	0	1	1	1	0
1	1	1	0	1	1	1	0	0	2	1	0	0	0	1	0	0	0	1	1	2	2	2	1	0	0	0	1	0	3	0	0	0	3	0	2	3	2	0	1	1	2	1	1	0	0	1	1	0	0
0	0	1	0	0	0	0	1	0	1	1	0	0	0	0	0	0	1	0	1	2	1	1	1	0	0	1	0	1	1	2	0	0	1	1	0	0	1	0	0	0	0	2	0	0	0	2	0	1	1
0	0	0	1	1	1	0	0	1	0	0	0	0	1	0	1	3	1	2	2	0	1	2	2	1	0	1	1	1	0	1	2	1	1	1	1	0	2	1	1	0	0	0	1	0	0	0	1	2	0
0	0	1	0	0	1	1	1	0	0	1	1	1	2	1	2	1	1	0	0	0	2	2	0	0	0	4	0	1	1	0	1	0	1	0	0	0	0	0	0	1	1	1	2	1	0	0	1	1	1
0	0	0	0	0	0	0	0	0	0	1	0	0	0	1	1	1	0	0	0	0	0	0	0	1	0	0	0	1	1	0	1	0	0	0	0	0	0	0	0	0	0	0	0	0	0	0	0	0	1
2	0	2	1	0	0	1	0	3	2	1	1	0	0	1	1	0	1	1	1	0	0	3	3	0	0	2	1	1	1	1	2	0	0	0	0	2	2	0	0	1	1	1	1	0	0	2	1	2	0
1	2	0	1	1	1	1	1	0	1	2	1	1	1	1	0	0	0	1	1	2	2	0	3	2	0	4	2	0	2	0	3	0	4	2	0	3	2	0	0	0	1	0	1	1	0	1	1	3	0
0	1	0	1	0	0	0	0	1	0	1	0	1	1	0	0	0	0	0	1	0	3	1	1	0	2	1	0	2	1	0	1	0	0	0	0	1	1	1	0	0	0	0	0	0	0	1	0	1	0
0	2	1	0	0	0	1	2	1	0	0	0	0	0	1	1	2	2	2	1	0	0	0	0	1	0	1	0	1	0	1	2	0	0	0	0	2	1	0	0	0	0	1	2	0	0	0	0	0	0
1	1	2	0	0	1	0	0	1	0	1	0	1	0	0	0	0	0	1	2	0	1	0	1	0	0	1	1	2	3	0	0	1	1	0	0	1	0	0	1	0	2	1	1	0	0	0	0	0	0
0	0	1	0	0	0	0	1	2	2	1	2	0	1	1	1	0	0	0	1	2	1	1	0	0	1	1	0	0	0	0	3	1	1	1	0	0	0	2	0	0	0	0	0	0	0	1	0	0	0
1	2	1	0	1	2	0	1	2	1	1	1	2	0	0	0	0	1	0	0	1	2	0	3	0	0	1	1	2	0	1	1	1	0	1	1	3	0	0	0	0	1	0	2	1	0	1	2	1	2
1	0	0	0	0	0	0	0	0	0	0	0	0	0	0	0	0	0	0	0	0	0	0	1	0	0	0	0	0	0	0	0	0	0	0	0	0	0	0	0	0	0	0	0	0	0	0	0	0	0
0	0	0	0	0	0	0	0	0	0	0	0	0	0	0	0	0	0	0	0	0	1	0	0	0	0	0	0	0	0	0	0	0	0	0	1	0	0	0	0	0	0	0	0	1	0	0	0	0	0
0	1	0	1	0	0	0	0	1	1	1	1	0	0	2	0	1	0	2	1	0	2	1	0	0	1	1	0	0	0	1	1	3	1	0	0	1	1	0	0	0	2	0	0	1	0	0	2	2	0
0	0	2	0	0	1	2	0	1	1	0	0	4	2	1	0	1	1	2	2	1	2	1	2	1	1	0	0	0	1	1	2	0	2	1	1	1	3	1	0	0	0	0	0	0	0	0	0	1	0
1	0	0	0	1	0	0	0	0	1	1	0	0	0	1	0	0	0	2	2	1	1	0	0	2	0	3	0	0	0	1	0	1	1	0	0	0	0	0	0	0	0	0	0	0	0	1	0	0	1
2	1	0	1	0	0	1	0	1	1	1	2	1	1	0	0	0	0	0	1	1	0	0	0	3	1	2	1	0	2	1	2	0	1	0	0	0	0	1	2	2	1	1	0	0	0	0	0	1	0
0	0	0	1	0	1	0	2	2	1	1	1	0	2	2	0	0	0	1	1	1	2	0	2	2	0	0	1	1	1	0	1	2	1	1	1	1	4	0	0	1	0	0	0	0	0	2	1	0	0
0	1	1	1	0	1	2	2	1	1	1	1	0	0	0	1	3	0	0	1	0	1	0	1	0	0	0	1	1	0	1	2	0	0	0	0	1	0	1	0	1	1	0	1	0	0	1	0	0	0
0	0	1	0	1	0	0	0	0	0	1	0	0	0	1	0	2	0	0	1	0	1	1	1	0	0	3	0	0	0	1	1	0	0	0	1	0	1	0	0	1	0	1	1	1	0	1	2	0	2
0	0	0	0	0	0	0	0	0	2	0	0	0	0	1	1	0	0	0	0	2	1	0	2	3	1	1	3	0	0	0	0	0	0	0	0	0	0	0	1	0	0	0	0	0	0	1	0	0	0
0	0	0	1	0	1	2	0	1	0	0	0	0	0	0	2	1	0	0	1	0	0	0	1	0	0	3	0	1	0	0	6	0	0	0	0	0	0	0	1	1	2	0	1	1	0	0	0	0	0
0	2	2	0	0	0	1	1	0	0	1	0	1	2	0	1	2	0	2	3	1	1	1	2	1	2	0	1	2	5	2	2	0	2	0	0	2	4	0	0	0	0	2	0	0	0	2	3	0	1
0	0	1	1	1	1	1	1	2	1	1	0	0	3	0	1	1	1	1	0	2	2	0	3	0	2	1	1	3	1	0	2	1	1	1	2	2	4	2	2	0	0	1	0	0	0	0	0	0	0
2	0	0	0	0	2	2	1	1	1	1	0	2	0	1	1	0	0	0	1	0	0	1	3	0	0	1	0	1	0	0	1	0	0	1	0	0	2	0	0	0	0	0	2	0	0	0	2	2	1
1	0	0	0	0	0	0	0	0	2	2	0	0	1	0	1	0	1	0	1	1	0	1	2	2	0	1	1	0	1	0	0	1	1	0	0	0	1	0	1	0	1	1	1	0	0	1	0	0	0
1	1	0	0	0	2	0	1	1	1	2	0	4	1	0	0	0	0	0	1	1	0	0	1	2	1	2	1	0	1	1	0	0	1	0	1	0	0	0	0	2	0	2	0	0	0	0	1	0	0
1	0	0	0	0	0	1	0	1	0	0	0	0	0	0	0	2	0	2	1	1	0	0	2	1	1	1	1	0	0	0	0	1	1	0	0	0	0	0	2	0	0	0	2	0	0	0	0	0	1
0	1	1	1	0	2	2	1	1	1	0	0	2	1	0	0	0	1	0	2	1	1	1	2	3	0	1	0	1	1	1	0	0	1	0	0	1	2	0	0	0	0	1	0	0	0	0	0	1	0
1	1	1	0	0	1	1	0	1	0	0	2	4	1	1	0	1	1	1	0	1	3	1	0	1	0	1	2	0	0	0	2	0	0	0	1	1	1	0	0	0	0	0	0	1	0	0	2	1	1
2	0	0	1	1	1	0	1	2	1	1	2	2	0	1	0	2	0	1	1	0	2	0	0	1	0	1	1	0	0	0	2	2	0	0	0	1	1	0	0	0	0	2	0	0	0	0	0	0	1
2	0	1	0	0	0	0	0	1	0	0	1	0	0	0	1	0	0	1	1	0	0	0	0	1	0	0	0	1	1	1	3	1	0	0	1	1	1	0	1	0	3	0	0	0	0	1	2	0	1
1	1	1	0	0	2	0	2	0	0	1	0	0	1	0	3	0	1	1	1	1	2	0	1	1	0	2	3	0	1	1	1	1	3	0	1	1	1	1	0	0	0	0	1	0	0	2	0	0	0
0	0	0	0	0	0	0	0	0	0	0	1	0	0	0	0	1	0	2	1	0	0	0	1	0	0	0	0	1	0	0	0	0	0	0	1	1	0	0	0	0	1	0	0	0	0	0	0	0	0
0	0	0	0	0	1	0	0	0	0	1	0	0	0	0	0	1	1	0	1	0	0	0	0	1	0	0	0	0	1	0	0	0	0	0	1	1	1	0	0	0	0	0	0	0	0	0	1	0	0
2	1	1	0	1	1	2	1	2	1	0	0	0	0	0	1	3	1	0	0	1	1	1	1	3	0	1	1	1	1	1	0	0	1	1	1	0	1	0	1	0	0	0	1	3	0	0	2	0	1
0	1	0	1	0	0	0	1	0	0	2	0	1	3	0	0	2	1	0	1	0	1	0	0	2	0	2	2	0	0	0	1	1	0	0	1	1	1	0	1	0	0	0	0	0	0	0	0	0	0
0	1	0	0	0	0	0	0	0	0	0	1	0	0	1	0	0	0	1	1	2	0	2	1	0	0	3	0	0	0	0	3	0	0	1	0	0	1	1	1	1	0	0	2	0	0	1	1	0	0
0	0	2	0	1	1	2	0	0	3	1	1	2	0	1	0	1	1	0	0	2	0	0	1	2	0	1	1	0	1	1	1	0	0	0	0	0	1	1	0	0	0	1	0	1	0	0	1	2	2
1	1	0	0	0	2	0	3	0	3	2	0	2	1	1	1	0	1	1	1	1	0	0	3	0	1	2	0	1	1	2	2	0	0	0	0	0	0	0	0	1	0	0	2	1	0	0	0	0	0
1	0	1	0	0	1	1	0	0	0	0	0	0	3	0	0	1	0	1	0	0	0	0	0	0	0	1	1	1	0	0	0	0	0	0	0	1	1	0	0	2	0	1	0	0	0	0	0	1	0
0	0	1	0	0	2	0	2	0	2	0	0	0	0	0	0	0	0	0	0	0	0	0	0	0	0	1	0	0	0	0	1	0	0	1	0	0	0	0	0	0	2	0	0	0	0	0	0	0	0
0	0	0	0	0	0	0	0	0	0	0	0	0	0	0	0	0	0	0	0	0	0	0	0	0	0	0	0	0	0	0	0	0	0	0	0	0	0	0	0	0	0	0	0	0	0	0	0	0	0
0	0	0	0	0	0	0	0	0	0	0	0	0	0	0	0	0	0	0	0	0	0	0	0	0	0	0	0	0	0	0	0	0	0	0	0	0	0	0	0	0	0	0	0	0	0	0	0	0	0
0	0	0	0	0	0	0	0	0	0	0	0	0	0	0	0	0	0	0	0	0	0	0	0	0	0	0	0	0	0	0	0	0	0	0	0	0	0	0	0	0	0	0	1	0	0	0	0	0	0
0	0	0	0	0	0	0	0	0	0	0	0	0	0	0	0	0	0	0	0	0	0	0	0	0	0	0	0	0	0	0	0	0	0	0	0	0	0	0	0	0	0	0	0	0	0	0	0	0	0
0	0	0	0	0	1	2	0	2	1	0	1	0	1	1	0	1	0	0	0	1	1	1	0	0	0	1	1	2	0	0	2	1	1	0	1	0	1	0	0	0	0	1	0	0	0	0	0	1	0
3	0	2	0	0	3	2	1	0	0	1	1	1	1	0	2	1	3	1	0	3	3	0	1	0	0	3	0	2	0	0	1	1	1	0	2	1	2	0	2	0	1	2	2	0	0	0	1	0	1
0	2	1	0	0	1	0	0	0	1	0	0	0	0	0	0	0	2	0	1	3	1	0	1	0	1	1	1	1	0	0	0	0	1	0	1	0	1	1	1	2	0	0	0	1	0	1	0	1	0
0	0	2	0	0	0	1	0	0	1	0	0	1	0	0	0	0	2	0	0	1	1	0	2	2	0	0	0	0	0	0	0	0	1	1	0	1	0	0	2	0	0	0	0	0	0	0	1	1	0
0	0	1	0	0	0	0	0	1	3	0	0	1	0	1	2	1	2	0	2	0	0	1	1	1	0	3	1	0	1	0	0	1	1	2	0	0	1	0	1	1	1	0	1	0	0	0	0	0	0
0	0	2	0	1	3	0	2	0	0	1	1	1	1	1	1	2	1	0	1	3	2	0	1	1	0	1	2	0	1	1	2	0	0	0	0	0	2	0	1	0	0	1	1	0	0	1	2	0	1
0	1	1	0	1	0	0	0	1	0	1	1	0	0	0	0	0	1	1	0	1	1	1	1	1	1	4	0	0	0	1	0	0	0	0	0	0	1	0	0	0	0	0	0	0	0	0	0	1	1
1	1	1	0	1	1	1	2	0	0	1	1	1	1	0	0	1	1	1	2	1	0	0	1	2	0	0	3	0	2	0	2	1	0	0	0	0	2	0	0	1	0	1	1	1	0	0	0	0	0
0	1	1	1	0	0	0	1	0	1	1	0	2	0	0	0	1	0	1	2	1	1	1	0	0	2	2	1	1	1	1	1	0	1	0	1	1	1	0	0	0	0	1	2	1	0	0	1	0	1
0	0	0	1	2	1	0	0	0	0	1	0	1	0	2	0	0	1	3	2	1	1	0	1	2	2	1	0	0	0	1	1	0	2	0	2	0	0	0	0	1	0	0	0	0	0	0	0	0	0
1	1	0	1	0	0	2	1	0	2	0	0	1	2	0	2	1	2	1	3	2	2	1	0	2	2	2	3	0	3	3	1	0	0	1	0	1	1	0	0	0	0	0	1	1	0	1	1	2	0
1	1	0	0	0	1	0	0	0	1	4	1	0	0	0	1	1	0	0	1	0	1	0	2	0	1	1	0	0	1	0	0	1	0	0	0	1	0	1	0	1	0	0	0	0	0	0	0	0	1
0	0	0	0	0	1	1	1	0	0	2	0	2	0	0	1	0	3	1	1	1	0	1	0	1	1	0	1	1	0	0	0	0	0	0	2	1	0	0	1	0	1	0	1	0	0	1	0	1	1
0	0	0	0	0	1	2	4	1	0	2	2	1	0	1	1	0	0	2	1	1	2	0	2	1	1	4	0	1	1	3	0	0	0	2	0	0	0	0	0	2	0	0	0	0	0	0	0	1	1
4	0	1	1	0	1	0	0	1	0	0	0	0	1	0	0	0	0	0	1	3	0	0	2	0	3	0	1	0	2	1	0	0	0	0	1	0	1	1	1	0	1	0	1	1	0	0	2	2	1
0	0	1	0	0	0	0	0	0	1	0	1	0	0	1	1	1	0	0	0	0	3	1	0	0	0	0	0	1	2	0	0	0	0	1	1	1	0	0	0	0	0	0	1	0	0	1	0	0	2
0	0	0	0	0	1	0	2	0	3	1	0	0	1	1	0	2	1	0	1	1	0	1	1	0	1	1	3	0	1	1	1	2	1	0	0	1	1	2	2	0	0	2	1	0	0	0	3	0	1
2	1	0	0	0	0	2	2	2	1	1	1	2	2	1	0	0	1	0	1	0	2	0	2	2	2	2	0	0	3	1	3	1	0	1	0	3	2	0	2	0	1	0	0	1	0	1	2	0	1
0	1	2	1	0	1	0	0	0	2	1	1	0	0	1	1	1	0	0	2	1	0	3	3	1	0	0	2	3	2	0	2	0	0	1	0	1	1	0	0	0	1	0	1	0	0	0	0	1	1
0	1	1	1	1	1	1	1	1	1	0	0	0	2	1	0	1	1	0	0	0	1	0	1	1	0	2	2	1	0	1	1	0	0	1	0	0	0	0	1	0	0	0	0	0	0	1	0	0	0
1	3	2	0	0	2	1	0	4	0	1	0	0	2	0	1	1	0	1	0	1	0	0	0	1	2	1	1	0	0	0	0	0	3	1	0	1	1	1	0	1	0	0	1	0	0	0	1	1	1
0	1	0	0	0	0	0	0	0	1	0	2	1	0	1	2	0	0	0	2	0	0	0	0	0	0	1	1	1	2	0	1	0	0	0	0	0	2	0	0	0	0	0	0	0	0	0	1	0	0
1	1	0	0	0	2	2	0	0	0	2	0	5	0	1	0	1	0	2	2	0	2	1	0	2	1	0	1	0	2	1	3	1	0	0	0	0	3	0	1	0	0	0	1	0	0	0	1	0	2
1	2	0	0	0	0	0	1	1	1	1	1	1	0	0	1	0	0	0	1	3	0	1	1	3	1	1	0	0	1	0	0	1	0	1	0	0	3	0	0	0	0	0	1	0	0	1	0	1	0
0	0	0	0	1	0	1	1	1	0	0	0	0	0	0	0	0	0	0	1	1	0	1	1	1	0	0	0	0	0	1	1	0	0	0	0	0	0	0	0	0	0	0	0	0	0	0	0	2	0
0	0	0	0	0	1	0	0	1	2	0	0	1	0	1	0	2	1	1	0	0	2	0	2	1	1	0	0	0	0	1	0	1	0	0	0	0	1	0	0	0	0	0	2	1	0	1	2	1	1
0	0	0	0	0	0	1	1	1	0	0	0	0	0	0	2	1	0	1	1	2	3	3	0	1	2	4	0	0	1	0	2	0	1	0	0	0	0	0	0	0	1	1	2	1	0	0	0	1	1
2	0	1	0	0	0	0	0	0	1	0	0	3	0	1	0	1	0	0	1	0	1	1	1	0	0	2	0	0	1	0	1	1	1	1	1	0	2	0	1	0	1	0	2	0	0	0	1	0	2
0	1	1	1	0	0	0	0	1	2	0	0	0	0	0	1	0	0	0	0	2	0	0	0	1	0	3	1	2	1	1	1	0	2	0	0	2	0	0	0	1	1	0	0	0	0	0	2	1	0
0	0	0	0	0	0	0	0	0	0	1	0	0	0	1	0	0	0	0	0	1	1	0	0	0	0	1	0	0	0	0	1	0	0	0	0	0	1	0	0	0	0	1	1	0	0	0	0	0	0
0	0	0	0	1	0	1	2	2	1	0	0	0	0	3	1	1	1	0	1	2	0	0	0	2	0	0	0	1	0	1	0	0	0	0	0	0	1	0	1	0	1	0	2	1	0	0	0	0	0
0	0	0	1	1	0	0	1	1	0	0	2	1	0	0	1	2	2	1	0	1	1	0	1	0	0	2	2	1	2	2	2	1	0	0	0	4	2	2	1	0	3	0	1	0	0	0	0	0	1
1	0	2	0	0	1	0	0	0	0	0	1	0	0	2	1	0	1	1	0	1	1	2	3	4	1	3	0	1	2	0	0	1	0	0	0	2	1	0	0	0	0	0	1	0	0	1	0	2	1
0	0	1	0	0	0	0	1	0	1	1	1	0	0	0	0	1	1	1	1	0	0	0	1	0	0	0	1	1	1	0	1	0	0	0	0	1	0	1	0	0	1	0	0	1	0	0	1	0	0
1	0	1	0	0	1	3	1	1	0	0	1	1	0	0	2	0	3	1	0	3	0	1	1	0	2	2	2	1	0	1	1	0	0	1	1	2	1	0	1	2	0	1	0	0	0	0	0	2	0
0	0	0	0	0	0	1	0	0	0	1	1	0	0	0	0	0	0	0	1	0	1	0	0	1	0	3	1	0	0	0	0	0	0	0	0	1	0	0	0	0	0	1	0	0	0	0	0	0	0
0	1	0	1	0	1	2	1	2	0	2	0	1	2	2	0	0	1	0	1	1	0	0	0	2	1	3	0	0	0	1	0	0	1	0	1	1	0	0	1	1	1	0	0	0	0	0	0	0	0
1	0	0	1	1	1	1	1	0	0	0	1	0	0	1	2	0	0	1	1	2	1	0	0	1	0	0	1	2	1	1	0	0	0	0	1	0	0	0	0	0	0	3	1	0	0	1	0	0	0
1	1	1	1	0	0	4	0	0	1	1	2	3	0	2	0	0	0	0	2	0	0	1	2	1	0	1	1	0	1	0	2	0	0	1	0	1	1	2	0	1	1	0	1	0	0	0	0	2	0
0	1	0	0	0	0	0	2	1	1	0	0	0	0	1	2	1	0	2	0	0	0	3	0	0	0	0	0	1	0	0	0	0	2	1	0	0	0	0	0	0	1	1	2	1	0	0	1	0	0
1	0	1	2	1	0	1	0	1	1	1	0	0	1	2	1	0	1	1	0	2	0	2	2	1	0	0	1	1	0	0	2	1	0	0	0	4	0	0	2	1	0	0	1	1	0	0	1	1	1
2	0	1	2	0	1	0	0	0	2	0	1	3	0	2	0	0	3	1	0	0	0	1	0	2	0	0	1	2	2	0	2	1	1	0	0	0	0	1	1	2	0	1	0	1	0	0	0	1	1
1	3	1	0	0	1	0	0	2	1	3	0	0	0	0	0	0	0	1	0	1	1	2	1	0	0	3	2	0	1	1	1	0	3	2	2	2	0	1	0	1	0	0	2	0	0	1	2	0	1
1	0	1	0	1	2	2	0	0	1	1	0	0	1	0	0	0	0	0	0	1	1	1	1	1	2	0	1	0	1	1	1	1	0	0	0	0	0	1	1	1	2	0	1	0	0	0	0	0	0
0	0	1	1	0	0	0	0	1	0	1	3	0	0	1	0	1	0	0	1	1	1	0	0	0	0	1	2	0	1	2	0	0	0	1	0	0	0	0	0	1	0	1	2	0	0	2	0	0	0
0	0	0	1	0	0	0	0	0	0	0	1	1	0	0	0	1	1	0	1	1	1	0	2	0	0	1	0	0	1	1	3	0	1	0	0	0	0	0	0	0	0	0	0	1	0	1	0	1	0
1	0	1	1	0	0	0	2	0	2	0	1	0	2	0	1	0	0	0	1	3	0	1	2	1	0	1	0	0	1	0	1	0	0	0	0	0	3	0	0	0	2	0	1	1	0	0	0	0	1
0	0	1	2	1	1	0	1	1	1	1	1	0	0	0	0	1	2	1	1	1	0	0	0	0	1	2	0	1	1	0	1	0	1	0	0	3	1	1	0	1	2	0	2	0	0	0	0	1	1
2	2	1	1	1	0	0	0	0	2	1	0	0	0	0	1	2	0	0	2	0	0	1	1	0	1	1	1	0	0	1	0	0	4	0	2	1	1	0	1	0	0	0	0	0	0	0	1	1	0
1	1	0	1	0	3	4	1	0	0	0	0	0	0	2	2	0	2	1	3	1	3	0	0	1	1	1	1	1	1	0	0	1	0	1	0	1	0	0	0	0	4	1	1	1	0	0	0	0	0
0	0	0	1	0	0	1	1	3	0	1	1	0	0	0	0	0	0	0	0	1	0	0	1	0	2	3	0	1	1	0	1	0	0	1	0	1	0	0	1	0	0	0	1	0	0	0	0	1	0
0	1	1	0	0	0	0	0	0	1	0	0	0	0	0	1	1	0	0	0	1	1	0	0	1	0	3	2	0	0	1	1	0	1	0	0	1	0	0	1	0	1	0	1	1	0	1	1	1	0
0	0	0	0	0	0	0	0	0	2	1	1	2	0	0	1	1	0	1	0	0	0	0	2	0	0	0	0	0	0	0	0	0	0	0	0	1	1	0	0	0	1	0	0	0	0	1	1	0	2
1	0	1	0	0	0	0	0	0	0	0	1	0	0	0	1	0	0	0	1	0	0	1	0	3	2	0	1	0	0	0	1	1	0	0	0	0	0	1	0	0	0	4	0	1	0	0	0	0	1
2	1	2	1	0	1	1	1	0	3	2	1	1	0	0	1	0	1	1	0	1	1	1	0	5	0	1	0	2	3	1	2	2	2	2	0	1	1	0	1	1	1	0	0	1	0	1	0	1	0
0	2	0	1	0	0	2	3	1	0	1	1	2	1	0	0	1	1	3	0	2	0	0	0	1	0	1	0	0	2	1	2	1	1	0	0	1	2	0	1	0	0	2	0	0	0	1	2	0	2
0	1	1	1	0	1	2	2	0	0	1	0	0	0	0	2	0	0	0	2	0	1	0	0	0	1	3	1	1	1	1	1	1	0	0	0	2	0	0	1	0	0	1	1	0	0	0	1	0	0
0	0	0	2	0	1	0	1	0	0	1	0	0	1	1	3	0	2	1	1	1	1	1	2	0	0	1	0	1	4	1	0	1	1	1	0	0	1	0	1	2	2	0	0	0	0	1	0	4	3
1	0	0	0	0	1	0	2	1	0	1	0	0	0	1	0	3	0	0	1	0	2	0	3	1	1	3	0	0	1	1	3	0	0	0	0	0	1	0	0	0	0	0	1	0	0	1	0	1	2
0	0	0	1	1	0	1	2	0	0	0	2	1	0	1	0	1	5	2	2	0	0	0	2	4	2	1	1	1	0	1	0	0	4	2	0	0	1	0	0	2	1	0	1	1	0	0	2	0	0
0	1	1	0	0	0	2	3	1	0	0	3	2	1	1	0	0	3	0	0	0	2	1	0	1	0	4	1	1	2	1	1	2	1	1	2	1	1	1	0	0	0	0	0	0	0	0	0	1	0
0	0	3	1	1	0	1	0	2	0	1	0	1	0	1	0	0	0	0	3	1	1	1	2	2	0	0	1	2	1	0	2	1	1	1	0	1	0	0	1	1	0	0	0	0	0	0	0	0	0
1	2	2	0	0	0	2	1	1	0	1	1	0	1	1	1	0	0	0	3	0	0	0	1	2	1	1	1	1	0	2	1	0	0	1	0	0	1	0	2	1	0	0	1	0	0	1	0	0	0
2	1	0	0	1	0	1	1	2	0	1	0	3	1	1	0	0	2	0	0	1	1	0	3	3	0	1	2	0	1	2	1	0	1	1	0	0	0	0	1	1	1	0	0	0	0	0	0	0	0
1	4	1	0	0	2	1	1	2	1	3	2	1	0	0	1	2	2	3	2	0	0	1	0	1	0	1	1	1	1	0	2	0	0	1	0	0	1	1	1	0	1	0	0	0	0	0	1	1	0
2	2	2	3	0	0	2	4	3	2	1	2	1	1	2	1	1	1	0	2	4	4	1	1	1	0	1	3	1	1	0	4	0	0	1	2	0	1	1	1	2	0	1	3	0	0	1	0	3	1
1	2	2	1	1	2	1	0	1	3	0	0	0	0	2	2	1	0	1	1	1	1	0	1	0	1	0	0	1	0	0	2	1	1	0	0	0	1	1	2	0	0	0	0	0	0	0	0	1	1
0	0	0	1	0	1	1	1	1	1	2	0	2	1	0	2	1	1	1	1	1	2	1	0	2	1	1	0	1	3	0	1	0	2	1	1	1	1	0	1	0	2	1	0	0	0	0	1	1	1
0	4	0	0	1	2	1	1	2	3	1	3	0	1	2	0	1	1	1	0	0	2	0	0	0	0	2	0	0	0	3	1	2	0	1	0	1	0	1	0	1	0	0	1	0	0	1	0	1	1
0	1	1	2	0	0	4	0	3	1	1	2	2	0	1	3	0	0	2	1	1	1	0	1	1	0	2	0	1	2	1	3	1	2	1	0	1	2	1	0	0	1	1	1	0	0	2	2	1	1
2	1	3	1	0	1	1	3	2	1	2	0	0	0	1	1	1	0	2	2	0	2	1	0	0	0	2	2	0	0	0	1	2	1	1	0	2	0	0	0	2	0	0	1	0	0	0	2	0	1
0	3	1	1	2	2	5	0	1	2	2	1	2	0	1	2	3	1	3	2	0	2	1	1	0	0	2	1	1	1	1	3	0	0	0	1	0	0	0	0	0	0	1	0	0	0	2	1	0	1
0	2	2	3	0	1	3	2	2	0	1	2	0	1	1	0	1	2	2	2	0	0	2	0	1	0	2	1	1	1	0	3	1	2	1	2	0	1	1	1	0	1	0	1	1	0	1	1	0	0
3	2	2	2	0	2	1	1	1	0	1	4	0	1	1	1	0	0	2	0	3	0	1	2	1	0	1	0	1	0	1	1	1	0	0	1	2	0	1	1	0	2	0	0	0	0	0	1	1	0
0	1	0	0	0	0	0	0	0	0	0	0	0	0	0	0	0	0	1	0	0	0	1	0	1	0	1	0	0	0	0	0	0	0	0	0	1	0	0	0	0	0	0	0	0	0	0	0	0	0
2	2	1	1	0	1	0	0	0	0	2	0	2	1	1	0	1	0	1	0	1	0	0	0	1	0	0	1	0	0	0	1	0	1	0	0	0	1	0	0	0	0	0	0	0	0	0	1	1	0
0	0	0	0	0	0	0	0	0	0	0	0	0	0	0	0	0	0	0	0	0	0	0	0	0	0	0	0	0	0	0	0	0	0	0	0	0	0	0	0	0	0	0	0	0	0	0	0	0	0
0	0	0	0	0	0	0	0	0	0	0	0	0	0	0	0	0	0	0	0	0	0	0	0	0	0	0	0	0	0	0	0	0	0	0	0	0	0	0	0	0	0	0	0	0	0	0	0	0	0
0	0	0	0	0	0	0	0	0	0	0	0	0	0	0	0	0	0	0	0	0	0	0	0	0	0	0	0	0	1	0	0	0	0	0	0	0	1	1	0	0	0	0	0	0	0	0	0	0	1
3	0	0	2	1	0	1	1	3	1	2	1	2	1	1	0	0	0	2	0	3	1	0	0	0	1	3	0	1	0	0	0	0	1	0	0	3	1	0	0	0	0	1	2	0	0	0	0	0	0
1	1	0	3	1	1	0	2	3	2	4	2	3	0	1	1	3	1	1	1	0	3	0	2	3	1	2	1	1	4	0	2	2	0	2	1	2	2	0	0	0	0	4	2	0	0	1	1	2	1
5	1	1	1	0	3	3	2	1	3	2	1	0	3	0	2	1	3	2	4	1	2	1	3	0	1	1	4	0	4	3	5	2	0	2	3	2	4	0	2	1	0	1	2	0	0	1	1	3	2
4	2	3	3	1	3	2	1	2	5	4	3	2	1	1	1	4	0	3	1	4	0	2	2	2	3	5	1	1	2	0	3	1	3	5	1	2	4	0	5	1	1	0	3	0	0	0	3	3	0
4	6	4	2	0	4	3	0	1	2	4	0	2	0	0	3	0	1	1	4	1	1	1	0	0	2	1	3	0	2	3	3	0	2	2	3	2	4	0	1	0	1	0	2	1	0	6	1	1	2
0	3	0	2	0	5	2	1	4	3	2	1	1	2	1	2	3	0	2	0	2	0	2	4	4	2	2	0	0	1	3	3	2	2	2	1	3	1	0	2	2	1	1	1	0	0	3	1	2	2
2	0	2	0	1	2	1	1	2	1	1	2	3	4	3	2	4	2	1	1	3	0	3	5	2	1	1	3	0	4	0	0	2	3	1	1	0	3	1	0	1	0	2	2	0	0	0	0	2	0
0	1	3	2	1	7	3	4	1	4	2	0	5	0	3	1	1	2	1	4	2	1	2	4	4	2	5	3	0	5	0	4	2	2	2	2	3	3	1	0	3	0	4	3	3	0	2	4	1	5
2	1	4	3	1	1	0	2	1	3	1	0	3	1	0	2	1	4	1	1	3	4	2	0	1	0	3	3	0	1	0	5	3	1	3	1	3	0	0	0	1	1	3	2	0	0	2	5	1	3
1	2	2	1	2	0	2	3	5	1	2	3	0	1	1	4	1	2	2	4	5	3	1	7	4	0	2	2	2	1	2	0	1	1	0	3	1	3	0	1	1	0	5	2	0	0	1	4	0	3
1	2	2	1	1	2	3	2	4	1	2	0	1	0	0	1	1	3	1	1	2	3	0	1	1	1	1	2	2	1	1	1	1	3	1	0	3	2	3	1	3	0	0	5	1	0	2	0	1	0
4	3	0	0	0	3	0	1	1	3	2	2	1	1	2	1	1	2	2	2	1	1	1	2	2	2	6	1	0	5	3	2	1	2	0	3	2	3	1	1	2	1	3	1	1	0	0	0	0	2
2	0	2	0	0	2	2	1	2	2	0	2	3	2	1	1	2	1	3	2	1	3	1	1	1	1	2	2	3	7	0	3	2	2	3	0	1	2	0	1	0	1	1	2	0	0	1	3	0	1
0	2	2	1	3	2	0	2	1	6	0	3	3	1	1	3	2	1	0	2	4	2	2	4	2	2	3	1	1	0	3	7	2	3	2	2	6	3	1	3	4	5	2	2	3	0	1	2	3	0
2	1	0	1	0	0	2	4	2	3	1	1	2	0	0	0	3	3	2	3	2	2	1	3	1	4	2	1	3	1	0	1	3	1	2	1	2	3	2	1	1	0	1	3	1	0	1	0	0	0
0	1	1	0	0	1	1	1	2	2	1	0	1	1	1	0	0	2	0	2	0	1	0	1	1	2	1	1	1	1	1	4	1	3	1	0	3	2	2	2	1	0	1	2	1	0	2	1	3	2
0	1	0	1	0	2	1	0	1	2	1	0	0	0	1	2	2	4	1	3	3	2	0	2	2	2	4	4	0	3	1	2	1	1	0	2	1	1	0	0	2	0	0	0	3	0	0	0	1	1
3	0	1	1	0	3	1	0	1	1	1	2	4	2	3	0	0	1	0	1	1	2	0	2	4	1	2	3	0	3	2	5	0	5	2	0	3	5	0	2	0	3	5	2	1	0	1	4	3	3
0	3	2	0	0	0	2	2	0	2	1	1	1	0	1	0	2	1	2	0	4	2	0	5	0	1	5	2	1	3	4	2	0	2	3	1	0	2	0	1	0	2	3	2	2	0	3	1	0	4
2	5	2	0	0	4	2	1	1	5	2	6	1	3	2	3	2	3	2	2	3	1	6	4	5	3	5	2	1	4	3	2	2	4	1	0	1	9	2	3	2	3	4	4	3	0	5	2	4	1
1	0	1	1	0	2	5	1	3	4	1	1	1	2	1	0	3	0	1	2	6	1	0	2	3	0	3	2	0	1	5	2	3	1	0	1	2	3	0	3	3	3	4	4	3	0	2	2	4	2
1	0	1	3	0	0	2	1	4	3	3	0	2	3	2	1	2	1	3	5	0	1	2	3	3	2	1	3	0	3	3	2	1	4	3	0	3	4	2	3	3	3	5	4	1	0	0	2	5	2
2	0	0	0	1	3	2	0	3	3	1	4	1	0	3	2	0	0	0	2	2	2	1	1	5	1	3	1	2	4	0	1	3	1	0	0	5	1	2	1	4	3	3	4	0	0	2	1	2	2
0	2	0	2	0	0	1	3	3	0	1	0	2	1	0	0	1	2	1	1	2	0	0	2	2	3	0	1	0	2	2	3	1	0	0	1	4	3	0	1	0	0	1	1	1	0	2	2	0	2
0	0	1	1	2	0	2	1	1	1	0	1	1	0	2	0	0	0	2	3	1	0	1	0	1	1	0	2	2	1	0	1	1	2	0	2	1	2	1	1	2	1	1	3	0	0	0	1	1	0
0	0	0	0	0	0	0	0	0	0	0	0	0	0	0	0	0	0	0	0	0	0	0	0	0	0	0	0	0	0	0	0	0	0	0	0	0	0	0	0	0	0	0	0	0	0	0	0	0	0
0	1	0	0	0	0	1	1	0	1	0	0	1	1	0	1	1	3	0	0	0	0	2	0	0	0	0	1	1	1	0	0	0	1	0	2	1	2	0	2	0	1	2	2	3	0	2	1	0	2
1	2	1	0	1	1	0	1	1	3	1	0	4	1	2	2	1	3	1	1	0	2	1	2	1	0	3	2	1	2	0	5	2	4	0	0	4	6	2	4	2	3	6	1	1	0	4	4	1	1
0	2	2	0	0	2	0	0	1	0	0	1	3	1	0	5	3	1	1	1	5	2	1	0	5	2	2	0	1	2	1	5	0	1	2	0	2	2	1	2	3	4	6	1	3	0	4	5	0	1
2	0	0	1	0	2	0	3	2	2	3	0	0	1	0	0	0	0	0	0	4	3	0	2	4	4	3	1	1	3	1	5	2	2	2	0	4	3	1	3	4	0	3	4	2	0	2	3	2	0
0	0	0	1	0	1	0	0	4	1	1	0	3	0	1	2	1	0	2	2	2	1	1	4	4	4	3	2	0	2	0	1	1	1	1	2	4	2	1	0	2	5	2	4	4	0	1	2	4	1
0	0	2	0	0	1	0	1	1	1	1	0	0	2	1	0	2	1	1	2	0	1	2	0	0	3	3	2	0	3	3	5	0	3	2	3	1	9	0	1	3	6	4	7	2	0	1	1	2	3
0	0	0	1	1	0	1	1	0	2	1	0	2	0	1	0	1	1	1	1	1	0	0	1	2	0	1	0	1	2	3	0	3	1	2	2	1	7	0	1	4	2	5	2	0	0	3	0	3	2
0	1	0	0	0	1	1	1	3	4	1	0	2	1	0	3	0	3	2	1	2	1	3	2	2	2	1	1	3	5	0	4	3	4	3	1	6	4	0	3	2	6	3	6	3	0	2	4	2	1
2	2	0	1	0	4	0	1	1	0	2	0	2	2	1	0	0	1	3	1	2	2	0	2	4	4	7	2	3	5	4	2	2	3	2	0	0	7	0	1	3	2	4	6	3	0	1	2	3	0
0	1	0	0	2	0	1	0	0	1	2	1	3	1	0	3	3	2	0	2	0	1	1	1	1	0	2	3	3	3	2	4	4	2	1	2	3	4	1	3	3	1	7	5	1	0	5	3	1	2
0	1	0	1	1	2	0	0	0	1	0	0	2	2	1	2	0	2	1	1	3	1	0	3	2	1	3	2	1	2	4	6	3	3	2	1	1	5	1	4	3	1	5	6	0	0	1	3	9	1
2	1	0	1	0	1	0	0	2	1	0	0	0	2	0	0	3	1	2	2	1	2	0	2	3	1	2	3	1	2	0	2	0	3	2	1	2	1	0	4	1	1	1	3	1	0	1	1	1	3
1	1	1	1	0	1	2	0	2	2	1	1	1	0	1	2	1	0	2	0	3	1	1	0	3	2	4	0	0	1	0	4	1	1	1	0	0	3	2	3	0	2	1	4	2	0	2	1	2	0
1	1	0	1	0	0	1	0	0	0	0	1	3	3	0	1	2	1	2	1	1	3	2	1	4	1	2	1	0	1	0	1	1	2	0	1	0	2	3	1	2	2	1	4	0	0	2	1	1	1
0	0	1	3	1	2	1	1	0	4	1	1	0	1	0	3	2	1	1	1	1	0	2	1	0	2	1	2	0	2	0	3	2	1	0	0	3	0	1	1	1	3	3	3	0	0	3	3	2	6
1	2	1	1	1	0	2	1	3	1	2	0	1	2	1	0	0	0	1	2	5	3	1	2	1	0	6	2	3	1	1	2	0	1	1	0	2	4	1	2	5	1	1	0	0	0	3	3	0	0
1	1	1	0	0	0	2	1	0	0	4	0	0	1	1	0	0	1	0	1	2	1	1	2	1	1	1	0	0	0	0	0	3	4	1	1	1	2	0	2	1	2	0	1	1	0	2	1	1	1
1	0	2	0	0	3	0	0	0	1	2	0	3	0	1	1	0	2	0	1	1	0	1	0	0	3	2	1	0	2	2	2	0	0	1	1	1	2	1	1	1	1	0	5	0	0	0	1	2	2
2	0	1	1	0	0	1	2	2	2	1	1	0	0	1	2	0	1	1	3	2	5	0	2	2	0	1	1	0	1	2	3	3	2	2	2	2	0	1	2	1	2	2	4	1	0	0	1	2	0
0	0	1	0	2	0	1	1	0	0	3	1	5	1	1	3	2	2	1	3	0	1	2	4	0	2	0	1	0	2	2	3	3	0	1	2	3	2	0	0	0	0	2	3	2	0	2	5	3	2
2	2	0	0	0	1	1	1	2	3	1	4	0	2	1	2	0	2	1	1	0	3	1	3	5	2	3	3	2	0	2	5	1	2	2	1	6	4	2	1	2	4	1	4	0	0	2	3	1	1
0	0	1	0	0	0	2	0	0	0	0	3	0	0	2	0	0	1	1	0	2	2	2	1	0	2	1	0	0	1	0	1	0	2	0	0	4	0	0	0	0	1	0	3	0	0	0	3	0	0
1	0	2	2	0	0	0	1	2	3	3	1	0	1	0	3	0	2	2	1	2	4	0	5	4	0	3	3	0	0	2	4	0	3	1	1	1	3	0	2	0	1	3	5	1	0	1	1	0	2
0	0	1	0	0	0	2	1	4	1	3	0	0	1	0	3	1	1	2	0	2	2	1	1	1	1	1	1	2	2	1	3	0	2	1	0	3	1	0	0	1	1	0	0	3	0	4	1	1	5
1	0	0	0	1	3	0	1	2	0	1	2	2	1	2	2	1	0	4	1	3	3	2	3	2	0	0	1	2	2	6	2	1	4	0	1	3	2	0	2	1	1	1	3	1	0	0	3	1	2
0	0	0	0	0	2	0	0	1	1	2	0	1	0	2	2	0	0	1	2	1	2	1	2	5	0	0	1	3	1	2	0	0	0	0	0	1	1	0	1	0	1	1	1	1	0	1	2	1	0
0	1	2	0	2	0	1	3	1	1	1	0	2	0	1	1	2	0	3	2	0	2	2	2	2	3	4	2	1	2	0	0	1	1	0	2	1	0	2	0	1	1	0	2	1	0	0	1	3	0
0	2	0	1	2	3	0	0	0	3	1	2	2	1	1	3	3	3	1	3	1	3	2	5	3	3	5	1	1	2	2	4	1	2	0	1	2	2	0	1	0	0	2	2	2	0	1	2	1	2
3	1	1	0	1	0	1	0	3	6	1	1	2	0	1	1	1	3	1	1	3	0	5	1	2	2	2	1	1	3	3	1	0	1	4	1	0	1	2	2	0	1	1	0	5	0	0	0	2	1
0	0	1	0	0	1	0	1	4	1	4	1	1	1	1	2	1	0	1	1	3	1	2	3	1	3	2	1	3	0	1	1	0	2	2	0	2	3	1	2	1	0	1	5	1	0	0	0	0	0
1	0	0	0	0	0	0	0	0	0	4	1	1	1	2	1	3	0	0	1	4	2	0	1	1	1	0	0	1	3	1	1	1	0	0	1	3	3	1	1	0	2	0	2	0	0	0	1	0	0
0	1	0	0	1	1	1	0	0	2	1	0	0	0	0	2	1	3	0	0	2	2	0	0	1	2	1	0	1	0	1	3	1	0	0	1	1	3	0	0	1	2	0	0	0	0	2	0	0	1
1	0	0	0	0	0	1	1	2	0	3	1	2	2	1	0	1	1	1	1	2	3	0	3	1	0	1	1	1	1	0	1	2	2	1	2	0	1	1	1	1	0	1	4	0	0	1	0	1	0
1	1	0	1	0	0	1	0	1	3	2	0	1	2	0	0	0	2	1	0	0	1	1	2	0	3	2	0	1	1	0	0	1	2	0	0	0	3	0	0	2	0	2	2	1	0	0	1	0	3
0	1	0	0	0	2	0	0	0	0	1	1	1	1	0	1	2	0	0	1	3	1	2	1	0	1	1	2	3	3	3	1	2	2	2	1	4	1	1	2	2	4	1	0	1	0	1	0	2	1
0	0	1	2	0	0	1	3	0	0	0	0	1	1	0	1	0	0	1	3	1	0	0	1	0	1	3	2	1	0	1	3	0	0	2	0	1	0	1	1	1	0	0	0	0	0	0	1	1	0
0	0	1	1	1	0	1	0	0	1	1	1	1	0	1	1	0	1	2	1	2	1	0	0	2	1	2	0	1	5	0	1	0	1	0	2	2	2	0	0	0	0	1	1	1	0	0	0	0	0
0	0	2	0	2	0	1	1	0	0	1	0	1	1	0	1	2	0	2	2	0	0	1	1	2	1	1	1	3	0	0	2	0	0	3	0	0	1	0	1	0	0	1	2	0	0	1	1	1	2
0	0	1	1	0	0	0	1	0	2	3	1	0	1	0	2	2	0	3	2	2	1	1	5	0	0	4	2	1	0	0	3	0	0	0	0	1	0	1	1	0	1	0	1	2	0	0	2	1	1
1	2	2	2	1	0	0	1	3	1	0	1	0	1	0	1	2	1	2	2	1	1	1	2	2	0	3	0	2	2	2	3	0	0	0	1	1	2	0	0	1	2	3	3	3	0	1	1	0	0
2	1	1	0	0	0	0	1	1	3	1	1	0	0	1	1	0	2	1	3	1	1	0	2	1	2	0	1	1	0	0	0	1	0	0	0	0	1	0	1	0	0	0	0	2	0	1	0	1	1
0	0	2	0	0	0	2	1	0	0	2	0	0	0	0	1	0	0	0	0	1	4	0	2	0	0	0	0	0	0	0	1	1	0	0	0	0	4	0	0	0	0	1	1	1	0	2	0	0	0
0	0	1	0	0	1	0	2	1	2	3	0	1	0	2	1	0	1	1	1	2	1	0	1	1	3	3	0	1	2	1	1	0	2	0	0	1	3	0	2	2	1	2	0	1	0	1	2	0	0
0	1	3	0	1	0	1	1	1	2	0	0	1	1	0	1	0	1	0	2	0	0	1	0	0	1	1	0	0	3	0	1	0	1	1	0	1	0	1	0	1	2	1	2	0	0	1	1	0	0
0	2	1	1	0	1	1	0	1	0	2	0	1	0	1	3	1	2	0	2	1	0	0	3	2	2	0	1	1	3	0	1	1	2	0	2	0	3	0	1	0	0	2	1	1	0	0	0	1	2
0	0	1	0	0	0	1	0	0	0	2	0	0	3	0	6	1	0	1	1	0	0	1	1	0	1	0	1	1	1	0	0	1	3	1	1	1	2	1	0	0	2	0	1	1	0	1	0	1	0
3	0	1	0	0	0	0	0	2	0	3	0	0	0	0	1	0	1	2	0	3	3	3	0	0	1	3	0	1	1	0	2	0	0	1	1	1	1	0	1	1	0	1	3	0	0	0	2	0	0
0	1	3	1	1	0	1	0	0	2	1	1	1	1	3	0	1	2	1	0	1	0	1	1	0	0	2	3	1	0	2	1	2	0	0	0	1	1	0	0	1	0	1	0	0	0	0	1	1	0
1	0	2	0	0	2	1	1	2	0	2	1	1	0	0	1	1	0	2	3	3	2	0	5	1	0	3	0	0	2	1	2	0	2	1	1	2	2	3	4	0	0	3	0	1	0	1	1	1	0
0	1	0	0	0	1	2	0	1	1	0	2	0	0	1	2	0	2	1	0	1	2	0	1	1	2	0	2	0	2	2	1	1	1	0	0	0	0	1	0	0	1	0	1	0	0	3	2	0	0
0	1	1	2	0	1	0	0	0	0	1	0	1	0	0	0	0	1	2	1	0	0	0	2	1	1	1	0	1	2	1	2	1	1	0	3	1	2	0	0	0	0	0	2	0	0	0	1	0	1
0	2	0	0	2	1	1	2	1	2	2	2	0	0	1	0	0	1	4	2	1	1	0	4	1	1	0	2	2	4	0	0	0	1	1	1	0	2	0	1	0	0	0	2	1	0	0	2	1	0
0	0	1	0	0	1	1	0	0	1	1	1	2	0	0	1	0	0	0	0	2	1	1	2	0	4	1	1	1	1	2	2	1	0	0	0	0	2	0	0	1	1	1	1	1	0	1	1	0	1
1	2	0	0	0	2	0	0	1	1	1	1	1	0	1	1	0	2	1	2	0	2	0	1	3	0	0	0	0	0	2	0	0	0	0	0	2	1	0	0	0	0	1	1	0	0	1	1	1	1
0	1	1	1	1	0	0	0	0	0	3	1	0	1	3	0	1	2	1	2	0	1	0	3	1	0	2	1	0	3	0	1	1	3	2	1	2	6	0	0	1	1	2	1	0	0	4	0	1	1
1	2	1	1	0	2	1	2	1	1	2	0	1	0	3	1	0	4	3	1	2	3	3	0	3	2	5	4	0	2	0	1	2	3	1	0	1	1	0	3	0	0	2	3	2	0	2	4	4	0
0	2	0	0	1	3	1	1	1	0	0	1	1	1	0	0	1	2	0	0	0	1	0	3	0	0	0	1	0	1	0	4	1	4	0	0	1	3	1	0	1	1	0	0	2	0	0	1	1	0
1	3	0	0	0	0	0	1	1	1	4	2	2	1	1	4	2	0	0	1	0	1	0	2	0	0	2	0	1	0	0	2	3	2	1	0	0	1	0	0	2	2	2	4	1	0	1	2	2	1
0	2	2	0	1	1	3	0	1	1	0	0	2	1	3	1	1	2	2	1	1	1	0	1	2	0	1	1	2	2	0	1	0	1	0	1	2	1	0	0	0	0	0	2	3	0	1	0	1	2
1	0	0	0	0	1	0	0	0	0	2	0	1	0	0	1	0	0	0	0	0	1	0	1	0	0	1	2	1	0	0	0	0	0	0	0	0	4	0	1	2	0	1	1	0	0	0	1	2	1
1	1	0	1	0	2	0	2	3	3	1	0	2	0	0	1	4	0	2	1	3	1	1	2	5	2	2	0	1	3	0	2	1	2	0	0	3	1	0	0	1	0	1	2	0	0	0	1	2	0
0	1	1	1	0	4	2	1	1	1	0	3	2	0	0	1	1	0	0	0	2	4	0	2	2	0	1	0	0	2	2	1	0	1	1	0	0	2	0	0	1	0	0	1	0	0	0	0	1	0
0	0	0	1	0	0	1	1	2	0	1	0	0	0	2	2	0	1	0	0	2	1	0	0	1	0	0	0	0	0	1	2	0	0	1	0	0	0	0	0	0	1	0	0	0	0	0	0	2	0
0	0	1	0	1	0	1	0	0	0	1	0	1	0	1	0	2	0	2	1	0	1	0	1	1	0	1	1	0	0	1	1	0	1	0	1	1	1	0	0	0	1	0	0	1	0	0	0	3	1
0	1	0	0	0	0	1	1	0	1	2	0	0	1	1	1	0	0	0	1	2	1	2	1	1	0	1	2	1	4	4	1	1	1	1	1	0	3	0	1	0	0	1	1	1	0	0	0	0	0
2	0	0	0	1	2	1	2	1	2	1	0	0	0	0	0	0	0	1	0	1	3	1	1	0	1	3	0	4	3	0	3	1	2	0	0	2	1	1	0	0	1	3	2	0	0	0	0	1	0
1	0	2	0	0	2	2	1	1	1	2	2	2	1	1	0	0	2	0	0	6	0	1	4	2	3	1	1	1	0	0	1	1	1	0	1	0	1	0	0	1	0	2	0	2	0	0	0	0	1
0	2	0	0	2	0	1	1	0	0	1	1	0	1	0	1	0	1	1	1	0	1	1	1	0	1	1	0	1	2	1	1	0	1	1	0	0	3	0	0	1	1	0	4	1	0	1	0	0	1
1	2	0	0	0	0	1	0	5	2	0	0	0	1	1	3	2	3	1	0	1	1	1	1	1	1	1	0	1	2	0	0	0	2	1	0	0	0	1	0	1	2	2	3	0	0	0	0	1	1
0	2	0	0	0	2	1	2	0	1	1	0	1	2	1	2	1	1	1	1	1	0	1	4	0	1	3	4	0	0	1	0	3	1	2	0	0	1	2	0	1	2	2	2	0	0	0	0	0	1
0	1	1	0	0	1	1	1	1	1	1	0	0	1	1	1	0	0	2	0	0	1	3	3	1	1	1	0	3	3	2	2	1	0	2	0	1	1	0	1	0	0	1	1	1	0	0	0	0	0
2	0	1	1	0	1	0	2	0	3	1	1	1	0	0	0	0	0	1	1	0	0	3	0	1	1	4	0	1	2	0	1	2	0	0	0	0	2	0	1	2	0	0	0	0	0	1	1	0	0
0	1	3	0	0	0	0	1	1	0	0	1	0	2	1	2	1	2	0	0	1	0	0	0	1	0	4	1	1	0	1	1	1	0	0	0	3	0	1	1	1	0	0	6	1	0	0	0	0	0
0	1	0	1	1	0	0	0	2	0	0	0	1	1	0	0	0	0	0	1	0	0	0	1	1	0	2	1	0	3	0	3	0	2	1	0	0	0	0	0	0	0	0	0	0	0	1	2	0	2
0	0	0	2	0	0	0	3	0	3	2	2	1	0	0	1	0	0	0	0	0	0	0	2	1	1	0	0	0	0	0	2	1	0	0	0	0	2	0	0	0	1	0	1	1	0	2	0	2	2
0	0	1	0	0	0	1	1	0	1	0	0	0	0	3	0	1	0	1	1	0	2	0	0	0	0	2	3	1	0	1	0	2	0	1	2	0	0	0	1	0	0	0	1	0	0	0	0	1	2
1	1	0	1	2	1	1	0	1	2	1	0	2	1	0	0	0	1	0	1	1	0	0	1	2	0	3	0	1	2	2	5	0	1	2	1	0	3	1	0	1	0	0	2	0	0	1	0	1	1
2	1	2	0	0	1	0	2	1	1	3	1	1	2	1	0	0	3	1	1	4	4	0	2	1	0	1	0	1	4	2	4	0	1	1	1	1	1	1	1	0	0	1	4	0	0	2	1	0	0
1	0	1	0	0	3	2	2	2	0	3	0	1	0	0	1	1	1	0	2	4	1	1	1	2	0	3	1	1	1	0	0	1	1	2	1	2	1	0	0	0	0	0	0	2	0	1	0	1	1
0	0	1	0	0	1	0	0	1	1	1	0	0	0	0	1	1	1	0	0	0	1	0	3	0	0	2	1	0	1	0	2	1	1	0	1	0	1	1	0	0	1	1	1	0	0	0	0	2	1
0	4	2	0	0	0	1	3	2	4	4	0	1	1	0	2	2	1	1	2	3	0	0	0	1	0	3	4	2	3	2	4	0	1	2	0	1	0	0	1	1	1	0	0	0	0	4	1	2	1
0	1	0	0	0	0	0	0	1	0	0	2	1	0	0	1	0	0	0	0	1	1	1	0	1	2	2	1	0	0	0	0	1	1	1	2	1	1	0	0	0	0	0	2	1	0	1	1	0	0
2	2	1	0	0	0	0	1	0	1	1	0	0	1	0	1	0	0	0	2	2	1	0	1	1	0	2	0	0	1	0	1	0	0	1	0	1	0	1	0	0	0	0	0	1	0	1	0	1	0
0	1	1	0	0	0	1	1	3	1	0	0	0	0	1	0	0	0	0	1	0	2	1	1	0	1	1	2	1	3	0	4	0	1	0	0	0	0	0	1	0	2	0	0	0	0	1	0	0	0
1	2	1	0	0	0	0	0	0	1	1	0	1	0	2	0	1	1	1	0	0	4	2	0	1	2	1	1	1	2	0	2	1	1	2	1	0	0	0	0	0	0	1	2	0	0	0	0	0	0
0	1	0	0	0	0	0	0	2	0	1	0	1	0	0	3	0	1	0	1	2	1	0	1	0	1	1	0	0	1	0	1	1	1	1	0	1	0	0	0	2	0	1	1	0	0	0	0	0	0
2	0	1	0	0	0	2	0	1	0	1	0	0	0	1	0	1	1	1	2	0	1	1	0	0	1	4	0	1	1	1	2	0	0	0	0	2	1	0	1	0	0	0	0	0	0	0	2	0	0
1	2	0	0	0	0	0	1	0	0	1	0	0	0	0	1	1	2	2	2	2	0	1	2	0	0	0	0	2	3	0	0	3	0	2	0	0	0	0	0	1	0	0	0	0	0	0	1	0	0
2	0	1	1	0	2	1	0	0	2	1	0	3	0	2	0	0	2	1	1	0	2	2	1	2	2	1	1	1	0	2	2	0	0	0	0	1	1	0	2	1	0	0	3	2	0	2	1	2	1
0	0	1	1	0	0	1	0	2	2	0	0	1	2	0	0	1	0	1	0	1	3	0	3	1	0	1	1	0	1	1	1	0	0	3	0	1	2	0	0	0	1	1	1	0	0	1	2	0	2
2	4	0	0	0	2	3	1	0	1	0	2	0	0	1	0	1	0	1	0	0	3	1	1	2	1	2	2	0	2	2	1	0	0	2	0	0	4	0	0	2	0	0	3	2	0	0	1	0	1
0	0	1	0	0	0	0	1	0	2	2	0	0	3	0	2	0	0	0	2	1	2	1	2	1	0	2	0	0	0	4	2	1	0	0	0	2	0	1	0	0	1	0	0	1	0	0	0	4	1
0	1	0	0	0	2	1	0	1	1	4	2	2	0	2	0	1	1	1	1	0	1	1	0	1	0	0	2	2	1	0	3	0	0	0	0	1	1	2	1	1	1	1	0	2	0	1	0	0	2
2	0	1	0	1	0	2	1	2	2	1	2	1	1	0	1	1	1	0	0	0	1	1	1	1	2	2	2	0	1	0	1	0	1	0	1	0	1	0	1	0	2	1	1	0	0	2	1	0	1
0	1	0	0	0	2	1	0	2	2	0	1	1	3	2	0	2	1	3	0	1	1	0	0	0	0	2	1	1	1	1	3	0	0	0	1	1	2	0	0	0	0	1	1	1	0	0	1	0	0
0	2	0	1	0	0	0	2	1	1	0	1	0	0	0	1	0	3	1	0	1	2	0	2	3	0	0	1	0	0	1	0	0	2	1	0	0	1	1	1	1	0	1	0	1	0	1	0	0	0
2	1	3	1	0	1	1	1	1	1	0	1	2	4	1	3	1	1	2	0	1	0	0	2	1	0	0	2	0	2	2	2	0	0	1	1	1	2	0	0	0	0	0	0	1	0	0	0	1	1
2	4	0	2	0	0	1	2	1	1	0	2	1	1	2	2	1	1	0	3	1	2	0	1	1	0	0	1	0	1	0	3	3	1	1	0	0	0	0	1	0	0	0	0	1	0	0	0	1	2
0	1	0	0	1	0	1	1	0	0	2	1	0	0	1	1	1	1	0	1	4	0	1	3	0	0	0	0	1	1	1	2	0	0	1	2	2	0	0	1	1	1	1	1	0	0	0	0	1	0
2	1	1	1	0	1	4	2	0	3	0	0	2	1	1	1	1	2	1	0	1	0	2	1	3	0	1	2	1	1	1	3	1	1	1	0	1	2	0	2	1	0	1	0	0	0	1	3	1	1
0	1	1	2	0	0	1	0	1	0	2	1	1	0	0	1	0	0	1	0	1	0	1	0	1	3	1	0	0	0	0	4	1	1	0	0	2	1	0	0	1	0	1	0	0	0	0	1	1	1
0	0	0	0	0	0	1	2	1	0	1	2	1	1	0	0	1	0	2	1	1	1	1	1	1	0	0	1	1	2	1	2	0	0	1	1	0	2	0	1	0	0	0	2	0	0	0	1	0	0
1	0	1	2	0	2	1	1	1	1	1	0	4	2	0	3	0	1	1	2	1	0	2	0	0	0	2	1	0	0	1	2	0	2	1	1	1	1	0	1	0	0	1	1	1	0	0	0	0	0
1	0	1	1	1	0	2	1	0	1	0	0	1	0	0	0	1	2	0	1	0	1	0	4	1	1	2	0	1	0	0	2	0	2	0	1	0	3	2	0	0	1	2	3	1	0	0	0	0	0
0	2	0	0	0	0	1	0	1	2	1	1	1	1	0	0	0	2	1	4	3	0	2	0	1	1	1	0	0	3	0	1	2	0	0	0	1	1	0	0	1	1	1	0	0	0	2	1	1	0
0	1	1	1	2	2	2	2	0	1	1	0	1	0	2	0	0	0	2	0	0	1	0	0	1	3	0	0	2	1	0	3	0	3	1	0	1	3	0	0	0	1	0	2	1	0	0	0	0	0
1	0	0	1	0	0	0	0	1	1	2	3	3	3	0	1	3	3	0	2	2	0	1	0	1	0	3	0	2	1	1	0	0	2	0	0	2	1	1	0	1	3	0	1	0	0	0	0	0	1
0	0	0	0	0	0	1	0	1	1	0	0	0	1	0	0	1	0	1	1	1	0	1	0	1	1	1	1	3	1	0	1	1	0	0	1	1	2	0	0	1	0	1	0	0	0	0	1	2	1
1	0	0	2	0	0	0	0	0	3	1	0	1	0	0	0	2	0	0	1	3	0	0	0	1	2	0	1	0	0	1	1	0	0	0	2	1	0	0	1	0	0	0	2	0	0	0	0	1	0
0	1	2	3	3	0	2	0	1	0	3	0	1	0	0	2	1	2	0	1	1	0	2	2	0	1	0	0	2	1	1	2	0	4	2	2	2	0	0	0	2	0	2	1	1	0	1	1	1	0
0	0	2	2	0	3	4	2	0	1	0	0	1	0	1	1	1	1	0	2	1	0	1	5	1	1	3	0	0	1	1	2	0	3	1	1	1	2	2	0	0	1	0	3	0	0	1	0	1	1
1	0	1	0	0	0	1	1	2	1	0	1	2	0	0	0	1	1	0	3	3	2	1	4	0	1	0	0	1	2	1	0	0	0	0	0	2	1	0	0	0	1	0	1	0	0	1	0	2	1
0	2	0	0	0	3	1	0	0	4	1	1	2	2	0	0	1	1	1	0	3	2	1	3	0	1	5	0	1	2	2	2	0	1	0	1	1	1	1	1	0	2	0	0	0	0	1	0	1	1
1	1	1	0	0	0	0	2	1	2	0	0	1	2	1	1	0	1	2	0	1	1	1	1	0	0	0	2	1	4	0	1	0	0	0	1	2	1	1	0	0	1	0	2	0	0	1	0	0	1
3	2	1	1	0	2	1	1	2	2	2	1	2	1	1	0	0	1	1	1	1	3	4	2	2	1	2	1	0	1	0	2	1	0	0	0	1	2	0	0	1	1	2	0	1	0	2	0	2	0
2	0	1	0	0	1	0	2	1	0	2	2	1	0	0	4	2	0	0	0	1	0	0	2	1	0	1	2	1	1	1	1	0	0	4	1	1	0	0	0	2	0	0	1	1	0	0	0	1	2
1	0	1	0	0	0	1	1	2	0	1	0	0	0	0	0	0	2	1	1	0	0	2	1	2	0	1	0	2	1	1	3	0	1	0	1	0	1	0	0	0	0	1	1	1	0	0	0	0	1
1	1	1	0	1	0	3	0	1	1	1	0	1	2	0	1	1	1	1	0	3	0	0	1	2	0	1	1	0	1	1	2	1	2	1	0	0	0	1	0	1	1	0	1	0	0	0	1	1	0
1	0	0	0	0	2	0	1	0	2	1	1	0	3	1	0	0	0	0	1	3	5	1	2	1	1	0	0	2	0	1	0	0	0	1	0	1	0	0	1	1	0	0	1	0	0	1	1	2	0
0	1	1	0	0	3	1	1	0	1	1	0	0	1	0	1	1	1	1	0	1	0	0	0	0	0	0	1	0	1	1	0	0	0	0	0	0	0	0	0	0	0	0	1	0	0	0	1	0	0
0	3	1	1	1	3	1	1	5	2	0	1	1	1	1	3	3	0	1	2	0	0	2	1	2	0	2	0	2	2	1	0	1	0	1	1	1	2	1	0	2	0	2	2	0	0	0	1	0	0
1	0	0	0	0	2	3	1	1	1	2	0	1	0	0	0	0	0	1	2	1	2	3	1	1	1	2	0	1	0	0	0	0	0	0	0	0	1	0	1	0	2	1	2	1	0	1	2	1	0
2	0	1	0	2	0	1	1	2	0	2	0	3	1	3	1	1	3	0	0	1	0	0	1	3	1	2	1	0	1	0	1	1	2	1	1	0	0	0	0	2	1	1	2	0	0	0	2	2	1
2	2	0	0	0	0	1	1	0	1	0	0	2	0	0	0	0	1	1	0	0	0	0	1	0	1	1	0	0	0	1	2	1	1	0	0	0	0	0	0	0	2	1	1	1	0	0	1	1	0
2	2	3	2	0	2	0	0	1	2	0	0	0	1	2	1	1	2	0	1	0	1	1	1	1	2	5	1	0	2	1	0	1	2	0	1	0	1	0	1	1	3	0	1	0	0	0	1	1	1
2	1	3	0	1	1	2	4	2	2	1	0	2	0	1	1	1	1	3	3	2	1	0	2	0	0	1	0	0	3	1	2	0	0	1	1	1	0	0	1	0	2	2	2	0	0	0	0	0	1
0	2	4	2	1	1	3	1	1	0	3	2	3	0	0	1	0	1	0	0	3	2	2	1	1	2	0	0	0	0	2	1	0	1	1	1	1	2	0	0	1	0	1	1	0	0	2	0	1	1
3	2	0	1	2	0	4	2	1	1	1	1	4	1	0	0	0	3	2	1	2	1	1	2	1	3	2	1	1	2	3	1	0	1	0	0	2	3	1	0	1	0	0	0	0	0	0	0	0	1
3	1	2	2	3	3	1	0	1	2	2	2	0	0	0	0	0	2	0	2	0	1	1	1	0	0	1	1	0	1	2	1	2	0	1	0	0	1	0	0	0	2	2	1	0	0	0	2	1	0
0	0	1	0	1	0	0	0	0	0	0	0	1	0	1	0	0	0	0	0	0	0	0	0	0	1	0	0	0	0	0	0	0	0	0	0	0	0	0	0	0	0	0	0	0	0	0	1	0	0
0	0	0	0	0	0	0	0	0	0	0	0	0	0	0	0	0	0	0	0	0	0	0	0	0	0	0	0	0	0	0	0	0	0	0	0	0	0	0	0	0	0	0	0	0	0	0	0	0	0
0	0	0	0	0	0	0	0	0	0	0	0	0	0	0	0	0	0	0	0	0	0	0	1	0	0	0	0	0	0	0	0	0	0	0	0	0	0	0	0	0	0	0	0	0	0	0	0	0	0
0	0	0	0	0	0	0	0	0	0	0	0	0	0	0	0	0	0	0	0	0	0	0	0	0	0	0	0	0	0	0	0	0	0	0	0	0	0	0	0	0	0	0	0	0	0	0	0	0	0
1	0	0	1	1	2	0	0	0	0	0	0	0	0	1	1	0	0	0	1	0	1	0	1	0	0	0	0	1	1	1	0	0	1	0	0	0	0	0	1	1	0	0	0	1	0	0	1	0	2
0	0	0	0	0	0	0	0	0	0	0	0	0	0	0	0	0	0	0	0	0	0	0	0	0	0	0	0	0	0	0	0	0	0	0	0	0	0	0	0	0	0	0	0	0	0	0	0	0	0
1	0	1	0	0	0	0	0	0	0	0	0	0	0	0	0	0	0	0	0	0	0	0	0	0	0	0	0	0	0	0	0	0	0	0	0	0	0	0	0	0	1	0	0	0	0	0	0	0	0
0	0	0	0	0	0	0	0	0	0	0	0	0	0	0	0	0	0	0	0	0	0	0	0	0	0	0	0	0	0	0	0	0	0	0	0	0	0	0	0	0	0	0	0	0	0	0	0	0	0
0	0	0	0	0	0	0	0	0	0	0	0	0	0	0	0	0	0	0	0	0	0	0	0	0	0	0	0	0	0	0	0	0	0	0	0	0	0	0	0	0	0	0	0	0	0	0	0	0	0
0	0	0	0	0	0	0	0	0	0	0	0	0	0	0	0	0	0	0	0	0	0	0	0	0	0	0	0	0	0	0	0	0	0	0	0	0	0	0	0	0	0	0	0	0	0	0	0	0	0
0	0	0	0	0	0	0	0	0	0	0	0	0	0	0	0	0	0	0	0	0	0	0	0	0	0	0	0	0	0	0	0	0	0	0	0	0	0	0	0	0	0	0	0	0	0	0	0	0	0
0	0	0	0	0	0	0	0	0	0	0	0	0	0	0	0	0	0	0	0	0	0	0	0	0	0	0	0	0	0	0	0	0	0	0	0	0	0	0	0	0	0	0	0	0	0	0	0	0	0
0	1	4	0	0	1	0	0	0	0	0	0	0	0	1	0	0	1	0	0	1	0	0	0	0	0	1	0	0	0	0	0	0	0	0	0	1	1	0	0	0	0	0	0	0	0	0	0	0	0
2	4	3	0	1	2	2	0	0	2	1	0	2	0	1	1	2	1	0	4	1	0	0	0	0	0	1	0	0	0	0	1	1	1	1	0	1	1	1	0	1	0	0	0	1	0	0	2	0	0
0	3	2	1	1	1	1	0	1	4	3	1	1	1	1	1	3	0	2	3	1	4	3	2	1	0	2	2	1	2	1	2	0	1	1	1	0	2	0	2	0	0	1	3	0	0	1	1	0	0
1	1	2	1	0	3	2	1	0	1	0	1	0	0	1	2	1	1	1	2	1	2	0	2	6	3	1	0	2	0	0	0	2	0	2	1	0	0	0	0	1	0	2	0	0	0	0	0	2	0
0	0	1	2	0	0	1	3	1	2	0	1	0	0	1	0	1	1	1	1	2	1	0	2	1	0	1	0	3	1	0	1	1	0	0	1	1	0	0	1	0	1	0	2	1	0	0	0	1	0
1	1	1	0	0	1	0	2	2	0	2	1	3	1	4	0	1	1	0	3	1	3	0	2	3	0	1	1	1	5	0	3	2	1	1	0	6	4	0	0	1	0	2	2	0	0	0	2	1	2
1	2	1	1	0	1	2	1	2	2	0	0	3	0	0	2	2	0	1	1	3	1	1	1	2	0	0	2	1	3	3	1	0	2	2	0	0	2	0	2	1	0	1	2	0	0	0	0	1	0
2	1	2	1	1	0	2	0	0	0	1	2	1	0	2	0	1	0	0	1	1	2	0	0	0	1	0	2	3	3	1	0	0	1	1	1	2	2	2	0	0	2	2	0	1	0	1	1	0	0
0	0	2	0	0	1	0	2	2	3	1	0	1	0	1	1	2	1	2	0	2	0	0	1	1	1	2	0	1	1	0	1	0	0	1	1	2	1	0	0	0	0	2	0	0	0	2	1	0	1
3	0	1	2	0	1	1	1	4	1	1	1	2	1	1	1	0	1	0	3	1	1	0	3	1	0	1	0	0	2	1	0	0	1	0	0	1	0	1	0	2	2	1	1	0	0	2	1	1	1
3	0	1	0	0	2	0	2	1	1	2	2	3	1	0	1	0	0	0	1	2	3	1	0	2	0	5	0	3	0	0	1	0	0	1	1	2	1	0	0	0	0	0	1	0	0	2	0	1	1
3	2	1	0	1	3	0	4	1	2	2	2	1	3	1	0	0	0	3	1	4	3	0	0	0	2	3	0	0	0	1	1	3	1	0	0	1	1	3	0	1	0	0	0	1	0	1	0	0	1
1	0	0	0	1	3	1	0	1	2	1	1	1	1	2	0	0	0	0	1	0	0	0	1	0	0	2	3	1	1	0	0	0	0	1	1	0	0	0	0	0	1	0	0	0	0	3	1	1	0
0	0	1	1	1	0	1	2	2	3	0	1	2	0	1	2	1	1	4	1	2	0	0	1	0	1	3	1	1	0	2	3	2	1	0	1	0	2	0	0	2	0	0	0	0	0	0	0	1	3
2	1	1	1	0	1	1	0	2	1	1	0	0	0	0	0	0	2	0	2	0	1	1	2	1	2	1	1	0	0	2	2	0	0	1	2	3	4	1	0	2	0	0	1	0	0	0	0	0	0
1	2	0	0	0	0	0	1	0	1	0	1	2	1	0	1	0	1	1	1	1	1	1	1	2	0	1	2	1	1	2	1	0	0	2	0	1	0	0	0	1	1	0	1	0	0	0	1	2	1
1	0	2	1	0	1	2	2	2	2	1	1	2	4	0	3	1	0	1	1	3	4	0	2	1	0	3	1	2	2	1	1	1	0	1	2	2	1	1	0	1	2	0	1	0	0	1	1	2	0
3	2	0	1	0	2	2	3	1	0	3	2	2	1	1	1	3	1	1	0	2	2	0	2	4	2	3	3	0	1	3	1	1	0	1	1	1	4	0	0	1	2	0	1	2	0	0	4	1	1
4	0	0	0	0	0	1	2	2	1	1	1	1	0	3	2	3	0	1	1	2	0	0	1	0	0	1	1	1	1	0	2	0	1	2	1	2	0	0	1	1	0	1	1	0	0	0	2	0	2
1	4	1	4	0	2	1	2	1	0	1	1	3	1	0	1	1	2	1	1	0	0	0	1	1	0	1	3	1	1	1	0	1	0	0	0	0	1	0	1	0	1	0	0	0	0	2	0	1	0
1	4	2	0	0	2	1	0	4	0	3	6	0	1	1	1	2	2	3	1	0	1	3	4	5	1	3	2	0	1	1	1	1	1	0	0	1	0	0	0	1	1	1	2	1	0	1	0	3	2
1	1	0	1	2	2	1	2	2	0	0	0	1	1	0	0	0	0	2	1	0	2	0	1	2	0	2	1	1	3	0	2	0	0	0	1	0	1	1	1	1	0	0	0	0	0	1	0	0	1
4	3	3	1	1	2	0	1	1	3	1	1	0	1	1	1	1	0	1	1	1	2	3	3	1	1	2	2	0	2	2	3	1	0	1	2	4	3	1	1	2	1	4	0	1	0	0	0	1	0
0	1	0	0	0	0	0	1	1	2	2	0	2	0	0	1	1	0	0	1	3	1	1	0	0	1	0	0	1	0	1	1	0	1	0	0	0	1	1	1	0	1	1	1	0	0	0	0	0	1
1	1	0	0	0	0	3	3	0	0	2	2	0	0	0	0	0	0	0	1	1	1	0	3	2	1	4	1	1	3	1	2	0	2	0	0	0	0	0	1	1	1	1	0	0	0	0	0	0	1
0	1	0	0	0	4	1	3	1	4	1	2	1	0	1	0	0	0	1	1	3	1	0	1	0	1	3	1	1	4	0	1	0	3	0	1	2	1	0	1	0	0	0	2	2	0	0	0	2	0
0	1	0	0	0	2	3	0	2	0	4	3	1	1	1	1	3	0	1	0	3	0	1	1	1	0	2	0	1	1	1	3	1	0	0	0	1	2	3	2	0	1	2	3	0	0	0	1	0	2
1	3	1	1	1	1	1	0	0	2	0	2	1	1	2	2	1	2	0	1	0	0	0	1	1	0	2	1	0	1	0	2	1	1	1	2	2	0	0	0	0	0	0	0	0	0	0	1	0	1
0	0	0	1	1	1	1	0	1	2	2	3	2	2	0	0	2	1	1	0	3	0	1	1	3	1	0	0	2	3	1	3	0	0	1	0	0	1	1	1	0	1	1	0	0	0	0	1	1	0
0	1	0	0	1	1	1	0	1	0	0	0	1	0	0	3	0	2	0	1	1	0	0	0	2	1	0	0	0	0	0	0	2	0	0	0	0	1	0	0	1	1	2	0	0	0	0	0	0	0
1	0	1	0	0	0	2	2	4	2	1	0	2	0	1	3	1	1	0	1	1	0	3	3	2	2	2	2	2	2	0	2	1	1	1	2	0	2	0	1	0	0	1	2	0	0	0	1	1	0
0	2	0	1	0	0	3	0	2	4	0	1	0	0	1	0	3	0	1	0	2	2	0	0	2	0	1	0	1	3	1	2	1	0	0	1	3	2	1	0	1	0	0	0	0	0	0	2	0	0
1	0	2	1	0	2	1	1	2	1	0	1	1	1	0	3	1	2	3	2	2	4	1	2	2	2	3	0	0	3	2	0	1	3	1	0	1	2	1	0	0	2	0	0	0	0	1	1	2	1
1	3	3	0	0	2	2	2	1	1	2	1	3	5	2	1	3	1	1	2	1	1	1	6	2	0	0	3	2	0	2	2	1	1	0	0	0	0	1	0	1	0	2	3	1	0	2	2	0	1
0	2	1	0	0	1	0	0	0	2	2	0	0	0	2	1	0	1	1	1	2	4	2	0	1	1	2	2	0	3	1	1	1	0	1	0	0	0	0	0	1	2	1	1	0	0	1	0	0	1
1	1	2	0	1	0	3	4	4	1	0	1	2	1	3	3	1	1	1	1	1	2	1	4	5	1	4	3	0	1	1	1	2	1	1	0	1	2	0	2	1	4	0	3	0	0	0	2	0	1
1	0	3	0	0	1	0	1	3	3	2	2	1	0	1	2	0	2	1	1	0	2	2	1	2	2	2	1	1	1	2	1	4	0	1	2	1	1	2	0	2	0	2	4	1	0	1	0	1	1
1	1	2	0	1	1	2	1	1	2	3	1	1	2	1	1	0	0	1	3	0	0	0	1	1	1	1	2	0	0	1	1	1	2	3	3	2	2	0	0	0	1	0	3	1	0	0	4	2	0
1	1	0	1	1	1	0	0	0	0	1	1	5	1	2	1	2	2	1	2	0	0	1	0	3	0	1	1	0	1	1	1	1	0	0	0	1	0	0	1	0	2	0	1	0	0	1	4	0	0
1	0	0	0	1	1	1	0	0	0	0	1	2	0	2	0	3	2	0	1	3	0	3	2	0	4	1	1	3	0	0	1	1	2	1	1	1	2	0	0	1	2	1	2	0	0	0	0	0	1
0	0	0	0	0	0	0	2	1	1	4	1	1	1	1	2	4	0	1	0	1	3	1	1	2	0	2	1	0	2	1	1	1	2	1	2	0	1	0	1	0	1	0	1	1	0	0	0	0	1
0	0	2	0	1	3	2	3	0	5	2	3	1	1	1	4	1	4	1	1	3	1	2	1	2	2	3	0	1	1	2	1	1	5	0	0	2	0	0	2	2	1	1	2	0	0	0	3	0	1
0	1	1	1	2	2	1	2	2	5	5	1	1	1	0	3	0	1	4	3	2	3	1	3	3	4	5	2	1	2	3	1	0	0	1	1	0	5	1	0	1	0	0	1	1	0	0	2	1	1
0	3	0	0	0	0	2	0	1	1	1	1	2	1	1	1	2	0	0	3	1	2	2	2	4	1	1	0	1	1	2	2	1	0	0	0	0	0	1	1	1	2	1	1	1	0	2	3	0	2
2	0	0	0	1	0	0	1	1	0	2	0	1	0	1	3	0	0	1	0	0	1	2	2	2	2	3	1	2	1	0	1	1	3	0	0	2	0	0	1	1	1	1	1	2	0	1	0	1	3
1	0	1	0	1	0	1	1	5	0	1	1	2	3	0	0	1	1	1	0	2	0	0	1	1	0	2	0	1	0	2	4	0	1	1	3	0	2	1	0	0	1	1	2	0	0	0	0	2	0
2	1	0	0	0	1	1	0	2	0	3	2	1	1	0	2	0	2	1	0	0	1	3	1	0	1	2	1	1	0	0	0	2	1	3	1	0	2	0	0	0	2	1	0	0	0	1	1	1	0
1	0	0	0	0	0	1	0	1	0	0	0	0	0	0	0	0	0	0	1	2	1	1	1	0	0	2	0	2	2	0	1	0	2	0	0	3	2	0	0	0	0	1	1	0	0	1	0	2	0
1	1	0	0	1	0	2	0	1	0	2	0	1	0	1	0	0	0	1	2	2	1	1	0	3	0	1	1	1	2	1	1	0	1	1	2	2	1	0	1	1	0	1	1	1	0	1	1	1	0
1	1	0	2	1	0	0	4	2	2	2	3	2	2	1	0	1	1	1	0	1	2	2	0	3	2	0	2	1	2	1	3	1	2	2	1	2	1	0	2	2	1	3	1	1	0	1	0	1	3
1	0	1	0	0	0	2	0	0	3	2	1	1	2	1	2	3	1	3	2	1	2	0	2	2	0	2	1	1	1	1	3	2	2	2	0	1	1	0	1	0	1	1	0	0	0	1	1	0	0
0	0	0	0	0	1	1	2	1	0	4	2	2	1	2	0	0	0	0	2	2	2	0	0	0	1	1	1	0	0	1	1	1	2	0	1	1	2	2	0	1	0	1	1	1	0	0	3	1	1
0	1	2	0	0	0	0	0	0	0	2	1	0	1	2	0	1	0	0	1	0	2	3	2	0	0	1	1	1	1	3	2	1	1	0	0	1	0	0	0	1	2	0	2	0	0	0	0	2	0
0	1	2	0	1	1	0	0	2	2	0	1	0	1	0	1	2	1	0	1	1	4	3	3	2	1	3	1	4	1	4	5	1	0	2	5	2	1	0	1	1	1	1	0	1	0	1	2	0	2
1	2	1	0	0	3	1	0	0	0	1	0	1	1	0	2	0	1	2	0	1	0	2	2	0	0	1	1	1	2	1	4	0	1	0	1	0	3	0	2	1	1	2	1	1	0	0	2	0	1
1	0	2	1	0	1	1	1	1	0	1	0	0	1	1	0	1	1	2	1	0	0	0	1	0	1	1	0	1	1	0	0	1	0	1	0	1	2	0	1	0	0	0	1	0	0	0	1	0	1
1	0	2	0	0	0	1	0	2	1	2	1	1	2	3	2	1	0	1	2	2	2	0	2	3	0	4	1	1	4	1	2	1	0	0	1	0	2	2	1	2	3	2	1	0	0	0	1	2	2
0	0	0	0	0	1	0	1	0	0	0	0	1	0	2	0	0	1	1	0	0	1	1	2	0	2	1	1	0	1	0	1	0	0	1	2	1	0	0	1	0	0	0	0	0	0	0	2	1	1
0	0	0	2	0	0	1	1	0	2	2	0	1	1	1	0	0	1	0	2	0	3	1	0	0	2	4	0	0	1	0	0	1	2	1	0	1	2	0	0	4	1	0	3	0	0	0	1	2	0
0	1	1	0	0	1	1	0	0	1	0	2	0	0	0	1	1	0	1	2	4	3	0	0	2	2	1	0	1	3	2	0	0	1	0	0	2	0	0	0	2	0	0	1	0	0	0	2	0	2
0	0	0	0	0	0	0	0	0	0	0	0	0	0	0	1	0	0	0	0	0	0	0	0	0	0	0	0	0	0	1	0	0	0	0	0	0	0	0	0	0	0	0	0	0	0	0	0	0	0
1	0	2	0	1	0	2	0	1	2	1	1	0	1	0	0	1	1	1	2	1	4	1	1	1	1	2	1	0	0	1	4	1	1	0	0	0	0	2	0	0	0	1	1	1	0	0	0	1	2
0	1	0	2	1	1	1	1	1	0	0	1	1	0	0	0	1	1	0	1	2	1	0	2	1	0	0	2	1	1	1	2	2	1	2	2	1	0	0	0	0	3	1	2	0	0	0	1	0	2
1	0	0	0	0	1	1	1	3	3	0	1	2	0	1	2	1	2	2	2	2	3	3	1	1	0	1	2	1	2	1	1	1	2	0	1	0	1	1	0	1	1	1	1	0	0	1	3	1	0
2	2	1	2	0	2	0	1	1	5	0	1	2	0	1	3	0	0	2	1	0	2	1	1	0	0	0	0	1	1	3	2	1	1	2	0	1	0	0	1	1	0	1	0	1	0	1	0	0	1
1	0	3	0	0	1	1	1	0	0	1	0	1	1	0	2	1	1	3	0	4	2	1	1	5	1	3	3	2	5	1	1	0	0	0	1	0	1	1	3	2	1	1	3	3	0	3	2	0	0
1	1	4	3	0	1	2	1	1	1	1	0	1	0	0	1	1	2	2	1	1	2	0	1	2	0	1	1	1	2	0	3	0	3	0	1	1	2	0	1	0	1	1	3	0	0	0	0	2	0
1	2	1	0	1	0	0	1	4	1	1	1	2	2	2	2	0	1	0	2	3	0	0	0	1	1	3	1	1	1	0	2	0	1	0	1	3	4	2	1	0	2	0	1	1	0	0	1	2	2
1	0	1	1	1	0	2	1	0	1	2	1	1	1	1	1	1	2	1	2	0	0	1	0	0	1	4	0	0	3	0	1	0	0	0	1	2	2	0	1	3	3	0	2	0	0	0	1	1	1
1	1	0	0	0	1	1	1	0	1	3	0	1	1	1	1	0	0	1	1	1	0	0	2	2	3	1	0	1	2	1	0	1	0	0	0	1	0	0	1	2	2	1	2	0	0	0	0	0	1
1	3	0	0	0	0	1	1	3	2	4	1	0	2	2	1	1	1	0	2	1	2	3	3	0	0	2	4	1	2	1	3	4	1	2	1	2	1	0	2	2	1	0	2	0	0	2	2	2	0
0	1	0	0	0	2	4	2	2	1	2	2	2	1	0	1	0	1	1	1	4	0	2	0	1	2	3	3	0	0	1	1	1	1	2	2	0	2	2	2	1	1	0	2	0	0	0	1	3	3
0	1	0	0	0	0	1	1	3	2	2	1	0	0	2	1	1	1	0	0	0	1	1	1	2	2	3	1	2	1	1	0	0	1	0	0	1	0	0	1	0	0	1	0	0	0	0	1	0	1
2	0	0	0	1	1	1	0	1	1	0	0	2	0	1	0	0	1	3	2	0	1	2	1	1	0	4	1	2	2	1	1	0	1	1	0	3	1	0	1	0	0	0	0	1	0	0	0	3	0
0	1	4	1	0	2	1	0	0	0	1	0	0	1	0	1	2	0	0	1	0	2	0	0	1	2	1	2	2	2	0	2	2	1	0	0	0	1	0	0	1	1	1	1	0	0	0	0	0	0
0	3	2	1	1	0	0	2	5	2	2	3	3	0	0	4	3	1	3	2	0	0	3	1	4	2	3	1	0	2	1	1	1	1	2	3	3	1	0	0	3	2	3	4	0	0	1	2	0	1
2	3	0	0	0	0	2	2	1	0	0	2	1	2	1	0	1	1	0	2	0	0	3	2	4	3	0	1	1	0	1	4	0	2	1	1	3	1	1	2	2	1	3	2	0	0	1	0	0	2
1	0	1	0	0	0	1	2	1	1	1	2	1	0	0	2	3	1	1	0	2	4	2	1	0	1	5	0	1	3	3	2	0	2	1	1	1	2	0	1	1	1	1	2	0	0	0	0	4	3
1	2	2	1	0	2	2	1	2	4	3	1	1	0	2	2	2	0	1	2	2	0	2	0	2	0	2	3	2	3	2	2	0	1	2	1	2	2	0	3	0	0	2	3	1	0	6	2	3	1
0	2	2	1	0	0	1	1	2	0	0	1	2	1	0	1	2	1	0	1	1	4	3	3	1	2	5	0	1	0	4	4	4	1	1	0	1	1	0	0	0	0	3	1	0	0	0	1	3	0
1	2	2	0	0	1	0	0	3	1	1	0	1	0	1	0	1	0	0	1	2	1	1	2	0	1	3	2	5	2	1	3	0	1	1	0	3	2	1	4	0	0	0	2	0	0	0	2	1	1
3	0	1	2	0	2	1	1	1	3	3	2	3	3	3	1	2	1	1	2	5	4	0	5	1	1	2	3	1	3	2	1	2	3	1	2	4	4	0	0	1	1	2	5	2	0	2	4	2	1
2	1	1	1	0	3	2	1	2	4	3	2	4	2	1	2	3	0	2	1	3	0	2	2	3	1	1	1	2	3	1	4	0	2	2	3	4	2	0	2	0	1	2	0	0	0	0	5	3	1
1	0	0	1	1	0	4	0	2	0	2	1	0	1	1	0	0	3	1	0	0	2	0	0	2	1	3	6	0	3	2	2	4	2	3	0	0	3	1	0	0	2	0	1	1	0	1	1	1	1
1	0	1	1	0	2	0	0	1	1	4	3	3	1	2	0	2	2	0	1	0	2	0	1	0	1	1	1	2	3	1	1	0	1	1	0	2	1	0	1	0	0	1	3	0	0	0	1	0	1
1	1	1	0	0	1	1	0	0	5	2	2	2	0	3	1	0	2	1	1	1	0	1	2	0	0	1	2	0	2	1	0	0	0	2	0	1	3	2	0	0	1	1	1	0	0	2	2	1	1
1	0	0	1	0	1	2	0	0	0	3	1	0	0	1	0	1	2	0	0	0	0	0	1	1	1	0	0	1	1	1	2	1	0	2	0	0	1	0	1	0	0	0	2	2	0	2	1	1	0
0	1	2	1	0	5	1	2	1	2	0	0	1	0	1	2	0	1	0	2	2	1	0	1	0	1	2	1	0	1	0	1	3	5	1	1	3	3	0	1	1	2	2	2	1	0	0	0	0	0
0	2	0	0	0	1	0	1	0	1	0	1	1	3	1	0	3	0	2	0	1	2	1	2	2	1	2	4	0	3	3	2	2	2	2	0	0	3	1	2	0	2	2	4	1	0	2	1	1	4
0	1	1	2	1	0	1	0	1	1	4	1	0	3	4	2	1	1	1	1	2	1	2	1	3	1	3	1	1	4	3	0	2	1	2	1	2	3	0	0	3	0	1	6	1	0	2	2	1	1
2	1	2	1	2	1	3	2	1	2	1	2	2	0	1	1	1	2	0	1	2	1	1	1	4	0	3	0	0	4	1	2	1	3	2	0	1	0	0	2	2	1	2	5	1	0	0	0	3	1
0	2	3	0	0	1	1	0	3	1	3	2	3	2	1	3	2	1	0	1	1	2	1	3	3	0	3	3	1	3	1	3	0	5	0	2	0	3	1	3	2	3	1	4	1	0	1	2	1	3
0	1	1	1	1	1	1	2	0	2	1	0	1	0	0	0	1	3	2	1	3	3	1	0	5	0	2	0	0	5	2	6	1	2	1	1	0	1	2	1	0	1	2	4	0	0	1	3	1	3
0	0	3	1	1	1	1	3	2	2	0	1	1	0	1	1	2	1	2	1	5	0	2	3	2	1	3	2	3	2	0	1	0	1	0	0	0	2	0	4	1	0	2	0	0	0	0	0	0	1
1	1	2	0	1	3	4	1	1	0	2	1	1	2	2	0	2	6	1	0	1	2	3	2	5	1	5	2	1	6	2	4	0	0	1	0	4	1	1	0	2	0	2	4	3	0	2	1	1	2
0	1	1	1	0	0	2	2	3	2	2	2	1	0	1	0	2	1	1	0	3	4	0	4	1	0	1	1	2	3	1	1	1	2	0	1	1	3	0	2	2	1	4	2	0	0	0	2	1	3
1	0	1	0	1	1	1	1	2	1	1	1	3	3	2	1	1	1	0	2	0	4	2	3	3	1	2	0	3	2	4	5	1	0	1	0	0	2	4	1	2	4	2	4	2	0	0	0	1	0
0	0	0	0	4	1	0	1	2	5	1	2	5	3	1	1	3	3	1	4	2	5	1	5	4	3	4	1	3	9	4	4	3	4	1	2	2	7	0	2	5	1	3	7	1	0	1	4	2	2
3	0	1	1	0	1	1	0	3	0	1	1	2	1	2	2	3	2	1	0	1	1	0	1	3	1	1	1	0	3	0	1	2	2	0	0	1	2	1	2	2	0	3	2	1	0	1	1	2	0
2	2	0	2	1	1	2	4	5	2	4	4	5	3	3	5	3	2	2	1	5	4	2	5	3	1	8	4	3	6	4	7	2	3	3	5	3	7	2	4	1	9	4	7	1	0	1	4	3	1
0	2	2	0	2	1	1	2	1	1	0	1	2	1	1	1	2	2	3	0	1	3	4	1	1	0	0	3	1	3	1	1	2	2	4	2	2	5	0	0	1	2	2	4	0	0	2	1	2	3
0	2	1	0	0	3	3	1	2	1	2	0	1	1	0	1	2	2	1	0	4	1	2	1	1	4	1	0	1	5	2	5	3	3	3	1	4	3	2	3	5	4	1	1	2	0	0	3	3	1
1	1	2	0	0	0	2	0	3	0	2	0	0	1	1	0	0	2	2	0	1	4	2	2	3	3	7	2	0	2	3	5	3	2	1	1	2	0	1	0	1	4	2	4	2	0	2	7	4	2
2	1	1	2	0	1	2	0	1	2	0	1	2	1	3	0	0	0	1	0	3	0	0	0	5	3	4	1	1	3	2	4	4	3	1	1	4	3	1	4	2	7	2	3	0	0	0	4	2	2
0	0	1	1	0	2	2	2	1	2	5	2	5	2	4	1	3	1	3	2	1	4	2	4	3	0	3	1	0	3	2	6	1	4	1	1	2	7	3	0	5	4	2	3	2	0	8	3	1	3
0	1	1	1	0	0	0	0	1	1	1	2	0	0	0	1	0	3	3	0	1	4	3	1	4	3	6	2	2	3	2	1	1	3	1	0	4	2	0	1	1	1	3	1	1	0	5	2	2	4
1	1	0	0	2	1	2	0	2	1	2	0	1	0	0	1	3	2	0	1	1	2	0	0	1	0	1	2	2	1	0	4	1	0	1	0	3	7	2	4	1	6	3	5	2	0	3	3	4	1
0	1	1	0	0	2	1	1	0	1	0	1	2	1	1	1	2	2	0	0	4	2	1	2	2	1	4	1	1	2	3	6	2	2	1	1	1	0	1	2	4	7	4	7	1	0	2	2	3	1
3	1	4	1	2	3	0	1	1	5	1	1	4	4	0	2	5	4	2	4	4	3	2	8	4	5	2	2	2	4	4	8	3	5	3	2	4	7	2	4	5	8	5	7	3	0	6	4	5	10
3	0	3	2	1	0	1	3	4	1	1	3	4	1	2	2	3	2	1	3	1	1	0	2	6	1	7	1	3	2	3	4	3	1	3	1	5	2	2	5	1	2	6	6	9	0	4	6	6	4
0	2	3	1	0	0	2	3	3	1	2	4	3	2	4	0	2	2	2	1	3	2	2	2	2	3	10	3	5	8	4	7	6	3	1	2	2	4	1	4	3	5	5	7	4	0	3	4	3	3
1	0	0	0	1	0	0	1	1	2	0	1	2	1	4	2	4	1	3	0	1	2	1	1	1	3	1	2	2	1	2	0	3	2	2	1	0	1	3	2	2	1	2	2	0	0	0	2	0	2
2	2	3	1	2	2	0	1	3	0	4	1	3	3	1	1	3	2	2	3	5	3	2	2	7	3	5	3	2	5	3	4	1	2	2	3	2	4	2	2	5	7	5	9	2	0	4	3	6	4
0	2	3	3	0	1	1	2	2	3	1	1	1	1	4	3	2	0	0	3	3	3	1	3	4	2	5	3	1	2	2	3	1	3	1	2	3	7	2	1	4	3	5	8	2	0	4	2	3	5
1	1	3	1	1	1	3	2	3	5	6	5	4	1	3	4	2	2	4	1	4	3	1	5	5	1	3	2	3	7	5	7	2	1	2	4	1	7	2	2	3	1	4	5	2	0	1	4	5	4
4	2	0	3	1	0	6	1	4	6	3	4	2	2	2	0	4	2	2	1	1	0	2	1	1	3	4	3	1	3	3	3	2	0	2	1	2	3	1	1	4	2	1	2	2	0	2	2	1	4
1	3	4	0	0	0	2	1	2	3	3	0	4	1	0	0	0	0	0	1	5	3	2	1	4	3	5	1	4	2	1	3	0	0	4	2	3	4	1	0	1	0	4	2	0	0	0	0	3	2
2	3	4	3	1	3	6	1	5	10	4	3	4	3	3	5	4	6	1	2	3	7	6	6	3	2	8	2	2	9	2	7	4	2	7	1	3	6	2	2	2	2	4	5	3	0	4	7	6	3
3	1	3	1	0	2	1	1	1	2	3	1	0	1	2	1	2	1	1	1	1	3	1	3	1	1	4	3	1	2	3	3	2	3	1	3	1	2	1	3	2	4	2	2	0	0	1	4	3	0
1	3	4	3	0	6	1	1	3	4	3	3	3	1	2	0	1	0	1	1	5	4	2	2	2	1	1	3	1	1	2	4	5	3	0	2	5	2	1	1	1	3	3	3	1	0	2	2	2	0
1	3	6	1	2	3	6	4	4	6	6	1	2	0	1	7	6	2	3	3	2	5	1	5	2	2	6	3	0	3	5	4	2	2	3	0	1	5	2	4	1	3	3	7	1	0	2	4	2	2
1	1	4	2	2	2	2	4	5	5	2	2	3	3	5	1	2	3	2	2	4	2	4	5	3	4	3	1	3	4	5	5	0	1	3	4	2	3	1	2	4	2	1	4	2	0	1	2	2	1
2	6	3	2	6	3	3	3	3	4	2	0	4	5	2	4	4	4	1	3	4	5	3	6	4	5	4	0	2	5	1	3	1	1	0	1	1	3	0	2	3	3	3	3	3	0	4	3	3	3
3	4	5	4	2	7	3	1	5	5	6	2	1	1	1	3	3	0	1	2	3	0	2	3	3	3	5	7	4	2	3	2	3	3	1	2	3	3	1	1	3	2	2	4	1	0	2	4	6	6
1	2	6	1	3	8	2	1	6	2	2	2	4	2	1	3	0	4	7	2	4	2	1	5	1	3	2	2	0	2	2	5	1	1	2	2	0	1	1	2	3	2	1	1	1	0	3	1	3	4
5	9	5	3	2	6	11	2	4	2	7	1	1	3	4	2	1	3	2	4	2	8	2	6	2	4	4	3	3	4	2	5	5	2	0	1	2	6	2	4	2	3	5	3	0	0	0	5	10	3
0	10	7	2	2	9	6	4	5	5	2	3	4	2	6	4	4	5	3	2	3	6	0	3	4	2	4	3	1	4	2	6	3	2	0	0	2	4	0	2	1	6	4	4	2	0	2	4	2	4
3	7	6	3	4	6	3	6	3	5	3	5	3	1	1	1	5	3	1	3	1	3	2	4	1	1	3	1	3	8	4	6	2	1	1	3	3	2	6	4	0	0	0	1	2	0	1	3	1	4
7	6	11	4	0	4	5	4	6	10	6	0	4	1	2	4	3	1	3	0	3	1	2	4	1	1	7	2	3	1	3	5	1	1	3	0	2	2	0	3	2	1	2	4	2	0	0	6	2	1
1	0	0	0	0	0	0	0	0	1	0	0	0	0	0	0	0	0	0	0	0	0	0	0	1	0	1	0	0	0	0	0	0	0	0	0	0	0	0	0	0	0	0	0	0	0	0	0	0	0
0	0	0	0	0	0	0	0	0	0	0	0	0	0	0	0	0	0	0	0	0	0	0	0	0	0	0	0	0	0	0	0	0	0	0	0	0	0	0	0	0	0	0	0	0	0	0	0	0	0
0	0	0	0	0	0	0	0	0	0	0	0	0	0	0	0	0	0	0	0	0	0	0	0	0	0	0	0	0	0	0	0	0	0	0	0	0	0	0	0	0	0	0	0	0	0	0	0	0	0
0	0	0	0	0	0	0	0	0	0	0	0	0	0	0	0	0	0	0	0	0	0	0	0	0	0	0	0	0	0	0	0	0	0	0	0	0	0	0	0	0	0	0	0	0	0	0	0	0	0
0	0	0	0	0	0	0	0	0	0	0	0	0	0	0	0	0	0	0	0	0	0	0	0	0	0	0	0	0	0	0	0	0	0	0	0	0	0	0	0	0	0	0	0	0	0	0	0	0	0
0	0	0	0	0	0	0	0	0	0	0	0	0	0	0	0	0	0	0	0	0	0	0	0	0	0	0	0	0	0	0	0	0	0	0	0	0	0	0	0	0	0	0	0	0	0	0	0	0	0
2	1	2	0	0	1	0	0	0	0	1	2	1	0	0	1	0	0	0	0	0	1	0	0	0	1	1	0	0	1	0	2	0	0	0	0	1	0	0	0	0	0	0	1	0	0	0	0	1	1
3	1	0	3	2	2	1	2	0	1	0	0	1	0	1	2	2	1	0	2	1	0	2	0	1	0	1	1	0	2	2	2	0	0	0	1	0	0	2	0	0	0	1	0	1	0	2	1	1	1
2	3	2	2	0	3	3	1	1	2	4	1	7	0	5	0	1	2	2	0	2	2	0	0	1	3	1	1	0	5	1	2	0	1	2	0	0	2	1	1	0	0	2	2	1	0	2	0	1	1
3	3	5	2	1	2	1	0	1	2	3	1	1	2	3	0	1	2	0	0	1	2	1	1	1	2	6	3	1	1	0	0	0	1	0	0	1	1	1	0	3	2	0	2	1	0	2	0	1	3
4	1	3	1	1	0	1	2	3	2	1	0	2	1	1	3	1	0	3	1	1	0	1	0	1	0	1	1	1	5	1	4	0	0	0	0	2	0	1	1	0	0	0	0	3	0	0	0	1	0
4	1	0	2	0	4	2	2	1	1	2	1	2	0	0	1	0	1	1	0	0	0	0	1	1	1	5	2	0	1	1	2	2	2	0	0	0	0	0	1	1	0	1	1	1	0	0	0	1	0
2	1	2	2	2	1	2	2	3	4	1	1	2	0	1	0	0	1	1	0	2	2	0	1	0	0	1	1	1	1	0	1	0	0	1	2	2	0	0	0	1	0	0	0	0	0	0	1	0	0
1	0	2	0	0	1	0	2	1	2	1	2	1	0	1	1	2	1	0	1	0	0	0	0	0	0	1	0	0	0	0	1	1	0	0	0	1	0	0	1	0	0	0	0	2	0	0	1	0	0
1	2	1	2	0	2	0	0	0	1	1	0	1	0	1	2	1	2	0	3	1	0	0	2	0	2	2	0	2	0	0	2	1	0	0	1	0	1	0	1	2	0	0	3	2	0	0	3	1	1
1	3	2	0	2	1	1	1	0	2	2	0	3	0	0	0	0	1	1	0	1	3	2	2	0	0	1	2	2	0	0	2	1	4	0	2	0	0	0	1	1	2	0	2	0	0	2	1	0	2
0	0	1	1	0	2	1	1	3	0	0	0	1	0	0	0	0	2	0	0	0	2	0	1	0	1	1	0	0	1	0	0	0	0	0	0	0	0	1	0	0	1	0	1	0	0	0	1	2	0
3	1	2	0	0	1	2	1	0	2	1	2	1	1	0	1	0	0	1	4	1	1	1	3	3	0	2	0	1	1	0	1	1	0	2	1	0	3	0	0	1	0	0	0	0	0	0	0	0	0
0	1	2	1	1	3	0	3	2	2	1	3	1	2	0	1	1	2	1	1	1	0	0	3	1	1	2	2	0	2	2	2	0	0	1	0	1	3	0	0	1	0	1	0	0	0	0	0	0	2
0	1	0	0	0	1	1	2	2	0	1	1	0	0	0	0	0	1	1	0	0	0	2	1	0	2	2	0	1	0	2	0	1	2	0	0	0	1	0	0	0	0	1	0	0	0	0	0	1	1
0	2	1	0	1	2	1	1	2	0	0	1	2	2	2	0	2	2	1	1	2	2	0	1	0	1	0	0	2	1	0	2	1	1	1	0	0	1	1	0	0	0	1	1	0	0	1	1	0	1
0	1	0	0	0	2	5	3	2	3	3	1	4	1	4	2	1	3	1	1	1	1	2	5	5	1	3	1	1	3	0	2	0	2	1	0	0	2	0	0	2	0	0	0	1	0	1	3	1	2
1	1	3	0	1	1	2	1	0	3	3	1	1	1	1	1	0	1	0	1	1	1	1	1	0	1	2	0	2	2	1	1	1	1	0	0	0	0	0	0	0	0	2	2	0	0	0	2	1	1
0	2	1	0	1	1	0	0	0	2	0	0	1	0	0	1	1	0	0	1	4	1	1	0	0	0	1	1	0	1	0	2	0	1	0	1	2	1	0	0	1	0	1	2	1	0	0	1	0	0
1	0	2	2	0	1	1	1	1	2	1	1	1	0	0	2	0	1	0	1	3	4	2	3	1	1	2	0	2	1	0	0	0	0	2	0	1	1	0	1	0	1	1	1	0	0	1	1	1	0
0	0	2	0	0	0	0	1	5	0	2	0	1	0	1	0	1	1	0	1	1	2	0	1	0	0	0	0	0	2	1	0	0	0	0	1	0	0	0	0	1	2	1	3	0	0	1	1	0	2
0	0	2	2	0	0	0	0	2	1	0	0	1	0	0	1	1	1	1	1	1	0	0	0	3	0	1	1	2	1	0	0	0	0	0	0	2	0	1	0	0	0	1	0	0	0	0	0	0	0
0	2	2	0	0	1	2	3	0	1	1	1	3	0	0	3	0	1	3	0	2	2	1	3	0	1	4	1	3	4	2	2	1	0	0	2	2	2	0	0	1	1	0	0	2	0	1	2	1	1
1	1	0	1	1	2	1	2	1	2	2	2	4	4	1	4	2	2	1	0	0	2	1	1	2	1	0	1	0	2	0	4	0	0	1	1	3	1	0	0	0	1	0	0	0	0	1	0	1	0
1	2	0	0	0	1	2	1	2	2	1	1	1	1	3	2	3	1	0	2	2	2	0	2	1	0	1	0	0	4	0	3	2	4	1	1	0	3	0	0	1	0	2	0	0	0	2	1	2	0
0	0	2	1	1	1	0	1	0	2	0	2	1	0	1	0	0	0	1	1	0	1	1	0	2	0	2	1	2	0	0	0	0	2	1	0	0	1	1	2	0	2	0	0	1	0	0	0	0	0
0	0	0	0	0	1	0	2	0	1	1	0	0	1	1	0	1	2	0	0	2	2	1	1	0	1	1	0	1	0	1	1	0	2	0	1	2	1	0	0	0	0	0	1	0	1	1	2	0	2
0	0	2	1	0	0	0	1	2	3	1	2	0	1	1	1	0	1	3	1	1	2	3	3	2	2	3	2	0	1	2	1	0	3	0	0	2	1	0	0	3	2	2	3	0	0	1	3	0	1
0	0	1	0	0	1	0	0	3	0	1	2	1	0	0	0	0	0	0	0	2	3	0	2	0	4	3	1	1	0	0	4	0	1	1	1	2	2	0	0	2	1	1	0	0	0	1	2	1	0
0	0	0	0	0	0	1	0	2	4	2	0	0	0	0	2	0	0	2	0	1	0	0	0	1	1	1	0	0	2	0	3	1	0	0	1	1	1	0	0	2	1	0	0	0	0	1	1	2	0
0	0	1	0	0	0	1	0	0	0	2	3	0	1	1	3	1	1	1	2	4	0	2	1	1	0	3	1	2	2	0	2	1	1	0	1	2	2	1	2	2	0	1	0	1	0	3	1	1	2
0	0	0	0	0	1	1	0	1	0	0	0	0	0	0	0	0	0	0	0	1	0	0	3	0	2	0	1	1	2	0	0	1	1	2	0	0	2	0	1	0	1	0	1	0	0	0	0	0	1
1	1	1	0	0	0	1	2	0	0	0	1	0	1	1	0	1	0	0	1	0	1	0	1	2	0	3	1	0	0	1	1	0	0	0	0	0	1	0	1	0	1	3	1	2	0	1	1	2	0
1	0	1	0	1	0	0	1	0	0	0	0	1	0	1	2	0	1	0	0	0	1	0	0	0	0	2	1	0	0	0	1	0	0	0	1	1	0	0	0	1	1	0	2	0	0	1	0	0	0
0	0	1	1	0	0	3	0	0	1	0	0	1	0	1	1	0	0	0	0	0	2	1	1	2	0	0	1	0	1	0	0	0	1	3	1	0	2	0	0	1	1	1	2	1	0	0	0	2	0
2	2	1	0	0	0	0	0	0	0	1	1	1	1	0	0	0	2	1	1	0	2	0	1	1	0	1	1	1	0	2	2	0	0	0	1	0	0	0	0	1	0	1	0	0	0	0	0	0	1
0	0	1	1	0	1	1	2	1	4	0	0	4	0	2	0	1	0	1	0	2	3	2	1	0	1	1	0	0	0	3	1	0	1	1	0	3	1	1	0	0	1	0	2	0	0	1	0	2	1
0	0	1	0	0	1	1	3	1	0	1	1	2	0	0	1	0	1	0	0	1	0	1	3	0	0	1	1	1	0	1	2	0	0	1	0	1	2	0	0	1	0	0	0	0	0	0	0	2	0
0	0	0	2	0	1	0	0	0	1	1	2	0	0	0	0	0	1	0	1	0	0	0	0	1	1	1	0	0	1	0	1	0	1	2	0	0	1	0	0	1	0	0	1	0	0	0	1	0	2
0	1	1	0	0	2	2	1	0	5	2	0	0	2	0	1	0	0	0	1	2	0	1	2	0	1	2	1	1	0	2	2	0	2	0	0	1	0	0	1	0	2	1	0	0	0	0	1	1	0
0	0	2	0	0	0	1	0	0	1	0	0	0	1	2	0	0	0	0	0	2	0	1	0	1	1	2	3	0	1	1	0	0	0	1	0	1	0	0	0	0	0	0	0	0	1	0	1	1	1
1	2	1	2	0	1	0	0	2	1	1	1	0	1	2	0	0	0	1	2	2	0	0	1	2	0	2	0	0	1	0	1	1	1	0	1	2	2	3	1	1	0	0	0	0	0	2	1	0	0
0	0	0	0	1	2	3	0	0	0	1	0	2	0	1	1	2	1	0	1	0	1	1	0	0	1	0	1	0	0	0	3	0	0	1	0	1	0	0	0	1	1	0	0	0	0	1	1	0	0
1	3	3	0	1	0	0	1	0	2	3	1	0	1	0	0	2	2	0	1	0	2	3	0	2	1	4	1	1	0	2	1	1	1	0	0	0	2	3	2	1	0	2	0	0	0	0	1	0	1
1	0	0	1	1	1	0	1	3	0	0	0	1	1	1	0	0	2	0	0	3	1	0	1	1	0	0	2	0	1	1	2	0	1	0	0	0	1	0	1	1	0	0	0	1	0	1	1	2	2
0	0	2	0	0	0	0	2	0	0	1	3	2	1	1	0	1	0	1	2	5	0	0	0	1	1	1	1	0	1	2	2	1	0	0	1	1	3	0	1	1	0	1	0	1	0	0	2	1	0
0	1	0	0	0	0	0	1	0	0	1	0	0	0	1	0	1	0	1	0	1	0	0	0	1	3	2	1	1	0	0	0	0	1	0	0	2	1	0	1	0	1	0	0	1	0	0	0	0	0
0	0	0	1	0	0	0	4	3	1	1	3	1	0	1	1	0	1	0	1	3	2	2	4	0	0	5	0	1	1	0	3	1	1	1	1	0	1	0	2	1	0	0	5	0	0	1	3	1	2
0	1	1	1	0	0	1	2	0	0	1	2	0	1	1	0	0	0	0	2	1	0	0	0	1	1	3	0	0	0	0	2	1	0	0	1	1	0	1	0	1	0	0	4	0	0	0	0	0	2
0	0	0	0	0	0	2	0	0	1	1	0	1	0	0	1	2	0	0	0	0	0	0	1	0	2	2	0	0	2	0	0	0	0	0	0	1	1	0	0	2	1	0	0	0	0	0	2	1	0
0	0	0	0	2	0	1	0	0	0	0	1	0	1	1	0	0	0	2	0	0	0	1	0	0	0	0	0	0	1	1	1	1	0	0	0	0	1	0	0	0	0	0	1	0	0	0	1	0	0
1	1	0	1	0	0	0	1	0	1	1	1	0	1	1	0	0	0	0	0	2	0	0	0	0	1	0	1	0	1	0	2	0	1	0	0	0	2	0	0	1	1	0	0	0	0	0	0	0	1
1	2	0	0	0	0	0	1	1	0	1	2	1	3	2	2	2	0	1	1	3	1	0	2	0	2	2	0	0	0	0	0	0	0	0	0	1	2	1	1	1	4	1	1	1	0	0	2	1	0
0	1	1	1	0	0	3	0	2	2	1	1	4	2	0	2	2	1	0	1	2	0	0	1	2	1	1	0	1	1	0	2	0	0	0	3	0	1	1	1	0	1	2	0	1	0	0	1	0	2
0	0	0	0	0	0	1	0	1	0	0	1	0	1	1	0	1	2	0	0	0	2	0	1	1	2	0	0	0	1	0	0	0	0	1	0	0	1	0	1	0	0	0	0	0	0	0	1	0	0
0	0	0	0	0	0	0	0	0	0	0	0	0	1	0	0	0	0	0	1	0	0	0	0	0	0	0	0	0	0	0	0	0	0	0	0	0	0	0	0	1	0	0	0	0	0	0	0	0	0
0	0	0	0	0	1	0	1	1	1	0	0	0	0	1	0	1	0	0	0	0	4	0	0	1	0	0	0	1	2	0	2	1	1	0	0	0	1	0	0	0	1	1	0	0	0	0	1	0	1
0	0	2	0	1	0	0	0	0	1	1	3	1	0	0	3	0	1	1	3	3	2	2	3	0	1	2	1	0	0	0	1	0	0	2	0	1	4	0	0	1	1	0	2	1	0	0	5	0	0
1	0	1	2	1	0	3	2	0	2	2	1	3	2	4	1	1	1	0	0	1	1	1	1	1	1	0	0	0	1	1	1	4	1	1	0	3	2	1	1	1	0	2	0	0	0	1	2	0	1
0	1	0	0	1	0	2	1	0	4	0	0	1	1	0	0	2	3	0	2	1	0	1	0	0	1	2	2	0	2	1	0	0	0	3	1	0	2	0	1	0	0	0	1	0	0	2	1	0	1
1	1	1	0	0	1	0	0	0	1	3	0	2	1	1	3	0	1	1	0	0	1	0	3	1	1	0	0	2	0	4	3	0	0	1	3	0	1	1	1	1	0	1	2	2	0	1	0	1	0
0	1	1	0	0	3	0	1	0	0	0	1	0	0	1	2	0	0	0	1	5	1	0	1	3	0	1	1	0	4	0	3	1	0	2	0	2	2	0	2	1	0	0	2	0	0	3	1	2	0
0	0	1	0	0	1	2	1	1	1	1	1	3	0	1	1	1	0	0	1	0	3	0	2	0	2	0	1	2	0	0	1	0	1	1	0	0	3	0	1	2	3	1	0	0	0	1	1	1	2
1	0	0	0	0	0	3	1	1	3	2	0	0	0	3	1	1	1	0	2	1	0	1	1	2	2	0	2	0	0	0	3	0	2	0	1	0	3	2	0	0	0	1	0	0	0	1	2	3	0
1	1	0	1	0	1	0	0	0	1	1	2	3	1	1	3	0	0	2	0	2	2	0	3	0	1	0	0	1	1	1	0	1	0	0	0	0	2	0	0	0	1	0	1	0	1	4	2	2	0
0	1	1	2	1	2	0	0	1	1	0	0	0	1	1	1	0	1	5	3	0	2	1	0	1	0	5	0	0	0	0	0	0	0	1	0	0	0	1	0	1	0	2	0	1	0	3	1	1	2
2	0	1	0	1	0	2	0	2	1	0	0	3	1	2	1	0	1	2	1	2	2	0	2	1	0	1	2	0	1	2	2	1	1	2	1	2	1	0	0	0	1	0	1	0	0	0	0	1	0
0	1	1	0	0	0	1	0	0	0	2	1	2	0	1	1	0	1	0	1	1	0	0	1	0	0	4	0	1	2	0	1	3	1	0	1	1	0	1	0	1	1	0	1	0	0	0	1	0	0
1	0	1	2	0	2	3	2	0	2	1	1	1	0	2	3	1	1	1	3	2	0	1	0	2	2	5	1	3	0	1	1	1	1	2	0	2	1	0	1	1	3	0	2	0	0	2	1	0	0
0	3	2	0	0	2	2	2	0	3	4	1	0	3	2	0	1	0	1	0	2	1	1	0	1	0	3	0	1	1	1	4	0	1	2	0	1	0	1	1	2	2	0	1	0	0	0	3	2	1
1	1	1	2	1	1	0	0	1	0	1	1	2	0	0	2	2	2	1	1	0	1	1	2	0	1	2	2	1	0	1	2	1	1	1	1	0	0	0	0	0	2	0	2	0	0	2	0	0	0
2	1	0	1	1	2	1	2	3	0	0	0	0	2	2	0	1	0	2	1	0	1	1	0	1	1	3	2	1	1	2	1	1	2	0	1	2	2	0	2	1	0	0	2	2	0	0	1	3	1
0	0	1	1	0	1	2	0	0	1	1	1	1	1	2	0	0	1	0	1	1	1	2	0	2	2	2	2	1	2	0	3	0	2	4	1	0	2	2	1	1	1	0	0	1	0	0	0	0	0
1	1	1	0	0	0	0	6	2	2	0	2	1	1	1	1	2	2	0	3	0	0	0	1	2	1	0	2	1	0	2	1	0	2	0	1	3	1	0	0	0	1	2	2	0	0	1	1	1	1
0	0	0	0	0	0	1	1	0	0	1	0	0	0	0	1	2	0	0	2	1	1	1	0	0	1	0	0	1	2	2	2	2	0	0	2	1	1	0	0	0	0	2	1	0	0	1	0	0	3
0	0	1	1	0	0	1	2	0	1	1	1	1	1	0	1	0	0	4	1	1	1	1	2	1	1	0	1	1	1	1	0	0	2	1	1	1	3	1	1	2	0	0	0	0	0	1	1	0	0
1	4	2	3	0	1	1	0	0	1	4	0	1	0	0	0	1	0	0	3	2	0	1	1	0	1	5	1	2	0	2	2	2	0	2	0	4	0	1	2	0	0	1	1	1	0	0	1	3	1
2	1	1	0	0	1	3	0	2	1	2	1	0	2	2	1	0	0	2	3	3	1	2	1	3	1	2	2	0	5	2	3	0	1	0	1	2	1	0	2	2	1	1	3	0	0	0	0	0	1
1	1	1	0	2	2	2	1	3	1	3	0	0	1	1	1	3	0	2	1	4	1	2	1	1	0	0	0	1	2	0	4	2	2	2	1	1	1	0	0	0	1	2	3	1	0	1	0	2	2
0	0	1	0	0	0	0	0	0	0	0	0	0	0	1	0	0	1	2	1	0	0	0	0	1	0	1	0	1	0	1	1	0	0	0	0	0	0	2	2	0	1	0	0	0	0	0	0	0	1
0	0	2	0	0	0	0	0	1	1	1	1	0	0	0	2	0	1	0	1	3	1	0	2	1	0	0	1	1	0	0	0	0	1	1	2	1	2	0	1	3	2	0	1	1	0	3	0	2	2
1	2	1	0	0	1	2	1	3	1	1	0	1	3	2	2	1	1	2	0	3	1	0	5	1	1	3	1	2	1	1	4	1	0	0	1	0	4	0	0	1	3	3	3	1	0	1	0	1	3
1	3	1	2	1	0	2	1	0	1	3	2	3	0	1	2	0	3	2	0	1	1	2	2	1	1	1	2	3	4	3	4	0	3	1	2	0	5	0	3	0	0	0	1	0	0	0	2	2	1
0	1	0	1	0	1	0	1	1	0	2	1	0	0	1	1	1	1	2	0	0	3	0	1	3	0	2	1	0	0	0	2	0	1	0	0	1	0	0	2	1	1	0	0	0	0	0	2	0	0
1	1	0	0	1	0	0	0	1	2	2	0	1	1	1	2	3	2	0	1	1	1	0	0	1	1	2	0	0	1	0	1	2	0	0	0	0	1	0	1	0	1	0	1	0	0	0	0	1	2
0	0	2	0	0	0	2	2	2	0	4	2	2	0	2	3	0	2	1	1	1	3	1	0	3	0	2	0	1	1	0	2	1	1	1	3	1	3	0	2	2	0	2	0	1	0	0	1	2	2
1	0	0	0	0	1	0	0	0	0	2	0	0	0	0	1	0	2	1	0	1	0	2	1	0	0	0	0	1	3	0	3	1	0	0	0	1	1	0	0	1	0	0	0	0	0	0	2	0	0
0	1	1	0	0	0	0	1	0	0	1	1	4	0	1	0	1	1	0	0	1	1	0	0	2	0	1	2	0	2	1	3	2	1	0	0	1	2	0	0	1	0	1	1	0	0	0	1	0	0
0	2	1	2	0	0	1	1	0	1	0	0	0	0	0	0	1	0	0	1	1	1	0	1	0	1	2	3	2	0	0	0	0	1	1	1	0	2	0	0	1	0	0	2	0	0	0	0	0	0
0	2	0	1	0	2	0	1	0	1	1	1	2	0	1	0	1	1	2	3	1	1	0	1	1	0	3	0	1	2	0	2	1	0	1	0	0	2	0	2	0	4	0	1	0	0	0	1	3	0
2	0	1	0	0	0	0	1	0	4	0	2	0	3	0	3	1	0	0	1	0	0	0	4	1	0	3	1	1	1	1	1	0	0	0	0	3	0	3	2	2	3	1	2	0	0	1	2	1	1
0	0	1	0	0	0	0	0	1	0	0	1	1	0	1	0	1	0	0	0	0	0	0	1	1	2	2	3	0	1	1	2	0	0	0	0	0	0	0	0	1	0	1	1	0	0	0	0	1	0
0	0	1	1	0	0	2	3	0	1	0	1	0	1	1	1	0	1	0	2	2	0	0	2	2	1	3	0	0	3	0	0	0	3	0	0	0	0	0	1	0	1	1	1	0	0	0	1	1	1
1	3	1	0	0	2	0	0	2	2	1	1	3	0	1	3	1	3	0	2	1	3	0	3	3	3	3	6	0	3	0	2	2	1	1	1	0	1	3	1	1	0	2	2	0	0	0	1	1	1
0	1	0	0	2	0	4	0	1	1	2	0	1	1	1	0	1	1	1	1	1	2	1	0	2	2	1	2	3	3	0	0	1	1	1	3	1	3	0	1	0	0	0	1	2	0	1	1	0	0
1	1	0	0	1	0	3	1	1	1	2	0	0	0	0	0	3	0	2	1	1	2	2	0	1	1	3	2	1	2	0	3	3	1	0	0	3	1	1	0	4	1	3	2	0	0	1	0	0	0
0	0	0	1	0	0	0	1	2	0	1	0	0	2	0	0	0	1	0	1	0	0	1	0	1	1	2	1	0	1	0	0	1	1	0	0	1	1	0	0	0	2	2	3	0	0	0	0	2	0
0	0	0	1	0	1	0	0	0	0	1	0	0	2	0	3	0	1	1	1	0	0	0	2	1	0	2	2	1	2	0	3	0	1	2	0	1	2	0	0	1	2	1	2	0	0	0	1	0	0
0	0	2	0	0	0	0	2	0	0	1	0	1	0	1	0	0	5	1	2	0	1	0	1	0	0	2	0	0	1	2	1	0	0	1	0	0	1	1	0	0	1	0	2	2	0	0	2	0	3
1	0	0	0	0	3	1	0	6	1	0	0	1	2	0	0	1	1	1	0	3	2	1	2	2	2	1	1	1	2	1	3	0	2	2	2	0	0	0	0	2	1	0	0	0	0	0	3	0	0
0	1	2	1	0	2	0	1	1	0	1	0	0	0	2	3	1	0	0	0	1	0	0	1	0	2	1	0	2	2	1	0	0	2	2	0	1	3	0	1	0	2	1	2	0	0	0	0	3	0
1	0	0	1	0	0	0	4	1	3	1	1	3	1	1	2	0	1	0	2	2	4	2	0	4	2	5	1	1	1	2	5	1	1	3	2	1	7	0	0	1	0	0	2	0	0	1	0	2	1
0	1	1	0	0	0	1	1	3	0	2	1	1	0	2	2	1	0	1	0	1	2	0	1	1	1	0	3	1	3	3	4	0	0	1	0	0	0	0	0	3	2	2	1	1	0	2	0	1	1
0	1	2	2	0	1	1	0	1	0	0	0	1	0	0	0	1	1	3	1	3	2	0	6	1	1	2	2	3	0	4	1	1	3	1	0	1	1	0	1	1	1	2	3	3	0	0	1	3	0
3	1	0	0	0	1	1	2	1	1	0	0	2	0	1	3	1	0	1	2	4	0	0	3	4	2	3	1	3	2	5	3	1	3	3	2	3	1	1	2	3	3	2	3	1	0	3	3	1	1
1	0	0	0	0	1	0	1	2	1	1	1	0	3	1	0	0	1	0	0	1	2	0	1	0	2	3	3	3	3	2	3	2	1	3	2	5	1	2	1	1	5	0	1	1	0	0	5	0	2
2	2	2	0	0	1	1	1	1	1	1	0	3	4	1	0	2	1	0	3	2	0	4	1	1	0	2	2	4	3	2	3	1	2	0	2	1	1	1	3	2	2	2	2	0	0	0	1	0	1
0	0	0	1	0	0	3	0	1	0	2	0	2	1	1	0	0	2	2	1	2	1	2	1	0	3	0	1	1	1	2	1	0	1	0	1	0	0	0	1	1	2	1	3	0	0	1	0	0	0
2	1	0	1	1	1	3	1	2	1	2	0	1	1	1	1	1	4	0	1	3	1	1	3	0	0	5	2	4	4	1	4	3	2	0	2	3	2	1	2	3	3	2	5	1	0	1	5	2	3
0	1	1	2	0	0	2	2	2	1	0	0	0	0	0	1	0	2	1	1	0	3	0	0	0	3	1	0	0	1	0	2	2	2	3	0	1	0	1	1	0	2	0	0	0	0	1	0	0	1
0	0	0	1	0	1	0	0	1	1	1	0	2	0	0	0	2	1	0	0	0	2	0	1	0	1	1	3	0	0	0	4	0	4	1	1	0	1	1	0	1	1	0	3	2	0	0	1	0	0
0	2	3	1	1	1	1	1	1	1	2	0	1	0	2	1	2	3	3	1	2	1	2	0	0	4	1	2	3	3	2	4	1	2	1	2	0	5	0	1	0	1	0	1	3	0	1	1	4	1
0	0	2	0	1	0	1	1	1	4	4	2	0	0	1	4	1	1	1	1	1	4	0	1	4	0	3	0	0	2	6	5	1	0	0	0	0	2	0	0	1	0	0	2	0	0	0	0	2	0
1	2	0	1	0	0	1	1	1	0	1	1	1	0	1	0	2	2	0	2	0	1	1	0	0	1	7	2	3	4	0	3	3	2	1	0	0	1	0	0	1	3	1	4	0	0	2	1	0	1
1	0	0	0	0	4	3	2	2	3	2	0	2	0	0	1	2	1	1	1	2	3	0	2	3	1	3	1	6	3	2	4	0	1	2	2	0	0	2	1	0	1	2	1	3	0	0	1	2	3
0	1	0	0	0	0	1	0	0	1	0	0	1	1	0	0	3	2	1	1	0	1	0	0	0	1	0	1	0	1	0	1	0	2	0	0	2	2	0	2	1	1	0	0	0	0	1	0	0	0
0	0	1	0	1	0	0	1	0	1	1	0	0	0	0	0	1	4	0	3	1	1	1	1	1	1	2	0	2	4	0	5	0	1	2	0	1	2	0	2	1	2	1	1	1	0	1	2	2	0
0	1	3	0	1	1	2	3	2	3	1	1	2	2	0	1	2	6	2	0	2	3	1	4	3	1	6	2	2	7	3	5	3	0	3	3	1	2	0	5	3	3	2	2	2	0	1	6	3	1
0	2	1	0	0	2	2	1	1	1	3	1	1	1	0	0	0	0	1	2	3	2	1	2	1	1	3	2	0	3	4	4	3	3	2	1	2	2	1	1	4	1	6	2	0	0	2	0	5	0
0	2	0	1	2	1	2	1	2	0	0	2	2	2	2	3	0	2	1	3	0	2	0	3	2	0	3	1	0	1	0	5	2	1	1	3	6	3	2	4	4	3	3	3	1	0	1	5	4	1
1	1	2	1	1	1	1	1	1	0	1	3	2	0	0	0	0	1	0	0	1	1	3	3	1	3	0	1	0	4	0	5	0	0	1	0	3	1	1	1	4	1	0	3	2	0	1	0	3	2
1	1	4	0	2	0	0	1	0	0	3	1	1	3	3	2	1	0	2	1	3	4	6	3	3	4	2	2	3	0	2	3	0	2	3	3	5	7	2	4	2	2	2	7	3	0	1	3	1	3
0	1	1	0	0	3	0	0	2	0	1	0	3	0	1	4	2	3	0	1	1	3	2	1	2	0	7	2	0	5	0	4	1	6	3	0	5	1	3	3	2	3	6	5	0	0	2	5	4	0
1	3	0	0	0	0	1	0	0	2	0	0	0	0	0	2	2	2	1	3	0	0	0	1	0	1	2	3	1	0	1	2	0	0	1	0	3	1	2	2	3	0	3	2	0	0	0	0	1	0
2	0	1	0	0	2	1	0	1	1	1	1	0	1	0	1	0	1	0	2	3	0	0	1	4	1	3	2	2	6	3	0	1	3	1	3	1	2	1	2	3	0	3	4	1	0	1	3	3	1
0	0	1	0	0	3	1	4	1	1	0	1	2	1	1	2	0	0	0	3	6	3	1	1	3	2	4	2	6	1	4	7	2	3	1	3	3	3	0	3	3	1	8	3	4	0	5	6	2	2
0	1	0	1	0	1	1	0	1	0	0	0	0	0	1	2	0	1	1	1	1	3	1	1	1	2	4	1	2	3	2	1	0	5	2	0	4	5	1	5	1	5	1	1	1	0	2	1	3	1
1	0	1	0	0	2	1	1	2	1	0	3	1	2	2	1	2	0	1	4	5	1	1	3	2	1	2	1	3	2	2	1	1	2	3	1	1	2	1	1	3	6	4	6	1	0	0	3	3	3
0	0	0	0	1	0	0	1	1	0	0	0	1	1	0	1	0	1	1	1	1	3	1	4	1	1	3	0	2	6	2	5	1	4	2	2	4	2	5	2	7	3	4	7	1	0	2	5	3	2
1	0	0	0	0	0	2	2	0	2	0	2	1	2	2	2	2	3	3	1	4	1	1	1	1	0	0	2	1	1	0	3	2	1	2	4	1	1	2	4	3	5	3	4	1	0	1	2	2	1
2	0	0	0	0	0	2	1	0	0	1	1	4	0	0	0	1	2	1	4	1	2	0	1	0	0	1	2	0	2	2	2	0	1	2	1	1	2	2	2	2	6	3	8	1	0	1	2	2	1
1	1	1	0	1	2	2	4	1	2	0	3	2	1	1	1	2	0	2	1	2	2	1	2	1	2	4	2	2	3	7	4	1	5	0	1	4	2	0	3	2	3	6	4	2	0	1	2	2	3
0	1	1	0	0	0	3	3	1	1	1	2	2	1	1	1	2	2	1	1	1	5	2	1	3	2	4	0	1	6	2	4	0	2	2	1	3	4	0	1	4	3	1	5	1	0	1	5	2	0
0	1	1	0	0	1	0	1	0	2	0	2	0	0	1	2	0	2	0	1	2	2	1	0	0	2	5	2	2	1	2	5	0	2	1	0	1	1	3	4	2	2	4	2	2	0	0	0	1	4
0	0	0	0	0	1	0	0	1	3	1	0	1	0	0	1	0	0	1	1	3	0	0	0	1	2	1	1	1	1	2	1	0	0	0	0	0	1	0	0	0	1	2	3	0	0	2	0	0	0
0	3	1	1	1	0	3	0	1	4	3	1	1	0	4	1	3	2	1	3	2	2	0	0	3	3	5	2	3	3	0	5	2	3	4	3	0	1	2	1	3	3	4	5	1	0	0	4	1	3
0	0	0	0	0	1	1	2	1	5	2	2	1	3	0	0	0	0	1	2	4	2	3	1	3	0	1	1	1	5	4	1	1	2	1	2	1	4	4	4	1	4	0	3	0	0	0	2	3	2
1	1	0	1	1	0	0	1	1	1	3	0	1	1	1	2	1	1	2	1	0	1	3	1	1	0	1	3	2	2	2	0	0	5	1	1	0	4	1	1	5	1	2	3	0	0	2	3	0	2
0	0	1	2	1	0	0	0	1	0	0	0	0	0	2	1	0	1	0	1	1	0	0	3	1	1	2	0	1	0	1	1	0	0	0	0	1	2	0	0	0	0	0	1	0	0	0	0	1	1
0	0	0	0	0	0	0	0	0	0	0	0	0	0	0	0	0	0	0	0	0	0	0	0	0	0	0	0	0	0	0	0	0	0	0	0	0	0	0	0	0	0	0	0	0	0	0	0	0	0
0	0	0	0	0	0	0	0	0	0	0	0	0	0	0	0	0	0	0	0	0	0	0	0	0	0	0	0	0	0	0	0	0	0	0	0	0	0	0	0	0	0	0	0	0	0	0	0	0	0
1	0	0	0	0	0	0	0	0	0	0	0	0	0	0	0	0	0	0	0	1	0	1	0	0	0	1	0	0	0	1	0	0	0	1	0	1	0	0	1	1	0	3	0	0	0	1	0	0	1
0	0	2	1	0	0	0	2	0	2	0	0	2	0	1	1	1	0	1	1	0	3	2	0	3	0	3	2	0	0	1	1	3	0	0	0	0	1	0	0	1	1	2	1	0	0	1	0	2	0
4	1	0	2	0	1	0	0	0	4	2	1	2	0	2	2	1	3	2	3	1	0	3	1	3	2	7	3	2	5	3	2	1	6	1	2	5	2	1	0	3	3	3	1	0	0	3	1	0	2
1	2	0	1	1	1	2	1	1	2	0	0	0	0	1	2	0	1	1	1	2	4	2	2	1	0	3	0	3	2	4	3	0	0	0	1	1	2	0	1	0	1	1	1	0	0	0	0	0	3
0	2	0	1	1	1	0	2	1	0	0	1	2	0	1	0	0	0	1	1	3	3	1	3	2	2	2	2	2	2	3	3	1	2	3	3	4	0	1	0	1	3	1	6	1	0	0	2	1	3
0	1	1	0	1	1	2	0	1	2	2	1	1	1	0	0	3	0	1	1	2	0	1	4	1	0	7	1	0	3	5	1	3	0	1	1	1	2	0	0	1	0	2	3	1	0	2	2	1	1
0	1	1	0	0	2	0	2	1	1	2	1	1	1	0	1	0	1	2	3	0	1	1	1	0	0	2	0	0	3	1	0	2	1	1	0	1	0	0	0	1	0	2	0	0	0	0	0	2	3
1	0	0	0	0	0	0	0	1	0	0	0	0	0	0	2	1	1	0	0	1	0	2	1	0	2	4	2	2	1	0	5	1	5	0	0	0	2	0	2	0	1	2	1	2	0	0	1	2	1
3	2	0	0	0	1	0	0	0	1	2	0	2	0	4	1	0	2	0	0	2	0	4	2	4	1	6	2	3	1	3	2	0	3	2	3	2	1	0	3	2	0	0	2	1	0	1	1	1	2
0	2	1	1	1	1	1	0	1	2	4	3	0	0	1	1	0	0	2	1	1	3	2	1	3	1	5	1	1	2	2	5	3	2	2	1	3	1	0	2	0	2	1	1	0	0	1	3	3	2
0	0	2	0	0	1	2	2	2	1	1	1	3	1	2	4	1	2	2	1	2	2	1	1	3	0	5	2	1	1	1	4	3	3	3	1	3	4	1	1	1	1	2	3	1	0	4	1	2	3
0	1	1	0	0	0	2	1	1	1	2	1	2	0	2	0	1	2	0	1	1	0	0	3	2	1	4	0	1	1	2	1	1	3	2	0	3	1	2	2	1	0	1	0	3	0	1	2	2	2
0	0	1	0	0	1	1	0	1	0	1	0	1	0	0	1	0	2	0	0	1	2	2	0	2	1	3	2	2	2	1	1	1	0	2	0	2	3	0	3	0	1	6	0	0	0	0	1	2	0
2	0	1	1	2	1	0	1	1	1	2	1	0	1	1	0	0	0	1	1	2	3	0	0	2	0	2	2	0	0	2	1	0	1	2	0	0	2	0	1	0	0	1	2	0	0	0	1	0	1
0	2	1	0	3	2	2	1	4	2	1	0	3	0	0	1	1	0	0	4	2	3	1	2	2	3	5	1	0	0	0	5	3	3	1	2	2	2	3	4	2	2	0	3	2	0	1	2	1	1
2	1	1	1	1	0	2	0	2	4	1	0	2	1	3	0	0	2	0	1	2	0	0	2	1	0	0	2	1	0	2	3	0	2	3	2	0	3	0	0	2	2	3	0	0	0	2	1	2	1
0	2	1	1	1	1	0	1	0	1	0	0	2	2	1	4	1	0	1	2	2	2	0	0	0	2	3	2	1	1	1	1	0	0	2	0	1	1	1	0	1	1	0	1	0	0	1	1	1	4
0	0	1	2	1	0	1	0	2	1	2	0	4	1	2	0	1	0	1	1	3	1	1	4	6	2	2	1	1	1	1	2	0	0	1	1	1	1	1	0	0	1	0	1	0	0	1	1	1	0
1	2	3	0	0	1	1	0	1	3	2	2	0	3	0	1	2	0	2	5	2	2	1	3	0	0	1	3	1	0	1	1	0	1	1	0	3	0	0	0	0	1	1	3	1	0	1	2	2	0
2	0	0	0	0	1	0	0	0	0	2	0	3	1	1	2	1	1	0	0	1	1	0	1	1	0	1	1	1	1	1	2	0	4	0	1	1	2	1	0	0	2	1	3	0	0	2	0	2	0
1	0	1	2	1	1	1	2	3	3	1	0	0	1	3	0	0	1	0	1	1	2	1	2	1	0	1	2	0	2	1	1	0	4	1	2	6	1	0	0	0	1	0	2	0	0	1	1	1	0
1	1	1	0	0	0	2	0	2	1	2	1	3	0	1	1	1	2	3	0	3	2	0	0	2	2	4	1	2	3	3	2	0	1	1	0	1	1	1	2	2	0	0	1	1	0	0	2	0	1
1	0	1	2	0	2	0	0	0	1	5	1	0	2	2	0	0	1	1	0	1	1	1	3	2	1	1	0	0	1	2	1	0	5	1	0	1	2	1	0	0	1	0	5	0	0	0	0	1	1
3	4	2	0	2	2	2	0	2	2	5	2	2	0	1	2	0	1	0	1	2	0	1	0	3	0	0	1	2	3	0	3	1	0	2	2	2	1	0	0	1	0	2	2	0	0	2	1	3	2
0	0	0	0	0	1	0	2	1	2	0	1	3	0	1	0	0	1	1	1	1	2	0	3	1	2	1	1	0	1	0	3	2	3	0	0	1	0	1	0	0	0	1	1	0	0	3	1	1	1
0	0	0	1	0	2	0	0	2	0	0	1	0	0	0	0	0	1	0	0	0	1	2	0	3	2	0	2	0	4	1	3	0	0	0	1	1	1	1	3	0	0	1	1	0	0	0	3	1	1
1	0	2	1	0	0	0	1	1	0	3	1	2	0	1	0	0	2	1	0	1	2	1	0	2	1	1	3	2	2	5	4	0	4	2	0	1	2	0	0	2	1	4	0	1	0	3	2	1	1
0	0	0	1	0	2	2	2	0	0	2	1	0	1	1	0	0	0	2	1	4	1	2	3	2	0	0	0	1	2	3	4	1	2	1	0	4	0	2	1	2	0	2	1	0	0	1	1	0	0
0	2	2	1	0	0	0	1	1	1	3	3	0	0	2	0	1	0	0	0	2	1	0	1	2	2	1	0	2	0	1	1	1	0	1	1	1	0	0	0	1	0	0	4	0	0	1	1	0	0
2	0	0	1	0	2	0	3	0	2	0	1	2	1	0	1	0	1	1	2	1	2	0	2	1	1	0	3	1	3	0	4	1	1	3	1	1	6	0	0	1	0	0	1	0	0	0	0	1	0
1	2	2	1	1	2	0	2	1	1	2	1	1	1	0	1	1	0	1	1	3	0	2	1	3	0	0	2	1	5	0	1	2	0	0	1	3	1	0	3	1	0	0	0	1	0	2	0	2	0
0	0	1	2	0	1	0	1	0	2	0	1	0	2	0	1	0	3	1	1	1	1	1	1	1	1	2	1	0	1	1	1	0	0	0	0	1	0	0	1	0	1	1	2	1	0	0	1	0	0
0	1	1	0	0	0	0	0	2	1	2	1	0	0	1	1	2	0	1	1	0	1	2	2	0	2	1	0	0	0	0	1	1	1	1	1	2	3	0	1	3	0	1	0	0	0	1	0	1	1
2	1	0	0	0	0	0	0	1	0	0	1	1	1	0	0	1	1	0	1	2	1	0	1	0	0	0	0	0	1	0	2	1	0	0	0	0	0	1	0	2	0	0	0	0	0	1	1	0	0
1	2	0	2	0	0	1	2	1	2	0	1	0	0	0	0	1	1	4	1	3	2	0	3	0	0	3	1	0	0	2	1	3	2	1	0	0	0	3	0	0	0	0	1	0	0	1	0	1	1
0	1	1	1	0	0	1	1	1	0	2	0	0	0	2	2	1	3	1	0	0	1	1	0	3	1	0	1	1	2	0	2	2	2	0	0	0	4	0	0	1	2	1	4	0	0	0	1	1	0
1	2	0	1	0	0	1	0	1	0	2	1	1	2	2	0	0	0	1	1	1	1	0	1	0	1	1	1	1	0	2	3	0	1	0	1	0	0	1	0	2	0	0	0	0	0	2	2	0	0
1	0	1	0	1	2	2	2	3	1	0	1	0	4	1	3	0	0	0	0	3	4	4	2	1	1	2	1	0	3	1	0	1	3	0	2	2	1	1	2	0	2	0	1	0	0	2	3	0	1
1	1	1	0	0	1	1	0	0	2	0	1	2	1	2	0	3	1	0	2	4	0	1	1	6	2	0	2	1	4	1	2	2	2	2	0	2	1	1	1	2	1	2	3	0	0	1	3	0	2
1	1	0	1	1	3	2	1	0	4	2	1	0	3	0	1	1	1	1	1	1	0	3	2	2	0	1	1	2	3	0	2	1	2	0	1	1	1	1	1	0	3	3	0	1	0	1	1	2	0
0	0	2	1	2	2	4	0	2	0	0	0	4	0	3	3	1	0	3	1	1	1	1	3	4	0	4	3	1	1	1	3	1	2	0	1	2	2	0	0	3	0	0	3	0	0	1	2	1	0
1	1	0	2	2	2	0	1	3	4	2	2	0	2	0	1	0	3	1	3	2	0	1	1	2	0	4	3	1	1	1	3	1	1	1	1	4	1	0	1	2	0	2	2	1	0	1	1	1	2
0	0	1	1	0	0	1	2	1	1	2	1	1	0	0	0	1	1	1	0	1	0	2	1	0	0	2	1	1	0	1	0	1	1	0	0	2	0	0	1	0	0	0	0	0	0	0	1	2	1
1	1	1	0	1	0	1	0	0	1	1	2	1	0	0	1	1	2	2	1	3	5	0	2	0	1	2	3	2	5	1	1	1	3	2	1	3	0	2	0	0	1	1	3	1	0	2	2	0	0
0	2	0	0	1	1	1	0	1	1	2	0	3	2	3	0	0	0	0	0	2	2	1	3	0	0	5	0	1	0	0	2	0	0	0	0	0	3	1	1	1	2	0	2	1	0	2	2	0	1
1	3	1	0	0	1	1	2	1	2	2	2	1	0	3	1	0	4	1	2	5	2	2	1	1	2	0	3	1	3	2	4	2	1	2	3	3	5	1	2	2	0	0	1	1	0	0	0	2	4
0	1	1	2	1	0	1	1	2	1	1	1	1	3	0	3	2	2	1	1	3	0	1	2	4	0	2	1	2	2	1	1	3	2	0	2	3	2	0	0	0	4	2	3	2	0	0	0	1	0
1	2	2	0	1	0	1	0	1	1	1	2	2	0	7	3	1	1	0	1	2	0	1	0	2	0	3	2	3	1	1	2	0	1	3	2	1	2	1	2	1	2	1	0	0	0	0	1	3	2
0	1	2	2	0	0	0	0	1	2	1	1	0	1	1	1	1	1	0	0	2	0	0	2	0	1	2	2	1	1	1	0	1	0	1	1	1	0	0	0	1	0	2	3	1	0	2	2	2	0
1	0	0	1	1	0	1	1	1	0	0	1	1	0	1	0	3	0	2	1	2	2	0	0	2	2	1	1	0	1	1	3	0	1	1	1	0	1	1	1	1	2	1	0	0	0	1	2	0	1
0	1	0	0	0	0	1	0	0	1	0	0	1	1	0	2	0	2	1	1	1	1	0	3	0	0	1	0	1	0	0	1	1	0	0	0	1	3	1	0	0	0	0	0	0	0	1	0	0	2
2	1	0	0	0	0	0	1	1	0	0	1	2	1	0	3	1	0	0	0	1	2	2	1	2	3	6	0	2	2	0	1	0	0	1	2	0	2	1	0	1	0	3	3	0	0	0	0	2	1
0	1	1	0	0	2	2	0	0	1	1	0	0	0	0	0	2	0	0	0	1	0	0	2	2	1	0	0	0	1	0	0	1	0	0	0	0	1	1	0	0	1	0	1	0	0	1	1	0	0
1	0	0	0	1	1	1	1	1	2	2	1	1	1	1	1	1	0	1	0	0	0	0	1	3	1	1	0	1	0	1	1	2	3	2	0	0	10	0	0	0	0	0	1	0	0	0	1	2	0
0	1	1	0	0	1	2	0	2	2	0	0	0	1	0	0	2	2	0	1	0	2	1	2	1	0	3	0	0	1	1	2	1	0	0	0	1	3	0	1	1	0	2	0	0	0	0	2	1	0
0	0	0	0	0	0	1	0	2	0	1	1	1	1	1	0	0	0	0	0	0	1	2	1	2	0	0	1	2	1	1	5	0	1	0	1	0	1	0	1	1	0	0	1	1	0	0	1	3	1
0	0	0	2	0	1	0	0	1	0	3	5	3	2	0	1	3	1	1	3	1	0	1	2	0	0	0	1	0	2	2	8	1	4	0	1	1	2	1	0	1	1	0	1	0	0	1	1	0	0
2	2	2	1	1	0	1	1	0	0	2	0	2	0	0	2	1	2	3	3	3	0	0	2	4	0	6	0	0	3	0	4	1	1	0	1	3	1	0	0	2	0	2	2	0	0	1	1	0	0
2	0	1	1	0	0	0	0	1	2	0	1	1	0	1	0	0	0	1	0	0	0	1	1	2	0	2	0	2	0	0	0	0	2	1	3	0	0	0	1	1	1	2	1	0	0	3	1	1	1
0	0	1	1	0	1	2	3	3	2	2	1	0	0	1	4	2	3	1	1	0	1	0	2	4	0	0	2	2	1	3	1	1	1	0	2	1	1	1	0	2	4	0	2	0	0	1	1	0	0
0	1	1	1	0	1	2	0	1	0	1	0	3	0	0	1	0	1	1	1	0	1	1	2	1	2	4	1	1	0	2	0	1	0	1	0	3	3	0	1	0	1	1	0	0	0	2	1	4	6
2	2	1	2	0	3	1	2	3	1	1	1	1	3	0	1	1	1	2	0	2	1	2	2	3	2	0	0	1	1	0	2	0	0	1	2	0	0	0	0	0	0	2	1	1	0	1	1	1	0
1	2	2	1	2	3	3	4	1	2	1	2	3	1	0	0	1	1	1	1	2	1	2	2	2	0	5	2	1	2	3	4	1	0	1	1	0	3	0	0	0	2	2	2	0	0	0	2	3	1
0	1	1	1	1	3	1	2	2	2	3	0	2	1	2	1	3	2	3	1	2	4	3	1	0	1	3	1	1	2	2	1	1	3	1	0	1	1	0	0	0	2	1	1	1	0	1	1	2	0
1	1	0	0	0	2	1	0	1	1	0	0	0	1	2	0	1	1	0	0	1	0	1	0	0	1	1	0	1	0	0	1	1	1	0	0	0	0	0	0	0	0	1	2	0	0	0	0	2	0
0	2	2	0	0	1	1	0	6	1	1	0	0	1	1	1	2	2	1	3	2	1	2	3	1	2	4	1	1	1	1	2	1	1	1	1	3	1	0	0	0	0	1	0	1	0	1	0	0	0
0	2	5	1	0	2	5	1	2	3	1	0	1	0	0	2	0	1	2	2	4	4	0	0	2	2	2	1	0	2	0	1	1	1	1	0	1	0	1	0	0	1	0	2	1	0	0	2	1	0
1	2	1	0	0	2	2	6	1	3	2	2	0	2	3	0	2	2	2	2	2	0	0	1	4	0	2	0	2	1	2	1	2	0	0	0	2	1	0	1	0	0	2	3	1	0	0	2	1	0
0	3	2	0	0	2	1	2	2	1	0	0	2	1	0	1	2	2	1	0	3	1	1	3	0	1	1	0	2	0	1	6	0	2	1	0	0	0	1	1	0	0	1	1	3	0	2	0	1	0
1	2	2	1	0	1	2	0	1	0	0	0	0	0	0	0	4	3	1	0	3	1	1	0	1	2	3	1	2	1	0	6	2	2	1	0	2	1	1	3	1	0	0	0	0	0	0	1	2	0
3	2	0	2	1	3	2	1	6	1	2	0	3	1	0	0	0	3	1	1	3	0	0	1	1	1	4	0	2	2	1	4	0	2	2	1	0	0	1	0	2	2	1	1	1	0	2	1	1	1
1	2	5	0	0	0	0	2	1	0	1	1	2	1	1	0	0	2	4	2	2	2	1	2	2	0	2	1	0	2	1	4	0	0	1	2	0	1	0	0	2	0	1	1	0	0	0	2	1	3
2	1	5	2	0	1	0	0	1	4	3	1	1	0	4	3	1	1	2	1	3	2	2	0	1	1	2	1	1	3	1	1	1	3	2	0	1	1	0	0	0	1	0	1	0	0	1	2	1	3
4	3	2	1	1	2	4	1	2	2	0	1	3	0	5	3	3	1	0	4	1	1	2	2	1	0	7	0	0	2	0	0	1	0	1	2	0	2	0	0	2	0	3	2	0	0	0	2	2	2
4	4	1	1	2	4	5	2	4	3	2	3	5	0	2	0	1	1	3	4	0	2	2	2	1	0	5	4	1	3	0	2	0	0	0	0	2	0	0	2	0	2	0	3	0	0	2	1	3	1
1	1	4	2	1	4	1	1	1	3	2	2	2	0	0	2	0	3	2	2	1	0	3	3	1	1	2	3	0	2	1	3	0	2	0	2	3	1	0	0	1	4	1	3	1	0	1	0	2	2
4	1	3	4	3	3	2	1	4	2	2	2	4	1	2	0	3	0	1	0	1	2	0	0	2	0	0	3	2	2	2	3	1	1	0	0	0	3	2	0	0	2	0	1	0	0	0	1	2	0
3	4	5	4	1	3	4	2	6	7	5	0	1	1	0	2	2	1	0	3	3	2	3	2	4	3	8	1	1	3	0	3	1	0	1	2	3	1	0	0	1	1	0	5	1	0	2	1	2	1
0	0	0	0	0	0	0	1	0	0	0	0	0	0	0	0	0	0	0	0	0	0	0	0	0	0	0	0	0	0	0	0	0	0	0	0	0	0	0	0	0	0	0	0	0	0	0	0	0	0
0	0	0	0	0	0	0	0	0	0	0	0	0	0	0	0	0	0	0	0	0	0	0	0	0	0	0	0	0	0	0	0	0	0	0	0	0	0	0	0	0	0	0	0	0	0	0	0	0	0
0	0	0	0	0	0	0	0	0	0	0	0	0	0	0	0	0	1	0	0	0	0	0	0	0	0	0	0	0	0	0	0	0	0	0	0	0	0	0	0	0	0	0	0	0	0	0	0	0	0
0	0	0	0	0	0	0	0	0	0	0	0	0	0	0	0	0	0	0	0	0	0	0	0	0	0	0	0	0	0	0	0	0	0	0	0	0	0	0	0	0	0	0	0	0	0	1	0	0	0
4	1	0	0	0	0	3	1	0	2	2	1	0	0	1	0	1	1	1	1	1	0	3	0	1	0	1	1	0	2	1	1	1	0	0	1	0	0	1	0	0	0	1	1	0	0	0	0	1	0
2	3	5	1	1	2	1	2	1	2	2	0	0	2	0	5	0	0	1	2	4	1	1	3	2	0	1	0	1	0	2	0	2	1	0	0	0	1	0	1	0	0	1	0	1	0	0	0	0	1
1	2	1	1	1	2	3	4	3	1	1	3	3	0	1	3	1	2	1	2	0	1	0	3	2	3	3	1	2	1	1	1	0	1	0	1	1	1	0	2	2	0	2	0	1	0	2	1	2	3
1	2	1	0	0	1	0	1	0	2	1	2	1	0	0	2	0	0	1	1	2	1	2	0	0	0	1	1	1	1	2	1	1	1	0	1	0	1	0	0	0	0	0	0	1	0	0	1	4	0
2	0	1	0	0	0	0	0	0	1	1	0	2	0	0	0	0	0	0	1	1	3	0	0	1	0	1	0	0	0	0	3	0	0	1	1	0	0	0	2	1	0	1	1	0	0	0	2	0	1
1	2	2	1	1	0	4	1	1	0	0	1	0	1	2	2	1	2	1	2	1	1	0	2	1	2	1	0	2	4	0	1	0	2	1	0	0	1	0	0	2	0	1	0	0	0	2	0	0	1
2	0	0	0	0	1	2	0	0	1	0	0	1	0	0	1	2	1	0	1	2	0	0	1	1	0	1	0	1	1	0	0	0	0	0	1	0	1	0	0	1	0	2	1	0	0	0	1	1	0
0	2	2	0	0	3	1	2	0	2	3	0	1	2	1	2	1	0	1	3	2	3	0	2	2	0	0	0	0	0	0	3	0	0	0	1	0	0	0	1	0	3	0	2	0	0	0	2	2	0
1	0	1	0	1	2	3	0	0	1	2	0	1	1	0	1	0	0	1	4	2	1	0	2	0	0	1	2	0	1	1	3	1	1	0	0	0	1	0	0	1	0	1	1	0	0	0	2	0	0
5	0	1	1	0	2	0	3	1	0	3	1	2	1	2	1	2	1	1	0	1	1	0	2	1	0	2	3	0	3	0	2	1	2	0	0	2	2	0	1	1	1	4	2	0	0	2	2	1	2
0	0	2	0	0	3	2	1	0	5	0	0	0	0	0	0	1	0	1	0	0	0	3	0	1	0	2	1	2	0	1	1	1	2	0	1	0	1	0	1	0	0	0	0	0	0	0	1	0	0
0	0	0	1	0	0	0	1	1	1	1	1	3	0	0	0	1	1	1	3	2	1	1	1	1	0	0	2	0	0	0	0	0	1	0	0	0	0	0	1	0	2	4	0	1	0	0	0	1	0
1	0	1	1	1	0	0	0	0	1	2	0	0	1	0	0	0	2	0	1	1	0	0	1	0	1	0	0	0	1	0	0	1	1	0	1	0	1	0	0	1	1	0	0	1	0	1	1	0	0
2	1	1	0	0	0	2	0	1	0	0	0	1	0	4	1	0	0	0	1	0	1	0	3	0	2	2	0	0	1	1	2	0	0	0	1	0	1	0	0	0	0	1	2	1	0	0	2	0	0
0	0	2	1	0	0	1	1	3	1	0	2	3	2	1	2	1	3	0	0	1	0	0	1	0	1	0	1	0	1	1	1	3	0	1	0	0	1	0	0	0	1	1	0	0	0	1	1	0	1
1	1	0	0	1	1	0	2	0	3	3	1	1	2	1	1	1	1	1	1	2	1	0	2	0	0	3	1	0	0	0	1	0	2	1	1	4	0	2	1	1	1	1	0	0	0	0	1	3	1
1	1	0	0	0	2	1	3	1	1	1	1	0	1	0	1	1	3	2	1	0	0	0	0	1	0	2	0	0	2	0	0	0	0	1	0	0	0	0	0	0	0	2	2	0	0	1	2	0	1
0	0	1	1	0	0	0	0	1	0	1	0	1	0	0	0	0	0	0	0	0	0	0	1	1	0	0	2	2	0	0	1	0	0	1	0	1	0	0	0	0	0	0	0	0	0	1	0	0	0
0	0	1	0	0	2	2	2	1	3	0	2	4	0	0	0	4	0	1	2	2	4	0	2	1	0	2	2	0	0	1	2	1	1	2	1	1	3	0	2	0	0	0	1	1	0	0	0	1	0
0	1	0	0	0	0	1	1	0	1	1	0	0	0	1	0	0	1	0	0	1	0	1	2	0	0	3	1	1	1	2	1	0	1	0	0	0	0	0	0	0	0	3	1	0	0	0	0	0	1
0	0	2	0	0	1	0	1	2	0	4	0	1	0	1	2	1	2	0	0	0	2	0	0	1	2	0	1	0	0	0	1	0	1	0	0	1	0	0	0	0	1	0	0	1	0	1	1	0	0
2	1	0	1	0	0	0	1	0	0	0	0	0	0	0	0	1	1	1	3	1	2	1	0	1	0	2	3	0	1	0	0	0	1	0	0	2	1	0	1	1	2	0	0	0	0	0	1	0	0
0	1	1	0	0	0	0	1	3	3	0	1	0	0	0	0	2	1	1	0	4	1	2	1	1	0	1	1	1	0	1	0	2	0	1	0	0	0	0	2	0	0	2	0	0	0	0	0	0	0
0	0	0	0	0	1	0	1	0	3	0	1	1	1	0	1	0	0	0	1	0	0	1	0	0	0	0	1	0	1	0	1	0	1	0	1	0	1	0	0	0	0	1	0	0	0	0	0	0	0
0	0	0	0	0	1	0	1	0	1	0	0	1	2	1	0	1	2	1	2	0	1	1	2	0	0	1	1	1	3	1	3	0	2	0	3	0	0	0	0	0	0	1	0	0	0	0	2	0	1
0	0	0	1	0	2	1	0	0	0	0	2	0	0	2	3	0	1	1	1	2	1	0	0	4	1	0	1	2	0	1	1	1	1	0	0	1	0	0	1	0	0	0	1	0	0	2	0	0	2
0	0	1	0	1	0	0	0	0	0	1	2	0	1	0	1	0	0	0	1	1	2	1	2	0	1	0	0	0	2	0	1	1	0	1	0	1	0	0	1	1	0	0	1	0	0	1	0	2	0
1	0	2	0	1	1	0	0	1	0	0	1	1	1	0	0	1	0	0	4	1	0	1	0	0	2	0	1	0	0	3	1	0	1	1	0	1	1	1	1	1	1	0	0	0	0	1	0	1	0
[truncated: 1,594 more rows]
[truncated: 3,544 more columns]
