# Supplementary material for: Spatial reorganization of telomeres in long-lived quiescent cells
Source: Genome Biol. 2015 Sep 23;16(1):206. doi: 10.1186/s13059-015-0766-2 (PMC4581094; doi:10.1186/s13059-015-0766-2)
Supplement: Additional file 10: — Full resolution contact map binned at 10 RF of G0 population presented in Fig. 3 . (DAT 16.3 mb) [file 13059_2015_766_MOESM10_ESM.dat]

4	15	18	21	13	16	15	8	19	16	15	11	9	6	10	6	4	7	8	3	7	11	2	11	8	5	9	4	4	4	2	12	5	3	2	0	4	7	1	1	0	6	1	4	0	0	2	4	4	2
15	6	17	25	16	23	11	17	12	12	13	13	15	10	10	8	6	4	6	7	11	11	8	12	8	5	12	4	2	6	4	13	4	2	9	3	7	7	4	2	5	2	5	1	2	0	5	4	4	6
18	17	10	28	18	16	21	15	20	18	11	6	9	14	14	10	4	6	10	7	9	12	5	11	6	9	13	5	6	11	5	10	2	7	6	5	3	5	3	7	4	2	5	4	1	0	3	7	10	9
21	25	28	14	13	17	18	13	17	22	13	12	13	7	7	6	8	5	7	6	6	6	2	8	0	6	5	3	4	11	3	9	4	3	2	4	2	4	2	0	2	6	3	8	3	0	2	4	1	8
13	16	18	13	10	16	15	14	11	18	9	7	9	4	7	3	2	4	6	7	7	5	1	7	3	1	11	6	4	3	4	5	3	2	3	2	2	5	2	2	0	2	2	2	0	0	2	2	5	3
16	23	16	17	16	6	15	25	25	25	26	17	23	12	11	16	14	19	6	11	14	13	4	11	6	9	12	3	8	14	8	10	5	6	6	5	4	10	6	4	4	6	4	9	1	0	3	15	8	6
15	11	21	18	15	15	8	21	18	18	24	22	21	15	17	17	13	13	15	15	11	11	10	14	12	5	14	10	5	12	7	11	4	9	7	5	6	17	2	6	3	2	6	7	2	0	4	5	8	4
8	17	15	13	14	25	21	4	12	21	26	15	21	11	17	17	6	11	13	9	12	12	10	8	8	5	16	10	8	11	8	10	6	3	4	4	8	6	0	4	4	2	5	6	5	0	3	6	2	5
19	12	20	17	11	25	18	12	2	7	24	14	23	16	14	18	16	16	15	11	18	13	10	14	11	10	15	8	3	11	6	12	4	9	8	6	10	11	0	3	2	6	2	6	2	0	6	5	8	3
16	12	18	22	18	25	18	21	7	4	15	16	23	9	15	20	24	16	20	19	13	18	13	17	10	10	17	16	12	15	9	12	7	8	16	4	6	9	3	3	6	8	8	9	6	0	5	7	6	11
15	13	11	13	9	26	24	26	24	15	2	13	20	23	22	21	28	25	22	16	22	26	14	21	16	9	17	11	17	19	12	21	11	16	7	5	5	14	6	7	10	8	4	17	4	0	7	11	5	10
11	13	6	12	7	17	22	15	14	16	13	4	24	15	16	14	20	24	21	10	15	13	8	14	19	6	14	10	8	6	7	11	2	6	5	3	5	10	2	6	6	10	2	13	4	0	3	9	9	3
9	15	9	13	9	23	21	21	23	23	20	24	4	18	14	23	22	23	31	25	27	16	24	26	15	16	28	17	12	21	9	27	5	10	11	4	9	17	5	5	10	9	7	17	6	0	7	10	10	9
6	10	14	7	4	12	15	11	16	9	23	15	18	8	12	21	17	17	17	13	17	13	14	15	14	13	21	9	5	15	8	15	5	8	7	5	6	9	1	5	7	2	6	5	1	0	4	4	5	10
10	10	14	7	7	11	17	17	14	15	22	16	14	12	6	20	25	24	16	14	16	16	7	16	8	11	16	10	10	9	11	19	6	4	6	6	8	7	7	5	4	4	5	10	3	0	3	10	7	6
6	8	10	6	3	16	17	17	18	20	21	14	23	21	20	4	16	29	10	18	28	25	9	14	14	15	25	20	8	20	15	19	9	13	2	4	9	14	4	3	7	4	2	12	2	0	6	11	8	9
4	6	4	8	2	14	13	6	16	24	28	20	22	17	25	16	4	16	21	13	17	18	11	20	14	18	12	12	9	11	9	17	6	9	3	5	10	9	3	7	4	6	4	6	4	0	3	3	4	8
7	4	6	5	4	19	13	11	16	16	25	24	23	17	24	29	16	10	21	24	17	12	20	17	12	13	17	13	9	21	12	17	14	19	8	9	13	15	6	5	4	9	13	12	3	0	8	8	6	5
8	6	10	7	6	6	15	13	15	20	22	21	31	17	16	10	21	21	16	13	23	19	19	23	15	12	25	15	12	13	9	19	12	9	9	8	6	15	7	7	7	10	9	15	4	0	9	5	7	10
3	7	7	6	7	11	15	9	11	19	16	10	25	13	14	18	13	24	13	2	14	15	18	19	17	28	16	15	11	20	15	25	11	11	10	5	20	17	6	11	11	7	9	11	7	0	7	10	9	11
7	11	9	6	7	14	11	12	18	13	22	15	27	17	16	28	17	17	23	14	8	15	26	21	20	20	24	24	29	25	22	26	16	29	15	16	22	23	11	11	15	10	11	17	6	0	13	15	11	14
11	11	12	6	5	13	11	12	13	18	26	13	16	13	16	25	18	12	19	15	15	6	14	18	20	22	23	22	17	27	14	33	21	18	18	13	14	18	15	9	10	13	15	21	7	0	13	13	8	9
2	8	5	2	1	4	10	10	10	13	14	8	24	14	7	9	11	20	19	18	26	14	8	17	19	21	25	21	18	28	22	27	16	15	10	3	14	20	7	10	11	10	11	12	5	0	10	13	10	12
11	12	11	8	7	11	14	8	14	17	21	14	26	15	16	14	20	17	23	19	21	18	17	2	12	17	12	23	22	34	32	23	17	22	23	12	27	26	11	15	14	15	5	18	10	0	8	9	17	16
8	8	6	0	3	6	12	8	11	10	16	19	15	14	8	14	14	12	15	17	20	20	19	12	0	14	10	15	28	24	18	14	17	22	18	14	17	17	9	14	12	12	7	11	11	0	11	14	18	11
5	5	9	6	1	9	5	5	10	10	9	6	16	13	11	15	18	13	12	28	20	22	21	17	14	12	20	20	13	28	21	21	16	23	16	13	16	21	7	8	9	11	7	17	8	0	7	17	13	9
9	12	13	5	11	12	14	16	15	17	17	14	28	21	16	25	12	17	25	16	24	23	25	12	10	20	4	14	20	23	12	17	23	21	24	23	23	22	18	21	22	23	17	16	10	0	16	23	19	16
4	4	5	3	6	3	10	10	8	16	11	10	17	9	10	20	12	13	15	15	24	22	21	23	15	20	14	4	16	21	15	18	19	24	12	20	26	24	13	14	15	12	17	21	5	1	10	14	14	13
4	2	6	4	4	8	5	8	3	12	17	8	12	5	10	8	9	9	12	11	29	17	18	22	28	13	20	16	4	17	20	20	16	27	19	11	23	27	14	14	21	7	9	15	6	0	9	21	12	12
4	6	11	11	3	14	12	11	11	15	19	6	21	15	9	20	11	21	13	20	25	27	28	34	24	28	23	21	17	12	19	15	21	21	20	21	32	33	14	14	13	14	21	24	14	0	18	15	24	14
2	4	5	3	4	8	7	8	6	9	12	7	9	8	11	15	9	12	9	15	22	14	22	32	18	21	12	15	20	19	6	20	22	23	16	14	20	27	10	13	16	16	14	19	8	0	9	16	13	15
12	13	10	9	5	10	11	10	12	12	21	11	27	15	19	19	17	17	19	25	26	33	27	23	14	21	17	18	20	15	20	6	16	18	23	27	33	31	17	13	23	24	23	33	11	2	16	29	17	17
5	4	2	4	3	5	4	6	4	7	11	2	5	5	6	9	6	14	12	11	16	21	16	17	17	16	23	19	16	21	22	16	2	24	30	23	31	27	14	11	16	12	9	21	9	0	15	18	12	12
3	2	7	3	2	6	9	3	9	8	16	6	10	8	4	13	9	19	9	11	29	18	15	22	22	23	21	24	27	21	23	18	24	4	24	30	21	25	16	17	18	16	11	20	15	1	8	20	18	16
2	9	6	2	3	6	7	4	8	16	7	5	11	7	6	2	3	8	9	10	15	18	10	23	18	16	24	12	19	20	16	23	30	24	8	18	21	18	13	14	17	12	8	19	9	0	9	14	8	12
0	3	5	4	2	5	5	4	6	4	5	3	4	5	6	4	5	9	8	5	16	13	3	12	14	13	23	20	11	21	14	27	23	30	18	6	26	30	18	13	12	19	14	18	11	0	12	17	15	12
4	7	3	2	2	4	6	8	10	6	5	5	9	6	8	9	10	13	6	20	22	14	14	27	17	16	23	26	23	32	20	33	31	21	21	26	0	21	22	12	16	14	21	24	13	0	11	20	13	10
7	7	5	4	5	10	17	6	11	9	14	10	17	9	7	14	9	15	15	17	23	18	20	26	17	21	22	24	27	33	27	31	27	25	18	30	21	10	15	22	16	23	19	19	10	0	20	31	25	19
1	4	3	2	2	6	2	0	0	3	6	2	5	1	7	4	3	6	7	6	11	15	7	11	9	7	18	13	14	14	10	17	14	16	13	18	22	15	6	13	10	14	13	21	11	0	10	16	7	7
1	2	7	0	2	4	6	4	3	3	7	6	5	5	5	3	7	5	7	11	11	9	10	15	14	8	21	14	14	14	13	13	11	17	14	13	12	22	13	0	9	15	12	17	4	0	8	26	14	10
0	5	4	2	0	4	3	4	2	6	10	6	10	7	4	7	4	4	7	11	15	10	11	14	12	9	22	15	21	13	16	23	16	18	17	12	16	16	10	9	4	19	21	18	9	0	13	21	18	11
6	2	2	6	2	6	2	2	6	8	8	10	9	2	4	4	6	9	10	7	10	13	10	15	12	11	23	12	7	14	16	24	12	16	12	19	14	23	14	15	19	4	12	22	16	0	10	20	19	22
1	5	5	3	2	4	6	5	2	8	4	2	7	6	5	2	4	13	9	9	11	15	11	5	7	7	17	17	9	21	14	23	9	11	8	14	21	19	13	12	21	12	4	15	15	0	13	27	22	15
4	1	4	8	2	9	7	6	6	9	17	13	17	5	10	12	6	12	15	11	17	21	12	18	11	17	16	21	15	24	19	33	21	20	19	18	24	19	21	17	18	22	15	4	17	0	4	22	18	16
0	2	1	3	0	1	2	5	2	6	4	4	6	1	3	2	4	3	4	7	6	7	5	10	11	8	10	5	6	14	8	11	9	15	9	11	13	10	11	4	9	16	15	17	2	1	9	12	23	13
0	0	0	0	0	0	0	0	0	0	0	0	0	0	0	0	0	0	0	0	0	0	0	0	0	0	0	1	0	0	0	2	0	1	0	0	0	0	0	0	0	0	0	0	1	0	0	0	1	0
2	5	3	2	2	3	4	3	6	5	7	3	7	4	3	6	3	8	9	7	13	13	10	8	11	7	16	10	9	18	9	16	15	8	9	12	11	20	10	8	13	10	13	4	9	0	2	8	8	19
4	4	7	4	2	15	5	6	5	7	11	9	10	4	10	11	3	8	5	10	15	13	13	9	14	17	23	14	21	15	16	29	18	20	14	17	20	31	16	26	21	20	27	22	12	0	8	2	25	19
4	4	10	1	5	8	8	2	8	6	5	9	10	5	7	8	4	6	7	9	11	8	10	17	18	13	19	14	12	24	13	17	12	18	8	15	13	25	7	14	18	19	22	18	23	1	8	25	2	18
2	6	9	8	3	6	4	5	3	11	10	3	9	10	6	9	8	5	10	11	14	9	12	16	11	9	16	13	12	14	15	17	12	16	12	12	10	19	7	10	11	22	15	16	13	0	19	19	18	6
2	3	3	4	0	5	3	4	6	4	6	3	8	4	4	6	4	5	6	6	8	4	9	10	2	5	12	8	6	11	7	19	10	9	8	13	15	9	6	12	5	13	14	16	10	0	11	29	23	27
1	6	4	3	3	5	6	4	4	5	9	5	10	6	5	3	5	7	6	9	8	13	9	6	10	3	13	13	4	8	13	14	6	12	14	9	13	11	10	8	12	11	13	16	8	0	9	22	20	20
5	6	4	4	1	3	5	3	6	6	9	6	6	3	3	6	5	7	4	7	3	11	7	8	10	3	11	11	7	14	12	13	7	11	9	7	12	19	10	7	9	9	9	15	10	0	12	19	13	24
5	5	6	2	3	13	1	6	5	8	10	5	11	0	6	6	2	8	6	6	6	13	9	11	9	5	21	15	6	10	3	13	4	10	7	11	10	11	10	9	8	13	13	10	8	0	13	13	18	12
5	5	2	1	1	5	5	3	2	8	7	2	7	3	2	4	1	4	6	2	9	3	7	7	7	2	9	7	4	7	3	11	2	7	2	2	7	13	2	7	10	6	6	11	5	0	9	14	18	14
5	4	10	5	5	8	12	5	7	7	10	7	5	1	4	4	5	7	12	4	8	9	6	6	6	4	11	7	4	7	4	15	4	9	1	3	10	17	6	4	5	8	9	11	2	0	9	11	16	14
7	10	7	10	5	14	9	8	14	15	16	7	14	4	7	8	7	7	12	10	13	8	5	12	10	8	16	13	5	9	7	20	7	5	8	4	8	15	7	12	7	10	9	18	6	0	6	16	23	12
13	13	29	19	15	12	12	15	11	12	23	7	9	9	4	8	7	11	8	11	14	16	13	18	17	9	17	8	11	16	10	22	6	15	7	6	12	15	7	11	9	11	12	17	10	0	13	22	23	23
12	13	12	10	5	9	11	11	8	17	6	5	5	3	2	8	4	4	7	15	5	9	4	12	6	3	9	8	5	3	6	15	3	9	4	8	8	13	3	5	12	6	10	9	7	0	9	10	13	16
17	12	16	15	13	15	17	8	13	8	7	4	9	4	5	8	6	8	12	9	13	8	9	15	10	7	19	9	12	11	13	15	6	7	10	4	5	12	4	8	11	9	8	12	9	0	10	17	10	17
3	5	3	3	1	0	0	1	3	4	0	2	0	0	0	1	0	1	1	1	2	1	1	2	0	1	0	2	3	3	2	0	0	0	0	2	1	1	0	0	0	1	1	3	1	0	1	4	1	2
0	0	0	0	0	0	0	0	0	0	0	0	0	0	0	0	0	0	0	0	0	0	0	0	0	0	0	0	0	0	0	0	1	0	0	0	0	0	0	0	0	0	0	0	0	0	0	0	0	0
3	0	0	1	0	1	0	0	0	0	0	0	0	0	0	0	1	0	0	0	1	0	1	0	0	0	0	0	0	0	0	0	0	0	1	0	0	0	0	0	0	0	0	0	0	0	0	0	0	0
10	9	3	9	5	7	2	2	2	3	1	2	0	2	0	1	1	1	3	3	1	5	0	3	1	0	2	3	2	1	2	3	1	2	2	1	1	4	2	2	1	4	2	0	1	0	2	3	3	7
8	5	6	6	4	4	6	3	2	0	3	2	0	1	2	2	0	1	2	2	1	0	2	2	1	2	1	0	3	1	2	2	2	0	1	1	1	1	0	1	1	1	2	2	1	0	4	1	2	1
0	0	0	0	0	0	0	0	0	0	0	1	0	0	0	0	0	0	0	0	0	0	0	0	0	0	0	0	0	0	0	0	0	0	0	0	0	0	0	0	0	0	0	0	0	0	0	0	0	0
2	2	1	2	2	0	0	0	1	1	1	0	1	0	0	2	0	1	0	0	0	1	0	0	1	0	1	2	0	1	0	1	0	1	1	0	0	0	0	0	1	0	0	0	1	0	1	0	0	0
10	8	8	8	3	5	3	0	5	4	3	2	2	1	4	1	1	3	1	1	4	3	0	4	1	3	6	1	1	2	2	2	1	0	1	0	1	3	1	0	1	2	0	2	0	0	1	1	5	3
7	5	3	5	5	5	0	4	2	1	3	5	0	0	0	0	0	4	2	0	1	4	1	2	3	1	1	2	2	0	1	1	0	0	0	1	1	2	0	1	1	1	0	1	2	0	1	2	1	0
12	6	5	6	4	5	2	3	3	2	1	3	3	3	1	1	0	3	1	2	3	5	3	3	2	1	2	1	0	3	1	5	1	1	1	1	0	1	0	0	0	3	3	1	0	0	0	0	1	1
5	2	2	2	2	4	0	1	0	4	2	1	2	3	0	4	1	1	1	1	0	1	1	0	0	0	1	0	1	2	4	2	1	0	0	0	0	1	1	0	1	0	0	1	0	0	0	3	1	3
12	11	11	6	4	6	1	3	5	6	4	3	5	1	3	2	1	4	4	2	2	5	4	3	4	0	4	1	3	1	2	3	0	2	0	2	2	4	0	3	1	1	2	6	1	0	1	1	1	2
6	6	9	3	1	4	5	4	0	6	1	0	2	1	3	5	2	3	3	3	1	3	3	3	6	2	3	1	1	0	0	3	4	0	1	0	2	1	1	0	0	0	0	1	1	0	0	4	3	1
1	0	1	0	0	1	2	0	1	1	0	0	0	1	0	0	0	0	0	1	0	1	1	1	0	0	1	0	0	1	0	1	0	0	0	0	0	1	0	0	0	0	1	0	0	0	0	1	1	0
0	0	0	0	1	0	0	0	0	0	0	0	0	0	0	0	0	0	0	0	1	0	0	0	0	0	0	0	0	0	0	0	0	0	0	0	0	0	0	0	0	0	0	0	0	0	0	0	0	0
0	0	0	0	0	0	0	0	0	0	0	0	0	0	0	0	0	0	0	0	0	0	0	0	0	0	0	0	0	0	0	0	0	0	0	0	0	0	0	0	0	0	0	0	0	0	0	0	0	0
4	3	3	1	1	1	2	1	1	1	4	2	0	0	0	1	2	1	1	2	4	1	0	1	1	2	2	0	3	3	1	0	1	0	1	0	0	3	0	3	0	0	0	4	0	0	0	3	0	0
0	6	3	1	1	0	3	0	3	4	3	0	3	1	1	0	1	1	1	0	0	0	1	2	0	1	1	1	4	1	2	4	1	0	0	1	2	1	1	1	0	0	1	2	0	0	2	3	1	1
6	2	1	2	0	2	1	0	3	1	0	2	1	0	3	0	0	0	1	0	0	1	0	0	1	0	2	0	1	2	0	0	1	0	1	0	1	0	0	0	1	0	1	0	0	0	2	1	1	0
0	4	0	3	0	0	0	4	0	2	0	1	1	0	0	1	1	1	1	2	2	2	3	2	3	1	2	1	0	1	1	1	2	1	2	3	2	1	0	0	0	0	1	1	1	0	0	0	1	0
0	1	0	3	1	3	2	1	2	0	3	2	2	1	1	1	2	1	3	4	0	0	2	3	3	2	2	2	1	3	0	4	1	1	0	0	0	0	0	1	2	0	1	2	1	0	0	1	2	1
4	2	1	1	0	5	0	1	2	5	6	0	2	2	2	1	3	2	3	1	3	3	1	2	4	1	3	0	0	4	1	3	1	0	0	0	0	4	1	0	1	1	4	2	1	0	1	2	1	1
0	2	2	2	1	3	3	2	0	2	1	2	3	1	1	3	0	0	1	0	3	0	3	2	1	5	1	1	2	1	2	3	0	0	4	2	2	3	0	0	1	0	0	2	2	0	1	2	0	2
2	3	3	0	2	2	4	0	3	4	1	2	5	2	3	0	3	2	1	4	1	1	2	0	4	3	4	5	0	0	4	3	1	2	3	1	0	2	1	2	1	1	2	1	1	0	0	1	5	3
5	4	3	2	1	5	2	4	3	5	3	3	5	2	2	2	0	2	4	6	1	0	3	0	2	2	6	4	0	3	3	5	2	6	2	0	1	3	0	1	2	4	3	6	1	0	2	1	1	0
1	3	4	1	1	6	5	3	3	3	4	2	3	3	2	2	0	9	6	6	5	4	2	7	2	1	6	3	1	4	2	5	1	2	3	2	3	7	0	2	3	2	1	3	1	0	4	1	2	1
4	1	2	1	0	2	1	2	1	3	2	2	4	1	2	2	3	0	2	1	4	3	1	2	8	1	2	2	4	3	2	4	0	3	1	0	0	5	2	0	1	0	4	2	0	0	0	3	2	0
2	2	1	1	2	1	0	2	0	2	2	2	2	0	0	2	1	2	1	0	0	0	0	3	2	0	2	1	2	1	1	1	0	3	0	0	0	2	0	1	0	1	1	2	0	0	0	1	0	0
4	1	3	1	0	0	4	6	2	4	2	4	0	0	1	3	1	2	2	2	2	1	2	4	1	0	3	1	3	0	4	6	0	1	2	0	0	1	0	3	0	2	1	2	0	0	1	2	1	0
1	2	3	0	2	2	0	1	0	1	7	1	2	2	1	3	1	1	2	0	1	2	0	3	1	1	5	2	3	4	0	3	3	0	1	1	1	2	1	3	2	3	1	0	2	0	0	0	0	1
4	0	1	1	2	2	2	3	4	3	3	3	6	8	2	0	1	3	0	4	5	2	2	4	1	0	3	2	2	1	0	5	2	2	2	2	2	3	1	2	2	1	1	4	2	0	0	2	4	0
0	1	2	0	0	1	3	4	4	2	4	1	2	5	0	1	3	1	0	4	0	2	2	1	3	0	5	4	2	1	1	6	1	1	0	0	0	1	1	0	0	0	2	0	3	0	0	1	1	1
1	2	1	1	2	0	0	1	2	3	2	2	2	2	0	2	2	0	3	1	2	1	2	1	1	0	2	1	0	3	0	1	1	1	1	1	1	2	0	1	0	0	1	0	1	0	0	2	2	0
0	4	1	0	0	0	2	2	4	1	0	2	2	1	0	0	1	1	2	0	1	0	2	2	2	0	0	2	0	0	2	6	1	3	1	0	2	1	1	0	0	1	1	0	1	0	0	0	1	0
1	0	2	2	0	0	1	2	3	1	2	0	5	1	1	2	2	2	3	3	2	1	0	3	1	2	4	2	2	2	2	1	0	2	0	2	0	4	0	2	0	0	1	2	0	0	1	1	2	1
1	1	1	4	0	1	1	1	3	5	3	0	1	5	2	1	0	2	2	3	1	2	2	5	4	2	4	2	1	3	1	7	1	3	2	1	0	3	0	2	0	2	1	3	2	0	1	0	1	1
0	1	0	0	1	0	3	3	5	3	0	0	3	2	0	2	3	0	5	1	2	0	1	2	4	1	3	1	1	5	1	3	0	2	3	0	3	3	0	4	2	2	2	3	0	0	1	1	1	0
0	2	1	0	0	3	0	0	1	1	2	3	1	2	0	0	0	0	1	1	1	2	0	0	3	3	1	1	2	1	1	2	0	2	0	0	1	2	0	0	1	1	0	1	1	0	0	0	0	0
1	0	3	0	0	1	1	1	1	3	1	0	3	0	1	1	0	4	1	2	0	4	1	1	1	1	3	2	1	2	2	3	1	3	0	0	1	0	0	0	2	1	1	2	0	0	3	0	2	1
3	1	1	0	0	2	1	1	1	1	0	1	4	1	2	1	2	0	3	3	5	2	3	3	1	1	3	3	1	1	1	2	3	1	1	0	2	1	0	0	0	1	0	1	0	0	2	2	0	1
0	0	3	1	1	4	2	1	3	3	1	1	3	0	0	0	1	0	0	3	5	2	0	3	1	1	4	0	0	2	2	1	2	0	0	0	1	2	1	1	1	2	2	2	0	0	1	3	0	4
3	1	3	0	0	2	0	2	1	4	6	0	3	3	2	1	2	1	1	3	1	4	3	5	2	0	3	4	0	1	1	5	0	1	0	1	1	5	1	1	2	2	3	4	2	0	1	3	4	0
2	0	0	1	3	2	1	2	0	6	2	1	3	0	2	2	2	2	1	1	2	3	1	2	4	3	5	4	3	5	1	8	2	2	2	3	2	4	0	1	1	1	3	4	0	0	0	1	2	0
3	1	0	0	1	0	1	1	1	4	1	2	1	0	2	4	2	3	1	3	4	4	1	3	7	2	6	3	2	5	0	1	0	0	3	2	1	3	1	0	0	1	1	0	0	0	2	1	1	2
1	0	3	2	0	3	1	1	2	1	2	1	4	0	4	1	2	2	3	4	1	1	0	4	2	1	3	0	0	5	1	2	3	1	0	2	0	2	1	2	1	2	1	1	2	0	6	0	1	2
1	1	1	3	1	2	2	0	2	5	3	1	4	0	1	1	2	2	5	2	3	0	1	0	5	4	1	2	1	4	2	6	2	1	2	0	6	3	0	1	0	0	0	4	1	0	0	4	2	1
0	1	2	0	1	2	0	1	1	1	3	2	1	3	0	2	1	1	1	2	5	4	0	3	2	0	4	1	0	2	0	2	2	0	1	3	0	1	1	2	1	0	0	1	0	0	2	1	0	0
0	2	2	2	3	0	1	2	0	1	5	2	2	0	1	1	2	0	5	0	4	6	0	2	1	2	5	4	1	3	2	4	1	3	0	2	2	3	2	0	3	2	3	5	1	0	0	2	3	0
0	0	0	2	0	1	3	1	3	1	1	3	1	3	1	3	2	1	1	3	3	3	1	0	4	3	4	3	1	4	2	1	1	5	2	0	3	3	0	0	0	3	0	0	0	0	2	0	2	3
0	1	0	1	2	2	2	2	4	1	1	2	1	0	1	2	2	1	3	3	1	0	1	4	4	1	2	2	4	4	3	4	4	1	0	0	2	2	0	3	0	2	2	1	1	0	1	1	3	3
2	1	1	1	0	3	1	2	1	2	2	0	0	3	3	0	1	0	0	0	2	0	1	3	4	0	4	1	0	1	0	1	0	1	1	2	0	1	1	1	1	0	0	1	0	0	1	2	0	1
0	2	2	0	1	0	0	0	2	3	1	0	1	0	0	0	1	0	0	2	3	2	3	3	3	2	3	1	3	1	3	5	1	2	2	1	2	0	1	2	0	3	0	1	1	0	0	3	0	0
1	2	1	2	1	0	1	0	0	0	2	0	0	2	1	0	0	1	3	0	3	1	0	2	3	0	2	3	2	2	0	4	0	1	1	0	0	1	1	2	1	1	1	0	1	0	2	0	3	1
0	2	1	0	0	3	1	0	0	0	4	1	2	2	4	0	2	3	3	5	1	1	2	3	2	5	4	6	0	1	0	6	1	2	2	0	2	8	2	2	0	2	3	2	1	0	2	5	1	2
1	1	0	0	1	0	1	0	4	1	3	2	2	2	1	0	2	1	1	1	4	2	1	1	2	2	3	4	3	3	3	1	2	1	1	1	2	0	0	1	1	2	0	3	1	0	0	3	0	2
0	0	0	0	0	0	0	0	1	1	1	1	0	0	0	0	0	0	0	1	1	1	0	0	1	0	0	2	0	1	0	0	0	0	2	0	1	0	0	0	0	0	0	0	1	0	0	0	0	1
1	2	1	4	0	2	3	0	0	3	1	0	0	2	1	2	0	2	1	3	2	0	0	1	3	1	1	2	0	4	1	2	0	2	1	0	2	2	0	0	1	1	2	2	0	0	1	1	0	0
0	2	0	3	0	0	3	0	1	3	5	1	2	4	3	2	4	2	3	4	1	1	1	7	6	2	3	2	3	3	4	1	1	4	4	1	3	4	2	2	3	0	3	3	4	0	2	3	0	4
2	6	1	1	1	3	1	3	2	3	3	0	1	4	3	2	1	7	4	2	9	5	2	2	8	3	7	7	3	5	1	2	6	4	2	3	4	6	2	7	3	4	2	2	2	0	4	4	6	2
2	0	1	0	1	0	0	3	0	1	0	0	2	1	1	0	0	1	1	1	1	3	1	1	3	3	5	2	1	2	0	3	1	0	1	2	3	0	0	2	2	1	1	2	0	0	0	2	0	1
0	1	0	0	2	0	1	1	4	1	1	1	5	3	1	1	3	4	2	4	3	3	1	7	6	1	8	3	1	3	5	1	2	2	2	3	0	3	1	1	2	4	2	1	3	0	3	0	3	3
0	2	0	1	2	1	2	1	2	1	0	0	1	2	5	1	1	2	2	2	2	2	1	2	3	0	4	3	3	2	4	3	0	0	0	0	0	4	3	0	1	0	1	4	2	0	0	2	2	2
0	1	1	2	0	2	1	0	2	2	5	2	1	1	1	1	0	3	3	2	6	3	1	2	2	1	3	2	0	3	1	7	1	2	4	1	2	3	0	2	2	1	1	2	1	0	2	0	4	5
1	0	1	0	0	2	1	0	2	0	2	1	3	1	0	2	2	1	1	2	2	3	3	2	4	3	7	5	3	4	5	2	0	1	2	1	1	5	2	2	5	2	3	3	2	0	2	4	4	2
1	1	2	0	2	1	2	0	1	1	0	1	3	2	1	1	1	0	0	1	2	4	2	1	3	2	7	4	1	2	1	7	0	3	0	0	0	3	1	2	1	0	4	0	2	0	1	4	0	0
0	0	0	0	0	1	1	2	1	0	2	0	2	0	1	1	0	2	2	4	0	0	2	0	2	1	1	3	1	2	1	2	1	2	3	2	1	2	0	0	3	0	2	4	1	0	2	4	2	1
0	0	2	0	0	1	0	0	0	1	0	1	2	1	0	1	1	1	2	3	0	0	1	2	2	0	3	1	2	2	0	5	1	1	1	1	2	5	0	1	2	0	0	1	1	0	2	2	0	1
1	1	1	0	0	0	2	0	2	2	0	1	0	2	0	2	0	1	2	5	0	3	1	2	3	1	4	3	3	3	0	4	1	2	2	1	4	5	1	4	0	2	0	1	1	0	0	5	2	3
0	0	1	0	0	0	1	0	0	1	1	3	1	2	1	1	1	1	2	0	2	3	3	3	4	0	3	2	1	2	1	4	1	1	3	2	1	2	1	3	3	0	3	4	0	0	2	1	3	2
0	1	0	1	0	1	1	0	2	1	0	1	1	2	0	1	1	1	1	2	5	1	2	3	4	1	1	0	1	2	2	4	2	3	1	2	2	6	0	1	3	2	2	1	0	0	0	1	1	2
2	2	2	2	2	1	0	0	3	4	4	3	1	2	2	0	2	0	4	4	5	4	2	2	1	5	9	9	0	8	7	7	4	4	2	2	4	2	0	4	1	3	4	6	0	1	3	5	2	7
1	1	0	0	0	2	0	2	1	1	5	0	1	0	2	2	1	3	2	0	3	1	6	4	4	4	6	3	1	1	0	3	2	1	0	5	2	3	1	4	3	5	2	4	1	0	1	1	3	4
1	0	0	0	0	1	0	0	0	3	3	2	3	1	1	1	2	1	3	1	2	3	3	3	4	3	10	6	2	4	3	6	2	2	2	3	4	8	3	5	3	3	3	2	4	0	3	2	4	2
0	1	2	2	0	4	2	3	2	2	2	2	1	2	0	2	1	5	4	1	2	1	1	2	2	3	4	2	3	6	4	13	5	4	3	2	4	3	1	6	1	6	7	10	0	0	2	3	6	1
0	1	0	2	0	3	0	2	3	3	3	0	2	1	1	4	1	4	4	5	6	8	4	4	4	5	12	7	5	7	1	7	4	5	5	5	9	11	1	7	7	7	8	11	2	0	3	7	2	7
0	1	0	1	0	0	0	0	0	0	0	0	1	0	0	1	0	2	1	0	0	1	0	0	2	0	1	0	2	0	0	0	0	1	0	2	0	3	3	1	1	2	0	2	0	0	0	0	2	0
0	0	0	0	0	0	0	0	0	0	0	0	0	0	0	0	0	0	0	0	0	0	0	0	0	0	0	0	0	0	0	0	0	0	0	0	0	0	0	0	0	0	0	0	0	0	0	0	0	0
0	3	0	1	2	1	2	1	2	1	2	0	1	4	0	1	2	2	1	5	3	6	2	1	6	1	8	10	3	7	5	7	4	4	6	5	3	5	3	6	7	7	6	6	2	0	3	6	6	1
3	1	1	1	0	4	2	1	1	5	2	0	2	3	3	0	2	2	3	3	8	8	2	4	5	1	7	2	3	5	7	9	1	2	2	1	6	8	5	3	3	7	7	13	5	0	3	6	6	8
0	2	0	0	0	1	1	2	0	1	1	0	2	0	0	0	1	1	0	2	1	1	1	0	6	1	2	1	2	1	1	4	4	6	1	1	1	4	3	3	6	8	3	4	0	0	3	0	2	0
0	0	0	0	0	0	0	0	1	2	3	1	1	0	1	0	1	0	1	2	3	2	2	7	3	3	4	4	2	2	6	6	3	7	1	1	0	3	1	3	2	4	11	7	2	0	3	2	1	1
1	2	1	1	0	1	1	1	2	5	2	1	3	2	1	1	0	2	0	4	3	1	3	6	7	1	4	1	0	7	6	7	2	2	4	5	3	8	6	6	3	7	8	9	0	0	2	1	4	5
2	2	0	1	1	2	2	3	1	3	2	2	5	2	0	4	3	2	4	3	5	6	1	7	6	2	5	7	3	4	4	5	1	6	2	2	3	5	1	2	5	4	5	7	3	0	3	6	4	6
0	2	1	1	1	1	1	0	2	2	5	3	3	0	0	1	0	3	4	2	8	4	3	5	6	1	5	2	0	5	3	6	3	3	3	5	4	7	2	4	2	2	4	9	1	0	2	8	4	2
0	0	0	1	0	0	0	0	1	0	1	1	2	0	0	3	0	3	1	1	0	1	1	1	1	3	0	5	4	5	0	6	1	0	1	0	1	4	0	3	4	3	3	2	0	0	2	2	2	1
0	2	1	0	1	0	2	2	0	1	2	2	1	2	2	1	1	2	2	0	3	4	4	3	4	3	4	1	3	6	2	0	1	1	3	0	3	8	0	2	7	3	4	4	2	0	6	2	6	3
0	0	0	0	0	0	0	0	0	0	0	0	0	0	0	0	0	0	0	0	0	0	0	0	0	0	0	0	0	0	0	0	0	1	0	0	0	0	1	0	0	0	0	0	0	0	0	0	0	0
0	0	0	0	1	1	1	0	2	2	0	1	2	2	1	3	2	1	1	1	3	1	3	3	1	1	4	4	2	3	1	2	2	2	2	0	1	3	1	2	2	1	2	1	2	0	3	3	2	0
1	2	1	0	2	2	3	0	2	1	2	1	3	3	0	1	3	2	3	1	4	3	5	3	1	3	3	2	3	5	3	6	4	4	2	4	4	4	2	2	4	2	1	6	1	0	0	2	2	5
2	1	0	0	0	0	0	3	2	2	1	1	2	0	1	0	0	1	4	4	5	4	2	2	4	1	6	4	0	4	4	7	6	1	5	0	6	3	2	2	2	2	3	4	0	0	0	4	3	3
0	0	0	0	1	4	0	0	0	2	1	2	0	0	1	3	1	3	0	3	1	1	0	1	4	5	3	1	0	4	3	5	0	5	4	0	1	2	2	7	2	4	0	2	1	0	1	1	3	4
0	2	2	1	0	1	2	0	0	1	5	1	1	1	0	1	2	2	0	3	1	2	2	1	2	1	5	3	1	1	2	2	5	2	2	0	2	3	0	1	0	2	1	5	0	0	1	0	4	4
1	2	3	1	2	2	0	4	0	2	5	2	4	2	2	2	4	1	5	1	4	4	2	3	5	4	5	3	0	6	5	10	2	2	4	0	2	3	3	0	1	2	1	7	2	0	3	4	2	4
4	1	1	2	1	1	1	1	1	5	3	2	3	3	3	4	1	4	1	2	4	3	3	6	5	5	9	7	3	5	4	6	5	4	0	2	3	5	2	0	2	3	3	11	0	0	3	6	1	0
0	0	2	1	1	2	4	2	0	2	5	0	1	4	4	2	1	6	2	1	3	2	2	4	3	2	4	3	3	4	1	2	2	1	1	1	1	4	0	2	1	1	2	2	3	0	3	4	2	4
0	3	2	3	1	1	3	1	3	5	1	3	4	2	2	2	3	3	1	5	6	3	1	7	3	5	5	1	2	6	4	9	1	6	3	3	2	7	0	0	4	2	3	3	3	0	1	4	1	5
0	0	1	1	1	1	1	1	3	1	1	0	0	0	1	2	2	4	3	4	3	2	2	3	1	1	2	0	2	1	1	6	2	1	1	0	2	3	2	0	2	3	3	1	1	0	0	2	0	1
0	0	0	0	0	0	0	1	1	0	1	2	1	1	0	1	1	1	3	0	0	2	2	2	3	0	1	2	0	3	0	1	0	0	1	1	2	2	0	0	0	2	1	2	3	0	0	0	0	0
0	0	3	0	2	0	0	1	1	2	3	0	3	2	0	2	2	2	1	1	3	1	0	0	3	1	7	0	2	2	1	4	1	2	3	1	2	3	0	3	2	0	2	2	1	0	0	2	3	0
0	1	0	1	1	3	0	0	2	2	1	0	3	3	0	1	2	1	1	2	1	2	4	2	1	1	4	0	1	3	2	3	0	1	0	1	3	2	0	1	2	2	1	1	1	0	1	2	0	1
1	2	1	0	0	2	0	0	1	0	1	1	0	1	4	1	0	0	2	3	4	1	3	3	1	0	4	0	1	1	3	5	0	0	3	5	3	2	1	2	2	2	2	7	0	0	2	2	1	1
3	3	0	2	2	1	0	2	1	4	0	2	1	1	1	1	1	1	3	1	3	1	1	2	5	3	5	4	2	1	5	5	3	4	1	3	1	3	0	1	1	2	0	3	1	0	1	1	4	3
0	0	2	1	1	1	4	2	3	1	1	2	2	1	3	3	1	1	1	1	3	4	1	5	0	2	4	4	2	1	0	3	0	3	2	1	3	1	0	0	0	2	1	3	0	0	3	1	1	2
2	0	0	0	1	0	0	1	2	2	2	1	4	1	1	1	0	2	1	1	4	2	3	1	1	2	4	4	2	1	3	2	3	0	3	1	1	5	1	6	1	1	2	2	2	0	1	3	1	1
0	0	1	1	0	2	1	2	0	1	0	0	1	2	0	3	0	0	0	3	1	0	2	2	1	1	2	1	0	0	2	1	1	0	0	0	0	1	1	2	2	1	0	0	0	0	1	2	0	0
0	1	1	1	1	1	1	2	0	0	2	0	0	1	2	0	1	0	2	0	3	0	0	1	2	0	1	0	3	4	1	2	0	1	1	1	4	0	0	1	3	1	1	0	2	0	2	2	1	1
1	1	2	0	3	1	0	2	1	3	0	1	3	0	2	1	2	0	2	0	2	3	0	0	2	4	2	1	0	3	2	3	0	4	2	0	1	0	0	1	0	2	0	2	0	0	1	2	2	0
1	1	1	0	1	3	1	2	1	2	2	1	4	1	2	0	0	1	0	2	1	4	1	2	5	1	3	1	3	3	1	2	1	3	3	1	1	3	1	2	2	0	3	1	1	0	1	0	0	3
1	0	3	0	1	2	0	1	0	2	0	1	0	2	1	1	0	1	1	2	1	0	1	1	3	1	4	0	0	1	1	4	0	0	0	0	0	0	0	0	1	0	0	1	0	0	0	1	0	0
1	1	1	1	1	3	1	2	1	3	0	1	2	1	1	2	1	2	3	1	4	2	1	1	1	3	5	0	1	5	0	2	2	0	0	0	3	2	2	2	3	1	0	1	1	0	0	1	1	1
0	2	2	0	0	1	0	0	0	1	1	1	0	0	1	1	2	2	1	2	1	1	1	0	3	1	2	0	1	2	0	3	1	1	2	0	1	4	0	3	2	3	0	0	1	0	1	3	0	1
1	0	0	1	0	2	2	0	3	2	2	2	2	2	0	4	2	3	1	3	2	2	3	3	2	2	2	2	2	1	2	3	1	1	3	1	0	2	1	3	0	0	1	3	1	0	0	1	2	1
0	1	1	0	0	2	1	0	3	2	1	0	2	0	2	0	1	2	2	4	1	2	0	3	1	1	2	3	3	1	1	5	0	2	1	1	1	1	0	1	0	0	2	4	0	0	3	1	3	2
0	0	0	0	1	1	1	3	1	1	2	2	1	1	1	1	0	1	0	0	3	3	1	0	1	0	3	1	1	2	0	2	0	1	1	0	0	1	2	0	2	1	0	3	0	0	1	1	1	1
1	2	0	1	1	1	1	0	2	2	0	0	2	0	2	0	1	1	0	2	1	3	3	1	2	1	3	2	0	1	2	0	0	0	1	1	1	0	0	1	0	3	0	2	2	0	2	1	1	3
1	1	1	0	0	2	1	1	0	1	0	2	3	0	0	1	0	0	4	3	2	2	0	2	1	3	2	3	0	2	2	2	0	1	0	1	1	2	0	1	1	4	1	1	0	0	1	0	1	1
1	0	2	0	0	1	2	1	2	1	2	2	1	1	1	0	1	2	0	3	1	2	2	1	2	2	1	1	1	2	2	2	0	0	0	1	1	0	2	3	1	0	0	1	0	0	1	1	3	1
0	1	3	0	1	1	1	2	1	1	1	1	2	1	1	1	3	1	1	3	2	1	3	3	1	1	1	1	1	1	0	2	2	2	0	3	0	2	0	3	2	0	0	1	0	0	0	2	0	1
0	1	1	1	0	2	0	1	0	1	0	0	3	1	0	0	0	0	0	0	1	2	0	0	1	1	2	1	0	4	0	1	0	1	0	0	2	1	2	0	0	2	0	0	0	0	0	2	0	0
1	3	2	1	0	0	2	3	3	1	2	2	1	0	1	0	0	2	1	4	5	6	1	0	2	1	4	0	2	1	1	3	2	4	0	1	4	1	1	1	0	2	0	3	0	0	3	1	2	1
0	0	0	2	0	1	1	0	0	1	0	0	1	1	1	0	0	0	1	0	0	0	1	0	1	2	0	0	3	1	0	2	1	2	0	1	1	1	1	0	0	1	1	1	0	0	0	1	2	3
1	1	2	0	1	2	2	1	3	2	0	1	1	3	0	3	3	1	2	2	3	2	2	2	3	1	1	0	1	1	1	3	0	2	0	1	1	1	0	1	1	1	1	0	2	0	0	1	2	0
2	0	1	0	1	0	2	0	0	2	4	0	0	1	0	2	2	1	1	4	1	1	1	1	1	0	3	3	0	1	1	1	3	0	0	2	3	4	0	4	0	1	1	0	0	0	1	3	0	0
0	2	1	1	0	1	2	0	1	2	2	0	1	1	1	1	0	0	0	1	0	0	0	2	0	1	0	1	1	2	1	0	0	1	0	1	0	0	0	1	0	1	0	2	0	0	1	0	0	0
1	1	2	0	0	0	2	2	0	1	3	0	2	0	2	3	0	3	2	1	1	1	1	3	0	1	3	1	2	2	2	2	0	1	0	0	1	2	1	2	0	2	2	3	2	0	1	3	4	1
2	0	1	1	0	1	3	1	1	2	2	0	2	0	0	1	2	2	1	0	4	2	1	1	2	0	1	1	2	4	0	2	1	2	1	0	1	2	1	0	1	0	1	0	2	0	0	1	1	0
0	0	0	0	0	0	0	1	0	1	1	1	2	1	0	0	0	1	0	1	0	0	0	3	0	0	5	1	0	1	0	0	0	1	0	1	0	1	0	0	1	0	0	1	1	0	0	1	0	1
0	0	1	1	0	0	0	1	0	2	0	1	0	0	0	0	0	0	1	1	1	4	0	1	4	2	3	1	0	4	1	1	0	1	0	1	1	3	0	0	1	1	0	0	1	0	1	0	1	1
1	3	1	0	0	1	2	0	2	3	5	0	2	1	3	4	0	0	3	1	1	1	0	3	2	1	1	6	0	0	0	5	1	1	0	1	0	2	1	3	2	0	1	2	0	0	2	3	3	2
0	1	0	0	1	1	3	0	3	2	1	0	3	1	1	2	0	1	2	0	1	2	2	1	2	1	1	1	0	1	2	0	1	0	1	0	0	3	1	1	1	1	3	2	0	0	0	0	1	1
0	0	1	0	0	0	1	2	0	1	3	0	3	0	1	0	1	1	0	2	1	0	2	1	0	2	1	1	0	3	0	1	1	2	0	0	0	3	0	1	0	1	2	0	0	0	0	1	0	2
1	2	2	1	0	2	0	0	0	1	4	0	1	0	1	1	1	0	1	1	1	1	2	0	4	1	1	2	0	2	1	2	0	0	0	0	0	1	0	1	0	0	0	0	0	0	0	0	0	1
0	0	0	1	0	3	0	1	1	4	2	1	1	2	2	2	0	3	1	1	0	3	4	1	4	2	3	2	0	2	2	3	2	1	0	1	0	0	0	2	2	1	0	0	2	0	0	3	1	2
0	1	1	0	0	0	1	0	0	0	0	1	1	1	1	0	0	2	2	1	1	1	0	1	2	0	4	1	1	1	1	2	1	0	1	2	1	0	2	2	1	1	0	2	0	0	0	1	0	0
0	1	0	0	2	1	2	0	0	3	0	1	2	2	2	2	2	0	1	0	1	3	3	1	2	1	3	2	0	1	3	3	1	6	0	1	2	2	0	1	1	1	1	0	0	0	2	1	1	1
0	1	1	0	1	2	0	0	1	1	1	1	1	0	1	1	1	0	2	1	0	0	0	0	2	1	4	0	0	1	0	0	1	1	1	2	1	2	0	0	1	1	1	3	0	0	1	0	0	1
0	1	0	1	0	0	1	1	2	2	1	2	1	0	0	0	1	2	1	1	2	1	0	0	0	1	2	1	2	1	0	3	0	0	0	1	0	1	1	0	0	0	0	2	0	0	3	0	0	5
2	0	1	1	0	1	0	0	0	0	1	0	0	0	0	2	0	0	0	2	0	0	1	1	2	0	0	0	1	0	2	1	3	2	0	0	0	1	0	1	0	0	1	0	1	0	0	0	0	2
0	2	1	0	0	1	5	1	2	5	0	0	1	1	2	0	2	1	0	2	4	1	1	1	3	2	4	2	1	1	1	3	1	0	0	1	2	3	0	3	1	1	2	0	0	0	1	0	0	1
0	1	0	0	0	3	0	1	1	0	1	1	3	0	0	0	2	0	2	1	1	3	0	2	0	1	2	3	1	0	1	1	1	0	0	1	2	1	2	1	1	1	2	1	0	0	0	1	0	0
0	2	1	0	2	3	1	0	2	0	0	1	0	0	1	0	1	1	2	3	1	1	0	1	3	1	1	1	1	3	2	1	0	0	1	0	0	2	1	1	1	0	0	1	2	0	1	0	1	0
2	3	0	2	0	1	1	1	0	4	2	1	2	2	1	0	2	4	1	1	2	2	2	3	0	3	2	1	0	0	2	2	2	2	1	1	1	1	0	0	0	2	1	1	0	0	0	1	2	1
0	1	0	0	0	0	0	0	1	1	1	2	2	0	1	3	1	0	1	1	2	1	3	2	1	1	4	1	1	1	0	2	1	2	0	0	1	1	1	1	0	0	0	0	0	0	1	2	0	1
0	0	2	0	1	3	1	0	0	4	0	0	1	1	1	2	1	0	6	1	3	2	0	1	0	1	1	0	1	2	1	1	2	0	0	0	0	4	0	1	0	1	1	0	0	0	0	0	1	1
0	2	0	1	0	0	0	1	0	1	0	1	0	0	1	4	1	1	1	2	2	0	1	2	2	0	1	1	0	2	0	3	1	1	0	0	2	1	0	0	1	1	0	2	1	0	1	1	1	0
0	1	0	1	1	2	3	0	1	4	0	0	0	0	1	0	1	0	1	2	1	1	0	1	2	0	2	2	0	3	1	1	1	0	0	1	1	2	1	3	0	1	0	0	0	0	0	0	1	2
1	0	4	1	1	3	2	1	2	0	1	2	1	0	0	2	1	0	1	3	5	1	1	1	2	0	2	1	2	1	2	4	1	1	1	1	1	1	1	0	0	0	1	0	1	0	1	0	0	0
0	0	0	1	1	2	3	0	3	1	2	4	0	0	0	1	0	2	1	0	0	1	2	1	0	0	2	0	0	1	0	1	0	1	0	0	3	1	0	1	0	0	0	2	0	0	0	2	0	3
2	1	1	0	0	1	3	0	0	0	1	1	0	0	0	0	0	0	0	1	0	1	0	1	1	1	0	2	0	1	0	1	0	0	1	2	0	0	2	0	0	1	0	1	1	0	1	0	0	1
0	0	0	1	1	0	2	0	3	3	1	1	0	2	1	2	4	1	2	1	1	2	2	1	1	1	2	1	2	1	1	3	0	0	2	0	0	1	0	1	1	1	4	0	0	0	1	1	0	0
0	1	0	1	2	0	2	0	1	1	2	0	0	3	0	1	1	0	3	2	2	0	0	1	1	0	5	3	1	2	2	3	1	1	0	2	0	1	0	1	0	1	3	1	0	0	0	0	0	0
2	0	3	0	0	0	1	2	0	1	1	3	2	0	1	0	0	0	0	0	1	3	0	0	1	0	0	0	0	2	1	0	1	3	1	2	2	1	0	0	0	2	1	1	1	0	1	1	0	0
0	0	0	0	0	0	0	0	0	2	1	0	1	2	0	1	2	0	1	1	1	0	2	1	0	3	2	4	0	1	0	1	1	1	2	2	0	2	0	0	0	0	0	1	1	0	0	0	0	1
1	2	4	1	0	2	2	1	1	0	2	0	6	1	0	1	0	1	2	1	3	2	3	1	3	2	4	1	3	2	1	3	2	3	1	0	0	2	0	2	0	4	0	2	1	0	0	3	3	0
0	0	0	0	0	0	0	0	0	1	0	1	1	0	2	1	0	0	0	0	2	0	0	1	0	0	3	0	0	0	0	1	0	0	0	0	0	1	0	0	0	0	0	1	0	0	0	0	1	0
0	0	0	2	1	1	2	1	0	2	2	1	2	2	0	0	0	2	0	1	0	0	3	0	1	0	0	0	1	0	2	1	0	1	0	1	2	1	0	1	0	0	1	0	0	0	1	0	3	0
1	1	4	0	0	1	1	0	0	1	2	1	2	0	0	0	2	2	1	1	2	0	1	1	0	2	3	0	0	1	1	1	0	0	0	0	0	0	0	0	0	1	0	0	0	0	0	0	1	0
2	0	0	0	0	2	0	1	2	2	1	2	2	1	3	1	1	3	3	1	4	2	1	2	0	1	6	1	1	0	2	4	1	1	0	1	0	0	0	1	1	0	0	2	0	0	0	1	0	0
1	0	0	0	0	2	2	0	0	2	2	0	2	0	1	1	4	1	1	3	1	1	2	1	1	0	0	2	0	0	2	1	0	0	0	0	1	0	0	1	1	0	1	1	0	0	1	0	0	3
3	1	1	1	0	1	2	1	1	3	0	1	0	2	0	2	0	2	1	0	1	1	2	1	0	1	0	3	4	2	2	3	1	0	1	0	0	3	1	1	2	1	0	0	0	0	0	0	0	2
2	1	1	1	1	0	0	1	0	1	0	0	1	0	2	0	1	1	1	1	0	1	0	1	0	1	4	0	1	0	2	0	0	2	1	0	1	1	0	0	1	0	1	2	0	0	0	1	2	0
1	1	0	1	1	0	1	1	1	1	2	0	3	2	1	0	0	1	1	3	4	1	0	1	6	1	0	2	1	1	2	3	2	1	1	0	0	2	1	0	1	0	1	0	0	0	0	1	2	0
0	0	1	0	0	0	0	0	0	0	0	0	1	0	1	1	0	1	0	1	2	1	0	1	2	1	1	0	1	0	1	0	0	1	1	1	0	0	0	0	0	0	0	2	0	0	0	0	1	0
0	0	0	1	1	1	0	1	2	1	0	2	2	0	0	0	0	0	1	2	2	3	1	3	0	1	2	1	1	1	2	1	0	1	1	1	1	0	0	1	0	2	0	3	0	0	0	0	1	0
0	1	1	0	0	0	1	0	1	0	0	2	1	0	0	0	0	3	1	1	1	1	0	1	1	1	2	2	2	2	0	4	0	1	0	0	0	4	1	0	0	0	1	1	2	0	0	1	0	0
0	1	2	0	0	0	2	3	3	2	0	1	1	0	1	2	2	1	1	3	2	2	2	2	0	1	3	0	2	3	1	5	0	2	2	0	0	0	0	0	0	1	0	1	0	0	1	1	0	0
1	3	1	1	0	1	0	0	3	3	3	0	0	2	3	1	1	4	1	2	1	0	3	3	1	0	2	1	2	1	1	5	1	1	0	0	1	0	1	0	0	0	2	0	0	0	0	1	0	0
5	3	0	1	0	2	1	1	0	2	1	0	2	0	0	1	4	2	2	0	3	0	0	3	0	0	2	0	0	0	1	1	0	1	0	0	2	0	0	1	0	1	1	2	0	0	0	1	0	0
1	0	0	0	1	1	0	2	0	1	2	1	2	0	1	2	0	2	0	2	0	0	0	1	4	0	0	1	0	4	3	0	0	0	1	0	1	0	1	0	0	1	0	2	0	0	2	1	0	1
0	2	2	0	1	0	2	4	2	2	3	0	3	1	4	0	0	0	2	1	3	0	2	2	2	0	2	0	0	1	1	2	0	0	1	0	1	2	0	1	0	0	0	4	0	0	1	1	1	2
0	3	2	0	0	0	1	0	2	1	1	1	0	0	0	2	0	1	0	2	3	3	1	2	0	0	2	0	0	2	2	1	0	0	1	0	2	3	0	1	1	0	0	1	0	0	1	1	2	2
1	1	2	0	1	1	0	0	2	3	1	0	2	1	0	0	1	1	3	2	1	1	2	3	0	2	0	2	2	1	2	1	0	0	1	0	1	1	1	0	0	1	0	0	0	0	0	2	2	1
1	2	2	2	1	2	2	1	1	1	0	0	2	1	0	2	0	0	0	1	1	0	0	2	0	0	1	1	0	0	0	1	0	1	1	0	1	1	0	1	1	4	0	0	0	0	0	2	1	2
1	0	0	0	0	0	1	2	1	1	1	1	2	1	0	1	0	0	2	2	3	5	2	2	2	0	1	1	2	2	1	2	1	0	2	0	1	4	1	0	0	0	2	0	0	0	1	3	1	0
2	2	1	1	0	1	3	1	0	4	2	0	1	0	0	1	1	1	0	0	2	4	1	2	4	0	5	1	2	0	1	4	1	1	3	0	0	1	0	3	1	0	1	0	0	0	0	2	1	0
1	0	0	0	1	1	0	2	1	0	0	1	0	0	0	1	1	4	0	0	0	1	2	0	0	1	1	0	0	0	0	1	0	0	1	1	2	2	0	0	1	1	1	1	0	0	0	0	0	1
0	0	2	0	0	0	0	2	0	1	2	0	0	1	0	1	0	1	2	0	3	0	1	2	0	0	0	0	0	0	1	1	0	0	0	0	1	2	0	0	0	0	0	3	0	0	0	0	0	0
1	1	0	0	0	1	2	1	0	0	1	0	0	1	1	0	2	2	2	0	1	1	0	0	2	0	3	0	1	1	1	0	0	0	0	0	0	5	0	0	1	2	1	0	1	0	1	0	0	1
2	1	0	1	0	0	2	0	0	2	0	0	1	0	1	0	2	0	2	2	3	1	0	2	1	0	1	0	0	2	2	0	1	1	0	1	0	1	0	1	1	2	1	2	0	0	1	4	0	0
0	1	2	0	1	0	1	1	0	0	0	1	1	1	1	0	0	0	1	2	2	2	1	1	1	0	4	2	1	0	2	2	0	0	1	0	0	4	0	0	0	1	1	2	0	0	1	2	1	2
0	0	2	0	0	0	0	0	0	0	0	2	1	3	1	1	1	1	1	1	1	2	1	0	1	2	0	1	0	1	1	3	0	1	2	0	0	0	0	0	1	0	0	4	0	0	0	1	1	0
0	0	2	2	0	0	4	2	1	1	2	3	0	1	0	4	1	0	1	1	1	1	2	0	3	2	1	0	0	3	3	3	2	1	0	1	1	2	1	0	0	5	0	2	1	0	0	1	0	0
1	0	1	0	0	1	2	1	1	1	5	1	2	0	1	2	1	0	2	5	4	2	1	0	0	2	1	3	0	1	3	3	0	2	1	0	1	3	0	0	1	0	1	3	3	0	0	0	0	2
2	0	0	1	2	2	0	0	1	0	1	0	2	1	1	1	2	0	0	1	3	0	0	0	2	1	2	0	0	0	1	0	0	0	0	0	1	2	1	0	1	2	0	0	1	0	0	1	0	1
4	2	3	0	0	0	4	1	1	3	2	1	0	3	1	2	0	1	0	2	3	4	1	1	3	1	3	2	0	0	1	1	1	2	0	2	2	1	1	2	1	1	0	0	2	0	1	3	1	0
1	1	0	1	0	0	1	3	2	1	2	2	1	0	1	0	5	1	2	0	3	1	1	2	1	0	1	2	0	0	0	2	0	1	0	0	1	1	0	2	1	1	2	1	0	0	0	0	0	1
1	2	2	0	0	1	2	2	1	3	1	0	1	1	0	0	1	3	0	1	1	1	0	1	2	1	1	2	0	0	1	2	1	0	1	0	3	2	0	0	0	1	0	2	1	0	2	0	0	1
1	1	1	1	0	1	0	0	0	1	3	0	1	0	2	0	2	2	1	1	1	1	0	2	0	1	4	0	1	3	1	2	2	0	2	2	1	1	1	0	1	2	0	1	1	0	0	0	0	3
2	1	0	1	0	0	0	1	0	0	0	0	1	0	2	1	0	1	2	0	0	2	0	1	0	1	1	2	0	0	1	2	1	2	0	2	0	3	1	2	0	2	2	0	0	0	1	0	1	0
1	1	1	0	0	1	2	2	1	0	2	1	1	1	1	2	0	2	3	1	7	1	3	1	1	2	1	2	0	0	0	1	0	1	1	1	0	3	2	0	2	1	0	1	0	0	0	1	0	0
1	2	1	0	1	1	1	2	1	2	1	0	0	1	1	0	0	2	1	0	1	0	1	0	3	0	0	2	0	3	1	0	0	0	1	3	2	1	1	1	0	0	0	2	0	0	1	0	1	0
1	1	0	1	0	0	0	1	0	1	0	1	0	1	1	1	0	2	1	2	1	0	1	0	2	1	1	0	0	1	1	1	0	1	1	0	0	2	0	1	0	0	0	0	0	0	0	1	1	0
0	1	0	0	1	0	1	0	1	1	0	2	1	4	0	0	0	1	0	3	0	0	0	1	0	1	1	0	0	1	0	0	0	1	0	1	0	0	0	0	0	2	1	0	0	0	0	0	0	0
0	2	1	0	0	0	0	0	3	1	1	1	2	1	0	3	0	2	1	0	3	2	1	2	1	1	3	0	1	1	2	1	1	0	0	0	0	0	2	0	0	0	1	1	0	0	0	0	0	0
0	0	1	1	0	3	2	1	0	1	2	2	2	0	0	0	0	0	1	2	2	1	0	3	0	2	1	1	0	0	2	2	2	0	1	1	3	0	0	3	0	3	2	0	0	0	1	1	1	1
0	1	0	1	0	1	0	0	4	0	0	2	1	0	0	1	2	0	0	0	1	1	0	2	0	1	2	2	0	1	1	2	0	0	1	1	0	1	0	1	2	2	1	1	0	0	0	1	0	0
0	0	1	0	0	0	1	0	2	1	1	0	4	1	1	1	2	0	3	1	2	1	0	2	3	0	0	0	0	0	1	1	0	1	0	0	0	0	1	1	1	0	0	2	0	0	0	0	0	1
0	1	2	1	1	2	4	5	3	3	3	2	2	0	1	1	3	0	3	3	0	3	0	1	2	0	2	5	0	2	1	3	1	1	1	2	4	3	0	2	2	1	0	2	0	0	1	1	0	1
1	3	3	1	0	4	1	3	1	2	3	2	0	1	0	1	1	2	0	1	2	0	1	2	2	0	3	6	0	2	1	2	0	0	1	1	3	2	2	2	0	3	2	4	0	0	0	1	1	1
0	0	1	0	0	0	0	0	0	1	0	0	1	0	0	0	0	0	1	0	1	1	0	1	0	1	1	2	0	0	0	2	0	0	1	2	0	2	0	0	0	0	1	1	0	0	1	0	0	2
0	1	0	2	1	1	1	2	1	2	0	1	0	3	0	2	0	0	1	1	3	1	3	2	0	1	1	1	1	1	1	1	3	2	0	1	0	3	0	1	2	1	1	1	0	0	2	1	0	3
2	1	1	1	0	1	3	6	2	2	3	0	1	0	1	0	0	0	1	0	4	1	0	2	0	1	2	0	0	2	0	5	2	2	1	0	2	4	1	0	1	0	2	3	1	0	0	0	1	3
0	0	0	0	0	1	0	0	1	1	3	3	1	3	0	1	0	0	0	1	1	1	1	0	0	1	1	0	0	2	1	4	1	2	1	1	0	0	0	0	0	0	0	0	0	0	0	3	2	4
0	0	1	0	0	0	0	1	0	0	1	1	0	0	1	0	2	0	0	0	1	0	1	1	1	0	1	1	0	0	1	2	0	0	0	2	1	1	1	1	0	1	0	1	0	0	0	1	1	0
1	4	0	3	1	0	1	2	1	2	1	1	0	3	1	1	1	2	2	0	0	1	1	3	2	1	4	2	1	3	0	2	1	2	1	1	0	1	1	1	1	1	1	1	2	0	0	2	2	2
1	0	1	0	3	0	0	0	0	0	1	0	2	1	3	1	1	1	0	0	0	2	0	1	1	1	2	3	0	0	0	4	0	0	0	0	1	2	1	0	2	5	0	0	0	0	0	0	2	1
0	0	0	0	0	1	0	0	0	0	0	1	2	0	1	1	0	1	2	1	0	0	0	1	1	0	2	1	0	0	1	1	0	1	1	1	0	2	0	1	0	0	0	0	0	0	0	0	0	0
0	1	1	1	0	0	0	0	2	1	1	1	1	0	0	1	0	0	0	0	1	0	1	0	0	1	3	1	0	1	0	0	0	0	0	0	1	0	0	1	0	0	0	0	0	0	0	0	0	0
2	2	0	5	1	0	2	0	3	2	2	1	1	2	0	0	1	2	1	0	1	1	2	1	3	2	4	0	3	3	0	0	0	0	2	0	1	1	2	1	0	2	3	1	0	0	0	1	1	2
2	0	1	2	1	2	2	0	1	2	2	0	0	2	0	0	2	0	3	1	4	2	1	0	0	0	5	1	1	1	1	0	0	5	3	3	1	0	0	0	0	1	0	3	0	0	1	1	0	2
3	1	0	1	1	2	1	1	1	1	3	0	1	0	0	2	0	1	0	1	2	2	1	2	0	1	1	4	0	0	1	4	0	1	0	0	0	2	0	0	1	0	1	0	1	0	0	1	0	1
3	2	1	2	3	1	1	4	1	2	2	1	4	0	4	1	0	3	4	2	4	2	3	2	2	3	5	1	0	4	3	4	0	2	1	2	2	4	1	0	0	1	1	3	1	0	0	3	0	1
0	1	0	0	1	2	1	0	0	3	0	1	0	2	0	1	0	0	0	0	0	0	1	3	4	1	0	1	0	0	0	3	0	0	0	0	1	0	0	0	0	0	2	3	0	0	1	3	2	0
0	0	1	0	0	2	2	0	0	0	1	0	1	0	0	0	0	1	0	0	0	0	1	1	0	0	1	1	1	0	0	2	2	0	0	0	1	0	1	1	0	1	0	1	1	0	0	3	0	0
0	0	2	0	0	3	0	0	2	1	1	1	2	0	0	0	1	1	1	0	0	1	0	2	1	1	4	1	2	2	0	0	1	1	0	2	0	1	0	1	2	0	0	0	0	0	1	1	1	0
1	0	0	1	1	1	2	1	0	3	2	1	1	0	1	0	0	1	2	0	1	1	1	0	1	0	1	1	0	1	0	1	0	1	1	1	1	1	0	1	1	1	0	0	0	0	0	0	0	0
3	0	2	0	0	2	0	1	1	2	0	0	1	1	1	3	0	0	1	1	1	1	1	1	1	0	1	3	1	1	2	3	0	0	1	3	3	0	0	0	0	1	0	2	1	0	1	0	1	0
1	2	1	0	0	0	0	0	0	0	0	0	4	0	2	0	0	0	0	1	2	0	0	1	2	1	3	1	1	0	1	0	0	0	2	0	0	4	2	1	1	0	1	0	0	0	2	0	0	1
1	0	1	1	1	1	2	1	0	3	1	0	1	0	1	0	1	2	1	2	4	3	2	1	2	0	4	4	0	3	3	1	1	0	1	0	0	5	0	0	0	1	0	4	0	0	0	2	3	0
2	3	4	2	0	2	3	0	4	2	3	2	1	1	2	2	0	0	2	1	0	2	0	1	0	1	3	0	0	1	0	1	1	1	0	2	1	3	0	0	0	1	1	2	1	0	0	1	0	1
3	1	0	1	1	0	3	1	2	1	0	0	1	1	1	1	0	1	1	0	0	1	1	1	0	0	2	0	0	2	3	1	0	1	2	0	1	2	0	1	0	0	1	1	1	0	0	0	2	1
4	1	2	2	0	0	2	0	1	5	2	0	5	2	0	0	5	1	3	2	4	2	1	2	1	1	2	2	1	2	0	1	1	1	1	1	1	1	1	1	1	0	3	0	0	0	0	4	1	1
1	0	2	1	1	3	2	1	0	3	2	0	1	2	1	0	0	0	0	0	1	1	1	0	3	0	2	2	0	0	3	1	1	0	1	0	1	3	0	0	0	0	1	0	3	0	0	0	0	0
0	1	2	0	0	1	1	0	1	0	0	0	2	1	0	1	0	0	1	0	0	1	1	0	0	1	1	1	2	1	0	1	0	0	0	0	1	0	0	0	0	2	0	0	1	0	0	0	0	1
1	1	2	1	1	0	2	2	3	1	1	0	0	0	1	0	2	2	2	0	2	4	1	0	1	2	2	4	1	0	1	1	0	0	1	1	2	3	0	0	0	1	1	1	0	0	1	1	0	1
2	3	1	1	0	6	0	2	3	2	5	0	2	1	0	1	1	0	1	0	0	2	1	2	1	0	3	1	1	3	0	3	0	0	2	1	1	0	2	0	0	1	1	0	0	0	1	1	4	0
2	1	1	1	0	3	3	0	2	1	2	3	4	0	3	1	2	3	2	4	2	1	2	2	5	1	5	3	3	1	2	2	1	4	4	1	3	4	0	0	0	2	1	4	1	0	1	1	1	0
1	2	1	5	3	3	2	2	0	1	1	1	0	2	1	1	4	2	3	0	1	3	1	4	0	1	4	2	1	4	3	1	0	1	1	0	1	0	0	1	3	1	1	1	0	0	2	0	0	1
1	0	0	2	1	2	2	0	1	6	1	0	1	2	0	0	1	1	1	0	1	0	2	0	4	1	3	1	1	0	1	2	0	1	0	0	2	1	0	0	0	0	2	1	2	0	0	0	0	1
2	4	4	1	4	1	1	3	1	6	2	1	3	0	3	1	0	2	0	2	1	1	0	5	1	2	6	1	2	2	0	3	2	0	0	0	2	2	1	1	2	1	0	2	1	0	1	2	0	1
2	1	3	3	1	2	2	0	2	2	5	1	3	3	0	0	2	4	1	0	1	2	1	4	1	2	2	0	0	1	2	2	2	1	1	0	0	3	0	1	0	2	0	1	1	0	3	2	0	0
2	5	2	1	2	4	1	1	2	3	4	2	1	2	1	0	3	1	1	0	1	2	1	2	1	1	2	2	1	3	1	4	0	0	1	0	2	3	0	0	2	0	3	1	0	0	0	3	3	2
3	4	3	1	1	3	4	4	4	4	5	4	2	0	1	2	0	1	4	3	2	3	2	0	0	4	5	1	1	1	1	2	0	2	1	0	0	1	1	0	1	1	1	3	1	0	3	4	2	0
10	2	4	2	1	1	3	3	0	2	2	1	2	2	2	0	0	0	1	1	1	0	1	1	0	0	2	3	5	2	2	2	0	1	3	2	1	2	0	2	2	1	1	1	0	0	0	0	2	1
7	3	1	3	3	2	4	1	1	3	1	1	1	2	0	1	1	0	3	0	1	0	1	1	1	0	0	2	0	3	2	2	0	0	0	0	0	0	1	0	1	0	0	1	0	0	0	1	0	2
3	2	6	3	5	3	5	1	2	3	2	2	3	0	2	2	0	0	2	1	3	1	1	0	0	2	1	2	0	2	0	0	1	0	0	1	1	1	1	0	0	0	0	1	0	0	1	1	0	1
7	4	1	4	2	5	3	1	4	2	3	0	2	1	1	3	3	0	1	0	1	2	0	2	0	1	3	0	1	2	4	1	1	0	0	3	0	1	0	0	0	1	0	1	0	0	0	0	0	2
4	5	4	3	2	3	5	4	3	4	2	0	3	2	2	0	2	1	3	1	3	1	0	0	0	1	1	3	2	0	3	2	0	2	1	3	0	3	0	2	0	0	0	1	0	0	1	1	0	1
5	5	4	3	1	1	4	0	1	2	1	0	0	1	0	1	0	0	2	2	0	0	0	2	0	0	1	0	0	1	0	1	0	1	0	2	1	0	0	1	0	2	2	2	0	0	0	1	0	0
3	2	1	2	0	1	2	0	1	1	0	0	2	1	0	0	1	2	0	0	0	0	0	0	1	0	1	2	0	0	0	0	0	0	0	0	0	0	0	0	0	2	1	1	0	0	1	1	0	0
0	0	0	0	0	0	0	0	0	0	0	0	0	0	0	0	0	0	0	0	0	0	0	0	0	0	0	0	0	0	0	0	0	0	0	0	0	0	0	0	0	0	0	0	0	0	0	0	0	0
24	10	6	4	1	5	5	1	2	5	4	1	1	2	5	1	2	1	0	0	0	1	3	2	3	0	0	0	1	1	1	3	2	4	1	0	3	1	0	0	0	0	4	0	0	0	1	2	1	1
13	7	1	3	2	4	2	3	1	2	0	2	1	0	1	0	2	3	0	1	1	0	0	0	1	2	2	0	0	2	0	0	1	0	0	1	1	0	0	1	1	0	0	0	1	0	1	2	0	1
7	0	1	1	0	1	2	0	0	1	1	1	0	0	0	0	0	1	0	0	1	0	0	0	1	0	0	0	0	0	0	0	1	0	0	0	0	1	0	0	0	0	0	0	0	0	0	0	0	1
14	13	9	4	2	5	4	4	5	6	1	1	3	3	2	0	2	2	1	2	2	4	2	1	5	2	2	2	1	3	0	6	0	1	1	2	1	1	1	2	1	1	1	4	1	0	0	3	2	0
12	11	9	6	4	2	5	1	3	6	1	1	4	0	3	2	2	6	1	4	4	1	3	2	2	1	5	7	0	4	1	2	3	2	2	1	1	4	0	2	1	4	2	4	0	0	1	2	1	2
12	16	9	5	4	7	3	4	2	4	4	1	6	3	3	0	1	3	2	1	3	5	3	3	3	1	3	1	2	4	1	3	0	4	5	4	2	4	1	2	3	2	1	2	1	0	2	2	3	6
10	4	2	4	1	2	4	5	4	4	4	1	1	2	2	4	2	3	3	2	2	1	1	0	2	2	1	1	2	1	2	5	2	1	1	2	1	2	3	1	4	0	1	2	3	0	0	2	4	2
7	5	8	3	3	3	5	3	5	7	3	2	2	0	2	1	3	2	6	1	2	2	1	6	5	2	5	1	4	3	0	7	0	4	0	0	1	4	0	1	2	4	3	3	1	0	0	0	2	0
12	9	12	5	2	6	5	5	5	8	4	4	3	2	3	0	3	2	7	2	4	6	4	4	6	1	7	2	3	1	3	6	0	4	4	6	3	4	1	2	2	2	1	2	3	0	3	4	1	4
13	8	8	4	3	11	5	6	4	4	3	5	4	4	2	3	2	1	4	2	1	6	1	6	5	4	7	2	4	2	1	3	2	3	6	3	1	2	3	2	3	2	3	6	2	0	3	3	2	3
4	8	5	2	5	5	1	4	5	12	1	0	3	1	1	3	1	4	3	5	5	5	3	3	2	5	2	5	1	4	2	3	1	1	4	5	1	4	2	1	3	1	1	3	0	0	3	2	2	5
3	7	7	4	5	8	6	3	3	11	4	1	2	1	3	2	1	2	2	2	2	1	2	2	1	2	6	1	4	1	1	6	4	2	0	3	1	2	1	5	2	1	2	5	1	0	3	1	2	3
5	4	5	2	2	2	1	4	3	2	4	1	3	2	3	5	1	2	0	3	6	4	4	1	1	1	1	4	2	3	2	4	1	1	0	3	4	5	1	1	2	2	3	4	1	0	1	1	2	2
2	2	2	3	2	3	1	1	6	2	2	2	2	1	1	2	0	3	2	1	1	2	1	3	1	2	3	5	1	2	0	4	1	3	2	3	2	4	0	2	2	1	3	5	0	0	4	2	2	1
5	10	6	1	2	7	1	4	2	5	6	4	4	3	1	4	4	3	3	2	2	2	3	5	4	1	2	4	2	2	3	7	1	0	2	1	1	5	1	3	3	3	0	6	0	0	1	4	1	1
1	4	3	1	1	2	1	1	3	5	4	1	2	1	1	2	1	2	0	3	6	4	1	2	2	1	4	1	0	3	0	3	0	2	0	0	1	1	3	0	1	2	1	4	1	0	0	1	1	2
2	1	3	0	1	1	0	2	2	4	3	1	4	1	1	3	3	1	3	1	0	3	3	0	2	0	2	0	0	5	2	5	0	1	1	0	1	0	1	1	3	1	0	0	0	0	1	1	7	6
2	2	1	1	3	2	0	2	2	1	1	3	6	2	4	0	2	1	4	1	3	3	1	2	3	2	5	2	2	2	2	7	2	2	1	1	5	5	1	3	4	1	2	3	0	0	1	3	2	3
3	4	2	3	2	5	3	4	4	5	5	2	4	4	4	5	0	3	3	1	3	1	3	6	0	1	5	5	3	3	4	3	2	3	3	1	2	4	2	2	6	1	2	2	1	0	1	4	3	4
2	3	3	1	2	5	4	2	2	1	6	2	3	2	2	2	3	4	2	3	2	0	0	2	2	3	1	5	1	5	3	5	1	3	3	2	1	3	2	3	2	4	6	3	1	0	1	5	3	2
0	0	2	0	0	1	1	2	3	1	2	1	1	2	2	2	1	0	2	2	3	2	3	1	4	2	2	1	1	2	2	3	0	4	1	0	2	2	1	1	3	1	4	3	0	0	0	2	2	1
1	1	2	2	0	1	3	2	1	3	2	1	3	4	1	0	3	1	0	1	3	2	2	4	2	1	4	3	1	2	1	2	1	3	1	2	2	2	0	1	1	3	1	4	1	0	1	3	3	1
6	5	7	2	2	3	2	3	4	6	4	5	3	1	8	3	1	3	7	5	7	8	5	8	5	7	18	7	1	9	7	10	0	5	7	7	5	8	5	3	3	5	2	11	3	0	3	7	9	4
2	1	3	2	1	1	2	2	4	2	3	0	3	1	5	3	0	3	4	1	8	2	0	0	2	5	8	3	3	6	1	6	5	4	1	2	2	8	3	4	0	3	4	0	2	0	1	5	0	3
1	1	6	2	1	2	3	2	6	4	5	4	4	1	5	3	4	2	3	6	5	8	3	6	8	2	8	2	1	6	5	11	6	3	3	4	7	9	3	5	7	4	3	8	3	0	4	2	9	3
3	1	2	1	3	3	4	2	4	5	1	1	4	2	2	0	2	0	4	7	7	2	5	5	2	2	4	4	5	5	4	9	2	5	3	3	4	5	0	5	4	6	4	5	2	0	3	4	4	4
0	2	0	0	1	2	3	2	2	3	1	0	2	3	0	0	1	1	2	2	7	4	4	2	1	2	4	4	1	2	2	2	1	3	2	4	4	4	0	2	2	3	2	6	3	0	1	2	0	4
2	3	2	0	2	2	0	2	0	4	0	1	1	0	2	1	4	3	1	2	1	1	3	5	7	2	6	3	2	2	0	4	3	4	2	1	4	1	1	2	3	6	2	4	2	0	1	2	2	1
0	0	0	0	0	0	0	0	0	0	0	0	0	0	0	0	0	0	0	0	0	0	0	0	0	0	0	0	0	0	0	0	0	0	0	0	0	0	0	0	0	0	0	0	0	0	0	0	0	0
0	0	0	0	0	0	0	0	0	0	0	0	0	0	0	0	0	0	0	0	0	0	0	0	0	0	0	0	0	0	0	0	0	0	0	0	0	0	0	0	0	0	0	0	0	0	0	0	0	0
0	1	1	1	0	0	1	1	1	1	0	1	1	0	1	1	0	1	3	0	4	2	4	0	1	3	4	1	3	2	0	1	0	1	1	1	1	3	1	2	2	1	0	4	0	0	0	0	1	1
0	3	2	1	1	4	2	3	0	4	2	1	1	6	2	2	2	2	0	4	3	1	5	4	5	3	8	2	3	6	3	6	2	4	4	4	4	6	2	5	4	3	6	3	3	0	6	5	5	6
2	0	3	0	2	1	1	1	4	3	2	3	3	2	1	2	2	0	4	3	4	4	2	5	4	4	8	3	1	6	4	6	6	3	4	3	2	10	2	4	6	4	3	8	4	0	7	4	4	9
2	1	1	1	2	3	5	2	4	6	4	1	5	1	1	2	3	5	2	12	0	6	7	5	5	6	12	3	2	8	5	6	3	7	1	7	5	7	2	4	2	8	5	7	5	1	2	5	8	5
1	0	0	0	0	0	2	0	0	0	2	1	2	2	2	0	0	1	2	0	1	2	0	4	0	1	0	0	2	1	2	5	1	2	1	1	3	2	2	3	5	1	2	3	0	0	4	4	3	5
0	2	1	3	1	1	3	0	4	3	2	3	4	1	3	3	1	3	2	7	6	3	4	4	5	2	7	6	1	6	2	8	3	6	7	4	4	6	2	5	7	8	9	11	4	0	4	6	5	2
1	1	1	2	0	2	2	4	6	4	1	0	7	4	2	3	4	4	3	4	7	2	6	6	7	1	9	2	3	7	2	9	1	4	4	2	4	10	4	7	5	8	12	9	9	0	3	9	2	8
2	2	1	0	0	1	3	1	0	1	6	1	4	4	3	4	0	2	2	2	5	2	2	5	2	3	5	6	2	3	4	9	3	6	5	5	5	9	6	7	8	4	4	11	7	0	3	5	5	9
1	2	2	1	1	2	1	4	0	4	1	2	4	5	3	4	1	2	3	2	4	11	1	7	2	1	8	6	2	2	2	6	3	7	8	3	5	9	7	7	5	7	3	6	6	0	5	5	6	4
1	1	3	2	2	6	1	0	1	3	6	1	1	2	1	1	3	5	2	2	5	5	5	5	7	3	6	6	1	3	4	6	3	6	0	2	4	6	3	2	4	6	5	3	5	0	0	4	3	6
3	3	0	0	0	1	1	0	1	5	0	2	3	1	0	0	4	1	3	1	3	2	2	6	4	2	4	2	3	4	4	3	1	2	4	2	1	6	2	2	3	3	1	4	4	0	3	0	1	7
2	2	1	0	1	3	1	1	1	2	3	2	2	3	1	1	1	2	1	3	6	1	4	2	1	2	3	3	3	5	0	1	0	3	2	0	3	0	0	0	2	1	2	3	1	0	0	5	2	3
1	2	0	2	2	2	1	0	1	3	5	2	2	1	2	3	2	4	6	2	2	1	2	4	4	3	9	5	3	4	5	7	4	1	2	2	5	9	4	5	2	3	2	5	3	0	4	2	4	2
0	3	0	3	1	2	0	1	2	3	1	3	3	2	2	1	4	4	3	3	3	5	3	8	3	3	7	6	2	8	2	4	3	4	3	1	3	6	5	2	2	4	4	6	1	0	6	9	1	1
0	3	0	2	0	0	8	2	0	2	0	1	5	2	1	0	1	3	0	4	3	0	2	4	5	2	6	4	0	3	3	6	4	4	3	2	3	4	2	3	4	3	3	5	1	0	2	5	2	4
1	3	0	0	0	1	2	0	2	4	1	0	3	0	1	0	0	4	1	0	5	4	2	4	2	2	3	0	0	3	5	2	0	2	4	5	0	3	1	1	3	1	0	3	2	0	3	4	3	1
3	0	0	2	0	1	2	1	2	1	0	1	3	2	0	2	1	0	0	0	2	1	5	2	2	2	5	2	2	1	0	2	1	1	0	1	3	2	0	1	2	3	0	3	3	0	3	2	1	1
0	3	3	2	2	2	2	4	2	2	1	4	3	1	1	1	2	0	1	2	3	3	1	5	4	2	6	4	1	6	2	8	4	3	2	2	4	2	1	2	3	3	2	4	0	0	1	2	1	3
2	1	4	1	2	1	2	3	2	2	3	1	4	2	1	2	2	1	3	2	3	4	7	5	2	2	8	4	2	1	1	6	1	1	3	2	5	6	2	2	3	3	1	4	1	0	2	7	1	4
2	3	1	1	2	3	2	3	1	1	1	2	4	2	2	2	2	3	5	5	7	2	3	4	3	4	5	2	0	4	2	4	3	1	3	1	3	3	1	1	3	1	6	3	2	0	2	5	4	4
3	3	0	1	2	2	2	1	5	5	2	1	3	1	1	0	3	1	1	2	3	3	6	5	3	2	3	2	2	1	2	4	2	1	2	3	3	4	0	0	0	3	6	6	2	0	0	3	1	4
1	2	1	0	0	1	4	1	2	4	7	1	1	3	1	4	2	2	5	3	0	2	2	2	2	2	4	3	5	1	2	5	3	2	2	1	6	0	0	1	3	5	2	5	1	0	0	2	2	2
2	2	2	2	2	4	1	2	2	4	4	2	6	5	2	4	4	0	3	0	1	1	2	3	1	2	6	6	4	3	1	3	3	2	4	2	2	5	3	3	4	1	1	1	0	0	1	2	2	8
1	2	2	0	1	4	2	4	4	6	1	3	2	3	2	1	2	2	0	1	7	4	3	2	2	3	7	5	4	3	2	8	1	2	0	2	1	5	0	4	0	4	4	10	1	0	2	3	4	2
3	6	2	1	1	5	3	1	3	3	4	2	0	2	4	3	1	2	3	3	1	0	0	3	1	1	2	2	1	5	2	4	1	1	0	3	4	2	0	4	2	3	1	2	0	0	3	2	3	1
3	0	1	1	0	4	2	3	1	2	5	2	3	4	2	2	2	3	0	2	2	7	3	6	3	4	4	2	1	4	2	8	3	5	1	3	2	8	1	4	3	1	3	5	5	0	1	7	3	4
0	0	2	1	2	1	5	2	0	1	1	1	3	5	4	3	2	3	5	1	3	7	8	5	4	2	8	4	2	3	2	3	3	2	2	1	4	5	2	2	3	2	4	2	1	0	1	1	2	4
5	5	2	4	0	2	4	2	5	2	3	2	5	3	1	0	4	3	3	5	4	4	3	3	8	3	7	1	0	1	3	7	1	2	0	4	3	6	0	5	1	1	3	3	2	0	2	3	5	4
3	2	4	0	3	6	2	1	5	3	3	1	2	6	1	2	2	1	3	4	3	3	2	7	5	6	11	1	1	4	4	5	1	2	1	1	3	4	0	3	3	4	3	5	3	0	3	2	5	3
2	0	2	0	1	2	4	0	4	6	2	1	3	1	2	2	0	2	0	0	2	6	5	2	6	2	8	5	1	1	2	5	1	3	1	2	4	5	1	1	4	2	4	3	0	0	1	1	2	5
1	2	0	0	2	1	7	2	1	1	2	0	1	3	3	3	3	2	3	2	2	2	3	10	3	1	2	3	3	3	4	5	1	2	1	1	1	2	0	3	0	2	3	6	0	0	0	2	1	2
0	1	1	0	2	5	1	1	6	4	1	3	3	2	2	0	0	3	6	1	1	2	1	2	3	2	4	1	2	2	1	1	1	2	0	2	3	1	1	2	0	1	1	0	2	0	2	1	3	2
0	1	2	0	1	0	1	0	1	1	1	1	1	0	2	0	0	2	2	1	0	4	2	2	1	2	5	2	1	2	2	6	1	3	1	3	1	2	0	1	0	0	0	3	0	0	1	1	1	0
2	0	1	2	0	3	1	1	3	3	5	2	5	1	3	1	1	1	2	2	6	8	2	3	2	1	2	2	3	4	5	6	3	2	1	0	1	5	0	1	1	1	3	2	1	0	0	1	1	2
3	0	3	2	0	2	1	2	3	5	2	2	4	2	3	2	3	4	3	2	2	2	3	4	3	1	3	5	3	2	2	4	1	1	2	3	3	2	1	3	1	1	0	2	0	0	3	5	2	2
0	3	2	1	0	2	2	2	1	4	4	1	1	1	1	2	5	1	2	2	4	1	4	5	1	2	5	0	2	2	2	4	2	0	0	1	4	5	0	1	3	1	0	2	1	0	2	2	2	1
2	1	1	2	1	2	4	2	2	2	4	2	3	2	4	2	0	4	3	4	5	2	1	4	2	2	3	7	1	2	1	6	2	0	1	0	2	4	1	5	0	0	0	4	1	0	1	3	2	3
3	3	4	4	2	2	2	3	5	6	3	3	4	1	1	2	1	3	2	1	4	2	4	3	2	3	4	3	5	1	2	8	0	3	2	1	3	3	2	3	2	3	0	2	0	0	1	2	2	1
2	1	5	5	1	7	2	4	1	6	1	5	3	4	3	2	0	9	6	4	7	3	3	4	6	3	8	4	2	6	1	4	3	3	3	4	3	5	0	1	2	0	2	2	0	0	1	3	5	3
2	3	2	3	1	1	4	3	0	5	0	2	3	2	1	0	1	3	4	3	2	5	1	3	2	3	4	2	0	1	5	3	5	1	0	0	2	7	0	4	2	0	1	3	1	0	0	1	1	5
5	4	4	1	1	4	1	2	1	1	1	0	3	2	1	0	1	1	3	1	3	1	4	2	4	3	9	1	2	2	2	6	2	1	2	2	0	5	0	1	0	3	2	3	2	0	4	1	0	3
0	1	1	3	1	3	4	2	2	3	3	1	3	1	0	2	0	3	1	2	5	1	3	1	1	0	3	4	1	2	3	3	2	2	1	2	2	3	0	2	1	1	2	2	0	0	0	2	1	3
3	1	6	0	1	0	2	2	5	4	1	2	4	4	2	1	0	2	4	2	1	3	2	2	1	1	2	1	1	2	1	3	1	0	0	0	1	2	0	3	2	2	0	1	1	0	2	2	4	3
3	3	2	2	0	5	2	6	1	2	1	2	3	3	4	0	0	2	0	0	1	2	1	4	3	3	3	0	2	3	0	1	0	0	1	1	1	1	0	0	3	0	2	2	0	0	1	1	3	0
1	3	1	0	2	1	1	1	3	0	1	3	2	0	0	1	2	1	1	3	0	1	1	3	3	2	4	2	1	1	4	6	2	2	2	0	3	0	2	0	0	1	1	1	1	0	1	2	5	0
1	2	4	4	2	2	3	2	1	5	2	0	2	2	2	2	1	2	4	6	1	0	3	3	4	1	3	2	3	7	1	1	0	2	0	2	2	2	1	1	2	1	1	3	1	0	4	1	6	1
1	2	2	3	1	2	1	2	2	4	2	2	0	4	0	2	0	2	3	0	0	2	2	2	1	1	0	2	1	3	2	3	1	2	2	0	0	2	0	2	0	1	0	2	1	0	0	1	2	0
4	2	1	1	1	2	1	4	1	1	2	0	2	1	0	0	2	1	2	4	1	3	0	2	1	0	4	0	4	1	1	1	1	0	0	0	1	1	1	0	0	1	0	5	1	0	0	0	0	1
1	3	1	1	0	2	3	1	3	4	1	1	1	0	2	0	1	1	4	3	2	0	1	2	1	0	1	2	0	1	2	3	0	1	1	2	2	3	1	1	0	2	1	1	0	0	1	2	2	1
2	7	4	1	4	10	5	3	8	2	2	2	3	1	6	1	2	2	1	3	2	3	3	2	6	0	2	4	1	3	3	7	1	2	0	1	1	0	0	2	1	1	2	0	1	0	0	3	3	4
4	6	9	2	2	2	6	4	3	2	7	2	2	3	0	2	2	5	2	3	4	3	2	4	5	0	4	4	3	5	3	4	0	5	3	0	7	0	0	2	2	2	3	2	0	0	1	3	2	1
8	6	10	6	5	5	5	5	9	8	4	3	3	2	4	2	3	3	1	4	5	4	3	3	4	4	4	4	4	5	2	2	3	3	3	2	5	7	0	0	4	3	1	3	1	0	1	5	2	2
6	6	4	2	1	4	2	3	1	3	1	0	2	2	2	1	0	1	1	2	2	0	0	2	0	1	3	2	3	5	4	2	3	2	1	0	1	2	0	0	1	0	1	1	0	0	1	0	1	2
7	7	9	7	3	5	5	5	7	6	1	1	6	1	2	2	4	4	3	5	2	0	0	2	4	2	2	2	6	3	3	1	0	0	1	2	4	3	0	2	0	2	1	2	1	0	1	1	2	3
12	12	15	4	7	6	4	3	6	3	5	2	5	2	3	3	1	1	3	3	2	6	2	5	5	4	7	3	0	3	3	4	3	2	4	2	2	4	3	2	2	3	2	1	1	0	2	1	6	1
7	7	7	2	3	2	4	1	4	3	3	0	2	1	1	2	3	3	1	0	4	3	0	1	5	2	0	1	1	2	1	2	0	0	0	1	0	1	0	0	0	2	1	3	2	0	0	1	2	3
11	14	5	4	4	8	3	4	4	5	5	3	2	2	2	0	3	0	0	1	1	1	2	1	5	0	6	1	1	2	1	6	2	1	5	0	1	4	0	1	2	1	0	1	1	0	1	2	6	4
17	13	11	5	5	4	3	1	4	4	8	3	4	2	3	1	2	3	4	4	2	4	2	4	2	1	4	5	2	1	1	1	1	1	5	3	4	4	1	2	1	2	0	3	2	0	1	6	1	3
14	11	10	7	4	8	5	3	3	3	1	1	4	1	1	1	0	0	5	2	3	5	1	1	2	1	2	6	0	0	2	2	1	0	1	1	1	1	1	2	2	0	2	2	0	0	0	0	3	2
9	6	14	7	1	2	2	7	2	3	0	2	5	6	5	0	0	1	1	2	3	3	2	1	4	0	4	3	2	4	2	3	0	3	1	1	0	0	0	1	0	2	0	3	1	0	2	2	1	2
9	10	7	2	1	4	1	4	1	3	3	1	2	2	2	1	1	0	1	1	3	1	1	5	3	0	3	3	2	0	2	1	0	1	2	1	1	4	1	0	4	0	2	0	0	0	0	3	0	2
10	12	9	9	1	3	5	1	2	0	1	1	1	0	1	0	0	0	3	1	1	3	2	1	2	3	3	1	0	2	1	1	1	2	1	1	0	0	1	1	0	0	0	1	1	0	1	1	1	3
12	15	12	4	2	5	2	2	3	2	0	0	3	1	3	1	1	0	2	1	3	0	1	1	0	2	1	1	0	0	1	1	0	0	1	1	1	4	0	1	1	1	2	2	3	0	0	1	0	0
18	12	9	1	2	5	5	1	4	2	2	0	3	0	0	1	1	1	3	2	2	1	0	2	1	1	4	3	1	1	1	3	0	3	0	2	0	1	0	0	1	1	0	1	0	0	1	3	2	1
2	3	0	0	0	1	1	0	0	1	0	0	0	0	0	0	0	0	0	0	0	0	0	0	0	0	0	0	0	1	0	0	0	0	0	0	0	0	0	0	1	0	0	0	0	0	0	0	0	0
4	3	3	1	0	2	1	1	3	1	0	0	0	1	0	0	0	0	2	1	0	0	0	0	1	0	0	0	0	0	1	1	1	0	0	0	1	1	0	0	0	0	0	0	0	0	0	0	2	0
0	0	0	0	0	0	0	1	0	0	0	0	0	0	0	0	0	0	0	0	0	0	0	0	0	0	0	0	0	0	0	0	0	0	0	0	0	0	0	0	0	0	0	0	0	0	0	0	0	0
0	0	0	0	0	0	1	0	0	0	0	0	0	0	0	0	0	0	0	0	0	0	0	0	0	0	0	0	0	0	0	0	0	1	0	0	0	0	0	0	0	0	0	0	0	0	0	0	0	0
1	1	5	2	0	0	3	0	1	1	0	0	0	0	0	1	0	0	1	0	0	2	1	0	0	0	1	1	0	1	1	0	0	0	0	0	0	0	0	0	2	0	0	0	0	0	0	1	1	0
1	8	5	2	2	6	8	4	2	5	0	1	1	2	2	2	1	2	4	2	2	2	3	1	4	1	1	4	0	1	4	1	0	1	1	1	1	2	2	0	1	1	1	2	0	0	3	1	1	2
2	8	9	5	2	10	4	5	5	1	3	2	2	5	1	1	3	2	2	1	4	7	0	6	1	3	1	2	3	1	2	5	2	2	2	1	0	3	0	0	0	0	1	1	1	0	0	1	2	1
8	6	6	0	1	4	11	3	3	6	8	2	2	2	1	2	0	3	1	3	4	5	3	0	2	2	3	1	0	3	3	2	0	2	2	1	3	0	1	0	1	1	0	2	0	0	1	1	3	2
2	6	11	5	1	7	9	3	5	7	6	1	5	2	0	2	3	3	5	1	5	5	1	4	6	1	2	2	1	4	4	5	1	1	1	4	2	3	0	1	0	2	1	5	1	0	0	1	3	1
1	6	7	0	0	5	3	0	3	1	1	2	1	2	2	2	4	1	7	4	2	2	4	5	4	1	4	2	2	2	2	2	0	2	2	2	5	3	1	2	2	1	1	2	1	0	1	5	2	2
2	4	9	5	2	3	2	0	2	5	3	2	2	2	0	2	3	2	3	3	2	3	4	5	4	1	4	1	0	4	1	1	3	1	0	0	2	0	1	0	2	2	3	4	0	0	1	3	1	2
3	2	1	0	2	3	4	1	2	5	0	0	1	1	1	0	3	0	1	3	2	1	1	3	1	0	1	1	3	3	4	2	0	1	1	1	1	1	1	2	2	2	0	3	1	0	2	1	2	1
3	0	1	1	1	2	0	2	0	1	1	2	2	1	3	0	2	1	2	0	2	0	0	0	1	1	4	2	2	1	1	3	2	1	0	1	0	2	0	1	0	0	0	2	0	0	0	0	1	2
4	3	1	1	1	4	2	1	0	1	1	3	2	1	1	3	0	2	0	0	1	1	4	1	2	1	0	1	0	1	0	2	0	1	0	0	0	0	0	0	0	0	2	0	0	0	1	1	1	1
2	4	2	1	4	3	2	2	3	4	4	0	4	4	1	4	2	3	1	1	4	1	1	2	4	0	2	0	0	5	0	4	1	1	0	1	1	3	0	1	2	3	1	2	0	0	3	2	3	1
4	2	1	2	0	2	4	1	3	6	2	1	3	0	1	1	1	1	0	2	3	5	3	1	0	1	2	1	2	4	2	1	1	2	2	0	1	3	0	1	1	1	1	3	2	0	0	1	2	0
1	3	0	2	1	2	4	0	0	3	2	2	0	1	0	0	2	1	2	1	4	1	2	2	0	0	2	0	0	1	3	3	0	1	0	0	1	0	0	0	0	4	1	0	0	0	0	2	0	1
3	3	1	0	1	3	4	2	3	3	3	1	3	4	3	1	1	3	2	1	4	4	0	2	3	3	6	1	1	3	1	3	0	3	0	2	2	2	1	2	3	1	1	2	0	0	1	3	3	1
1	0	1	2	3	1	2	1	1	5	1	2	0	0	3	0	0	0	2	2	2	4	1	0	2	0	1	1	0	4	0	2	0	1	1	4	0	3	1	1	0	0	0	3	1	0	1	0	2	0
1	3	1	1	2	0	2	0	2	5	1	1	2	2	3	1	0	0	3	3	4	3	1	1	0	2	0	1	0	0	0	1	0	2	0	0	1	2	1	0	0	1	0	0	1	0	1	1	3	0
1	3	1	1	0	3	3	0	1	2	0	1	3	1	1	0	0	1	0	2	1	2	1	0	1	0	1	1	1	2	1	2	2	1	1	1	0	1	2	1	1	0	1	1	2	0	2	1	0	1
4	1	3	0	1	3	4	1	3	3	5	2	5	1	1	1	1	0	4	2	2	3	3	4	4	2	5	2	2	4	1	5	1	2	2	1	2	2	1	1	3	2	1	3	1	0	2	3	2	4
4	2	4	1	0	2	3	1	3	1	1	2	2	1	1	2	2	4	1	0	0	1	3	4	5	2	5	4	0	4	2	2	1	1	1	2	4	3	3	0	0	3	1	1	0	0	1	0	0	3
1	0	3	1	2	2	0	1	3	2	1	3	5	0	0	0	1	2	1	2	2	2	1	2	4	0	3	0	1	1	1	2	1	1	3	2	0	0	1	0	1	0	0	2	1	0	0	1	1	2
3	2	0	1	1	1	3	0	2	1	1	0	2	3	0	2	0	1	1	3	0	2	0	2	2	0	4	0	0	0	1	1	2	0	1	0	0	1	0	0	0	0	0	1	0	0	0	2	0	1
0	1	0	3	1	5	0	0	1	1	2	0	0	1	1	1	3	1	1	3	2	4	2	4	4	3	0	2	2	1	3	1	2	1	1	0	0	2	0	2	2	0	1	3	0	1	3	1	1	1
1	1	0	1	0	1	2	0	0	1	4	1	2	0	0	1	0	0	2	4	2	2	1	3	0	2	4	2	0	2	2	3	0	0	1	0	4	1	0	1	0	1	1	1	0	0	1	0	1	2
1	2	3	1	0	0	0	1	1	2	0	3	2	1	2	0	1	0	2	1	1	1	1	4	1	1	1	0	1	1	1	3	2	1	0	1	1	0	0	1	1	1	1	2	0	0	1	0	1	2
2	1	4	0	1	1	0	4	1	4	0	2	2	2	1	1	0	0	1	1	2	3	0	1	1	1	8	1	0	0	1	0	1	0	0	1	2	0	0	0	0	3	0	2	0	0	1	0	0	4
2	0	1	0	3	1	4	0	2	1	0	0	0	2	1	1	1	4	3	2	1	4	2	2	2	3	1	0	2	1	2	2	0	1	0	1	0	2	0	0	1	0	0	0	0	0	1	1	0	0
0	2	3	1	2	0	2	3	0	1	0	1	1	1	0	0	1	3	1	2	1	0	0	1	1	0	4	2	0	1	0	2	0	1	3	1	2	2	1	0	0	1	0	1	1	0	0	2	0	0
0	0	1	0	0	0	1	0	0	1	1	2	1	1	0	2	0	0	1	0	0	0	0	3	1	1	2	1	0	1	0	2	3	0	1	0	0	1	2	2	0	0	2	1	0	0	0	0	1	0
4	1	0	0	0	1	2	1	0	1	0	1	1	1	1	0	1	1	1	3	0	1	0	0	1	1	1	0	1	1	1	4	0	1	3	0	0	2	0	0	0	0	1	0	0	0	0	0	1	0
0	0	2	0	0	2	1	2	2	1	3	1	1	3	1	2	1	3	3	1	0	6	0	2	1	0	4	0	1	2	0	2	1	2	2	0	0	1	0	0	0	0	0	4	2	0	1	0	0	0
0	0	3	0	2	0	1	2	0	4	0	0	2	0	4	0	1	0	0	2	0	0	1	0	1	2	1	1	1	0	0	3	1	0	1	0	2	2	0	0	1	1	0	0	0	0	1	2	2	0
1	0	1	0	1	0	0	1	0	2	3	0	3	1	3	2	1	0	2	1	1	0	2	1	0	0	0	1	0	0	1	0	0	0	0	1	1	0	0	0	1	0	1	0	0	0	0	0	1	0
1	1	2	1	0	0	0	1	0	1	2	1	0	1	0	0	0	1	1	2	1	0	0	0	0	1	0	0	0	1	0	0	0	1	1	0	0	0	0	1	0	0	0	0	0	0	0	1	1	0
0	3	3	1	1	0	3	1	0	1	4	2	1	0	2	0	1	2	0	0	1	3	0	2	1	3	2	3	1	0	1	2	1	0	0	0	0	0	2	1	1	2	0	0	0	0	2	2	2	3
1	0	1	0	1	2	2	0	0	2	3	1	2	0	0	0	1	0	0	1	2	2	0	2	1	1	1	1	1	2	1	3	2	1	1	0	1	1	1	2	0	0	0	0	0	0	1	1	0	0
0	2	2	1	0	0	0	1	0	0	1	2	0	1	0	2	1	0	1	1	2	4	0	6	2	0	2	1	1	1	1	0	2	0	0	1	0	0	0	1	1	0	0	2	0	0	0	0	1	1
1	3	1	0	0	0	0	0	3	0	2	1	0	0	1	1	1	1	2	0	0	0	0	0	2	1	0	1	0	0	0	1	2	1	0	0	0	0	0	0	1	0	0	0	0	0	0	0	1	0
0	0	0	0	0	0	2	1	1	2	0	3	2	1	2	0	0	0	1	1	0	0	0	0	0	0	2	1	0	0	1	1	2	1	0	1	0	0	0	3	1	1	1	3	1	0	0	0	1	2
0	1	1	0	1	4	2	2	2	0	5	0	3	0	1	1	2	1	4	2	1	2	0	0	1	2	1	0	0	1	1	0	0	1	1	2	2	1	0	1	0	0	0	1	1	0	1	0	0	1
2	0	2	0	2	1	1	0	1	0	1	2	1	3	3	1	2	2	1	2	2	3	2	3	2	1	1	3	1	1	0	2	2	1	1	1	1	2	0	1	1	1	1	0	0	0	0	2	3	1
2	0	1	0	1	0	0	1	0	5	1	1	0	0	0	1	1	0	1	1	1	2	0	1	0	1	1	0	0	2	2	1	0	1	2	0	1	0	0	0	0	0	3	2	0	0	2	1	1	0
0	0	0	1	0	0	2	1	0	0	2	0	3	0	1	1	0	1	3	0	1	1	1	2	1	1	0	1	0	2	0	3	0	3	1	0	1	1	1	1	0	0	0	1	0	0	0	3	1	3
1	0	0	1	1	1	0	2	0	1	1	1	2	0	0	0	0	2	0	0	1	2	1	1	1	1	4	2	0	0	0	2	2	3	1	0	1	1	0	2	2	0	1	2	1	0	0	1	3	0
2	0	2	0	0	2	1	0	0	1	2	1	0	1	0	0	0	0	1	0	1	1	0	1	1	0	3	0	0	0	0	1	0	2	0	0	1	1	0	1	1	4	1	2	0	0	0	1	2	0
2	0	1	0	1	3	1	0	1	2	0	0	1	1	0	0	0	0	0	1	0	2	0	1	1	0	2	1	1	1	0	1	0	0	0	0	0	0	0	0	0	0	0	1	1	0	1	1	3	1
0	1	2	2	1	0	0	1	1	2	1	0	1	2	0	1	0	1	2	2	3	1	1	3	0	1	1	1	1	4	3	3	0	1	0	1	0	2	0	1	2	0	1	0	0	0	1	2	0	1
2	3	0	1	1	1	0	2	0	1	2	2	0	0	1	0	0	1	3	1	1	0	4	2	3	3	2	1	1	2	0	4	0	2	3	0	1	1	1	1	2	3	0	0	0	0	1	1	1	0
0	0	0	0	0	3	0	2	0	0	1	1	0	1	1	0	1	2	0	0	1	1	0	1	2	0	4	1	0	1	2	1	2	0	0	0	1	1	1	1	1	0	0	0	0	0	0	0	1	0
1	1	0	0	0	0	1	0	1	0	0	0	1	0	0	0	0	1	0	1	2	1	1	1	1	0	2	0	0	0	1	3	0	2	0	0	0	1	0	0	0	0	1	0	0	0	0	1	0	0
2	2	1	1	0	0	0	2	2	0	2	1	2	0	1	4	1	3	3	0	0	1	1	1	1	0	4	2	2	1	0	4	0	1	1	1	1	4	0	0	1	1	1	1	2	0	1	1	0	0
2	0	1	0	1	0	0	1	2	0	0	0	0	0	0	1	3	3	0	3	1	2	1	3	0	1	1	0	1	3	1	2	1	1	1	1	1	2	0	1	2	2	2	2	1	0	0	1	1	0
0	1	3	0	2	0	2	1	0	0	0	0	2	1	0	2	0	1	0	3	0	0	1	1	0	1	2	0	0	0	3	3	1	1	1	1	2	2	0	0	0	0	0	2	1	0	0	1	0	1
0	0	0	2	0	1	0	1	0	1	2	0	0	1	1	0	0	1	0	0	0	1	0	1	0	0	2	1	0	1	1	0	1	1	0	0	1	0	0	1	2	0	1	2	1	0	0	0	1	2
1	1	0	1	0	3	1	0	0	0	0	0	0	0	2	2	1	3	1	4	2	2	1	0	4	1	1	0	2	0	2	0	1	1	0	0	1	1	0	1	1	1	1	2	1	0	2	0	0	1
0	1	1	0	0	0	0	0	1	0	1	0	0	0	0	0	1	0	0	1	1	0	0	1	1	2	1	0	0	0	0	1	0	0	0	0	1	0	0	0	2	0	0	0	0	0	0	0	0	0
2	0	2	0	1	0	0	0	1	1	0	1	1	1	0	1	1	0	2	1	1	0	0	2	1	1	0	2	0	2	0	7	0	0	0	1	1	0	2	0	1	0	2	0	0	0	1	0	0	1
0	0	0	1	0	1	1	0	1	2	1	3	1	0	1	0	0	2	2	0	0	0	0	0	1	1	0	2	0	0	0	2	0	0	1	0	0	1	0	2	0	0	1	1	0	0	3	0	0	0
1	1	0	2	0	0	0	1	0	2	0	1	0	2	0	2	0	0	1	1	2	0	2	0	0	0	2	1	4	0	0	1	0	0	0	0	0	0	0	0	0	1	0	0	0	0	0	0	1	1
0	0	0	1	0	0	1	0	0	0	2	0	1	0	2	2	0	0	2	0	0	2	0	0	0	2	2	2	0	1	0	2	0	1	0	0	0	1	0	0	0	0	0	0	0	0	1	0	0	0
0	0	0	0	0	0	0	1	0	1	1	0	0	1	2	0	0	2	1	0	1	1	1	0	0	0	2	0	1	2	0	0	2	0	2	0	1	0	0	0	1	0	0	0	0	0	0	0	0	0
0	1	0	1	0	1	1	1	1	0	1	2	0	0	1	1	1	2	0	1	3	1	0	0	2	0	0	0	2	2	1	0	0	1	1	1	0	0	0	0	1	0	0	1	1	0	1	0	0	0
1	0	0	0	1	1	0	0	1	2	0	1	1	1	0	0	0	1	0	1	1	0	1	0	1	2	1	0	0	0	0	2	1	0	1	0	0	2	0	2	0	0	1	0	0	0	0	0	1	0
0	0	0	0	0	0	0	2	0	0	0	0	0	0	0	0	0	0	0	0	1	1	0	0	2	1	1	0	0	0	1	2	0	1	0	1	0	1	0	1	1	0	2	0	1	0	0	1	0	0
1	1	3	0	1	1	5	0	0	2	1	1	2	0	1	1	3	1	3	2	3	1	1	1	1	1	1	0	0	2	0	2	0	1	1	1	2	0	0	1	1	0	2	2	1	0	0	0	0	2
2	3	1	0	0	1	0	0	1	1	1	2	1	0	2	1	1	2	2	2	2	2	1	0	2	1	0	1	0	3	0	2	0	0	1	0	1	2	0	1	0	1	0	0	1	0	0	1	1	0
0	2	0	0	1	0	0	0	0	0	0	2	2	1	1	1	0	1	1	5	1	0	3	1	2	0	0	2	0	0	0	1	0	1	1	2	0	0	0	1	0	0	1	0	0	0	0	2	0	0
0	0	2	0	0	0	1	0	0	0	1	1	1	0	1	0	0	2	0	1	0	0	0	1	3	2	1	1	0	2	0	0	2	0	0	2	1	1	1	0	1	1	0	0	0	0	1	0	1	1
0	2	2	0	0	1	0	0	0	0	1	0	0	1	1	0	0	0	1	0	2	1	2	1	0	0	1	0	0	1	0	1	0	0	1	0	1	1	0	0	0	0	0	0	0	0	0	1	0	0
0	1	0	1	1	0	2	1	4	1	1	2	1	2	2	1	1	1	1	2	2	0	0	1	0	2	4	2	0	0	0	1	2	0	2	3	0	3	0	2	0	2	2	0	0	0	2	0	0	3
0	0	0	0	0	0	1	0	0	1	0	1	0	0	0	1	0	2	0	0	0	3	0	2	3	0	1	0	2	1	0	1	1	0	0	1	1	1	1	0	1	0	1	0	1	0	0	2	0	1
0	2	2	0	0	1	2	1	1	1	0	1	1	0	1	0	1	0	0	0	1	1	0	3	0	1	1	6	0	1	0	1	0	0	0	0	1	1	0	0	0	0	0	0	0	0	1	0	1	0
0	1	3	1	0	3	1	2	0	0	1	1	0	0	0	1	2	5	2	2	2	2	1	1	0	1	2	5	1	3	2	4	0	1	1	1	0	3	0	0	0	1	1	1	1	0	1	2	0	0
1	0	0	0	0	3	1	1	1	1	2	1	1	0	1	5	2	2	1	1	3	1	4	2	1	0	0	0	1	2	2	7	2	2	1	1	2	1	0	2	0	2	1	0	0	0	0	1	1	2
2	0	1	1	0	0	0	0	1	0	0	0	1	0	0	1	0	0	0	0	0	4	0	0	0	1	0	1	1	2	0	0	1	0	0	1	0	1	0	0	0	0	0	4	0	0	0	0	0	0
0	0	1	1	0	1	1	0	0	0	1	2	1	0	2	1	1	0	2	1	2	1	1	1	0	2	3	2	3	3	0	5	1	2	1	2	2	1	0	1	0	0	0	2	1	0	0	2	1	2
2	1	1	2	0	0	1	1	0	2	1	2	0	1	1	0	1	2	0	3	2	1	0	3	2	1	1	1	1	2	0	2	2	1	3	2	1	1	0	1	1	1	0	1	0	0	0	1	0	0
0	0	0	0	0	1	1	1	1	0	1	0	0	1	2	0	0	0	1	0	2	2	0	1	2	1	1	0	1	0	2	1	0	0	0	1	0	0	0	2	0	0	0	0	0	0	2	0	0	1
2	0	2	0	1	0	3	0	1	3	1	0	4	1	1	2	0	2	0	3	3	2	0	2	4	1	4	4	5	2	1	2	1	1	0	0	1	3	0	0	1	0	0	0	0	0	1	0	3	1
1	0	1	0	0	0	0	0	1	1	1	0	1	1	0	1	0	0	0	0	2	0	0	0	0	0	2	0	0	0	1	4	1	0	0	0	1	2	0	1	0	0	0	2	0	0	0	0	0	0
0	1	1	1	0	1	1	0	0	1	1	0	0	2	3	1	1	0	1	1	1	1	1	3	0	0	2	1	1	0	0	2	1	1	1	1	1	2	1	0	1	0	2	1	0	0	1	1	1	0
0	0	0	2	1	0	2	1	1	0	3	1	0	1	1	1	0	0	2	1	1	2	0	0	1	3	1	0	1	2	0	1	1	1	0	0	0	1	0	3	0	1	0	2	0	0	0	0	1	0
1	0	2	0	0	1	1	1	0	1	0	0	1	1	1	0	0	0	0	1	0	2	0	2	1	0	1	0	0	1	1	2	1	2	0	1	0	1	0	0	0	0	1	0	0	0	0	1	1	0
0	0	0	0	0	2	1	2	0	0	0	0	1	1	0	1	0	1	1	0	0	1	0	4	0	2	0	1	1	0	0	1	0	0	0	1	0	0	0	0	0	0	0	0	0	0	0	0	1	0
0	1	0	0	0	3	2	2	1	1	1	0	0	1	1	1	0	0	1	2	4	2	2	1	0	0	1	0	2	1	0	1	1	1	0	0	0	0	1	2	1	2	1	0	1	0	1	1	2	0
0	0	1	0	0	1	1	1	0	2	3	2	1	0	0	2	0	1	0	1	1	4	1	3	2	1	1	1	0	0	0	2	0	1	1	0	1	2	0	0	0	1	1	1	1	0	0	0	0	0
0	0	0	0	1	0	0	0	1	4	1	0	0	1	0	0	1	0	1	0	1	2	1	0	5	1	3	1	3	2	1	3	1	1	1	1	2	1	0	1	0	0	0	1	0	0	2	2	1	0
1	3	1	1	0	1	1	0	3	1	2	2	2	2	1	3	1	1	2	2	3	2	3	5	2	2	2	2	0	2	2	2	2	1	1	0	1	2	1	0	0	0	1	6	1	0	1	0	0	1
0	1	1	0	1	3	1	0	0	4	3	0	2	1	0	0	1	1	1	1	1	3	3	2	1	1	3	1	1	2	1	1	0	1	0	0	1	0	1	0	0	1	0	0	0	0	0	0	1	1
0	0	0	0	1	0	0	1	0	0	0	0	2	2	2	2	0	2	4	0	2	1	1	0	1	3	0	2	0	0	0	2	1	1	0	0	0	1	0	0	0	0	0	0	0	0	1	0	0	0
0	1	1	0	0	1	2	0	0	3	2	0	1	1	2	1	0	0	1	1	2	1	0	2	4	0	2	0	2	2	2	0	0	0	1	2	1	3	1	1	1	2	1	2	1	0	1	3	1	3
2	2	1	0	1	2	3	1	0	2	1	3	1	1	1	2	1	0	2	1	2	3	3	1	2	0	6	1	0	2	2	1	1	0	0	0	1	0	0	0	2	0	0	2	2	0	1	0	0	1
2	0	2	1	0	0	2	1	3	0	0	1	2	2	1	1	2	2	5	2	4	4	1	2	3	2	4	1	3	1	2	3	1	3	1	2	2	3	1	0	1	1	3	0	0	0	2	2	1	2
2	0	0	1	0	0	0	0	1	1	3	2	0	1	0	0	0	1	1	1	3	2	0	0	1	0	0	0	1	0	0	0	1	1	2	1	0	0	0	0	1	0	0	0	0	0	0	0	0	0
1	2	1	2	0	0	0	0	0	1	2	2	1	0	1	2	1	1	1	1	5	0	1	1	4	1	3	1	1	2	2	1	1	3	1	1	0	1	1	1	1	1	2	1	0	0	1	2	2	4
1	3	0	1	0	0	1	1	0	1	0	0	1	0	0	0	0	1	0	2	1	1	3	1	0	0	2	3	0	3	0	2	0	0	1	0	0	0	1	0	0	0	1	0	0	0	0	0	0	0
0	0	1	1	0	2	2	0	0	2	0	3	2	3	1	1	0	2	3	2	4	3	0	2	2	2	4	1	1	1	2	2	0	3	0	1	2	6	0	2	0	2	0	2	1	0	1	1	2	2
0	0	1	0	0	1	3	1	2	0	2	0	2	1	3	0	0	0	2	1	3	1	0	0	4	1	1	1	1	3	2	1	0	0	1	2	1	3	0	0	1	0	2	1	0	0	0	1	5	3
1	0	1	1	2	1	1	0	0	0	0	1	3	1	2	0	0	1	0	0	0	0	1	0	1	0	1	0	0	1	0	0	0	0	0	1	1	1	0	1	1	0	0	1	0	0	0	1	0	0
1	2	1	0	0	0	2	0	1	0	1	1	1	0	0	0	0	2	0	2	1	1	0	1	0	2	3	0	0	0	0	2	1	1	1	0	0	1	0	1	1	1	1	0	1	0	0	1	0	0
0	0	0	0	0	1	0	1	1	0	0	0	1	0	1	0	0	0	1	0	0	0	0	0	0	0	0	0	0	0	0	1	0	1	1	0	0	1	0	0	0	0	0	1	0	0	0	1	0	1
1	2	0	1	4	1	3	1	0	0	1	2	2	2	2	2	2	1	2	2	2	0	4	1	4	2	4	1	2	4	1	3	3	1	3	0	0	2	1	1	3	0	2	5	0	0	1	3	2	0
0	1	1	1	1	0	0	2	2	0	1	0	1	1	2	0	1	0	0	1	0	0	2	1	2	2	3	2	0	0	2	1	0	2	0	0	0	1	0	0	0	2	1	3	0	0	1	1	0	0
1	0	1	0	0	1	1	0	3	5	0	1	1	1	0	1	1	0	0	2	0	2	2	1	4	2	2	1	2	6	1	5	0	4	4	1	0	3	0	1	0	5	0	2	1	0	1	0	1	3
2	1	0	1	1	1	1	0	0	0	1	1	1	1	1	1	1	2	1	1	1	2	0	1	0	1	1	0	0	0	0	0	2	0	1	0	1	0	0	0	0	1	0	2	0	0	0	0	0	1
2	0	0	0	0	2	0	1	1	0	1	0	2	2	0	1	1	1	0	2	0	2	1	1	1	1	2	2	1	0	1	1	1	0	3	0	1	0	0	0	1	1	0	1	1	0	0	0	0	1
2	0	2	2	1	3	0	1	0	3	5	0	1	2	1	5	3	0	0	2	2	2	3	2	3	2	1	1	2	3	3	0	0	1	0	1	1	3	1	1	0	2	4	3	2	0	1	4	2	0
2	1	0	1	0	0	0	0	2	0	1	0	1	0	3	2	1	1	0	2	2	1	0	2	0	1	2	0	2	1	3	0	0	1	2	1	1	2	0	0	2	0	1	0	1	0	1	1	1	0
1	1	2	0	0	1	0	0	1	3	0	0	0	1	2	2	1	1	0	3	1	1	2	3	2	1	3	2	0	1	2	2	0	0	1	0	0	0	0	0	2	1	1	2	0	0	0	2	0	2
2	0	0	0	0	0	1	1	0	1	2	2	1	1	1	0	0	0	2	0	2	1	1	0	0	1	1	0	2	0	1	2	0	2	1	1	1	2	0	1	2	0	1	1	0	0	2	1	0	1
1	1	1	0	2	1	2	2	2	3	0	0	2	1	2	2	2	2	0	1	0	3	1	1	3	1	2	4	1	2	3	2	0	3	0	2	0	1	0	1	0	0	1	2	2	0	0	2	0	0
2	1	3	0	0	0	1	1	1	2	4	1	2	0	2	0	1	0	3	1	2	2	0	1	2	1	6	3	0	1	1	2	1	4	1	0	0	4	0	2	1	2	0	5	1	0	1	2	3	1
1	0	2	0	1	1	0	0	2	2	0	1	1	2	2	1	0	1	0	1	0	3	1	3	2	0	3	3	1	1	1	3	2	3	0	2	0	2	0	1	0	3	0	0	0	0	0	1	3	0
1	1	1	1	0	1	2	0	0	0	2	4	2	0	2	1	1	1	3	2	0	1	1	1	4	2	6	1	1	1	2	3	2	1	0	2	3	2	1	0	0	1	1	2	0	0	0	1	0	1
2	0	2	0	1	1	0	1	6	2	0	0	0	0	2	1	2	2	0	0	4	2	2	2	3	3	1	1	3	0	0	0	1	1	0	0	1	3	0	1	1	0	2	1	0	0	2	3	1	0
0	1	0	1	1	0	0	1	1	2	1	0	1	1	1	3	0	0	0	0	1	2	0	2	2	1	1	1	0	1	0	3	2	0	1	0	1	0	0	1	1	0	1	2	0	0	2	0	1	0
0	1	2	1	0	1	1	1	3	2	1	1	0	0	1	3	0	1	0	3	2	0	1	0	0	0	3	3	1	2	3	2	2	0	0	2	0	3	0	1	0	0	0	0	0	0	0	3	1	0
0	2	1	0	2	4	2	0	0	0	1	1	3	2	1	0	3	0	5	4	0	1	1	1	0	0	2	1	0	4	2	3	1	0	0	1	2	4	0	1	1	0	1	0	0	0	0	2	0	0
0	1	5	3	0	1	5	1	5	1	1	0	1	0	3	1	2	1	1	2	4	5	3	2	0	3	2	0	2	4	4	2	4	4	3	2	2	3	1	1	3	3	1	2	1	0	1	4	1	0
2	1	2	0	0	2	1	1	4	7	0	2	2	2	5	2	0	3	2	5	5	4	3	5	3	3	4	4	0	2	1	5	0	3	0	1	4	5	1	5	2	0	3	3	1	0	0	2	2	0
2	1	0	1	1	1	1	3	3	1	1	2	3	4	0	1	0	0	4	0	2	5	5	3	2	2	2	2	3	3	3	4	1	1	2	1	2	6	1	4	3	2	1	1	3	0	1	1	2	2
0	0	0	1	0	0	0	1	0	3	2	0	0	1	2	0	2	1	2	2	1	4	1	4	2	1	5	1	2	1	2	1	2	2	1	1	1	4	1	2	0	1	1	4	0	0	2	3	4	1
2	2	4	2	2	1	2	0	3	1	1	3	6	2	4	1	0	3	2	4	7	1	4	5	2	4	6	3	3	4	5	8	2	2	1	3	4	3	1	3	6	0	7	2	2	0	2	4	2	5
0	1	2	0	1	1	1	3	0	1	3	1	3	1	2	1	0	3	3	2	1	4	5	2	4	3	2	2	2	3	4	8	0	1	1	1	2	2	0	2	3	3	3	5	0	0	1	1	3	0
0	0	0	1	0	0	1	1	0	0	1	1	2	1	2	1	1	3	1	3	2	2	1	2	6	3	3	4	1	2	0	5	1	2	0	1	1	3	1	2	2	0	2	1	0	0	3	2	1	2
1	2	0	0	0	1	1	1	2	3	4	0	2	1	2	2	1	4	2	1	6	4	0	2	3	4	3	1	0	5	2	3	1	4	3	1	0	4	1	1	5	3	2	6	1	0	2	3	2	1
0	2	3	0	0	6	1	1	1	1	0	0	1	1	1	1	1	2	1	3	4	5	2	1	2	1	6	7	3	4	4	12	3	2	2	4	2	5	5	4	3	1	3	9	1	0	3	1	0	3
1	0	1	1	1	3	4	1	2	2	1	2	2	1	2	3	2	1	2	2	1	2	4	5	1	3	5	3	1	1	2	5	2	1	4	2	4	4	0	1	2	4	3	9	1	0	5	4	3	4
0	0	1	0	2	2	0	3	0	2	3	2	2	1	1	2	2	2	5	3	6	3	3	3	2	2	1	3	3	3	4	3	2	4	1	1	5	6	1	2	2	4	4	7	3	0	4	6	3	3
0	0	1	0	2	1	2	1	1	3	2	0	1	1	3	1	1	1	0	1	4	4	2	2	4	2	4	2	0	5	2	8	2	4	0	1	3	4	1	4	2	5	5	7	2	0	3	2	2	2
0	0	1	1	1	0	1	2	2	2	2	1	2	4	0	0	2	3	0	1	6	2	1	2	4	3	2	1	3	2	2	3	5	3	3	5	2	6	4	3	4	6	6	2	2	0	3	3	3	2
0	2	0	0	0	2	2	1	0	4	2	2	1	1	1	1	3	1	3	4	3	4	1	4	5	3	10	2	2	6	1	7	2	3	1	2	7	8	1	6	4	10	5	11	5	0	4	4	8	9
0	0	0	0	1	0	1	1	1	1	3	1	2	0	0	1	0	5	1	3	1	1	0	3	2	3	4	0	2	0	1	3	1	1	3	2	4	6	4	3	2	5	7	6	6	0	1	2	1	4
1	1	0	1	0	1	0	0	0	3	3	0	2	2	0	0	0	0	0	3	1	0	3	1	2	0	3	1	0	2	1	3	2	3	1	3	2	1	2	1	1	5	1	6	1	0	0	1	1	0
1	1	1	0	0	2	1	1	2	3	1	1	1	0	0	1	1	3	2	1	4	2	0	1	1	2	3	0	0	3	2	2	3	1	0	1	4	3	1	3	1	4	8	8	5	0	4	3	3	5
1	0	1	0	1	1	1	2	0	2	2	1	1	1	0	3	2	2	6	2	0	2	3	7	3	2	7	4	1	2	6	5	6	2	3	2	2	12	1	2	6	5	5	7	2	0	4	2	4	2
0	1	2	1	0	0	2	4	3	5	2	5	2	1	2	0	3	2	6	2	4	5	4	3	1	2	8	2	3	3	6	4	3	6	4	3	2	4	0	4	3	5	8	9	3	0	1	9	4	0
1	2	0	2	1	0	2	1	2	4	5	0	1	1	1	3	0	3	2	4	2	2	5	4	8	1	5	3	1	6	6	4	3	2	1	1	2	5	3	2	4	3	3	8	0	0	0	5	5	1
1	0	2	1	0	0	0	0	0	0	1	0	3	1	0	3	1	0	2	1	3	3	4	4	4	1	4	2	2	2	3	5	0	2	1	1	3	6	1	2	5	6	7	6	1	0	2	2	2	1
2	2	0	0	0	3	4	0	3	3	3	0	2	2	2	2	2	5	1	5	7	2	4	6	3	4	4	7	0	6	4	10	3	4	1	0	5	10	3	5	6	5	5	7	2	0	3	5	4	4
0	1	3	0	0	2	2	0	1	3	5	3	2	3	2	2	0	2	3	4	9	2	2	2	2	3	5	4	4	5	6	4	1	2	5	8	2	2	1	6	1	4	4	7	1	0	2	5	5	1
1	0	0	2	3	2	2	1	2	1	1	0	2	0	2	4	3	4	3	0	4	1	2	2	0	1	5	5	0	5	2	7	0	2	5	1	3	6	1	5	5	4	3	3	0	0	4	2	0	2
0	1	1	1	0	0	0	4	1	2	3	0	2	0	0	4	0	1	2	3	1	2	1	4	5	3	6	0	6	4	4	4	4	0	2	1	4	6	1	2	1	4	4	3	1	0	0	5	2	3
0	2	1	1	0	1	0	1	3	2	1	2	2	3	0	2	1	2	0	3	2	0	1	1	3	1	5	2	1	4	1	5	0	1	1	1	1	2	0	2	1	2	3	4	1	0	0	2	1	1
2	2	0	2	0	1	2	0	1	2	1	0	2	1	0	4	1	2	4	3	2	6	3	3	7	3	4	1	2	2	1	5	1	2	2	1	1	5	2	0	1	5	3	5	1	0	0	1	2	2
0	0	1	1	1	2	2	2	0	4	1	2	3	2	1	2	4	3	0	1	1	4	3	1	3	2	7	4	2	2	0	4	1	2	2	0	0	2	2	3	4	2	1	2	1	0	0	0	7	3
1	1	2	0	2	2	1	1	2	2	1	0	1	0	0	2	1	1	3	2	2	3	1	3	2	0	3	3	2	1	1	1	2	1	1	1	1	1	2	0	0	2	0	2	0	0	1	2	1	2
0	0	0	0	0	1	0	1	1	3	2	0	2	0	1	2	0	1	2	2	2	3	3	1	2	1	3	3	0	6	1	3	0	0	3	2	2	3	0	0	1	1	0	1	1	0	1	4	2	2
0	1	2	2	0	2	2	0	0	0	3	0	3	1	0	0	3	1	1	2	5	1	0	5	1	2	6	3	4	6	2	6	0	2	1	0	3	4	0	0	1	4	2	5	0	0	2	5	1	0
1	1	3	0	2	5	4	3	0	2	2	4	7	1	2	2	4	4	1	2	4	4	2	7	2	1	4	5	4	3	1	0	1	5	0	3	1	4	4	1	1	3	4	6	0	0	2	4	3	0
1	0	1	0	0	0	1	1	0	3	3	3	1	3	2	1	3	2	0	4	3	2	0	2	4	3	3	5	2	2	3	3	1	4	6	0	2	1	2	2	0	0	0	6	2	0	0	2	1	1
0	0	0	0	0	0	0	0	0	0	0	0	0	0	0	0	0	0	0	0	0	0	0	0	0	0	0	0	0	0	0	0	0	0	0	0	0	0	0	0	0	0	0	0	0	0	0	0	0	0
0	0	0	0	0	0	0	0	0	0	0	0	0	0	0	0	0	0	0	0	0	0	0	0	0	0	0	0	0	0	0	0	0	0	0	0	0	0	0	0	0	0	0	0	0	0	0	0	0	0
0	2	0	1	1	0	0	0	0	1	0	2	1	0	0	1	1	1	1	2	1	1	0	0	0	0	0	0	1	2	0	0	1	2	1	0	0	2	0	0	0	2	0	1	0	0	0	1	1	0
0	0	1	1	0	1	0	1	3	2	2	1	2	0	2	1	1	1	4	3	4	2	2	0	2	0	3	2	0	1	1	2	2	1	0	2	2	5	1	3	1	0	2	3	0	0	2	4	4	0
0	0	0	1	0	0	0	1	0	0	2	0	1	0	1	1	0	1	0	2	2	1	2	0	2	3	4	3	0	2	0	2	0	2	2	0	1	0	0	1	0	0	1	1	0	0	0	1	0	0
0	1	0	0	0	0	0	0	0	1	0	0	0	0	0	0	0	0	0	0	0	0	0	0	0	0	0	0	0	0	0	0	0	1	0	0	0	0	0	0	0	0	0	0	0	0	0	0	0	1
0	0	0	0	0	0	0	0	0	0	0	0	0	0	0	0	0	0	0	0	0	0	0	0	0	0	0	0	0	0	0	0	0	0	0	0	0	0	0	0	0	0	0	0	0	0	0	0	0	0
0	0	0	0	0	0	0	0	0	0	0	0	0	0	0	0	0	0	0	0	0	0	0	0	0	0	0	0	0	0	0	0	0	0	0	0	0	0	0	0	0	0	0	0	0	0	0	0	0	0
0	0	0	0	0	0	0	0	0	0	0	0	0	0	0	0	0	0	0	0	0	0	0	0	0	0	0	0	0	0	0	0	0	0	0	0	0	0	0	0	0	0	0	0	0	0	0	0	0	0
0	0	0	1	0	0	1	0	0	1	0	0	0	2	0	0	3	0	2	2	0	0	0	0	1	0	1	0	0	0	2	0	0	2	0	1	0	1	0	1	1	0	0	0	0	0	2	0	0	0
0	2	1	2	0	2	0	2	1	3	2	2	3	0	1	3	2	2	5	2	4	3	2	3	1	3	2	1	1	0	2	4	3	2	1	0	3	1	0	2	0	0	1	2	0	0	2	1	2	2
0	0	3	0	1	0	3	3	2	1	0	0	1	1	0	1	0	1	1	0	1	0	0	0	2	3	2	0	0	0	2	1	0	1	0	0	1	1	0	1	0	0	0	2	0	0	2	1	1	0
2	0	1	0	0	1	0	1	0	0	0	0	2	0	1	2	0	2	0	0	4	1	1	2	1	1	1	2	1	3	1	2	2	2	1	1	1	3	1	1	1	0	1	1	0	0	1	1	1	1
0	0	1	0	1	0	0	2	0	0	3	0	3	0	0	0	2	0	2	3	2	2	3	0	1	0	4	1	0	1	1	2	0	0	0	2	0	1	1	1	2	0	0	2	0	0	1	0	0	1
1	1	0	1	1	3	1	5	1	3	7	0	3	4	2	2	2	2	0	3	2	2	2	2	2	1	4	3	2	1	1	3	2	2	0	2	1	3	1	1	2	1	2	2	0	0	0	0	1	1
1	0	0	0	2	3	1	1	4	3	4	1	2	2	1	1	3	1	0	1	3	2	0	2	1	0	2	2	0	2	3	2	2	0	1	1	1	2	0	1	0	0	1	2	0	0	0	2	1	3
1	0	2	0	2	3	1	1	0	0	0	1	1	3	1	1	2	1	1	1	2	1	3	1	2	1	3	4	1	2	0	2	1	0	1	1	1	2	0	0	1	0	2	0	0	0	1	3	3	0
1	0	2	0	2	3	0	1	1	5	0	0	3	1	1	0	0	0	1	0	3	1	1	0	0	2	0	2	1	1	1	2	1	0	1	0	0	1	0	3	2	0	0	0	0	0	0	1	1	2
1	0	0	0	1	0	2	0	1	3	1	2	2	1	1	1	3	1	1	2	1	2	0	0	2	1	2	0	0	4	1	1	1	1	0	1	0	0	0	2	0	0	2	1	0	0	0	0	0	3
1	0	0	0	0	0	0	0	2	1	0	1	3	1	0	1	1	1	1	2	1	1	1	1	0	0	1	0	1	0	0	4	1	2	1	0	1	0	1	3	0	1	1	0	1	0	1	1	2	1
2	2	1	3	1	1	1	1	0	0	2	3	1	0	3	3	0	0	2	1	1	3	1	1	3	0	2	0	1	2	0	4	2	0	0	0	3	1	1	0	1	1	1	3	0	0	2	0	0	1
0	1	0	1	1	0	0	0	0	2	3	1	0	3	0	0	1	2	3	1	1	1	0	1	1	2	2	1	0	3	1	1	0	2	1	1	0	2	0	0	2	1	1	2	0	0	0	1	0	1
0	0	2	0	0	2	1	1	1	1	2	2	1	1	1	0	1	2	3	1	2	0	0	0	1	0	1	0	1	5	2	2	0	2	1	0	1	1	0	2	1	1	2	1	0	0	0	0	1	0
0	1	3	0	2	0	1	2	0	1	0	0	0	0	1	0	0	0	1	0	2	1	1	2	2	1	0	0	0	0	1	3	2	0	0	0	0	0	0	1	0	1	2	1	0	0	0	0	0	1
1	0	3	2	0	2	0	0	1	3	0	1	1	1	0	1	1	1	4	0	0	0	1	1	2	1	1	2	0	0	1	4	1	3	0	0	0	0	0	0	1	1	1	1	2	0	0	1	1	0
1	0	2	1	0	3	3	1	2	3	3	0	0	0	0	1	3	2	1	1	0	1	1	0	0	1	1	2	0	0	1	2	1	1	0	1	4	0	0	0	0	1	0	1	0	0	0	0	1	0
1	0	0	0	1	1	0	0	0	0	0	0	0	1	0	0	1	0	0	0	0	0	1	0	0	0	0	2	0	1	0	0	0	0	0	0	0	0	0	0	0	0	0	0	0	0	1	0	0	0
0	0	1	0	0	0	0	1	1	0	1	0	2	0	0	0	0	0	1	0	1	1	0	0	0	0	2	2	1	0	1	0	0	0	1	0	0	0	0	2	2	0	0	2	0	0	0	0	1	0
0	1	1	1	1	1	2	1	0	2	1	0	0	1	0	1	2	1	0	2	1	2	2	2	0	2	3	1	0	1	3	3	0	0	0	0	1	2	2	1	0	0	0	0	0	0	3	2	1	1
0	1	1	1	1	2	1	1	1	1	3	1	0	1	1	1	4	1	1	3	0	2	0	1	2	1	3	2	1	1	2	1	0	1	1	1	2	1	1	1	1	1	0	0	1	0	1	0	2	0
0	0	1	0	0	0	0	1	0	2	0	2	0	1	0	1	1	1	3	1	1	2	0	2	1	1	2	4	2	1	0	2	4	1	0	0	0	3	0	2	1	0	0	1	1	0	1	0	2	2
1	1	0	0	0	0	3	0	0	1	1	0	0	2	1	0	1	0	2	0	3	1	0	1	1	0	1	0	0	0	1	1	0	0	0	0	0	1	1	0	0	1	1	1	0	0	0	0	0	0
0	0	0	0	0	0	1	0	1	0	0	0	1	1	0	0	1	0	0	0	0	0	0	1	2	2	1	0	0	0	1	0	1	0	1	0	1	1	1	1	0	0	1	0	0	0	2	0	1	0
1	0	0	1	0	0	1	1	1	0	1	0	0	3	1	1	0	0	1	3	2	2	1	2	1	0	1	0	0	1	0	1	0	1	0	0	0	0	2	1	0	1	2	1	1	0	0	2	1	0
0	1	2	0	0	1	0	0	0	0	2	0	0	1	1	0	0	1	1	2	5	0	0	1	1	0	2	0	0	1	0	1	1	0	0	1	0	0	0	0	0	0	1	1	0	0	1	2	1	0
0	1	0	0	0	1	2	0	0	2	1	0	0	0	0	0	0	0	0	0	2	0	1	0	0	1	0	1	2	1	1	0	0	0	2	1	1	2	0	0	0	0	2	0	1	0	1	0	0	1
0	0	0	0	0	1	0	0	2	0	1	0	1	0	0	0	0	1	0	0	1	0	0	0	0	1	4	1	1	0	1	0	0	0	0	0	0	0	2	1	0	0	0	0	0	0	1	0	0	1
1	2	2	1	0	1	0	1	1	1	0	0	1	0	1	1	1	1	2	1	3	1	1	3	1	2	3	2	2	1	2	3	1	0	1	0	3	3	0	1	2	3	1	0	0	0	0	1	0	1
1	1	1	0	1	2	0	1	0	2	3	0	0	1	0	0	0	2	2	1	2	0	1	1	2	1	5	1	0	0	1	2	0	2	0	2	0	2	0	0	0	3	0	0	1	0	1	2	1	0
0	0	0	0	0	0	0	1	0	0	0	0	0	0	0	0	0	0	0	0	0	0	0	0	0	0	0	0	0	0	0	0	0	0	0	0	0	0	0	0	1	0	0	0	0	0	0	0	1	0
0	0	0	0	0	0	0	0	0	0	0	0	0	0	0	0	0	0	0	0	0	0	0	0	0	0	0	0	0	0	0	0	0	0	0	0	0	0	0	0	0	0	0	0	0	0	0	0	0	0
0	0	0	1	1	1	1	0	2	1	0	0	1	1	0	0	0	1	0	2	1	0	1	0	0	0	0	2	1	1	0	1	0	1	0	0	0	1	0	1	0	1	0	2	1	0	0	0	4	1
0	1	1	1	1	2	1	2	1	3	2	1	1	1	1	2	0	1	0	1	0	0	1	5	1	1	2	1	0	1	3	2	0	1	1	1	2	2	2	1	0	1	3	2	2	0	1	1	1	0
0	0	0	1	0	0	0	0	0	0	1	1	0	1	0	0	0	0	0	1	1	1	0	1	2	0	2	0	0	1	0	0	0	0	0	1	0	1	0	0	0	0	1	0	0	0	1	0	1	0
1	1	0	2	1	0	0	1	0	2	0	0	0	1	0	1	1	0	0	0	0	0	2	2	2	0	0	0	0	0	2	1	0	1	0	0	0	2	0	0	1	1	1	0	0	0	1	1	1	0
0	1	0	0	0	1	0	1	1	1	3	0	1	1	0	0	2	1	1	2	0	1	1	1	1	0	1	1	0	2	0	0	1	0	0	2	0	2	0	0	2	0	0	0	0	0	1	0	2	0
1	0	0	0	0	0	0	0	2	1	1	1	1	3	1	0	0	1	0	0	0	0	0	0	0	0	0	0	1	0	1	0	1	0	1	0	1	0	0	0	0	1	1	2	0	0	0	1	1	0
1	2	0	0	0	2	0	0	2	1	1	2	1	1	0	0	0	0	1	1	2	1	1	2	1	0	0	0	0	0	0	4	0	0	1	0	0	0	0	1	0	1	1	0	0	0	1	2	1	1
1	0	1	1	1	1	0	0	0	1	2	0	1	1	1	1	3	1	0	0	2	1	0	4	2	1	1	1	1	0	0	2	2	2	0	0	1	1	0	0	1	0	0	0	1	0	0	0	1	0
0	1	0	1	0	2	0	1	1	2	0	1	0	0	0	0	0	0	0	1	0	0	1	0	0	0	0	0	0	1	1	2	1	1	1	0	1	1	0	1	1	0	0	0	0	0	0	1	1	1
0	1	0	1	0	2	0	1	1	2	2	2	0	0	0	1	1	0	0	1	0	2	1	0	0	1	0	1	0	0	0	1	2	0	0	0	1	1	0	0	1	0	0	0	1	0	0	0	0	0
0	0	1	2	0	0	1	2	0	0	1	0	1	0	0	1	1	1	1	0	2	1	1	0	0	0	1	1	0	0	2	0	0	0	0	0	1	0	0	1	0	0	0	0	0	0	1	0	0	2
0	0	1	0	0	1	0	0	0	1	0	1	1	0	0	0	1	1	0	1	1	0	1	0	1	0	3	0	2	2	0	1	1	0	2	0	0	2	1	0	1	0	1	0	1	0	1	1	1	0
2	0	1	2	1	1	1	0	3	2	0	2	1	1	1	1	0	0	1	1	1	1	0	1	2	0	4	2	0	1	0	2	2	0	2	1	3	4	0	1	0	0	0	2	0	0	1	2	0	0
1	0	1	1	0	2	0	1	3	2	0	0	3	1	1	1	2	4	2	1	3	2	0	0	4	0	1	1	1	1	2	2	0	0	2	0	0	1	2	1	2	1	1	1	0	0	0	1	2	0
1	0	0	0	1	0	4	0	0	1	1	1	0	1	0	1	0	2	0	0	1	1	1	0	1	0	4	0	0	2	2	1	1	1	0	1	0	1	0	0	2	1	3	3	1	0	0	0	1	1
0	0	0	0	0	1	0	0	1	0	2	0	0	1	0	0	0	0	0	1	0	0	1	3	1	1	3	2	0	1	1	0	1	0	0	0	0	1	0	2	0	0	2	1	1	0	1	0	0	0
0	0	1	0	0	0	0	0	0	0	3	0	3	0	0	1	0	1	1	1	1	1	0	1	1	0	1	0	0	1	1	0	0	1	1	2	0	2	1	0	1	0	0	1	0	0	0	1	0	0
2	0	0	0	0	0	0	2	1	0	1	0	0	0	1	2	0	2	0	2	0	0	0	0	2	2	4	1	2	0	0	1	1	2	0	1	1	0	0	1	1	0	0	0	0	0	1	0	0	0
1	0	1	0	0	1	3	0	2	2	1	0	0	0	0	1	1	1	1	2	2	1	2	2	2	1	0	1	0	1	0	0	2	0	0	0	0	1	0	0	1	1	0	0	1	0	0	2	1	0
1	0	0	1	0	0	1	2	1	1	2	0	1	0	1	0	0	1	1	0	0	0	1	0	0	0	1	1	1	0	2	1	0	0	0	0	1	3	0	0	0	1	1	0	2	0	0	0	0	1
0	0	0	0	1	0	1	0	1	0	0	3	0	0	0	0	0	0	0	1	0	2	0	0	0	0	1	1	0	2	1	1	0	0	0	1	1	0	0	0	0	1	1	2	0	0	2	1	0	0
0	1	1	2	0	1	1	1	0	0	1	1	1	0	1	1	1	2	4	1	1	1	0	1	1	1	2	0	1	2	1	2	0	0	0	3	0	2	0	0	1	0	0	2	0	0	1	0	0	1
0	0	1	0	0	1	1	2	1	0	1	0	1	0	2	0	1	1	1	0	0	1	0	3	0	0	3	0	0	1	2	1	0	2	0	0	1	2	2	1	0	0	0	0	0	0	2	0	1	0
0	0	1	2	0	0	1	0	0	1	2	0	1	0	0	1	1	0	2	1	2	0	0	2	0	0	0	0	0	1	0	0	0	0	0	0	0	0	0	0	0	0	0	0	0	0	0	1	0	1
1	0	2	0	0	0	1	0	0	1	0	0	1	1	0	0	0	0	1	1	1	0	2	0	1	2	2	2	0	2	1	0	1	1	0	1	0	3	2	0	0	1	0	0	1	0	1	1	0	1
0	1	0	0	0	2	1	0	0	2	1	0	2	0	0	0	0	1	0	0	0	1	2	3	0	1	0	1	0	0	0	5	1	0	2	0	0	0	1	0	0	0	0	2	0	0	1	1	0	0
1	1	0	2	0	0	0	0	1	1	1	1	1	1	0	4	0	0	1	0	0	0	1	0	0	0	1	0	0	2	1	1	0	1	0	0	0	0	0	0	2	2	1	0	0	0	1	0	0	0
0	1	0	0	1	1	1	1	1	1	1	0	1	0	0	0	0	0	1	1	2	1	2	3	1	0	3	0	1	1	1	2	0	0	1	0	0	1	0	0	1	1	1	1	0	0	0	0	1	0
0	0	0	1	0	0	2	0	1	1	0	1	0	0	0	0	1	3	0	1	0	1	2	1	0	1	1	1	1	1	0	1	0	2	0	1	1	0	1	2	1	1	0	0	2	0	0	0	0	0
0	0	0	0	1	1	0	0	0	1	1	0	0	0	0	2	0	1	3	1	2	0	2	2	3	1	2	0	0	2	1	0	0	2	1	1	0	2	1	1	0	0	0	2	1	0	0	0	0	1
0	1	0	0	1	1	2	0	2	2	0	0	1	0	0	0	2	1	1	2	0	1	2	2	1	1	1	1	0	0	0	1	0	0	1	0	1	0	1	1	0	0	1	1	1	0	1	0	1	0
1	0	1	0	0	3	0	0	0	0	0	0	1	0	1	0	0	1	0	2	1	0	1	1	0	1	0	1	1	0	0	2	0	0	0	1	1	1	0	1	0	0	0	0	0	0	0	0	0	0
1	0	1	0	0	0	0	0	0	1	0	1	0	0	0	0	0	0	1	0	0	1	0	1	0	0	0	0	0	0	0	1	0	0	0	0	1	1	0	0	0	0	0	1	0	0	0	0	0	1
0	0	0	0	0	0	0	1	0	0	0	0	0	1	0	1	0	0	0	0	1	0	1	0	1	1	0	1	0	0	0	1	1	0	0	0	0	0	0	0	1	0	1	0	0	0	2	0	1	0
0	0	0	0	0	0	0	0	1	0	1	0	0	0	1	0	0	1	0	1	0	0	0	1	0	0	0	1	1	3	1	0	1	0	0	1	0	0	0	1	0	1	0	0	0	0	1	1	0	1
2	1	3	0	1	2	1	1	0	1	2	1	3	0	1	0	3	0	0	2	0	0	0	0	1	1	4	2	4	2	2	2	0	2	0	0	0	2	0	2	0	1	0	2	1	0	1	2	1	2
0	0	0	0	0	1	0	2	0	2	1	0	2	0	1	0	1	1	2	0	0	2	1	1	0	0	1	1	0	2	1	0	0	0	1	1	0	1	1	0	1	0	0	1	0	0	0	1	0	0
0	1	0	0	0	0	0	0	1	2	2	0	2	2	0	1	0	0	2	2	1	0	0	3	1	0	3	1	2	2	0	3	1	1	2	2	0	0	0	0	1	0	0	0	0	0	0	0	2	1
0	1	0	0	1	0	0	0	0	0	0	1	0	0	1	1	2	1	2	0	1	3	0	0	2	0	2	0	0	2	0	0	0	1	0	0	0	2	1	1	0	0	1	1	0	0	0	0	0	0
1	0	1	1	1	4	1	0	1	2	1	0	2	0	2	0	0	0	1	0	1	3	1	1	2	1	1	2	1	2	1	2	1	1	1	1	0	0	0	0	0	0	0	1	0	0	2	1	0	1
0	0	1	1	2	1	0	0	1	0	3	0	2	0	2	1	0	2	0	0	1	0	0	1	0	0	1	0	0	2	0	1	0	1	2	0	1	1	0	0	0	1	0	1	1	0	0	0	0	0
0	2	1	1	0	0	1	0	0	1	0	0	0	2	0	0	3	0	0	0	1	1	0	1	1	0	1	0	0	0	0	1	1	3	0	0	0	0	0	0	0	0	1	1	0	0	0	0	0	0
1	0	2	0	0	1	1	1	1	3	2	0	2	0	0	0	1	3	3	0	2	3	1	1	1	0	2	0	1	1	2	1	2	0	1	0	0	1	0	0	0	0	0	3	0	0	0	1	3	1
0	2	0	1	0	1	0	0	0	1	0	0	0	2	1	1	1	0	1	0	1	2	1	2	1	3	3	2	1	1	1	0	0	0	0	1	2	0	0	0	1	0	0	2	0	0	0	0	0	1
1	0	0	0	0	1	1	0	2	1	0	0	3	0	1	0	0	0	1	1	1	0	0	2	0	1	3	1	0	2	1	1	1	0	3	0	0	0	0	0	0	0	0	1	1	0	0	0	0	0
0	1	2	0	0	0	0	0	0	1	0	0	1	2	0	1	1	0	0	0	1	0	1	1	0	1	3	2	0	3	0	2	1	1	0	0	0	2	0	2	0	0	0	0	0	0	0	0	0	1
1	1	0	0	0	1	2	0	1	0	0	1	1	0	1	0	1	0	3	1	1	4	1	1	1	0	1	3	0	1	1	2	0	0	0	2	0	0	0	1	0	2	2	1	0	0	0	2	0	3
0	0	0	0	1	0	2	0	1	0	2	0	1	2	2	0	0	0	3	0	2	0	0	1	2	0	0	0	1	1	1	4	0	2	0	0	0	3	0	0	0	2	0	1	0	0	0	1	0	0
1	2	1	1	0	0	0	0	0	1	0	0	0	0	0	0	0	0	2	1	0	2	1	0	3	2	3	2	1	0	0	2	0	0	0	1	1	2	1	0	0	1	0	3	0	0	0	0	0	2
0	1	0	0	0	0	0	0	0	0	0	0	1	0	1	0	0	0	2	0	0	1	0	0	1	0	0	2	1	0	0	0	0	0	0	0	0	0	0	0	0	0	1	0	1	0	1	1	0	1
0	2	3	0	0	0	0	0	1	0	0	1	2	0	1	1	0	2	2	2	1	3	1	2	2	1	0	0	1	0	1	0	0	1	0	0	1	2	0	5	0	1	0	1	0	0	0	0	0	1
1	3	1	0	2	1	0	3	0	2	1	1	0	0	1	0	0	3	0	1	1	3	0	1	0	1	3	1	1	2	2	0	2	1	0	0	0	2	0	0	1	0	1	2	0	0	0	0	0	2
0	0	0	0	0	0	0	1	1	1	0	0	0	0	0	0	0	0	1	0	0	0	0	1	1	1	1	0	0	0	1	0	0	0	0	1	0	2	0	0	0	0	0	0	0	0	1	0	1	0
0	1	2	0	0	1	2	0	0	1	3	1	0	0	2	0	0	1	0	1	0	1	0	3	1	0	0	0	1	0	0	1	0	1	0	0	1	1	1	1	0	1	1	1	0	0	0	0	1	0
0	0	0	1	0	0	0	0	1	2	0	1	0	0	0	0	0	1	0	0	1	0	0	0	1	0	1	1	0	0	1	0	1	1	0	0	0	1	0	0	1	0	0	0	0	0	0	0	0	1
0	1	0	0	0	0	0	1	0	1	0	0	0	0	1	0	0	2	0	0	2	1	0	0	0	0	4	1	0	0	0	0	0	1	1	0	0	2	0	0	0	1	0	0	0	0	0	0	1	0
0	0	0	0	0	0	2	1	0	1	3	0	0	0	1	0	0	1	0	1	0	2	2	1	1	0	2	0	0	0	2	1	0	1	1	0	0	2	0	1	0	0	2	0	0	0	0	0	0	0
0	0	2	2	0	3	0	1	1	4	0	0	2	0	0	0	1	5	3	1	1	2	0	2	3	1	1	0	1	0	0	2	0	2	0	0	2	1	0	0	1	0	1	0	2	0	0	0	0	1
1	1	1	1	0	0	2	0	1	1	0	0	2	1	0	0	0	0	1	2	0	0	1	0	0	2	3	1	0	5	0	0	0	0	1	0	0	1	0	0	1	0	0	0	1	0	0	1	0	1
0	0	1	0	0	0	0	0	1	1	0	1	0	1	0	1	0	0	0	0	2	2	0	0	2	0	0	1	0	2	1	2	0	0	0	1	0	1	0	1	0	0	0	0	0	0	0	1	0	0
2	1	1	0	0	2	1	0	1	1	0	1	1	0	1	0	0	0	1	0	2	0	1	0	0	1	1	0	0	1	1	0	0	1	0	0	0	1	0	1	0	0	0	1	0	0	1	2	1	0
1	1	0	0	0	0	0	0	0	0	0	0	1	0	0	0	0	1	0	0	0	0	0	0	0	0	0	0	0	0	0	1	0	0	0	0	0	0	0	0	0	0	0	1	0	0	0	0	0	0
0	0	0	1	0	0	0	1	1	2	1	1	0	0	1	1	0	1	0	1	2	0	1	0	2	0	2	0	0	2	2	1	1	0	0	0	1	0	0	0	0	0	1	0	0	0	0	0	0	0
0	0	0	0	0	1	0	1	0	0	0	0	1	2	1	0	0	0	0	0	1	0	1	0	1	0	1	0	0	0	0	1	0	0	0	1	0	0	0	0	1	0	0	0	1	0	1	0	0	1
1	0	0	0	1	0	0	1	2	1	0	1	1	0	0	0	0	1	1	0	1	4	0	1	2	1	0	0	2	0	1	3	3	0	2	0	0	0	1	4	0	1	1	1	1	0	2	0	1	1
0	1	1	0	0	1	0	0	1	1	2	1	5	0	1	0	1	2	1	0	0	1	0	2	2	0	2	0	0	1	1	0	1	2	0	0	1	1	1	2	1	1	1	0	0	0	1	2	1	1
0	0	1	0	0	2	1	2	0	0	3	1	1	1	0	2	0	1	0	0	1	2	0	0	1	0	3	0	0	2	0	1	1	1	1	0	1	0	0	0	1	0	0	0	0	0	0	0	0	0
0	0	2	0	0	2	0	0	0	0	0	0	0	0	1	0	0	0	0	1	0	1	0	1	1	0	2	0	0	1	0	2	0	0	0	0	0	2	0	2	0	0	0	0	0	0	1	0	0	0
0	0	0	0	0	0	0	0	0	0	0	0	0	0	0	0	0	0	0	0	0	0	0	0	0	0	0	0	0	0	0	0	0	0	0	0	0	0	0	0	0	0	0	0	0	0	0	0	0	0
0	0	0	0	0	0	0	0	0	0	0	0	0	0	0	0	0	0	0	0	0	0	0	0	0	0	0	0	0	0	0	0	0	0	0	0	0	0	0	0	0	0	0	0	0	0	0	0	0	0
0	0	0	0	0	0	0	0	0	0	0	0	0	0	0	0	0	1	0	0	0	0	0	0	0	0	1	0	0	0	0	0	0	1	0	0	0	1	0	0	0	0	0	0	0	0	0	0	0	0
0	1	0	0	0	0	0	0	0	0	0	0	0	0	0	1	0	0	2	0	1	0	0	0	0	0	0	0	0	0	0	0	0	0	1	0	0	1	0	0	0	0	0	0	0	0	0	0	0	0
0	1	2	0	0	0	3	0	0	0	2	0	1	0	1	0	0	0	1	0	1	2	2	0	1	1	3	3	1	2	0	0	0	1	0	1	0	1	2	1	1	1	0	0	0	0	1	0	0	0
0	1	0	0	0	1	0	1	1	0	1	0	2	0	0	1	1	1	1	1	1	2	1	0	0	1	1	0	1	1	0	1	1	0	0	2	1	2	0	0	1	1	1	1	0	0	0	0	0	1
0	0	0	0	0	1	0	0	0	1	0	0	1	1	0	1	1	0	0	3	0	0	0	0	0	1	0	0	1	5	0	2	0	0	0	0	2	2	0	1	0	0	1	0	0	0	1	0	0	0
2	0	1	0	1	1	2	0	0	2	2	0	0	0	2	0	0	0	1	0	2	1	2	0	1	2	0	1	0	1	1	0	1	0	0	2	0	0	0	0	0	1	0	0	0	0	0	0	0	0
0	0	0	1	0	0	1	1	0	2	0	2	2	1	0	0	0	0	0	1	0	1	1	0	1	0	1	0	0	1	1	1	0	0	0	0	0	0	0	0	1	0	0	0	0	0	0	0	1	1
0	0	0	0	1	1	3	1	1	2	0	0	0	0	0	1	0	1	0	0	1	1	1	0	0	2	2	1	0	2	0	1	0	0	2	0	3	0	0	0	0	0	1	2	0	0	1	0	2	0
1	0	0	2	0	0	1	1	1	0	2	0	0	0	1	0	0	0	0	1	3	1	1	0	2	0	2	0	0	2	2	0	1	0	1	1	2	0	0	0	0	2	0	1	0	0	0	0	0	1
1	0	0	0	0	2	0	1	0	0	1	1	0	0	3	1	2	0	0	1	2	1	2	3	0	0	4	1	2	0	0	2	0	0	0	2	0	1	0	1	1	1	0	2	0	0	0	1	1	0
3	0	0	1	1	0	0	0	0	0	1	1	2	0	0	0	0	1	3	1	1	0	0	0	2	1	4	0	0	0	1	2	0	1	2	1	0	0	1	2	2	1	0	1	0	0	0	0	0	1
2	1	0	0	0	0	0	0	0	1	0	0	1	0	1	0	0	0	1	1	1	1	0	1	0	0	1	0	0	0	0	3	1	0	1	1	0	0	0	0	0	0	2	1	1	0	0	3	0	0
1	0	1	0	0	0	1	0	0	2	1	0	0	2	1	2	1	1	1	1	0	0	1	3	0	1	3	0	0	0	0	0	1	0	1	0	0	1	0	0	0	2	0	0	0	0	0	1	0	0
1	0	2	0	1	2	2	1	1	3	1	1	1	1	2	1	2	1	1	0	2	0	1	1	0	0	3	0	2	0	2	1	0	1	1	1	1	1	0	0	1	0	0	2	0	0	0	0	0	1
0	0	0	1	1	1	0	1	1	1	0	0	1	0	1	0	1	0	0	2	1	1	0	0	1	1	1	0	0	0	1	0	0	1	0	2	2	1	0	1	1	0	0	0	1	0	1	0	0	0
1	2	0	0	2	0	2	0	2	2	1	1	2	0	0	1	0	1	2	0	0	2	0	0	1	0	2	0	0	0	0	0	0	0	0	0	0	0	0	0	0	1	0	0	0	0	0	1	1	0
0	2	2	0	0	1	0	0	2	0	0	0	0	0	1	2	0	1	1	1	0	0	0	1	1	0	0	1	0	1	0	2	0	0	0	0	1	0	0	0	0	1	1	0	0	0	0	0	0	0
0	1	1	0	0	1	1	1	1	0	3	2	0	1	0	0	0	1	1	0	0	1	1	1	1	3	5	3	1	0	0	2	2	2	0	0	0	1	0	0	0	0	1	1	2	0	0	0	0	1
1	2	2	0	1	1	0	2	0	3	1	0	0	0	0	0	0	0	2	0	1	0	1	1	1	0	3	1	0	0	2	2	1	1	0	0	1	0	0	0	1	0	0	0	0	0	1	1	0	1
0	1	0	1	0	0	0	1	1	0	1	0	0	1	0	1	0	1	1	1	0	0	1	0	1	0	2	0	1	0	0	1	2	0	1	0	0	0	0	0	0	2	0	2	1	0	0	0	0	1
0	1	0	1	0	0	0	0	0	0	0	2	0	0	0	1	2	0	0	0	1	0	0	0	0	1	0	0	0	0	0	0	0	0	0	0	2	2	0	0	0	0	0	0	1	0	0	0	1	0
0	0	0	0	0	1	2	0	0	1	0	0	1	0	0	0	0	1	0	2	1	1	1	0	3	0	1	0	0	0	0	0	0	0	0	0	1	0	0	0	0	1	0	1	0	0	1	0	0	0
1	0	0	0	1	1	0	0	0	1	1	2	2	1	1	0	1	1	1	0	1	2	1	0	0	2	0	0	0	0	3	1	1	0	0	0	3	0	0	1	1	0	3	1	1	0	0	0	1	1
2	0	0	0	0	0	1	0	0	1	1	1	0	0	0	0	0	1	1	0	0	0	0	2	2	0	2	1	0	0	1	1	0	2	1	1	2	1	0	0	0	0	0	1	0	0	0	0	1	0
0	0	0	0	0	3	0	0	1	2	1	0	0	1	1	0	0	0	0	0	0	0	0	1	0	1	1	1	0	2	0	1	1	1	0	1	0	0	0	0	0	0	0	0	1	0	0	0	2	1
0	0	1	0	1	1	0	1	2	0	1	1	0	0	2	0	0	1	0	0	1	1	0	0	0	1	1	1	0	0	1	2	0	0	1	0	2	1	0	1	0	0	2	0	1	0	1	0	0	0
0	1	2	1	0	0	0	0	0	1	0	1	0	1	0	0	2	0	2	2	0	2	1	0	0	0	1	2	2	1	1	1	1	0	0	0	1	1	0	1	0	0	0	1	0	0	1	0	0	2
0	0	0	1	0	2	0	0	0	0	0	0	1	1	0	0	0	0	2	0	0	1	0	0	2	1	1	0	0	1	0	1	0	0	1	0	0	0	0	0	0	0	1	0	0	0	1	0	1	0
0	0	1	1	0	0	1	1	0	0	0	0	1	1	1	1	1	1	1	0	1	0	1	2	2	1	2	1	0	0	0	1	1	2	0	0	1	1	2	2	0	0	0	1	0	0	0	0	0	0
1	0	1	0	0	1	2	1	1	0	1	1	0	2	0	2	2	0	1	0	2	2	0	3	0	0	2	4	1	0	1	0	0	0	0	1	1	2	0	0	1	1	0	0	1	0	1	0	1	2
0	0	0	0	0	0	0	0	0	0	0	0	0	0	0	0	0	0	0	0	0	0	0	0	0	0	0	0	0	0	0	0	0	0	0	0	0	0	0	0	0	1	0	1	0	0	0	0	0	0
0	0	0	0	0	0	0	0	0	0	0	0	0	0	0	0	0	0	0	0	0	0	0	0	0	0	0	0	0	0	0	0	0	0	0	0	0	0	0	0	0	0	0	0	0	0	0	0	0	0
0	0	0	0	0	0	0	0	0	0	0	0	0	0	0	0	0	0	0	1	0	0	0	0	0	0	0	0	0	0	0	0	0	0	0	0	0	0	0	1	0	0	0	0	0	0	0	0	0	0
0	0	0	0	0	0	0	0	0	0	0	0	0	0	0	0	0	0	0	0	0	0	0	0	0	0	0	0	0	0	0	0	0	0	0	0	0	0	0	0	0	0	0	0	0	0	0	0	0	0
0	0	1	0	0	0	0	0	1	0	1	0	1	0	0	0	0	2	0	0	0	2	0	0	1	0	1	2	1	0	2	0	0	0	1	0	0	0	0	0	0	0	0	0	0	0	0	0	0	0
2	0	0	0	0	0	1	0	1	0	0	2	0	0	0	0	1	0	0	1	1	4	0	0	0	0	2	2	0	3	0	0	0	1	1	0	0	1	0	0	0	0	0	1	1	0	0	1	1	2
2	0	0	0	1	1	0	0	0	0	0	1	1	1	1	1	0	1	0	0	0	1	2	1	1	0	0	0	0	0	1	0	0	1	0	0	0	1	0	2	0	1	0	1	0	0	0	1	1	0
0	0	0	0	0	0	2	1	0	0	1	1	1	1	0	1	0	0	1	1	0	0	0	1	0	0	3	1	1	0	0	0	0	1	2	0	2	1	0	0	1	0	2	0	0	0	0	0	0	0
1	0	1	0	0	0	0	1	0	1	0	0	0	0	1	0	0	1	2	1	4	1	0	1	0	0	1	0	2	0	1	2	0	0	0	1	1	1	0	0	0	0	1	1	0	0	2	1	2	0
0	0	0	0	0	0	0	0	0	0	0	2	2	0	0	3	0	2	1	2	2	2	0	0	4	1	2	4	2	1	1	0	0	0	2	0	1	1	0	4	1	1	2	0	0	0	2	0	0	0
0	0	0	0	0	0	0	0	0	1	0	0	0	0	0	0	0	0	1	0	0	0	0	1	0	1	0	1	0	1	1	1	0	0	0	0	1	0	0	0	0	1	0	0	0	0	0	0	0	1
0	1	2	0	0	0	1	0	2	0	0	0	3	0	1	1	0	1	1	1	2	0	0	0	0	0	3	0	0	0	2	1	1	0	1	0	0	0	0	0	1	0	0	0	0	0	0	0	0	0
1	0	0	0	0	0	0	2	2	2	3	1	1	1	1	0	0	0	2	0	1	0	1	3	1	2	1	2	0	0	0	0	1	0	1	1	0	1	0	0	0	1	1	3	0	0	0	0	0	0
1	0	0	0	1	0	1	0	1	0	0	0	2	1	1	1	1	1	1	0	2	0	1	1	0	1	3	0	0	0	0	0	1	0	0	0	4	0	0	0	0	1	0	1	0	0	0	0	0	1
1	1	2	1	0	0	0	2	1	3	0	0	0	0	0	1	0	0	0	1	0	2	1	0	2	1	0	0	0	3	0	0	0	2	1	1	0	0	0	0	1	1	0	0	1	0	0	1	0	1
0	0	0	0	0	0	1	0	0	0	0	1	0	0	0	0	1	0	0	0	0	0	0	0	1	0	0	0	1	0	0	0	0	0	0	2	0	0	0	0	0	0	0	0	0	0	0	0	1	1
0	0	0	0	2	0	1	2	0	0	0	0	0	0	0	1	1	1	1	1	1	1	1	5	1	0	4	2	1	1	0	0	0	0	0	0	1	0	0	0	0	0	0	0	0	0	1	2	2	1
2	0	0	0	0	0	0	0	0	3	0	2	2	0	2	2	2	0	0	2	1	1	1	2	0	0	1	0	0	2	0	1	0	0	0	2	1	1	1	0	1	1	0	0	1	0	0	0	0	0
1	0	0	2	0	1	1	0	0	0	1	0	2	1	0	0	1	3	1	2	1	1	2	2	2	0	2	1	0	0	1	0	2	0	1	0	2	1	0	0	1	0	0	0	0	0	0	1	1	0
0	1	1	0	0	0	1	1	0	0	2	0	2	1	0	2	0	0	0	3	1	1	0	2	0	1	4	0	0	1	1	0	2	0	0	1	1	1	0	0	2	1	1	0	0	0	1	0	0	0
0	0	1	0	1	1	2	1	1	0	0	1	1	0	0	2	0	1	1	0	0	3	1	2	0	0	2	0	0	1	0	1	0	0	1	2	0	2	1	1	0	2	0	1	0	0	0	0	0	0
0	0	1	0	0	0	1	0	0	0	1	1	1	0	0	0	0	0	1	0	1	0	0	1	0	0	1	0	0	0	1	0	1	0	1	1	0	0	0	0	1	0	0	0	1	0	0	1	0	0
0	0	1	0	0	2	0	1	0	0	1	0	1	0	0	1	0	0	2	0	0	0	0	0	0	1	1	0	0	1	0	1	0	1	0	0	0	2	0	0	0	0	0	1	0	0	0	0	0	1
0	1	1	0	0	1	0	1	1	3	0	1	1	1	0	1	0	0	2	3	1	0	0	2	1	0	0	1	1	1	0	1	0	2	1	0	0	1	1	0	0	0	0	2	1	0	0	1	0	0
0	0	0	2	0	1	1	0	0	1	0	1	1	1	0	0	0	0	3	0	0	1	0	0	0	0	2	1	0	0	1	2	1	2	0	1	0	1	0	1	2	0	0	1	0	0	0	0	1	0
1	1	1	1	0	1	1	0	3	1	1	0	0	0	0	1	0	0	0	1	0	0	3	1	0	3	1	0	1	3	2	3	0	0	1	0	1	1	1	1	0	1	1	1	0	0	0	0	0	2
0	0	0	0	0	0	0	1	0	0	0	0	0	1	0	0	0	0	0	1	1	1	0	1	0	0	3	2	0	0	1	1	0	1	0	1	0	2	0	2	0	0	1	3	0	0	1	1	0	0
1	2	1	0	0	1	0	2	0	4	0	0	0	2	1	1	2	1	1	0	1	1	0	0	0	3	2	0	1	2	0	1	0	1	0	0	0	2	1	0	0	0	0	1	1	0	0	0	1	0
0	0	1	0	1	1	2	1	0	0	2	0	2	0	2	0	0	0	1	0	0	0	0	0	2	1	0	1	0	1	1	0	0	1	0	0	1	1	1	0	0	0	0	0	0	0	0	3	2	1
0	0	2	0	0	2	2	2	0	0	1	0	1	0	0	0	0	0	1	0	0	1	0	1	0	0	2	0	0	1	0	1	0	0	0	0	0	0	0	0	0	1	2	1	0	0	0	1	1	0
1	0	0	0	0	0	1	1	0	0	1	0	1	0	0	0	0	0	0	0	1	0	0	0	0	0	0	0	0	1	0	0	0	0	1	1	0	0	1	0	0	0	1	0	0	0	0	0	0	0
0	1	2	0	0	1	0	1	0	1	0	0	0	1	1	2	1	0	0	1	1	0	0	0	2	0	0	0	1	0	1	1	1	0	0	0	0	0	0	0	0	2	0	1	0	0	0	2	0	0
0	1	0	0	0	0	0	2	0	0	1	2	0	0	0	1	0	1	0	0	2	0	1	2	0	0	0	3	0	2	0	1	0	0	0	0	1	1	0	1	0	0	1	2	0	0	0	0	0	0
0	1	0	0	0	0	0	0	0	0	0	0	0	1	0	1	0	0	1	0	2	0	0	0	0	0	0	0	0	0	1	0	1	1	1	1	1	1	0	2	1	1	2	1	1	0	0	0	0	0
2	1	0	0	0	0	0	0	0	2	0	1	1	1	1	1	2	1	0	1	2	0	0	2	2	0	2	2	1	1	0	1	1	0	2	1	0	4	0	0	1	1	0	0	1	0	0	1	1	1
0	0	0	0	0	1	0	0	0	0	0	0	0	1	0	0	0	0	1	0	1	1	0	1	0	0	0	1	0	0	0	1	0	0	0	0	0	1	0	0	1	0	0	0	0	0	0	1	0	0
0	0	1	0	0	2	0	1	1	2	0	0	0	1	0	0	1	0	1	0	0	1	0	1	1	0	1	0	0	1	0	2	1	0	0	1	0	0	0	0	0	1	0	1	0	0	0	1	0	1
0	0	1	1	0	0	0	0	1	3	0	0	0	0	0	1	1	0	0	0	0	1	1	0	0	0	0	0	0	0	0	1	0	0	0	0	0	1	0	0	0	0	1	1	0	0	0	0	1	0
0	0	0	1	0	0	0	0	0	0	1	0	0	0	0	0	0	1	0	0	0	0	0	0	0	0	0	0	0	0	0	1	0	0	0	0	0	0	0	0	0	0	0	0	0	0	0	0	0	0
0	1	0	0	0	0	0	0	1	0	0	0	0	0	0	0	0	0	0	0	0	0	1	0	0	0	0	0	0	0	0	0	0	0	0	0	0	0	0	0	0	0	0	1	1	0	0	0	0	0
0	2	0	0	0	1	0	0	0	0	0	0	0	0	0	0	3	0	1	0	1	2	2	0	2	2	1	0	1	0	0	1	0	0	0	0	1	3	0	0	0	0	0	1	0	0	1	0	0	1
0	2	0	1	0	2	0	1	1	0	0	0	2	0	0	0	0	0	1	1	3	1	1	1	1	2	0	2	2	0	0	0	0	0	0	0	2	0	0	1	0	2	2	0	0	0	1	1	1	0
0	1	1	0	0	0	1	0	0	0	1	2	0	0	1	1	0	1	2	0	0	0	2	1	1	1	1	1	1	1	0	1	0	0	1	1	1	0	1	0	2	0	0	0	0	0	0	0	0	2
0	0	0	0	0	1	0	0	0	0	1	0	0	0	0	0	1	0	0	1	1	0	0	0	1	0	3	0	0	1	0	0	0	0	1	0	1	0	0	0	0	0	0	1	0	0	1	1	0	0
0	1	0	0	0	0	1	2	2	0	2	0	0	0	2	3	0	1	0	0	1	1	0	0	1	2	1	1	0	0	0	0	0	0	0	1	0	2	0	0	0	2	0	1	0	0	0	0	1	1
3	0	0	1	0	0	3	0	1	2	1	0	0	0	0	0	0	1	1	2	2	0	0	0	1	0	0	1	2	1	2	1	1	0	0	0	1	0	0	0	1	0	1	0	0	0	0	0	1	0
0	0	1	0	0	0	0	0	0	0	0	0	0	1	1	0	0	1	0	1	0	0	0	0	0	1	1	0	0	0	1	1	0	0	0	0	0	2	1	0	1	2	0	0	0	0	0	0	1	0
0	0	0	0	0	0	0	0	0	0	0	0	0	0	1	0	0	0	2	0	3	0	0	0	1	1	1	0	0	1	0	0	0	0	0	0	1	1	0	0	1	0	1	0	0	0	0	0	1	0
2	0	0	1	0	0	3	1	1	1	1	0	0	1	1	1	0	0	1	2	1	2	0	0	3	0	2	0	0	1	0	1	1	1	1	0	1	1	0	0	0	1	1	1	0	0	0	1	0	1
1	0	0	0	0	0	0	2	1	1	1	1	0	0	0	0	0	0	1	0	1	0	0	0	1	0	1	1	0	0	0	1	1	0	0	1	0	1	0	0	0	0	2	0	0	0	1	0	1	0
2	0	1	0	1	1	1	0	1	0	2	3	0	0	0	0	0	0	0	2	0	0	0	1	0	1	2	0	0	0	0	1	1	2	0	0	0	0	1	1	0	0	0	0	0	0	0	0	0	1
0	0	0	0	0	0	0	0	1	0	0	0	1	0	0	2	1	0	0	0	0	1	0	1	1	0	0	0	0	0	0	0	1	0	0	1	1	2	0	0	0	0	0	0	0	0	0	0	0	0
1	1	0	1	0	1	0	1	0	2	1	1	2	0	0	0	0	0	0	1	1	0	2	1	0	1	0	0	4	1	0	0	0	1	1	0	1	2	0	1	0	0	0	1	0	0	0	1	1	1
0	0	0	0	0	1	0	0	0	0	0	1	0	0	0	1	1	1	2	0	1	1	0	0	0	0	0	0	0	1	0	0	0	0	1	0	0	0	0	1	2	2	0	0	0	0	1	0	0	0
1	1	0	0	0	0	1	1	0	0	1	0	2	0	0	1	0	0	1	0	0	0	2	1	0	1	1	1	0	0	1	0	1	0	0	0	0	2	1	1	0	0	1	0	0	0	1	0	1	1
2	1	0	1	0	0	0	1	1	0	0	1	0	0	0	0	0	0	0	0	1	1	1	0	0	0	3	0	1	1	0	1	0	0	0	0	0	0	1	0	0	1	0	0	0	0	0	0	0	0
0	0	0	0	0	0	0	1	1	4	1	1	2	0	0	1	1	0	0	2	3	3	4	1	0	0	1	1	2	0	3	0	1	1	0	0	0	1	1	1	2	0	2	1	0	0	1	1	1	1
0	0	0	0	1	1	1	1	0	0	1	0	2	0	0	0	0	0	0	1	1	1	0	1	1	0	1	0	0	0	0	2	0	0	0	2	0	0	0	0	0	0	0	0	0	0	1	1	0	0
1	2	1	1	0	0	1	0	0	0	3	1	1	0	1	1	0	0	1	2	2	1	1	0	1	1	1	0	0	1	0	0	0	0	0	1	0	0	0	0	2	1	1	1	0	0	0	1	1	0
0	1	1	0	0	0	0	0	0	1	0	0	1	0	1	0	0	0	0	0	1	0	2	1	0	1	1	0	0	0	0	1	0	0	0	0	0	2	1	0	0	0	0	0	0	0	0	0	0	0
0	0	0	0	0	1	0	0	0	0	2	1	1	0	0	0	0	0	2	1	1	1	0	0	0	0	5	1	1	3	0	0	0	0	0	0	0	1	0	1	1	1	2	1	1	0	0	1	0	0
0	0	2	0	1	0	0	1	0	2	1	0	0	1	0	1	0	0	0	0	0	2	0	1	1	1	1	1	0	1	0	0	2	1	1	1	0	0	0	1	0	1	5	0	1	0	1	1	1	0
0	0	1	1	0	1	0	2	1	0	0	1	1	0	0	0	0	0	0	0	1	0	0	1	0	0	4	0	2	0	0	0	0	0	3	0	0	0	0	0	0	2	2	1	0	0	0	0	0	0
1	1	1	1	1	0	1	2	0	0	0	0	0	0	0	0	1	1	1	1	0	1	1	1	1	0	2	2	0	1	0	3	1	0	1	1	0	0	0	2	0	0	1	1	0	0	0	0	1	1
0	0	1	1	0	1	0	0	0	1	2	0	0	0	1	1	0	3	0	1	2	1	1	0	0	1	1	0	0	1	1	1	1	0	0	1	0	0	1	0	0	1	0	2	0	0	0	0	0	2
0	3	2	0	0	0	0	0	1	3	3	0	1	1	1	2	0	0	0	0	2	1	1	2	3	0	2	2	1	2	1	1	0	0	1	1	5	2	0	4	0	1	0	2	0	0	0	1	1	0
0	1	0	0	1	0	1	0	0	2	1	1	1	0	0	0	1	2	0	0	0	0	1	1	0	0	0	1	2	0	0	1	0	0	0	0	0	1	0	0	0	1	0	2	0	0	0	0	0	0
0	0	2	1	0	0	1	0	0	2	3	0	1	0	1	2	0	0	1	3	1	0	0	0	1	0	3	2	0	1	1	1	0	0	0	0	0	1	1	1	0	0	1	0	0	0	0	0	0	0
0	2	0	0	0	0	1	0	1	2	0	1	0	0	0	2	0	1	1	0	0	0	1	0	2	1	0	1	1	1	1	1	1	0	2	1	2	1	0	0	0	2	1	2	1	0	0	1	0	0
1	0	0	0	1	1	0	1	1	0	0	2	0	2	0	0	0	1	1	2	0	0	0	0	1	0	0	1	1	2	0	0	0	0	1	0	1	0	0	0	0	0	0	0	0	0	0	0	1	1
0	1	0	0	0	0	2	0	0	0	0	0	1	0	0	0	1	0	0	0	2	1	1	0	0	0	1	1	0	1	0	0	0	0	1	1	1	0	0	0	0	0	1	0	0	0	0	0	0	0
1	0	1	1	0	1	0	0	0	2	0	0	1	3	0	1	0	1	0	0	0	0	1	0	2	0	0	0	0	1	0	3	0	0	0	0	0	1	1	1	2	0	0	0	0	0	0	1	0	1
0	0	0	0	0	1	1	1	0	1	0	0	1	0	0	2	2	3	0	0	1	0	1	0	1	0	3	1	0	1	1	0	0	0	0	0	0	2	0	0	0	0	0	0	0	0	0	0	1	0
0	0	0	0	0	0	0	0	0	0	0	0	0	0	0	0	0	0	0	0	0	0	0	0	0	0	0	0	1	0	0	0	0	0	0	0	0	0	0	0	0	0	0	0	0	0	0	0	0	0
0	0	0	0	0	0	0	0	0	0	0	0	0	0	0	0	0	0	0	0	0	0	0	0	0	0	0	0	0	0	0	0	0	0	0	0	0	0	0	0	0	0	0	0	0	0	0	0	0	0
0	1	0	1	2	1	0	0	1	0	0	0	0	0	0	1	0	0	1	0	0	0	0	1	1	0	0	2	1	0	0	0	0	1	0	0	0	0	0	2	0	0	0	1	0	0	0	1	0	1
1	0	2	0	0	0	0	0	0	0	0	0	0	1	2	1	1	0	0	2	1	2	1	0	2	2	4	0	1	1	3	1	0	1	1	0	0	3	2	0	0	0	0	0	0	0	0	0	1	1
0	0	0	0	0	0	0	0	1	1	0	0	2	0	0	0	2	1	0	0	1	0	0	0	0	1	3	0	0	1	1	0	2	1	2	1	0	0	0	0	0	1	0	0	0	0	0	0	0	1
0	0	1	0	0	0	1	0	0	0	1	0	0	0	0	0	0	0	1	0	0	1	0	0	0	2	0	0	0	1	1	1	0	0	0	0	0	0	0	1	1	0	1	0	0	0	0	1	0	0
0	0	0	1	0	1	0	1	1	0	2	0	1	1	0	1	1	2	1	0	1	2	2	0	0	1	0	0	1	2	0	1	0	1	0	2	1	0	0	0	1	0	0	0	0	0	0	1	0	1
0	0	0	1	0	1	0	1	0	1	0	0	2	1	0	1	1	0	0	1	0	0	1	0	1	0	2	1	0	0	0	1	0	0	0	1	2	1	0	0	2	0	0	0	0	0	0	0	0	1
0	0	0	0	0	1	1	2	0	0	0	1	1	0	1	0	0	0	0	0	1	0	1	1	0	1	0	1	1	0	0	0	0	1	0	0	0	0	0	0	0	2	0	1	0	0	0	0	0	0
1	0	1	0	0	0	1	0	2	3	1	0	1	1	0	0	1	2	3	1	2	2	1	1	1	1	5	2	0	3	0	3	1	2	1	0	1	0	0	1	0	1	1	1	1	0	0	2	2	1
1	1	0	0	0	0	0	2	1	1	1	0	1	2	0	1	0	1	1	3	1	0	3	1	0	1	1	0	0	1	2	1	0	1	0	0	0	0	0	2	2	0	2	1	0	0	0	0	0	0
0	0	0	0	0	0	0	0	0	0	0	1	0	0	0	0	0	0	0	0	0	0	0	0	0	0	0	0	0	0	0	0	0	0	0	0	0	0	0	0	0	1	0	1	0	0	1	0	0	0
0	0	0	0	0	0	1	0	0	2	2	0	1	1	1	1	1	0	0	1	0	2	1	1	1	0	0	1	1	0	1	0	1	1	1	0	0	0	0	0	0	0	0	0	1	0	0	0	0	0
0	0	3	0	0	0	1	0	0	2	1	1	0	0	0	1	0	1	1	1	1	1	0	1	2	1	2	1	0	0	1	1	0	0	0	2	3	2	0	0	0	0	0	2	0	0	0	1	0	1
0	0	0	1	0	0	0	1	3	1	0	0	1	0	0	0	0	0	1	1	1	0	0	2	1	0	3	0	0	0	0	3	0	1	1	1	0	1	0	0	1	0	1	0	0	0	0	0	0	0
0	1	1	0	0	0	0	1	3	0	1	0	1	0	0	1	0	0	0	0	1	0	2	2	0	0	0	0	0	1	1	1	1	0	0	0	0	0	0	0	1	2	2	2	0	0	0	1	0	0
0	0	0	1	1	1	2	0	4	3	2	0	2	0	1	1	0	0	0	0	1	0	3	2	0	0	2	0	0	1	0	2	0	0	0	1	2	2	0	1	2	1	1	1	1	0	0	0	2	1
2	0	0	0	1	0	2	0	0	0	0	0	1	1	1	0	0	0	2	0	1	1	0	0	0	0	1	2	0	1	1	1	1	1	1	0	0	0	0	1	0	0	2	0	0	0	2	0	0	0
1	2	1	0	0	0	1	0	0	0	0	0	2	0	0	0	1	0	0	1	0	1	0	1	0	0	0	2	0	1	1	1	0	0	0	1	0	0	0	0	1	0	0	0	1	0	0	2	0	0
0	1	1	0	1	1	1	0	1	1	2	0	0	1	0	1	0	0	0	0	0	1	1	1	3	1	4	1	0	1	2	1	0	0	0	0	1	0	0	0	0	0	0	0	1	0	0	0	0	0
0	1	1	0	0	2	2	3	0	0	0	0	1	0	0	0	1	0	0	1	1	1	0	0	0	0	2	1	1	2	3	3	1	1	0	0	0	1	0	1	1	0	0	2	1	0	0	1	2	2
1	0	1	2	0	1	0	0	0	1	1	0	1	0	0	0	2	0	1	0	1	0	0	0	1	0	2	0	2	0	0	1	0	1	1	0	0	3	0	0	0	1	0	1	0	0	0	0	0	1
2	1	2	0	0	2	0	0	1	1	1	0	1	0	0	0	0	1	0	2	2	0	1	1	1	0	1	2	0	1	0	1	1	1	0	0	1	2	0	1	0	3	0	1	0	0	0	0	0	0
0	0	1	0	0	1	0	3	0	1	1	0	1	0	0	1	2	1	1	0	0	0	0	1	2	3	1	0	1	1	3	0	1	0	2	0	0	0	0	0	1	1	0	1	0	0	0	0	1	0
0	0	0	1	1	2	0	0	0	0	2	0	0	0	0	1	0	0	3	1	1	0	0	0	1	0	0	0	0	0	1	2	1	0	0	2	2	0	0	0	0	0	0	0	0	0	0	1	1	0
0	2	1	0	0	0	0	1	1	0	0	0	1	0	2	0	0	2	0	0	2	0	1	2	0	1	2	0	1	1	0	0	0	1	0	0	0	0	0	0	1	0	1	1	0	0	0	0	0	0
0	0	0	0	1	0	0	0	0	0	0	0	2	1	1	0	1	0	0	0	1	1	0	0	2	1	0	0	1	1	0	1	1	1	0	0	0	0	0	1	0	0	0	0	0	0	0	0	0	1
0	1	0	1	0	1	0	0	2	1	1	1	0	0	0	0	0	0	0	1	1	0	0	0	1	0	2	0	0	1	1	1	0	0	1	0	0	1	2	1	0	0	1	0	0	0	0	0	0	0
0	2	0	2	0	0	0	2	1	3	0	0	0	1	0	0	1	1	1	0	4	1	0	1	0	0	1	1	0	1	2	0	0	0	2	1	1	2	0	0	0	0	1	0	1	0	0	0	0	0
0	0	1	0	0	0	2	1	1	1	1	1	1	1	1	0	0	0	1	0	1	1	0	1	0	0	2	1	1	1	0	0	0	1	1	0	1	0	1	0	1	1	0	1	0	0	1	0	1	0
1	1	2	0	2	0	0	0	0	0	0	1	0	0	0	0	0	0	2	0	3	0	1	1	0	0	2	1	0	1	1	0	0	0	1	1	0	1	1	1	1	1	1	0	1	0	0	0	0	0
0	0	0	0	0	1	0	0	0	0	1	1	0	2	1	0	1	0	1	0	0	0	0	1	0	0	1	1	1	0	1	0	1	0	0	0	0	0	1	0	0	0	1	0	0	0	0	1	0	1
1	0	2	0	1	2	1	2	3	2	2	0	1	1	2	0	1	2	2	0	0	2	1	1	4	2	2	2	0	2	1	0	2	1	0	0	0	2	0	0	0	1	2	2	0	0	0	3	1	0
0	0	0	1	0	1	0	0	1	1	2	0	1	0	0	0	0	0	0	1	0	0	3	0	1	0	2	1	1	2	0	5	0	1	0	0	0	0	1	0	0	0	1	2	1	0	0	0	1	0
1	0	1	0	0	1	1	0	0	0	0	0	1	0	0	0	1	1	2	0	2	2	1	1	0	0	0	1	1	0	0	1	1	0	1	0	1	1	0	1	1	0	1	1	0	0	1	0	0	0
0	0	0	0	0	0	1	0	0	0	1	1	1	1	0	0	0	0	0	0	0	0	0	2	1	1	0	0	0	0	1	2	0	0	0	0	2	2	0	0	1	0	0	0	0	0	0	0	1	2
1	0	0	0	0	0	0	1	0	0	3	0	0	1	0	2	0	1	0	0	1	0	0	1	2	0	3	0	0	1	0	0	0	0	1	0	0	3	0	1	0	0	0	0	0	0	0	0	1	0
0	1	2	0	0	2	2	0	1	1	1	0	0	0	1	1	0	1	0	1	2	0	0	4	0	1	0	0	0	1	0	1	0	0	0	0	1	0	0	1	0	0	0	1	0	0	1	0	0	0
0	1	1	0	0	0	2	1	2	1	0	1	0	0	0	0	0	0	2	1	0	1	1	0	1	0	1	2	0	1	0	0	0	0	0	1	0	1	0	2	0	0	0	1	0	0	2	0	1	1
1	1	0	0	0	3	1	2	1	0	0	1	0	0	0	0	0	0	0	1	2	2	1	0	2	0	1	2	2	0	0	0	0	1	0	0	1	0	1	1	0	1	0	0	0	0	0	2	1	1
0	2	3	0	1	0	1	0	1	2	0	1	0	1	0	1	1	2	1	1	1	2	0	1	0	2	1	0	1	2	0	2	0	0	0	0	0	0	1	0	2	0	0	2	0	0	0	1	1	0
0	1	1	0	0	1	1	1	1	1	1	1	1	3	0	1	1	0	0	1	1	0	0	0	0	1	0	0	0	1	0	1	0	0	0	0	0	1	0	0	0	0	0	0	0	0	0	1	0	0
0	1	0	0	2	2	2	2	1	1	0	1	1	0	1	0	1	1	0	0	0	0	2	0	2	1	3	3	0	0	2	1	0	0	1	0	3	1	1	0	3	2	1	0	0	0	0	0	0	0
0	1	0	0	1	0	2	2	3	1	1	1	3	0	1	1	1	1	1	0	3	2	0	2	0	0	1	1	1	0	0	1	3	1	0	1	2	2	2	0	0	0	0	4	0	0	1	1	0	1
0	0	0	0	0	0	1	1	0	0	0	0	1	1	0	1	0	2	1	0	0	0	2	1	1	0	2	1	0	0	0	0	0	0	1	0	0	2	0	0	0	1	0	3	0	0	0	1	0	0
0	0	1	0	0	1	0	1	0	1	0	2	0	0	1	0	1	1	0	0	0	0	1	0	1	0	1	0	1	0	0	1	0	0	0	2	0	1	0	0	0	0	0	1	0	0	1	1	1	2
0	1	1	1	1	1	2	1	1	0	0	1	0	1	1	0	0	0	1	1	2	0	0	1	1	2	1	1	0	1	0	1	0	0	0	0	1	1	0	0	0	2	0	1	0	0	1	0	0	0
1	1	1	2	1	3	1	1	0	0	4	1	1	0	4	0	2	1	1	2	2	2	0	5	1	0	3	1	2	2	1	2	0	0	1	2	1	3	0	1	0	1	1	2	0	0	0	0	1	1
0	1	1	0	0	0	2	1	0	1	1	1	0	1	2	0	1	0	0	1	0	4	1	1	0	0	1	0	1	1	1	2	0	0	1	0	0	1	1	1	0	0	0	1	0	0	0	0	0	0
1	0	0	1	1	2	0	0	1	3	0	1	0	0	0	1	0	1	0	1	0	0	0	1	1	1	3	3	1	2	0	2	0	0	1	0	0	0	1	0	0	1	0	1	1	0	0	1	1	0
0	0	0	0	0	1	1	0	0	1	1	1	2	1	0	0	1	1	0	1	1	1	1	1	2	0	1	0	1	1	1	2	0	1	1	1	0	0	0	0	0	0	1	2	1	0	0	1	2	0
1	2	2	1	0	0	0	1	0	1	1	0	3	0	2	1	2	0	0	0	1	1	1	1	1	1	1	1	1	3	0	2	1	1	1	0	0	2	0	0	1	0	0	1	0	0	1	1	0	0
0	0	0	0	2	0	1	0	2	0	0	3	1	0	0	0	0	0	1	0	0	2	1	5	2	0	2	0	1	0	0	2	0	0	0	0	0	0	0	0	0	0	2	0	0	0	1	1	0	0
1	1	0	1	1	1	0	1	0	0	1	1	0	3	0	0	0	1	1	2	0	1	1	1	1	0	0	1	0	0	0	1	0	1	0	0	4	1	0	1	0	0	0	1	1	0	1	0	3	1
0	0	0	0	0	0	1	1	2	0	1	0	0	0	1	0	0	2	0	0	1	0	1	0	1	1	2	3	0	0	1	0	0	0	0	1	1	1	1	1	0	0	0	0	0	0	0	0	0	0
2	0	0	1	1	2	1	2	2	0	3	1	0	4	0	0	0	2	0	1	0	0	0	1	0	3	0	0	0	1	1	0	0	1	0	0	1	0	0	1	1	1	0	0	1	0	0	0	0	0
1	0	1	0	0	1	0	0	1	1	0	2	1	0	0	0	0	0	0	0	1	0	0	2	1	2	0	0	0	0	0	0	0	0	0	2	0	0	0	1	0	2	0	0	0	0	1	1	1	1
0	0	0	0	1	1	2	1	1	1	1	0	0	0	0	1	1	2	1	3	0	1	1	2	0	0	0	0	0	0	0	0	0	1	0	1	0	1	0	1	0	0	1	1	1	0	1	2	1	1
0	1	1	0	3	0	0	0	0	0	0	3	1	0	2	1	0	2	1	2	0	2	0	0	3	1	0	0	1	0	1	1	1	1	0	0	1	0	0	1	1	0	1	0	0	0	0	1	0	0
0	0	0	0	0	0	0	0	2	2	0	1	2	0	0	0	1	2	0	0	1	0	0	3	2	2	1	1	0	1	1	5	0	1	1	0	0	0	0	0	6	0	3	2	0	0	0	1	0	2
1	2	2	2	2	0	1	0	1	4	2	0	2	0	0	2	0	0	1	0	1	0	0	1	3	3	2	4	2	3	0	2	1	1	0	0	0	1	1	0	0	1	2	1	2	0	0	0	1	0
2	0	0	1	0	2	1	2	0	4	5	0	0	0	1	1	1	2	0	0	1	1	1	0	3	1	1	0	2	1	0	0	2	0	0	0	1	1	0	0	0	1	0	1	1	0	0	1	0	1
2	0	0	1	1	2	1	1	1	0	3	0	4	0	1	0	0	0	2	0	3	2	0	0	1	1	4	0	0	1	1	1	1	5	0	0	0	3	0	1	1	0	2	3	0	0	1	0	1	3
0	2	0	0	0	0	0	1	2	1	1	1	1	1	0	1	0	1	0	0	2	0	0	0	0	0	0	2	1	0	0	1	0	1	1	0	1	1	1	2	0	0	0	0	0	0	0	1	0	1
0	0	0	0	0	0	0	0	0	0	0	0	0	1	1	0	0	0	0	0	0	0	0	1	1	0	1	0	0	0	0	1	0	0	0	1	0	0	0	1	0	0	0	0	0	0	0	0	1	0
0	0	2	0	1	1	2	0	0	1	0	2	1	2	0	3	0	1	0	0	1	0	0	1	1	2	1	0	1	1	1	4	0	1	1	0	1	1	1	0	1	2	0	0	0	0	0	0	0	1
0	1	1	2	0	1	1	0	0	0	1	0	0	2	1	0	0	3	1	2	0	1	0	1	0	0	0	0	0	2	1	0	2	0	0	0	3	1	0	0	0	0	0	1	0	0	1	0	1	2
0	0	0	0	0	0	1	1	0	2	1	0	0	0	1	0	0	0	1	0	0	1	0	1	1	0	0	0	1	1	1	1	0	1	0	0	0	0	0	0	0	0	0	1	0	0	0	0	0	0
0	1	0	0	2	1	1	0	0	1	0	0	0	0	0	0	0	0	2	0	0	1	0	1	1	0	1	0	0	1	0	0	1	0	0	1	0	0	0	1	0	1	0	0	0	0	0	1	2	0
0	3	1	2	0	1	1	0	0	0	0	1	1	2	1	2	0	0	0	1	1	1	1	3	0	1	0	2	1	2	3	2	1	1	1	1	1	0	1	0	2	0	0	1	0	0	0	1	0	0
0	0	2	0	0	0	0	0	1	1	1	0	1	0	0	2	0	0	2	2	0	0	1	1	1	1	0	0	0	1	0	1	0	0	0	2	0	0	0	0	0	0	0	0	0	0	0	0	0	1
3	0	1	0	0	2	0	1	0	1	2	0	1	0	1	1	2	1	0	3	2	1	0	1	0	1	1	1	0	0	1	3	0	0	0	0	2	0	0	1	0	1	0	1	0	0	1	0	0	0
1	0	0	0	0	0	0	1	2	0	1	0	2	0	0	2	1	1	1	0	0	2	2	4	0	1	0	1	0	0	1	2	0	3	1	0	0	0	0	1	0	0	0	1	0	0	0	0	0	0
0	0	0	0	0	1	0	1	0	0	0	0	0	0	4	0	0	0	0	0	0	2	1	1	1	0	1	2	0	1	0	1	1	0	1	0	0	1	0	1	1	1	0	0	0	0	0	0	0	0
0	0	0	0	0	1	0	0	0	1	1	1	0	0	0	0	0	0	1	1	2	1	0	2	1	2	2	2	2	0	2	2	1	1	0	1	0	0	0	1	1	0	0	0	0	0	1	0	2	0
1	2	2	2	0	0	0	4	2	2	2	0	0	0	2	0	2	1	1	0	1	1	0	2	0	1	4	0	0	1	0	0	0	1	1	2	1	1	0	0	0	1	2	1	0	0	0	2	1	3
1	2	3	0	1	1	5	2	1	2	3	1	5	3	0	1	3	0	1	1	2	0	3	0	2	1	4	0	1	3	3	1	0	2	2	0	2	1	1	0	1	0	0	2	0	0	0	2	1	0
0	0	1	0	3	2	2	1	1	1	2	0	3	0	4	0	1	0	0	1	0	0	1	0	1	1	2	1	1	3	1	2	0	0	0	1	0	0	0	0	0	0	0	2	0	0	0	1	0	0
2	2	0	0	0	1	0	1	3	0	4	0	0	0	0	0	0	1	2	0	2	1	1	2	1	1	3	2	1	1	1	0	2	1	1	0	0	1	0	2	1	1	0	0	0	0	0	0	0	0
1	3	4	1	1	1	0	3	1	2	2	3	2	2	0	1	0	0	2	2	2	1	2	2	0	0	3	2	2	4	0	2	0	3	0	1	1	2	0	0	1	0	0	1	0	0	1	1	1	0
2	6	2	1	0	2	2	0	1	4	4	0	3	2	1	1	1	0	4	2	5	2	1	1	3	0	3	1	2	2	1	3	2	3	2	0	0	3	1	2	2	1	1	0	0	0	1	0	1	0
0	1	0	2	0	0	1	3	1	0	1	2	1	0	0	0	0	0	2	0	0	0	2	0	0	0	1	0	0	2	1	3	1	1	0	0	0	0	1	0	1	0	0	0	1	0	0	1	0	0
4	2	1	0	0	0	0	0	1	0	0	1	1	1	1	0	0	1	1	0	2	0	2	2	0	0	0	1	0	0	0	3	0	0	1	1	0	0	0	0	0	0	1	0	1	0	0	0	0	0
1	3	2	2	0	5	1	1	0	6	2	2	6	0	2	1	0	2	0	1	0	1	0	1	0	2	3	0	1	1	2	2	1	0	0	3	1	1	0	0	0	0	0	1	0	0	1	1	0	1
2	0	3	0	1	1	1	1	0	2	0	0	0	0	0	0	1	0	1	2	0	2	0	0	1	0	1	0	0	0	0	0	0	0	1	0	1	1	0	1	0	1	2	1	0	0	1	0	0	0
5	4	2	1	2	3	0	4	1	0	1	4	2	2	1	3	0	4	0	3	1	1	0	3	3	2	4	2	0	3	1	6	1	3	2	1	0	6	0	2	1	0	1	1	0	0	1	2	1	6
0	3	2	0	0	3	3	1	3	3	0	1	1	1	2	1	0	1	1	1	1	0	1	4	1	0	2	1	0	1	0	1	1	2	1	0	2	2	0	0	0	0	0	0	1	0	0	0	1	1
2	7	5	3	0	0	4	3	2	2	2	0	2	0	1	3	2	4	3	2	4	2	2	0	1	0	2	1	1	1	1	1	0	0	1	1	0	1	0	1	0	1	3	1	2	0	1	2	1	1
1	1	2	1	1	0	3	1	1	1	1	1	0	1	0	0	0	1	3	1	1	0	0	0	1	0	0	2	1	1	1	0	1	0	0	0	1	1	0	0	0	1	0	1	0	0	0	0	0	0
2	0	2	3	0	1	5	2	2	1	3	2	1	1	0	3	0	2	3	1	0	2	1	1	0	0	5	0	1	0	0	1	0	1	2	0	0	2	2	1	1	0	2	0	0	0	0	0	2	1
0	0	0	0	0	1	2	0	1	2	1	1	2	1	0	1	0	2	1	0	0	2	1	1	0	0	0	0	0	2	0	0	2	0	1	1	0	2	0	0	0	2	0	0	1	0	1	0	1	1
0	2	3	0	1	2	2	3	0	1	1	0	1	1	0	0	0	1	4	0	1	0	1	3	1	1	1	1	1	3	0	0	0	0	0	0	1	2	0	0	1	3	0	0	0	0	0	1	0	0
4	4	2	2	2	3	0	1	1	1	2	1	1	1	0	1	2	2	0	1	0	0	3	2	2	3	5	0	2	2	2	2	2	0	0	0	0	2	0	1	0	0	2	0	0	0	0	0	1	1
0	0	0	1	1	1	0	0	2	1	0	0	1	0	0	1	0	0	0	0	0	0	0	0	2	0	1	0	0	0	0	0	0	0	0	0	0	0	0	0	0	1	0	0	1	0	0	0	0	0
3	2	5	6	3	5	2	3	5	3	2	3	1	5	2	1	2	4	0	1	4	2	1	5	2	0	1	3	2	2	1	3	3	1	1	1	0	0	0	1	1	0	0	2	0	0	2	2	1	4
3	2	5	3	0	5	3	1	5	3	3	0	2	1	0	0	1	0	0	2	3	0	1	1	0	1	0	0	0	1	1	0	1	1	0	0	0	2	0	0	2	1	0	3	0	0	0	0	0	2
4	11	6	4	5	4	5	5	5	6	4	1	1	0	8	1	2	2	0	1	2	1	2	4	2	4	1	4	2	0	3	0	0	0	2	0	4	1	0	2	1	2	2	2	1	0	1	0	2	1
9	6	9	3	1	8	6	5	2	4	2	1	1	2	1	1	0	1	3	1	2	1	2	1	2	1	6	1	0	1	1	0	2	1	0	0	1	0	0	0	1	1	0	2	1	0	3	1	2	1
11	8	6	7	1	3	4	3	0	1	1	0	2	3	2	1	0	1	1	2	2	3	0	1	3	0	1	1	2	1	0	3	0	0	1	0	2	1	1	1	0	0	0	2	1	0	1	0	2	2
10	11	9	5	3	5	3	5	3	5	0	1	2	0	2	2	1	0	2	1	2	5	1	0	1	2	3	1	1	0	0	1	1	0	0	0	1	0	0	1	1	2	1	0	0	0	2	0	2	0
9	3	2	1	1	0	0	1	0	0	1	0	0	1	2	1	1	0	0	1	1	0	0	0	0	0	0	1	0	1	0	1	1	0	0	1	0	0	0	0	0	0	0	0	0	0	2	0	1	0
0	0	0	0	0	0	0	0	0	0	0	0	0	0	0	0	0	0	0	0	0	0	0	0	0	0	0	0	0	0	0	0	0	0	0	0	0	0	0	0	0	0	0	0	0	0	0	0	0	0
0	0	0	0	0	0	0	0	0	0	0	0	0	0	0	0	0	0	0	0	0	0	0	0	0	0	0	0	0	0	0	0	0	0	0	0	0	0	0	0	0	0	0	0	0	0	0	0	0	0
2	0	0	0	0	0	0	0	0	0	0	1	0	0	0	0	0	0	0	0	1	0	0	0	0	0	0	0	0	0	0	0	0	0	0	0	0	0	0	0	0	0	0	0	0	0	0	1	1	0
4	3	3	1	0	2	0	1	0	2	1	0	2	0	1	0	0	0	1	1	0	1	0	2	0	0	2	0	0	0	0	1	0	0	0	0	0	0	0	0	0	0	0	0	0	0	0	0	1	1
9	12	9	3	6	8	4	5	4	3	2	3	4	0	2	2	2	3	3	4	1	4	0	1	3	6	9	1	2	2	0	5	1	3	0	1	1	1	1	2	2	2	2	2	2	0	1	1	3	0
8	9	9	1	1	4	4	1	2	4	5	0	2	4	1	2	3	2	2	1	1	1	1	1	2	0	3	1	0	2	1	2	3	0	1	0	1	1	1	1	4	1	0	0	1	0	1	2	0	1
6	10	5	7	3	4	7	3	4	5	2	2	7	2	4	2	0	3	3	2	4	3	1	2	2	3	1	0	1	2	2	3	1	1	0	0	0	1	1	1	0	2	0	1	3	0	1	1	1	2
4	4	7	2	3	5	2	3	2	3	3	0	2	1	1	1	1	1	2	0	4	2	1	1	1	0	0	1	0	0	1	4	1	0	0	0	0	2	0	0	1	0	1	1	1	0	0	1	1	0
0	1	2	1	2	2	1	0	0	1	0	0	1	1	1	0	2	0	0	0	0	1	0	0	0	0	0	1	2	0	0	0	0	0	0	0	1	0	0	0	0	0	1	0	1	0	0	0	0	0
4	6	5	3	2	6	2	3	4	2	1	2	3	6	1	5	0	1	2	1	8	2	0	3	1	2	6	1	1	3	1	2	0	1	0	2	2	0	0	1	3	3	2	3	0	0	2	2	1	2
6	6	3	2	4	5	3	4	5	2	5	0	4	2	3	3	2	4	3	1	6	1	1	2	3	1	4	4	2	3	1	2	3	0	0	0	1	2	1	2	0	0	2	0	2	0	0	4	2	1
7	8	5	4	0	2	5	5	5	3	5	1	2	5	5	1	4	4	7	5	4	2	2	6	2	1	6	6	0	5	4	7	4	2	1	2	2	4	4	6	3	1	2	1	1	0	0	3	1	5
5	5	8	2	4	6	3	4	7	5	4	2	5	1	1	0	1	3	2	1	7	4	3	4	4	1	10	3	1	4	2	0	3	1	2	3	3	4	0	4	1	2	2	1	0	0	1	2	2	3
9	2	4	2	2	1	3	2	5	2	3	2	4	0	2	0	1	3	1	4	7	2	3	0	1	2	5	2	0	6	2	5	3	3	4	0	2	1	1	2	1	0	1	2	0	0	2	1	0	3
1	2	1	1	1	0	4	5	2	7	7	3	4	0	3	5	4	3	1	3	1	4	3	1	2	2	5	3	2	3	0	1	3	1	0	1	1	3	0	1	1	1	1	4	1	0	2	2	0	1
4	6	2	5	3	8	3	5	6	6	4	2	4	5	2	3	5	2	4	4	5	6	2	1	6	3	6	1	2	5	4	5	4	5	0	4	3	3	1	3	3	0	3	4	1	0	3	2	4	4
1	4	4	1	2	4	2	4	3	4	1	2	1	3	3	3	3	4	3	5	6	1	1	3	2	3	6	1	0	0	2	6	2	1	1	4	3	2	0	2	1	1	0	2	0	0	3	5	1	2
3	4	3	3	1	9	3	5	6	5	6	4	5	2	3	3	2	5	6	2	5	7	3	10	5	4	11	4	0	5	4	4	6	4	2	3	2	6	2	3	1	7	7	8	4	0	3	5	5	3
1	3	3	1	1	5	2	1	4	4	5	1	3	3	1	2	3	2	4	5	1	2	2	4	3	3	7	1	1	1	4	5	2	1	3	4	4	3	1	0	0	5	3	1	2	0	0	4	0	2
0	2	3	0	0	2	0	2	3	2	1	0	2	1	4	2	0	0	1	2	2	1	1	1	1	2	2	1	0	1	0	3	2	0	0	0	1	2	1	1	2	1	0	0	1	0	2	2	0	1
3	4	5	3	2	6	6	2	3	8	2	1	4	1	3	3	3	2	2	3	5	5	2	1	1	2	4	3	4	4	3	3	2	1	4	1	3	4	3	1	2	2	1	1	2	0	2	0	1	2
1	1	1	0	4	1	5	1	4	3	7	2	3	3	3	1	3	7	5	1	6	3	0	7	4	1	6	1	1	6	3	4	1	2	3	1	0	4	5	4	1	2	2	2	0	0	3	3	1	1
2	1	2	5	4	4	1	3	5	5	5	4	7	1	2	5	0	3	5	4	0	5	3	5	4	2	9	4	0	6	3	6	1	2	3	1	4	4	0	5	4	2	4	5	2	0	1	4	4	2
0	1	2	0	1	0	4	3	2	4	2	1	3	3	1	2	0	5	4	1	5	1	3	2	1	4	4	2	1	3	5	5	1	1	0	0	1	3	0	1	1	2	0	1	0	0	3	2	2	1
0	1	1	0	1	3	2	1	2	1	2	0	2	1	0	4	2	2	5	1	2	1	1	2	3	2	3	4	2	4	2	2	1	2	1	2	1	5	0	2	2	2	1	1	0	0	1	1	0	4
0	2	2	1	4	4	5	1	0	4	5	2	3	1	2	1	1	3	4	5	1	1	3	2	2	2	7	3	2	3	1	6	1	1	0	0	4	4	0	2	1	3	2	1	0	0	1	2	1	1
3	1	1	0	1	0	1	2	0	3	2	2	1	0	1	4	1	3	4	5	1	4	1	5	3	2	4	2	1	3	1	2	0	3	2	2	0	3	1	1	2	1	5	1	4	0	1	3	2	1
4	0	2	1	1	4	4	1	2	4	4	1	1	3	3	1	3	2	3	4	2	5	1	3	4	3	2	7	3	4	2	3	1	0	1	0	0	3	3	0	3	4	1	5	1	0	1	4	3	4
1	0	1	0	0	2	2	3	3	2	3	4	5	2	2	1	1	0	3	2	5	1	1	0	5	1	8	2	1	2	2	6	2	1	1	2	4	1	0	1	1	2	2	2	1	0	1	3	3	4
1	1	3	0	0	5	3	6	1	3	2	3	4	0	2	1	5	4	3	0	7	2	0	7	3	4	4	5	1	2	3	2	3	0	2	1	3	7	0	2	3	4	2	6	1	0	1	2	3	2
3	0	4	3	1	3	4	2	1	5	1	4	3	3	2	0	2	7	4	3	7	5	5	6	5	0	6	5	1	6	2	6	2	6	2	0	2	5	1	2	4	3	4	6	2	0	3	5	5	5
3	4	1	0	3	3	3	4	2	3	1	3	2	2	0	6	3	3	4	4	5	5	1	5	5	4	2	2	2	6	4	4	2	1	1	4	2	7	3	1	2	2	3	6	4	0	3	4	6	3
0	0	0	1	0	3	2	2	0	1	2	3	0	4	3	0	1	1	4	3	1	1	3	1	3	2	3	3	3	1	2	1	0	1	2	0	2	4	0	2	5	1	1	5	1	0	2	1	2	3
1	1	3	0	1	0	2	2	0	2	1	1	5	1	0	1	1	4	4	2	3	2	3	2	3	2	3	5	2	3	7	3	0	2	2	1	3	3	1	1	3	2	6	6	0	0	1	1	2	4
1	1	1	0	2	2	2	0	1	4	0	1	0	0	4	1	0	1	3	2	2	5	1	4	2	1	4	5	2	3	1	3	2	2	2	1	0	2	1	2	3	1	3	2	2	0	1	0	2	3
1	2	3	0	1	2	2	0	4	5	1	3	1	0	2	1	1	1	3	7	2	3	0	3	3	4	7	1	0	1	5	6	4	2	1	4	4	6	0	3	5	3	5	4	0	0	0	1	3	1
2	1	0	0	0	2	2	0	1	1	2	2	1	0	2	1	1	3	3	2	0	1	0	1	2	1	3	2	2	5	2	7	2	2	2	1	4	2	1	2	0	3	2	2	1	0	0	1	1	2
1	3	0	1	1	3	2	1	0	0	2	1	1	0	1	4	1	0	3	1	6	3	1	1	1	0	4	1	3	1	2	5	2	2	0	1	3	4	1	5	5	2	2	4	1	0	2	1	2	1
1	1	0	0	1	1	2	0	0	1	3	1	1	1	0	1	1	3	3	1	1	1	0	1	0	2	1	3	2	1	2	7	1	2	2	3	1	0	2	0	0	2	3	1	2	1	1	1	1	0
2	0	1	1	0	2	1	1	3	1	1	1	1	0	1	2	0	3	3	2	3	2	1	3	3	2	4	4	3	3	0	3	0	0	1	3	1	6	1	1	3	1	6	4	5	0	1	6	3	1
0	1	0	0	0	2	0	3	4	2	0	1	0	1	1	0	0	1	2	4	3	1	1	3	0	4	6	3	2	5	4	5	1	2	5	1	1	4	2	3	7	5	2	3	3	0	1	2	3	4
0	1	0	0	1	3	0	4	1	4	3	2	3	1	0	0	2	1	0	2	1	4	3	1	4	3	6	3	1	4	2	3	1	4	1	1	2	8	2	3	3	3	3	9	1	0	1	4	5	2
0	0	3	0	2	2	1	0	4	2	3	0	3	1	4	1	4	3	4	7	5	1	0	3	3	1	10	5	2	11	2	8	2	8	6	0	6	14	2	5	5	9	12	12	3	0	2	1	3	7
0	1	1	2	1	0	2	1	1	1	4	1	3	0	2	0	0	1	2	3	6	4	1	3	5	2	4	1	4	6	4	3	1	4	2	4	4	8	4	2	3	5	10	13	5	0	6	4	1	3
0	0	1	0	0	0	0	0	0	2	1	0	0	0	0	0	0	0	0	0	2	2	0	0	1	0	5	1	3	1	2	3	2	2	1	4	3	3	1	3	1	4	3	1	2	0	1	4	2	3
0	2	1	0	0	2	0	1	2	1	4	1	3	0	1	1	0	1	1	2	4	3	4	4	0	1	4	2	2	3	3	6	2	4	4	4	3	7	2	5	6	13	9	3	2	0	0	4	3	2
0	1	1	0	0	0	0	0	3	1	1	0	2	2	1	2	1	0	3	1	1	3	5	0	3	1	6	3	0	1	2	6	4	4	2	1	0	4	1	2	4	4	4	10	6	0	2	3	2	1
0	1	1	0	1	1	1	2	3	0	0	0	3	1	0	2	0	1	3	5	2	5	4	2	3	1	7	1	3	5	1	5	3	2	5	0	1	2	0	6	7	2	2	7	0	0	2	0	2	2
1	1	2	1	0	0	3	3	1	2	1	2	1	4	2	3	0	5	3	2	4	3	3	6	4	0	5	3	2	4	1	6	2	3	3	2	1	8	6	4	8	5	6	10	3	0	3	6	4	0
0	4	3	2	0	2	3	4	2	2	1	2	1	1	2	0	1	1	2	1	6	5	2	3	5	3	11	6	5	5	3	8	1	7	5	2	5	11	1	3	6	8	2	7	2	1	4	2	4	2
2	1	0	2	0	2	1	2	2	3	0	1	3	2	1	0	2	3	4	1	3	2	5	5	3	1	9	2	0	4	5	10	1	1	1	0	3	7	1	4	5	5	2	4	2	0	1	1	4	2
0	1	0	0	0	2	1	3	0	2	1	0	2	3	2	1	1	4	4	5	3	5	3	3	4	0	8	5	4	2	0	1	2	3	1	4	6	2	2	3	2	2	4	2	1	0	3	4	3	4
4	1	4	1	0	1	3	3	2	2	2	2	2	3	0	2	1	3	2	4	7	4	2	6	5	3	10	3	5	9	4	5	3	5	3	5	3	4	3	1	2	7	2	4	1	0	4	4	8	0
1	0	1	0	0	3	0	2	4	1	3	2	4	1	3	2	1	5	1	4	1	2	0	3	1	1	6	4	3	3	3	6	3	2	2	1	2	6	4	4	2	3	4	3	2	0	1	3	2	2
0	1	0	0	0	2	2	0	1	1	5	2	2	1	1	1	1	2	0	3	3	4	0	1	3	3	5	3	1	2	2	6	3	2	0	0	1	3	1	1	2	1	0	3	0	0	1	2	0	0
0	1	0	0	0	0	2	2	2	4	0	0	2	2	1	1	0	2	2	2	3	3	3	6	3	0	4	1	3	2	2	3	1	2	2	1	1	2	0	0	4	4	1	2	0	0	1	2	2	2
1	1	1	0	0	2	3	1	2	4	3	1	0	0	1	3	0	3	1	4	4	1	2	4	2	0	4	2	4	2	1	2	0	1	1	2	4	2	4	3	0	4	1	2	2	0	2	1	5	0
1	1	2	1	1	1	0	2	2	4	4	1	3	1	2	1	2	1	3	5	2	0	2	3	4	2	0	3	2	6	0	8	2	0	1	3	1	4	0	4	1	6	0	2	0	0	1	1	1	1
2	3	0	2	0	3	3	2	2	0	4	4	3	1	1	2	0	1	3	4	3	4	3	8	2	3	7	2	4	2	4	3	3	3	3	4	2	4	1	1	2	2	0	4	2	0	2	1	1	2
0	1	0	1	0	4	1	0	1	5	1	1	2	2	0	1	2	1	2	2	3	4	5	3	3	1	1	7	2	4	1	3	1	4	0	0	2	7	0	1	1	2	4	3	0	0	2	1	5	3
3	1	4	0	0	3	2	2	1	7	5	2	5	1	1	3	2	0	4	2	3	6	2	11	6	2	4	2	5	6	3	5	3	7	2	2	4	4	1	1	1	2	0	5	2	0	0	4	3	2
0	2	1	0	1	2	1	3	0	4	3	2	1	1	2	1	0	1	2	2	4	3	2	2	4	0	2	3	0	1	1	1	1	3	1	2	2	4	2	1	2	2	6	2	1	0	0	4	2	4
1	2	1	0	0	2	4	2	1	1	1	1	2	2	2	1	3	3	2	4	3	3	2	5	0	3	4	0	2	0	2	5	3	2	3	1	3	7	2	4	0	2	0	1	0	0	3	3	2	2
0	0	2	0	0	0	1	1	2	1	2	1	1	0	0	2	0	2	1	2	2	4	0	5	1	2	3	1	1	1	2	3	2	1	2	2	1	1	1	1	4	2	1	2	1	0	0	1	0	1
0	2	1	0	1	3	2	0	1	2	4	1	0	0	1	1	0	0	1	1	3	2	2	2	3	1	2	1	0	1	3	1	2	0	0	1	1	0	1	1	1	0	2	1	1	0	2	2	0	4
1	0	0	3	0	1	1	0	1	4	1	0	1	2	0	0	1	1	2	1	1	0	0	2	1	2	2	0	0	1	1	2	1	0	1	2	2	0	2	1	3	0	0	3	0	0	1	3	0	1
0	2	1	0	0	1	0	2	2	1	3	0	1	2	0	1	2	0	0	5	1	3	1	3	5	3	2	2	1	0	2	4	1	0	1	3	1	3	3	0	0	2	0	4	2	0	0	2	0	1
2	0	2	0	0	0	1	0	1	0	1	1	0	0	1	0	2	2	3	1	2	3	0	0	1	3	3	3	0	3	1	1	0	4	0	2	1	3	0	1	0	0	0	2	2	0	0	1	0	1
0	1	1	1	1	0	3	1	1	3	1	1	4	2	0	2	0	1	1	0	1	0	1	2	2	1	4	1	0	1	0	4	2	0	1	1	2	5	1	0	0	1	1	0	0	0	1	2	0	0
0	0	3	1	1	3	2	3	2	3	4	0	2	3	4	3	0	0	4	4	5	2	5	3	4	4	3	2	1	4	3	6	5	1	1	2	2	2	1	3	1	6	3	2	2	0	3	3	3	1
0	0	0	0	2	2	4	1	0	4	0	2	2	2	1	0	3	2	3	4	2	2	1	2	5	1	3	2	1	4	0	3	3	1	1	1	2	2	1	1	1	1	2	2	1	0	1	4	0	2
0	1	1	0	1	1	1	1	1	1	1	2	1	1	2	0	1	1	3	2	1	1	0	6	4	3	4	5	2	3	1	2	0	0	2	0	1	1	1	0	0	1	2	3	0	0	1	1	2	1
0	2	2	1	0	1	0	1	0	2	3	0	2	0	1	0	0	0	2	1	3	3	2	2	4	1	1	4	2	1	0	4	2	2	1	1	0	2	0	0	1	1	1	2	0	0	0	1	2	0
0	1	2	1	0	3	0	0	2	0	0	1	1	1	0	0	0	1	1	2	0	4	2	2	1	0	3	1	0	1	0	0	0	0	0	0	2	1	1	0	0	1	0	0	0	0	0	1	0	0
1	1	0	2	0	0	3	1	3	1	1	0	0	0	1	1	2	0	0	2	1	2	0	4	2	3	3	2	0	3	0	3	0	3	0	0	1	1	1	0	1	1	3	5	0	0	1	0	1	1
0	1	0	0	0	2	0	1	1	3	4	3	4	3	2	1	0	1	1	3	2	2	1	6	2	0	5	3	2	1	4	1	2	0	1	1	0	1	0	0	3	3	2	3	1	0	1	0	2	3
2	0	3	0	0	1	3	2	4	8	0	0	4	3	1	2	0	2	2	3	0	2	2	0	2	3	5	2	1	2	1	3	0	3	4	0	0	1	1	2	2	2	2	5	3	0	2	2	1	0
0	1	1	0	0	0	4	1	3	2	3	1	6	0	0	2	0	2	2	0	3	0	1	3	1	0	1	2	3	0	1	4	2	2	3	1	3	0	0	1	1	2	2	4	0	0	1	0	1	1
2	1	2	1	0	0	1	1	3	0	2	4	3	1	1	1	0	0	4	0	4	1	0	4	0	2	2	2	0	1	1	5	0	0	2	0	3	0	2	0	2	1	1	5	0	0	0	2	1	2
1	1	1	1	0	2	2	2	1	1	1	3	2	1	1	2	1	3	1	3	2	1	1	1	1	0	6	4	4	4	0	0	2	1	1	0	1	2	1	0	0	2	1	2	0	0	0	2	2	1
5	0	1	1	0	1	1	0	0	2	0	1	1	0	1	1	4	0	0	3	0	0	2	0	1	0	1	4	1	4	1	2	1	0	1	1	3	3	1	0	2	0	2	1	0	0	1	2	0	0
1	1	0	0	0	0	1	1	1	2	0	0	1	2	1	0	0	2	0	0	2	0	0	1	0	0	5	2	1	1	1	0	0	0	1	0	1	3	1	0	1	0	0	3	0	0	0	2	0	0
1	2	4	1	1	2	0	0	0	2	2	3	1	2	1	1	3	2	1	1	0	1	0	2	0	0	4	0	2	2	1	1	0	1	2	0	1	4	1	1	2	0	1	0	0	0	0	0	0	1
0	3	0	0	2	2	0	0	1	0	1	1	1	1	1	0	2	0	1	0	0	0	1	1	0	1	1	0	0	1	0	1	0	0	0	2	1	1	1	1	0	0	1	1	0	0	2	0	2	1
0	0	0	1	0	1	1	0	0	1	1	1	1	0	0	0	2	0	0	0	1	2	0	0	2	1	3	2	1	0	0	1	0	0	1	0	0	1	0	0	1	1	0	0	0	0	0	0	0	0
1	0	0	0	0	3	1	1	2	1	2	1	1	1	0	0	2	0	1	2	0	2	1	1	1	1	4	1	0	0	0	0	0	0	0	1	1	1	0	0	1	1	1	0	0	1	0	2	0	1
2	3	1	0	0	2	1	4	0	1	1	0	5	2	1	2	1	1	2	1	2	2	1	1	2	1	2	1	0	1	3	1	1	1	0	3	0	1	1	3	0	0	0	4	0	0	1	0	0	3
1	0	0	2	0	1	2	2	2	2	1	1	1	0	1	2	1	2	1	0	2	2	0	1	1	0	2	2	1	2	1	2	1	0	1	3	1	1	0	0	1	2	0	1	0	0	2	1	3	1
3	0	1	0	0	1	3	0	2	2	1	0	1	1	4	2	0	1	1	1	2	1	1	0	3	3	5	0	0	3	1	4	0	2	1	0	1	2	1	0	2	0	1	2	0	0	0	1	2	0
1	2	2	0	0	1	1	1	0	0	3	0	2	1	1	1	2	1	1	0	0	2	0	2	0	1	2	1	0	0	2	4	0	2	0	1	0	3	0	2	2	0	0	0	0	0	0	1	0	1
2	1	1	2	1	1	1	0	0	0	0	1	1	0	1	1	0	0	0	1	0	2	0	1	0	2	0	1	0	1	0	1	1	1	1	1	0	3	0	0	0	0	0	1	0	0	0	2	0	5
1	0	1	0	1	0	1	1	2	1	1	2	0	1	0	2	0	1	0	1	2	1	1	3	4	2	1	2	0	1	0	2	0	0	1	0	2	0	2	1	0	2	0	2	0	0	0	2	0	1
1	0	2	0	0	1	2	2	0	3	5	0	0	0	1	1	0	2	0	1	1	0	0	1	0	0	4	3	1	0	0	1	0	0	2	0	2	2	1	0	2	6	0	0	0	0	2	1	1	0
1	1	0	3	0	0	3	1	3	1	0	1	1	2	1	1	1	0	2	1	2	2	1	2	1	1	1	1	1	0	0	1	0	0	1	0	3	3	0	0	2	0	2	2	1	0	1	2	0	1
0	0	0	1	0	1	0	0	0	1	0	1	1	1	1	1	0	1	2	2	0	0	0	0	2	2	1	3	1	3	0	1	1	0	1	0	0	0	0	0	3	0	0	1	1	0	2	1	1	1
1	0	0	0	2	0	0	0	0	2	2	0	0	2	1	1	2	2	3	0	1	1	0	1	0	0	3	0	1	1	3	2	1	1	1	0	1	0	1	1	0	1	0	1	1	0	0	2	1	1
1	1	2	1	0	1	2	0	1	4	5	2	1	1	0	1	1	2	2	0	0	3	0	4	1	2	4	2	1	3	1	2	1	2	1	1	1	3	1	1	2	1	0	2	0	0	2	0	0	1
1	0	2	1	2	0	1	1	1	2	1	0	0	1	0	1	0	0	1	1	0	0	2	0	0	0	2	0	0	2	1	2	0	1	1	1	0	0	0	1	0	0	1	4	2	0	0	2	2	0
0	2	1	1	1	1	0	1	0	3	3	1	0	1	0	1	1	0	2	0	1	3	2	1	2	0	2	2	1	1	0	2	0	2	0	0	2	1	0	0	3	0	2	0	4	0	0	1	0	3
1	0	2	0	0	2	1	0	1	0	2	1	1	0	1	2	0	0	2	0	3	3	0	2	1	1	3	0	0	2	0	5	0	1	0	1	1	2	1	0	0	1	0	2	0	0	0	2	0	1
0	1	0	2	1	1	2	0	1	3	0	0	1	0	0	0	1	0	2	2	5	5	1	1	3	1	4	2	0	2	1	4	1	0	0	0	1	1	1	0	0	1	1	2	0	0	2	2	1	1
1	0	0	0	0	0	2	0	2	0	0	0	0	0	0	2	0	2	0	1	3	4	0	4	3	4	4	0	0	1	1	1	1	2	0	0	0	1	0	0	0	2	0	3	0	0	0	2	1	1
0	0	1	1	0	0	1	0	2	2	2	0	0	0	2	1	4	0	1	0	1	0	0	0	0	0	1	0	1	2	2	3	0	0	1	0	0	2	1	0	0	0	2	0	0	0	1	0	0	0
0	0	1	0	0	1	0	1	0	0	0	0	1	1	0	1	1	1	1	2	1	0	1	1	3	1	2	3	1	1	0	0	1	1	1	0	1	0	0	1	0	0	0	1	0	0	0	0	1	1
0	0	1	1	2	0	0	0	0	1	2	2	0	1	0	0	3	2	1	1	2	0	1	3	2	1	3	1	0	1	0	0	0	2	2	2	2	2	0	1	1	0	0	1	1	0	1	1	0	0
0	3	0	2	0	0	1	1	5	4	2	0	1	1	0	4	1	2	1	0	7	0	2	3	0	0	3	2	0	1	1	4	1	2	1	1	2	3	0	1	1	2	1	2	0	0	0	0	2	3
0	1	2	0	2	0	3	0	3	2	2	2	4	0	1	1	4	3	0	0	0	3	1	1	5	0	4	2	1	1	4	3	0	2	0	0	0	3	0	0	1	1	1	0	1	0	1	2	1	0
1	0	0	0	1	3	0	2	1	1	1	0	1	1	1	0	1	1	3	2	2	0	2	1	1	3	3	1	3	2	3	1	0	1	0	2	1	2	0	1	1	2	2	1	1	0	0	0	0	2
0	1	0	0	1	1	1	0	2	0	1	1	0	0	0	0	0	1	0	0	2	0	0	1	1	2	1	0	0	1	1	0	0	0	0	1	0	2	0	0	0	0	0	2	1	0	1	0	0	0
3	2	1	0	0	0	0	0	0	1	3	0	2	0	2	1	0	1	3	0	1	5	1	3	1	0	3	1	2	2	3	0	0	1	0	0	2	1	0	0	0	0	3	3	1	0	1	2	2	1
0	0	3	0	2	2	0	1	2	1	0	1	0	1	0	1	0	2	1	0	0	0	1	2	3	1	2	1	0	1	1	2	1	1	1	0	0	1	0	0	1	1	0	1	0	0	0	3	0	0
2	4	0	0	1	1	0	2	2	3	4	0	3	1	4	1	1	2	0	2	4	1	0	2	2	2	6	1	3	4	5	2	1	4	0	1	0	6	1	2	1	2	1	6	0	0	0	2	3	1
2	2	0	2	0	0	2	1	1	0	0	1	1	0	0	2	1	1	0	1	1	0	0	0	0	0	1	0	0	1	1	0	2	0	0	2	0	1	1	0	0	1	0	1	0	0	1	0	1	1
0	1	1	0	1	1	1	1	4	4	3	0	4	0	0	1	0	0	3	2	2	3	0	3	3	2	4	1	1	1	1	5	0	1	2	0	1	2	0	1	0	0	1	1	0	0	0	3	0	1
1	0	0	1	0	2	2	2	2	0	0	0	1	0	0	0	0	1	0	3	4	2	2	1	2	1	0	1	0	3	0	1	1	0	0	0	1	0	0	1	0	1	1	0	2	0	1	1	2	2
2	1	2	0	1	0	0	0	0	1	1	0	1	1	0	0	1	1	1	1	1	1	0	0	0	0	3	2	1	1	1	2	0	0	1	0	0	3	0	0	0	1	0	2	0	0	1	1	0	0
0	1	1	0	1	0	1	3	1	2	2	1	0	0	2	0	2	3	2	2	2	4	0	2	2	2	1	2	0	5	1	2	0	1	1	1	1	1	2	0	1	1	0	2	0	0	0	1	0	2
1	2	0	1	0	2	0	0	2	2	0	4	1	2	0	0	1	0	3	1	1	3	0	1	2	2	0	2	1	1	0	1	0	1	3	1	1	2	0	0	1	1	0	1	0	0	0	0	2	0
1	0	1	0	0	4	1	1	0	1	0	1	1	1	0	0	1	1	1	1	0	6	1	2	0	1	1	0	0	1	1	1	0	0	1	0	2	0	0	1	2	1	0	0	0	0	0	0	1	0
1	0	1	0	0	0	2	0	1	0	0	3	3	1	0	1	1	1	1	2	1	2	2	0	0	2	0	2	2	2	0	1	0	1	0	0	1	0	1	2	0	1	1	1	1	0	0	0	2	0
0	0	1	0	0	0	1	0	1	2	0	0	0	1	0	0	1	1	0	1	3	0	1	0	0	0	1	2	0	0	0	1	1	0	1	1	0	0	0	0	0	0	0	1	0	0	0	0	0	0
2	0	1	0	0	1	1	1	0	2	1	2	1	0	2	3	0	0	0	3	1	1	1	3	0	0	3	2	4	2	0	2	0	1	0	2	2	1	0	0	0	3	0	1	0	0	1	2	3	1
3	1	0	0	0	0	1	2	0	1	2	2	1	1	0	1	0	0	1	1	1	1	0	1	2	1	0	0	1	1	1	4	1	2	0	2	1	0	0	1	0	1	0	2	3	0	1	0	0	2
1	1	1	0	0	1	3	0	0	1	1	1	7	2	0	0	4	2	0	3	2	0	3	2	1	2	5	2	0	2	1	2	0	2	0	0	2	3	0	0	1	1	0	1	1	0	2	3	0	0
0	2	2	0	2	1	1	0	0	0	0	1	0	1	0	0	0	1	2	0	1	0	0	2	0	1	1	0	1	2	1	0	0	0	0	2	2	1	0	2	0	2	1	1	0	0	0	1	1	1
0	0	0	0	0	0	0	0	0	0	0	0	0	0	0	0	0	0	0	0	0	0	0	0	0	0	0	0	0	0	0	0	0	0	0	0	1	0	0	0	0	0	0	0	0	0	0	0	0	0
0	0	0	0	0	0	0	0	0	0	0	0	0	0	0	0	0	0	0	0	0	0	0	0	0	0	0	0	0	0	0	0	0	0	0	0	0	0	0	0	0	0	0	0	0	0	0	0	0	0
0	0	0	1	0	2	3	1	1	2	1	0	2	1	2	0	0	0	0	2	2	2	1	1	1	1	5	4	1	2	3	1	0	1	1	1	0	5	0	0	2	2	0	0	0	0	1	1	0	1
0	1	2	0	0	0	1	0	3	0	2	0	2	2	1	1	0	1	0	1	2	3	0	0	1	0	1	6	1	4	0	0	2	1	2	1	1	1	1	1	0	0	0	4	0	0	0	3	1	2
0	0	1	0	0	4	0	1	0	2	0	0	1	1	1	2	1	3	1	3	1	0	0	0	2	1	1	0	1	2	2	0	1	1	0	3	0	1	1	0	2	0	0	0	0	0	0	1	1	0
0	1	0	0	0	0	0	1	0	0	0	0	1	0	0	0	0	0	1	0	0	2	2	0	0	0	1	1	2	2	1	2	0	1	0	1	0	0	1	1	0	0	0	0	0	0	0	0	0	0
0	3	2	0	0	0	0	0	1	0	1	2	1	1	2	0	1	0	0	3	2	2	2	1	1	2	1	0	1	1	0	2	0	1	0	0	1	1	0	1	0	0	0	2	1	0	0	2	0	0
1	2	1	1	1	3	2	0	2	2	4	0	0	1	2	0	0	1	3	4	2	4	0	1	1	0	3	1	1	1	0	1	0	4	3	1	2	0	0	0	0	3	1	0	0	0	2	0	1	3
1	1	1	0	1	1	2	4	1	2	1	1	2	1	1	0	1	0	2	0	3	0	0	1	1	1	2	2	1	0	1	1	1	3	0	0	3	0	1	0	0	1	1	0	0	0	0	0	0	0
1	4	1	3	0	2	1	1	0	1	1	2	2	1	0	2	0	3	1	3	1	2	2	1	2	0	5	3	1	0	2	4	4	4	2	1	1	2	0	0	1	1	2	0	2	0	0	2	2	2
0	0	1	1	0	1	0	1	0	2	2	0	1	1	0	0	1	2	0	0	1	0	1	0	0	0	0	3	0	1	0	2	0	0	0	0	0	2	0	1	1	0	0	1	0	0	0	0	0	0
0	4	1	2	1	2	0	0	3	3	1	0	1	0	0	2	1	1	3	2	4	2	1	2	1	1	8	2	0	3	1	2	2	1	2	2	3	0	2	2	0	0	0	1	0	0	3	2	1	0
1	1	0	2	0	0	1	1	1	1	1	2	0	1	1	1	1	3	1	1	4	1	1	1	3	1	0	3	1	2	1	1	2	0	1	1	2	1	2	0	1	0	0	3	0	0	2	1	0	0
1	2	1	1	2	1	2	2	0	0	1	0	1	0	1	0	1	0	0	1	1	0	0	0	1	1	2	1	0	1	0	2	1	0	0	0	1	1	1	0	0	0	1	2	1	0	2	0	0	0
2	1	2	0	0	2	2	0	2	0	4	5	1	1	3	1	1	1	1	0	1	2	0	1	0	3	4	0	1	2	1	1	3	0	3	1	2	1	1	0	0	2	2	0	1	0	0	0	0	0
0	0	0	1	1	0	0	0	0	1	0	0	0	0	0	0	0	0	0	1	1	0	0	0	1	0	0	0	1	0	0	0	0	0	0	1	0	0	0	0	0	0	0	0	0	0	0	0	0	0
0	0	0	0	1	0	0	0	0	0	0	0	0	0	0	0	0	1	0	0	0	0	0	0	0	0	0	0	0	0	0	0	0	0	0	0	0	0	0	0	0	0	0	0	0	0	0	0	0	0
2	0	2	1	1	0	1	2	0	3	1	2	3	3	0	1	0	2	1	1	1	3	1	1	0	0	0	2	1	0	0	4	1	0	1	0	2	1	1	0	1	1	1	0	0	0	2	1	0	0
1	2	1	1	0	3	0	0	1	0	3	2	3	0	1	2	1	2	0	1	3	1	3	1	0	1	3	3	0	4	1	0	2	1	0	1	1	1	0	1	0	0	2	0	1	0	1	0	0	0
0	0	0	0	3	0	0	1	0	4	4	0	1	2	1	0	0	4	0	1	1	1	1	0	2	0	3	2	3	0	0	2	1	0	3	3	0	0	1	0	0	0	0	2	1	0	0	1	2	1
1	3	2	1	2	2	3	3	1	4	1	2	2	3	3	1	1	2	2	4	2	4	1	5	4	3	2	1	1	3	1	3	1	3	1	3	2	3	2	0	1	4	1	3	1	0	1	2	1	2
0	3	3	3	2	0	1	4	0	3	0	1	3	2	2	0	0	1	1	1	2	2	1	2	1	1	3	1	3	0	1	4	1	1	2	1	0	1	1	2	2	6	1	1	1	0	0	1	2	2
1	0	0	0	0	1	1	1	2	2	1	1	0	0	0	0	0	1	0	0	1	0	0	0	0	0	0	0	2	1	1	1	0	1	0	0	0	0	0	1	0	0	0	0	0	0	0	0	0	0
0	2	2	1	0	0	1	0	0	1	1	1	2	2	0	0	1	0	0	1	2	0	0	1	2	1	2	3	0	0	0	4	0	0	0	0	2	2	0	0	0	0	0	0	1	0	0	1	1	0
2	0	1	1	0	1	3	1	2	3	1	0	0	0	0	2	0	1	1	1	2	2	0	2	0	1	2	1	0	2	2	0	0	2	0	1	4	3	1	0	3	1	0	1	0	0	0	1	0	1
0	2	0	0	0	2	0	0	2	2	0	1	2	1	0	0	1	1	0	1	3	2	1	2	0	1	3	0	2	1	1	1	0	1	1	0	2	2	0	1	0	0	0	1	0	0	0	0	2	0
1	1	4	1	1	0	1	4	1	1	1	1	4	2	0	3	1	0	1	0	1	0	0	1	0	2	1	1	2	2	1	3	0	0	1	1	0	1	0	0	0	0	1	0	0	0	1	1	0	0
2	3	4	3	2	0	1	4	4	1	2	1	2	3	2	1	0	3	2	2	3	2	2	5	0	1	2	1	1	3	3	0	0	1	1	0	2	1	0	1	1	0	1	2	1	0	2	3	0	0
2	8	2	4	2	3	2	7	3	3	0	2	1	2	1	1	3	1	2	3	1	7	2	1	2	1	5	4	2	3	1	3	0	1	1	1	1	5	1	1	0	3	0	2	0	0	2	1	1	2
0	2	1	1	0	1	1	0	1	2	2	1	1	1	0	1	3	1	0	0	1	2	2	0	0	0	1	0	0	2	0	0	0	0	3	1	1	2	0	0	0	2	0	0	1	0	1	0	0	0
1	4	6	1	0	4	1	2	0	1	6	2	0	2	1	1	1	0	0	1	2	1	0	1	4	1	1	2	1	2	1	8	0	0	0	1	0	0	1	2	0	1	0	2	1	0	0	1	0	6
3	1	1	1	2	3	2	2	3	1	1	1	2	0	2	1	1	0	1	0	0	4	1	3	1	0	3	3	0	3	1	3	2	1	0	0	1	5	2	0	1	0	0	1	0	0	1	5	2	1
2	1	1	0	2	1	2	1	0	2	0	0	0	0	5	1	0	0	1	2	1	3	0	1	1	0	3	2	0	0	3	1	0	2	2	3	0	3	0	1	1	0	2	0	0	0	0	2	1	0
6	0	4	2	2	3	2	1	1	4	2	0	0	1	1	0	1	2	0	1	4	3	0	1	0	0	0	1	1	2	4	3	1	0	1	0	0	3	0	1	2	1	2	2	1	0	1	2	0	1
2	3	1	3	0	4	1	0	1	3	4	0	1	0	3	3	1	0	0	0	1	1	0	1	0	0	0	1	1	0	0	2	0	1	1	0	0	1	0	1	1	0	0	1	1	0	1	2	1	0
6	5	11	1	1	5	2	0	2	4	7	4	1	2	2	0	1	1	3	4	4	1	0	2	3	3	1	3	2	2	3	2	2	1	4	0	2	3	1	0	2	1	2	1	0	0	1	3	1	2
7	8	5	3	3	3	3	2	2	6	3	1	1	1	3	0	3	0	2	2	1	1	1	1	0	0	3	2	2	1	1	2	3	0	0	0	1	4	0	1	1	0	0	5	0	0	1	2	2	0
6	8	5	4	2	5	3	2	1	3	0	2	2	0	2	1	2	0	2	1	0	1	2	2	2	0	1	1	0	2	2	2	2	2	0	3	2	1	0	4	1	0	0	0	0	0	0	0	1	3
13	10	9	2	2	3	2	2	1	2	2	3	0	0	1	0	1	1	0	1	0	2	0	1	0	1	1	1	1	0	4	1	0	0	0	1	0	0	0	1	1	1	3	3	0	0	0	1	1	1
6	7	4	0	1	2	1	1	1	0	1	4	0	0	0	0	0	2	0	0	0	2	1	2	0	0	2	1	1	0	2	0	0	1	0	0	0	1	0	2	0	0	0	0	1	0	0	0	1	1
0	0	0	0	0	0	0	0	0	0	0	0	0	0	0	0	0	0	0	0	0	0	0	0	0	0	0	0	0	0	0	0	0	0	0	0	0	0	0	0	0	0	0	0	0	0	0	0	0	0
0	0	0	0	0	0	0	0	0	0	0	0	0	0	0	0	0	0	0	0	0	0	0	0	0	0	0	0	0	0	0	0	0	0	0	0	0	0	0	0	0	0	0	0	0	0	0	0	0	0
3	0	1	0	0	0	0	0	0	0	0	0	0	0	0	0	0	0	0	0	0	0	0	0	0	0	0	0	0	0	0	0	0	0	0	0	0	1	0	0	0	0	0	0	0	0	0	0	0	0
9	3	3	2	0	2	0	0	0	0	1	0	0	0	3	1	0	2	0	0	0	1	2	1	1	3	1	0	0	0	0	1	0	0	1	0	0	1	1	0	0	2	1	0	0	0	1	0	1	0
1	0	0	0	0	0	0	0	0	0	0	0	0	0	0	0	0	0	0	0	0	0	0	0	0	0	0	0	0	0	0	0	0	0	0	0	0	0	0	0	0	0	0	0	0	0	0	0	0	0
2	0	0	0	0	1	0	0	0	0	0	0	0	0	0	0	0	0	0	0	0	0	0	0	0	0	0	0	0	1	0	0	0	0	0	0	0	1	0	0	0	0	0	0	0	0	0	0	0	0
8	9	15	5	5	3	1	2	2	4	1	2	3	4	1	3	2	1	2	0	1	2	2	0	0	0	5	1	0	3	1	3	1	0	3	1	1	2	0	2	1	1	0	3	1	0	1	4	1	3
9	5	9	5	3	4	1	3	4	8	0	1	4	2	1	2	1	3	2	5	6	3	3	4	0	2	2	1	3	2	2	4	2	1	3	0	1	1	1	2	0	3	2	1	3	0	2	3	1	1
9	7	8	9	2	5	2	2	8	5	3	2	0	0	4	1	2	1	0	2	0	3	4	2	0	1	7	3	1	3	1	5	0	4	2	0	1	4	0	1	1	3	0	0	0	0	0	1	1	2
11	17	15	8	2	8	9	5	6	14	13	4	5	7	3	5	3	5	1	1	6	4	1	6	6	1	5	4	4	4	3	5	5	4	2	2	2	3	1	2	0	5	4	5	0	0	1	3	0	5
9	13	14	10	4	9	3	6	3	5	8	3	6	2	3	0	1	4	2	3	4	4	0	3	7	2	4	10	2	6	4	4	1	5	2	1	0	2	1	3	0	0	4	0	2	0	1	4	3	3
4	11	5	9	5	6	3	9	5	2	5	2	5	6	2	3	2	1	2	2	5	4	2	3	1	2	13	4	6	2	6	11	1	6	3	1	2	8	0	2	0	1	3	1	1	0	2	5	1	3
3	7	10	4	2	5	5	4	7	0	3	1	3	4	1	1	1	3	4	1	5	3	1	6	0	2	10	2	4	7	4	7	1	0	1	2	1	4	1	1	3	1	4	3	4	0	2	5	4	6
2	1	0	2	3	4	1	3	1	7	3	1	4	2	2	2	2	1	3	2	2	1	0	4	4	1	3	1	2	3	2	2	0	3	1	1	0	1	0	4	0	0	1	2	1	0	0	1	1	3
3	7	3	4	3	3	4	3	6	4	0	1	4	1	3	2	1	2	2	0	6	5	5	4	3	3	1	3	1	8	4	6	1	3	0	1	1	4	1	2	0	0	4	3	0	0	0	4	5	4
3	5	3	4	0	1	3	3	2	2	2	1	1	4	2	4	0	5	0	2	1	4	1	2	1	3	4	4	3	0	1	1	0	2	1	1	2	3	3	0	1	1	2	1	0	0	0	1	0	4
4	6	5	1	0	5	3	2	5	3	3	1	4	1	4	2	0	2	1	2	2	2	5	5	2	1	6	4	2	2	2	5	2	4	0	2	0	3	0	0	1	1	1	1	2	0	2	0	2	2
5	3	6	3	1	7	5	3	4	5	1	2	4	1	3	1	1	6	6	3	2	5	4	4	8	4	4	1	3	5	5	6	4	6	1	3	3	5	1	3	4	2	1	9	2	0	3	2	0	3
2	4	1	0	1	5	3	2	3	2	3	0	2	2	1	2	3	3	2	4	1	5	2	3	4	2	3	2	0	3	3	3	3	0	2	1	2	1	2	1	0	4	1	3	0	0	1	3	2	0
2	1	4	0	2	3	5	0	3	5	1	0	2	3	0	0	1	0	2	1	2	4	4	4	1	2	7	5	2	0	3	3	3	0	2	1	0	4	1	2	1	0	2	3	2	0	0	1	1	3
5	3	2	3	0	4	6	0	2	2	2	0	0	3	2	1	2	1	0	0	0	2	2	3	3	0	4	3	4	2	3	2	1	3	1	2	2	1	2	1	2	1	4	4	1	0	3	1	0	5
1	6	5	0	4	4	2	4	4	5	5	2	6	3	3	3	0	2	4	2	4	5	2	7	4	3	11	5	4	8	4	8	2	3	2	3	3	11	1	3	0	2	3	6	6	0	2	6	0	6
2	4	2	2	1	3	4	6	1	3	6	1	0	3	0	1	3	1	5	2	2	2	4	0	2	3	3	3	1	2	1	6	3	0	1	0	2	3	1	2	1	2	3	0	1	0	3	4	1	1
0	2	4	1	1	3	2	2	5	4	4	2	6	2	1	3	0	3	2	2	9	3	4	2	3	0	7	3	5	9	6	6	1	2	1	3	6	3	2	3	1	0	1	4	1	0	1	2	4	4
2	0	3	2	1	4	2	1	1	2	0	1	3	3	1	3	2	2	1	1	0	2	5	2	1	1	6	2	2	3	2	3	3	3	4	2	2	3	0	3	2	2	3	1	4	0	4	4	3	6
2	1	2	1	2	1	2	2	3	8	6	1	3	0	2	0	1	2	0	0	7	2	3	3	5	0	3	2	2	2	1	5	1	3	0	2	1	3	2	2	2	1	2	1	1	0	1	1	1	2
0	2	5	0	2	7	6	2	4	1	2	3	6	1	1	4	2	3	4	5	5	6	4	3	4	2	12	5	1	5	2	6	5	3	0	1	0	4	0	2	5	3	1	5	1	0	5	4	3	4
1	3	1	1	2	6	1	4	2	3	4	1	5	3	3	3	2	2	4	2	4	5	2	2	5	1	5	6	4	5	2	7	1	2	3	3	0	8	1	3	3	3	3	3	2	0	3	3	10	4
1	2	2	3	2	5	1	1	1	6	5	7	4	3	3	4	2	4	5	4	9	6	3	6	5	1	8	4	6	3	7	7	4	5	1	2	3	5	2	3	6	0	7	9	1	0	2	8	7	7
7	3	2	2	3	5	1	1	2	2	3	2	2	2	2	7	3	3	3	2	7	4	5	4	5	8	1	6	3	6	3	6	3	3	2	1	3	5	2	2	4	1	7	9	2	0	1	8	5	6
1	5	3	0	1	1	1	1	2	2	2	2	4	0	2	0	1	2	1	1	2	3	1	1	3	0	6	3	0	0	0	4	1	1	0	0	2	3	2	0	0	3	3	3	0	0	2	4	2	1
1	1	3	0	1	2	3	1	1	3	5	1	5	1	1	1	1	6	3	8	8	3	1	4	5	3	4	5	3	6	6	6	4	3	3	1	1	7	1	3	3	3	2	6	2	0	4	5	2	5
1	1	1	0	2	6	4	6	2	6	4	2	4	3	2	4	3	4	4	5	2	2	1	9	1	3	5	5	2	3	3	7	6	2	3	4	2	9	1	6	3	4	4	2	2	0	2	6	3	2
3	4	2	3	1	2	1	3	4	7	2	4	3	2	6	1	3	3	5	5	4	6	6	5	3	1	6	4	3	3	3	7	5	5	3	1	2	9	1	6	4	8	1	6	2	0	2	4	4	5
3	0	1	1	0	1	1	0	3	6	1	2	1	1	0	0	0	2	5	3	1	6	1	3	4	0	4	4	4	3	2	3	1	3	4	2	2	4	2	3	4	2	1	1	0	0	0	3	2	4
0	4	1	1	2	5	3	5	2	3	3	1	6	1	1	2	4	3	3	3	4	3	3	4	6	6	6	5	2	7	2	8	5	2	3	1	4	8	2	1	4	3	5	5	2	0	7	3	1	7
3	3	2	4	1	3	3	3	3	8	6	3	4	3	2	1	1	2	6	2	4	5	3	8	12	7	9	5	3	9	3	8	3	4	6	5	4	10	4	4	4	7	6	7	5	0	4	5	6	6
0	2	0	0	1	0	3	2	2	3	0	1	2	1	2	4	0	1	4	3	2	4	1	5	2	1	5	2	0	6	3	7	3	3	3	0	3	4	1	1	2	3	2	2	1	0	1	6	5	2
0	1	0	1	0	1	4	5	3	3	4	3	3	2	3	4	2	4	4	4	5	1	3	5	7	4	8	5	0	6	2	5	4	7	7	3	4	6	1	5	0	4	5	8	5	0	6	10	3	3
1	0	1	0	0	1	0	0	3	2	2	0	4	0	0	0	0	1	1	2	4	2	2	3	1	2	10	4	0	5	1	1	3	3	4	1	6	4	2	1	1	3	1	8	2	1	2	2	1	4
1	2	4	5	1	3	3	3	6	5	4	2	4	1	3	0	3	0	5	2	5	14	6	3	3	3	11	5	5	6	5	11	3	5	3	6	7	10	1	6	6	10	6	7	4	0	7	11	8	5
0	0	0	0	0	0	0	0	0	0	0	0	0	0	0	0	1	0	2	0	2	1	1	2	1	2	2	1	3	1	1	8	2	2	1	1	2	2	0	0	5	1	2	2	2	0	0	1	2	3
3	1	2	0	0	1	1	1	2	6	10	1	7	0	1	2	0	3	1	2	7	4	4	8	5	5	11	5	5	8	1	10	5	10	3	6	8	12	4	6	7	4	8	8	4	0	4	7	6	6
0	2	0	2	1	3	0	1	2	2	2	2	2	2	0	0	1	1	3	4	0	5	2	6	3	3	12	10	5	4	3	9	6	4	3	3	4	9	4	6	9	5	7	9	3	0	4	5	6	3
0	0	0	0	0	0	0	0	0	0	0	0	0	0	0	0	0	0	0	0	0	0	0	0	0	0	0	0	0	0	0	0	0	0	0	0	0	0	0	0	0	0	0	0	0	0	0	0	0	0
0	0	0	0	0	0	0	0	0	0	0	0	0	0	0	0	0	0	0	0	0	0	0	0	0	0	0	0	0	0	0	0	0	0	0	0	0	0	0	0	0	0	0	0	0	0	0	0	0	0
1	0	0	0	0	0	0	0	0	1	0	0	0	0	0	0	0	0	1	0	1	2	0	2	0	0	2	0	1	0	1	0	1	0	1	0	1	0	1	1	0	0	0	0	0	0	0	1	0	0
1	2	4	1	0	0	0	2	1	3	1	0	3	1	1	0	2	3	2	3	2	4	1	6	3	2	2	0	0	4	5	4	2	4	4	2	1	5	6	3	6	4	6	6	3	0	3	3	1	4
3	0	0	0	0	1	4	2	1	5	3	1	1	0	2	3	0	2	4	2	0	3	5	2	4	5	8	4	3	4	4	3	3	5	3	2	4	10	3	8	4	6	8	8	4	0	1	8	4	5
0	2	0	3	0	2	2	1	2	0	0	2	3	1	1	4	4	0	0	1	6	6	4	4	7	2	6	6	6	2	2	8	3	2	2	1	6	10	1	5	7	7	4	16	3	0	5	5	2	2
1	2	1	1	0	1	4	2	2	3	1	0	1	1	0	2	1	4	3	2	5	4	2	8	1	1	3	2	3	7	2	6	3	6	1	2	4	8	2	2	4	5	5	7	5	0	5	8	5	7
3	0	5	1	1	0	1	1	0	1	6	4	3	1	4	3	1	3	2	4	3	3	2	1	2	0	2	5	1	2	5	6	3	8	3	2	6	12	3	7	7	5	4	8	2	0	4	5	4	1
2	4	2	2	1	0	2	0	1	3	3	1	4	2	2	1	3	3	2	2	8	2	1	5	6	2	6	6	6	5	7	9	5	4	1	5	8	6	5	4	9	2	8	7	4	0	6	4	5	2
0	5	2	1	1	0	1	2	1	2	2	2	2	3	1	2	1	1	4	3	2	4	4	3	2	4	4	4	1	4	3	11	1	4	4	3	5	4	5	2	7	6	6	6	1	0	8	5	2	4
0	2	4	2	1	2	0	3	3	2	5	1	3	2	0	0	2	3	3	2	3	5	2	1	4	5	7	3	6	9	5	4	7	3	1	1	5	5	0	1	7	5	1	7	2	0	5	1	3	4
1	1	1	2	0	2	0	1	0	2	3	1	2	0	3	1	4	2	4	6	5	3	1	4	1	3	1	3	6	3	5	5	1	3	3	3	3	9	0	3	3	5	5	9	4	0	1	5	2	3
0	2	1	0	1	0	1	2	1	1	2	1	2	4	3	0	2	2	3	2	2	0	1	7	3	1	7	2	4	7	3	8	3	4	3	3	4	4	1	2	5	4	3	6	3	0	4	5	4	4
1	2	3	1	0	0	0	1	2	2	1	1	0	4	2	1	2	0	1	2	5	5	4	7	6	0	4	8	1	5	4	5	0	6	1	1	4	3	4	4	6	1	2	2	3	0	5	7	3	1
0	1	2	1	0	1	2	2	1	3	6	0	4	1	1	6	2	1	3	3	6	2	1	7	2	4	4	4	2	0	5	5	1	4	6	2	3	9	0	3	2	5	1	8	2	0	4	4	3	3
1	1	4	2	0	3	3	1	4	3	1	3	2	1	1	2	2	4	1	0	4	5	1	7	5	5	3	4	4	7	6	9	4	6	4	1	3	8	1	2	4	2	2	6	2	0	1	5	1	2
2	1	1	2	1	0	1	2	2	2	0	5	3	2	3	2	1	5	2	3	2	4	3	3	5	4	3	2	6	3	1	5	3	0	4	3	6	8	1	3	6	5	2	1	2	0	2	5	4	7
0	0	4	2	4	3	2	1	3	4	4	3	5	4	3	0	2	6	4	2	8	6	4	6	9	1	7	6	4	6	5	9	5	7	4	1	5	5	2	6	4	6	4	9	4	0	2	2	3	3
1	1	1	0	2	2	4	3	4	2	3	3	3	2	2	1	1	1	3	2	5	4	4	1	3	1	4	1	3	5	7	7	2	5	4	5	3	4	2	1	3	4	3	6	0	0	5	2	4	3
2	2	2	0	0	0	1	3	2	2	2	1	3	3	3	2	1	1	3	3	2	3	1	1	2	2	1	3	3	2	1	5	3	1	4	0	1	5	2	2	1	0	0	0	2	0	4	6	3	3
0	2	0	0	1	2	2	3	0	4	1	4	1	1	0	1	0	2	2	3	1	1	3	5	1	3	4	1	0	4	3	4	4	3	3	0	1	6	4	4	0	3	4	4	1	0	3	5	1	4
0	3	3	4	1	2	2	1	1	7	4	4	3	1	5	3	6	3	3	3	2	2	2	7	4	4	12	6	3	2	5	9	3	3	1	2	2	4	1	2	5	2	1	3	1	0	2	7	4	5
0	4	1	0	0	2	1	4	3	2	6	2	1	1	3	4	0	1	3	5	2	2	1	6	5	4	6	6	4	6	2	6	4	3	1	1	2	6	3	2	5	2	4	4	3	0	4	4	4	3
1	3	3	2	1	4	0	4	2	5	3	2	2	2	2	1	3	2	2	1	4	4	5	8	3	2	8	7	3	6	3	4	3	5	4	5	6	5	3	3	3	3	1	3	4	0	2	6	6	6
5	7	1	0	0	4	2	4	1	8	4	3	5	2	3	2	1	5	4	5	6	5	4	4	7	2	10	4	5	8	4	4	2	2	2	3	2	4	2	1	4	6	2	6	3	0	3	7	3	7
1	4	3	1	1	4	2	5	4	6	4	2	11	3	2	2	0	2	3	7	6	7	2	9	3	3	10	6	7	5	6	5	5	4	5	3	4	7	3	3	4	6	3	3	5	0	6	4	6	0
1	3	5	2	2	3	5	4	2	1	5	3	5	1	0	2	3	3	8	3	3	4	0	7	2	1	7	7	3	5	3	5	2	1	0	5	4	4	5	2	2	5	3	7	2	0	0	5	4	2
2	3	2	2	3	4	5	2	4	0	4	2	6	3	2	4	3	4	0	1	3	2	2	3	1	1	5	2	2	4	2	3	3	4	2	2	1	2	1	3	3	4	4	6	1	0	5	4	2	3
4	3	2	3	2	1	5	3	4	6	5	2	2	4	3	1	4	3	6	2	4	6	4	4	1	6	5	2	1	4	2	5	2	3	1	0	1	4	0	3	6	1	1	3	2	0	2	2	0	4
2	4	4	2	1	5	3	3	1	5	6	4	4	4	1	2	2	7	4	1	9	10	3	1	2	2	6	0	3	4	3	2	1	0	2	0	2	4	3	3	1	2	4	3	1	0	3	5	5	5
3	3	3	1	0	7	5	0	2	3	4	2	4	3	1	4	2	1	1	4	1	2	0	4	2	4	4	2	2	2	3	8	0	3	1	0	2	6	1	3	1	3	2	3	1	0	1	0	1	5
0	3	4	3	4	5	2	4	4	7	2	2	2	1	6	1	0	1	2	3	6	2	3	1	5	6	4	1	2	0	1	5	0	2	2	0	2	4	0	3	1	1	2	2	1	0	4	3	4	1
3	6	5	1	2	5	3	2	3	3	0	1	4	2	1	2	2	4	3	4	2	3	1	7	5	2	1	4	1	2	3	3	1	3	1	0	2	6	1	2	1	1	1	4	3	0	1	1	1	3
1	5	5	3	4	2	3	6	3	5	5	3	3	3	2	1	1	4	2	1	6	3	4	6	5	3	4	0	0	6	0	8	1	2	2	2	2	6	1	1	3	2	3	4	1	0	0	6	2	1
1	4	7	1	1	4	2	2	5	3	3	1	2	1	5	1	2	0	0	2	1	2	2	1	2	3	4	2	0	5	3	4	1	1	0	1	2	3	0	1	2	3	4	1	1	0	2	1	2	3
5	6	6	3	1	2	3	2	2	4	3	2	6	2	0	2	1	1	3	0	7	2	1	6	3	2	4	4	4	2	3	5	2	1	2	2	2	6	1	1	2	2	2	0	0	0	1	1	1	3
6	4	1	2	3	2	4	1	3	5	4	0	3	1	1	7	3	1	1	3	1	4	4	1	2	0	2	1	2	1	2	2	2	1	1	1	0	2	0	1	3	0	3	0	2	0	1	1	2	3
3	5	5	1	1	4	0	1	2	5	3	2	1	0	1	2	1	1	0	1	4	4	0	3	1	0	2	1	0	1	2	1	3	3	0	1	2	2	1	1	1	1	1	3	0	0	2	2	0	2
8	6	11	3	2	6	8	4	5	6	5	1	2	2	3	2	2	4	2	5	4	1	3	0	5	3	3	3	4	1	4	6	1	1	1	2	3	1	1	2	5	4	2	4	1	0	2	5	3	3
23	22	10	6	7	9	9	1	11	10	2	2	5	6	2	5	2	5	1	8	3	6	2	2	2	6	13	5	0	2	5	3	4	0	4	1	4	5	1	3	1	3	4	6	1	0	2	2	2	1
18	14	12	9	4	8	1	2	3	7	2	3	3	0	2	4	2	3	3	2	2	1	3	4	3	1	8	3	5	1	1	5	2	2	0	4	2	0	1	2	2	1	3	4	3	0	2	2	2	5
10	7	8	4	5	5	1	1	5	3	2	1	0	0	0	2	1	3	2	2	2	2	0	4	2	1	2	3	1	3	2	2	0	2	0	2	0	0	1	0	1	2	0	1	1	0	1	0	3	1
2	3	0	1	0	1	4	1	0	0	0	0	1	0	0	0	0	0	0	0	0	1	0	2	1	0	0	0	0	0	1	0	0	0	0	0	0	0	0	1	0	0	1	0	0	0	0	0	1	0
14	10	8	2	0	1	7	4	1	3	3	3	1	0	2	0	3	1	0	1	2	0	0	1	0	2	1	2	1	0	0	1	1	0	0	0	0	2	0	1	1	3	1	3	1	0	2	1	1	0
13	10	12	4	1	8	2	2	1	4	1	2	1	0	5	2	1	0	0	1	3	1	1	1	2	4	3	1	0	0	1	2	0	0	1	1	1	2	0	1	1	2	2	1	2	0	1	1	0	1
10	7	7	1	4	2	5	1	2	2	2	1	5	1	0	0	0	1	0	1	2	0	1	2	1	1	2	0	1	1	2	0	2	0	0	1	2	1	0	1	0	0	1	2	1	0	1	2	1	1
6	5	8	2	2	4	3	2	2	4	2	1	0	0	0	1	2	3	0	0	1	2	1	2	0	0	3	0	2	2	1	1	1	0	0	2	1	2	0	0	0	0	0	0	0	0	0	1	1	3
13	7	10	1	2	3	1	1	0	3	0	1	0	3	0	2	4	1	4	2	0	0	1	1	0	1	2	1	2	0	0	0	1	1	1	1	2	2	1	1	0	1	2	2	0	0	1	1	1	1
7	10	7	1	3	1	4	2	2	1	2	1	1	1	1	0	0	1	3	1	1	3	0	2	1	0	4	0	1	0	0	1	1	0	2	1	1	0	0	0	0	2	0	1	0	0	3	0	0	1
6	7	5	3	3	2	1	4	0	3	2	1	1	2	1	1	0	4	3	2	2	4	0	2	2	2	1	1	0	1	0	3	3	1	1	1	2	4	0	1	1	0	1	1	1	0	1	1	0	1
4	4	5	2	4	4	5	3	1	7	1	1	2	3	0	0	3	4	3	2	6	2	3	3	1	1	4	3	2	3	1	4	2	4	2	1	3	3	1	2	1	0	3	2	1	0	1	3	2	2
3	5	1	3	2	2	1	0	6	3	0	2	4	2	2	2	1	0	1	0	4	0	1	0	2	0	0	1	3	1	0	1	0	2	0	2	0	0	0	2	0	2	2	0	0	0	4	1	3	1
6	5	2	4	1	7	4	4	3	3	3	1	4	0	1	0	3	2	3	4	2	2	2	4	1	5	5	2	4	3	0	3	0	2	1	1	1	1	0	1	0	1	2	2	1	0	4	1	0	1
2	0	1	0	2	1	2	3	0	1	1	0	0	1	0	1	0	2	1	1	0	1	0	0	0	4	0	1	0	3	0	5	0	2	1	0	1	0	0	1	1	0	0	0	1	0	1	1	0	0
3	3	7	3	2	0	2	2	5	1	1	0	3	1	4	2	3	2	1	2	1	1	1	4	4	2	3	1	0	2	3	2	0	2	0	0	2	1	1	0	1	0	0	1	0	0	0	1	2	0
1	1	1	2	0	2	2	4	2	1	2	0	2	0	0	0	2	1	0	0	1	3	0	1	4	0	2	0	0	1	1	0	1	0	0	0	0	2	2	1	0	0	0	0	0	0	0	0	0	1
3	2	2	2	1	3	0	1	1	3	4	4	1	0	1	1	2	2	1	4	4	0	1	2	3	2	6	3	1	2	0	1	0	3	1	0	1	2	0	2	1	2	0	0	0	0	0	1	0	1
0	1	0	2	1	2	3	1	4	4	2	0	5	2	1	1	0	2	1	0	3	1	1	1	1	1	4	1	0	0	0	2	0	0	0	1	1	1	0	2	0	1	0	1	0	0	2	0	0	1
4	5	6	0	0	3	3	0	2	2	2	0	2	1	0	1	0	1	2	2	0	2	2	2	1	0	2	2	0	5	1	1	2	1	3	0	0	2	0	0	0	0	1	2	0	0	2	2	1	0
2	0	4	0	2	2	3	2	3	3	3	0	2	0	2	0	2	1	1	1	2	0	0	2	0	1	3	1	1	2	0	0	0	1	1	1	2	3	0	1	1	2	0	0	1	0	0	0	0	1
1	2	2	1	2	0	1	2	0	1	1	0	1	1	0	0	1	0	0	2	0	0	0	1	1	2	0	1	3	2	0	0	1	0	0	0	0	0	0	0	0	0	0	0	0	0	0	0	1	2
1	0	1	1	1	0	1	1	0	2	1	0	0	0	1	0	0	1	3	0	0	2	1	0	1	0	0	0	1	0	1	1	0	3	3	1	0	2	1	0	0	0	0	1	1	0	0	0	2	1
0	2	3	0	0	1	1	1	0	0	1	3	1	0	0	0	1	0	1	0	3	1	0	2	0	1	3	1	0	0	0	1	1	2	0	1	1	1	1	0	0	0	0	2	0	0	0	1	0	0
5	5	2	4	3	5	1	3	3	0	2	3	3	2	1	1	4	1	1	4	4	2	3	2	3	0	1	5	0	5	4	3	2	2	1	3	3	5	2	1	1	1	1	3	0	0	2	0	1	3
3	4	1	1	0	4	4	4	3	3	2	0	4	2	1	0	0	3	1	0	2	1	3	0	1	2	3	2	1	2	5	5	1	1	0	1	1	0	1	0	1	0	0	0	2	0	0	1	2	1
2	4	2	2	1	3	1	2	0	5	3	3	2	0	1	2	1	1	2	1	3	2	3	2	1	2	2	0	1	5	2	1	0	1	1	3	1	3	0	0	1	0	2	0	0	0	1	2	0	2
1	0	1	0	1	0	1	2	1	1	1	0	1	0	1	0	2	1	0	0	2	0	1	1	1	2	1	1	0	0	0	0	0	0	2	0	0	1	0	0	0	0	1	2	1	0	0	1	0	0
3	2	6	1	2	2	2	1	4	5	2	1	2	0	4	1	3	2	4	1	3	2	1	2	2	1	3	2	0	1	2	3	2	1	1	1	0	0	0	0	1	1	0	1	0	0	2	1	1	1
2	1	3	1	3	3	1	0	1	5	4	0	1	0	1	1	3	0	4	2	2	2	1	0	2	0	1	0	0	4	0	1	0	1	0	0	1	0	0	2	0	1	3	0	0	0	1	0	0	1
2	2	3	2	0	2	2	2	2	2	3	2	2	1	1	0	3	2	4	3	3	3	2	3	4	1	2	1	2	5	3	2	0	2	3	0	1	2	0	2	1	0	1	0	0	0	1	2	1	0
0	1	1	0	1	2	1	1	2	2	3	1	1	0	2	0	1	1	0	2	0	1	1	2	2	4	5	2	1	0	2	0	1	0	1	0	2	1	2	1	0	0	2	1	0	0	2	1	0	1
0	1	1	2	1	2	2	3	3	1	1	0	1	1	3	1	3	1	3	2	0	1	4	4	2	1	3	4	0	4	0	0	0	1	0	0	2	1	1	1	1	0	0	1	0	0	0	1	2	1
0	0	0	0	1	3	2	3	3	1	1	0	0	1	1	0	0	2	2	0	1	1	0	1	0	1	0	2	1	2	0	1	0	0	1	2	1	3	0	0	1	1	3	2	0	0	0	0	2	1
0	3	2	0	0	2	0	3	0	1	2	2	3	1	2	3	2	1	0	3	1	1	1	4	3	1	4	0	1	5	0	3	2	1	0	0	2	2	3	0	0	1	1	3	0	0	1	0	0	1
1	0	0	0	0	1	1	0	2	0	0	0	1	1	0	0	1	1	1	2	1	0	1	1	1	1	2	1	0	1	1	0	2	1	1	0	1	2	0	0	0	1	0	2	1	0	1	1	1	0
1	1	3	0	1	0	1	1	0	1	1	0	2	1	0	2	0	1	3	1	1	4	0	3	1	1	2	3	1	1	1	3	0	2	0	0	0	0	0	1	0	1	0	0	0	0	2	0	0	0
1	0	3	0	0	5	1	0	5	1	2	1	1	0	2	2	0	3	1	4	2	1	1	1	1	0	3	2	1	1	0	5	1	1	0	2	1	0	2	1	0	3	0	0	0	0	0	2	0	1
1	2	0	1	1	1	0	0	0	2	2	0	1	0	0	0	1	1	1	2	0	2	2	2	1	1	1	0	2	1	2	0	0	3	0	0	1	2	0	1	0	1	0	0	1	0	1	0	0	0
0	1	1	0	1	1	1	1	0	0	1	1	0	0	0	0	0	0	1	1	0	1	0	2	0	0	0	0	0	1	1	2	0	1	1	0	1	0	0	1	0	0	2	0	0	0	1	1	0	2
0	1	0	0	0	1	4	0	0	2	1	0	0	1	0	0	1	0	0	0	1	2	1	2	3	0	3	1	0	0	0	1	0	2	0	3	2	1	0	1	1	1	1	1	0	0	3	0	0	1
2	1	2	0	0	1	1	0	1	1	2	0	2	0	0	0	0	4	0	0	0	1	0	1	4	0	0	0	0	4	0	2	0	0	0	1	1	2	1	1	1	0	0	0	2	0	1	1	1	1
2	1	1	1	1	2	1	0	1	4	2	0	2	0	0	0	1	0	2	1	0	5	0	4	3	1	3	2	1	0	1	2	0	0	0	1	2	2	0	0	0	0	0	2	0	0	1	0	3	1
0	0	0	1	0	1	0	0	1	1	1	0	0	0	2	0	3	2	0	1	0	1	1	1	1	2	2	1	0	0	1	0	0	2	1	0	1	1	1	1	0	0	0	0	1	0	0	1	1	0
2	0	2	0	0	3	1	0	2	0	2	0	2	1	1	1	1	4	1	5	2	1	3	4	0	1	4	5	3	2	1	3	2	1	1	1	1	1	0	1	1	0	0	0	0	0	2	2	1	2
0	3	1	2	1	4	3	0	4	1	0	0	1	3	1	1	1	2	0	2	2	2	2	1	2	0	2	3	2	2	1	5	0	1	1	2	2	1	0	1	3	0	0	2	0	0	2	1	2	0
2	0	1	1	1	1	3	1	0	3	2	0	1	1	3	1	0	3	3	3	4	3	1	2	2	1	3	1	1	3	0	5	0	1	0	1	1	3	0	1	0	2	0	2	0	0	3	1	0	1
1	0	3	0	0	3	0	0	1	1	3	0	2	0	0	1	2	0	0	2	0	1	1	1	2	3	1	0	1	1	2	2	0	0	1	1	0	1	0	1	2	1	0	1	2	0	0	2	0	0
1	1	2	0	1	0	1	1	1	3	1	0	3	1	1	0	0	1	2	1	1	1	0	1	2	1	3	1	0	1	1	1	0	0	2	1	0	3	0	1	1	2	1	3	0	0	0	1	0	1
0	0	0	2	3	2	0	0	1	2	2	0	2	2	1	3	0	0	3	0	3	3	0	3	1	2	2	0	2	0	1	3	2	1	0	0	1	1	0	1	1	1	1	0	1	0	1	0	2	1
2	1	3	0	1	1	1	0	2	2	1	0	3	0	0	2	1	0	2	0	4	1	1	3	1	3	3	0	0	2	1	2	0	4	1	1	1	2	0	1	1	1	2	2	0	0	0	2	1	0
0	1	0	1	0	2	1	1	2	0	1	2	0	0	2	0	1	2	3	1	1	1	1	0	0	0	1	0	1	1	0	1	1	0	0	1	0	0	1	0	0	0	1	0	0	0	0	1	1	0
0	1	2	1	0	0	2	0	1	3	1	1	0	0	1	2	1	1	0	1	3	3	0	0	0	1	1	3	0	4	0	5	0	2	2	1	1	1	0	1	0	1	1	4	1	0	0	2	0	2
0	0	1	0	0	1	0	2	1	0	1	0	1	0	0	0	1	2	1	1	2	1	1	2	1	0	0	2	0	0	3	2	1	0	1	2	2	1	0	0	0	0	1	0	0	0	2	0	0	1
1	0	4	0	0	1	0	1	0	2	0	1	2	0	1	0	0	0	1	2	1	1	0	1	0	0	2	0	1	0	0	1	0	0	0	0	1	3	0	0	0	0	0	2	0	0	0	1	0	0
0	1	1	0	0	0	0	1	1	1	1	1	0	0	0	1	2	1	0	1	0	0	0	0	2	2	4	2	1	3	0	1	1	0	0	1	1	2	0	0	0	1	0	1	0	0	0	0	0	2
3	1	2	0	1	2	3	1	0	3	3	1	4	1	1	1	0	2	5	2	4	4	1	0	2	2	3	1	2	2	2	0	2	1	2	0	1	2	0	0	3	0	0	1	0	0	0	1	1	0
1	0	1	1	1	0	0	0	0	1	0	1	1	0	0	0	0	2	0	0	2	1	2	1	1	1	0	2	0	2	0	0	1	1	0	2	1	0	1	0	1	2	1	1	1	0	0	0	0	0
0	1	0	0	0	0	0	0	0	1	1	2	1	1	0	0	0	0	2	0	1	1	0	1	1	0	1	1	2	0	0	1	0	1	0	0	1	0	0	1	1	0	0	0	0	0	0	1	1	0
1	4	1	0	1	1	0	2	0	2	1	0	0	1	4	1	0	0	1	0	1	3	3	3	2	0	0	0	1	3	2	1	1	1	1	0	1	1	0	2	0	3	0	1	0	0	1	1	2	0
1	0	0	0	0	1	1	1	0	0	0	0	4	1	1	1	0	1	0	2	0	1	0	1	1	1	0	1	2	2	0	2	0	0	0	0	0	2	1	0	0	0	0	0	0	0	0	1	0	1
0	2	0	0	0	2	2	1	0	2	1	2	0	1	0	1	1	2	0	1	0	3	2	0	0	4	2	3	0	1	0	4	0	3	2	0	2	2	2	1	1	1	0	0	1	0	1	1	2	1
0	0	0	0	0	1	0	0	2	0	0	0	0	1	0	0	1	0	1	1	0	1	1	1	0	1	1	1	0	1	2	3	0	0	0	0	2	0	1	1	0	3	0	3	1	0	2	0	0	0
1	0	2	0	0	4	1	1	2	2	2	1	5	0	1	0	0	0	5	0	0	1	0	1	2	1	0	1	1	4	0	3	3	2	0	3	1	0	0	1	1	1	2	1	0	0	1	1	2	1
1	1	0	0	0	1	0	0	0	1	2	0	1	1	0	0	1	0	0	0	3	1	0	1	2	0	0	1	0	0	3	2	0	0	0	0	1	1	0	0	0	1	1	0	0	0	0	0	0	0
0	0	1	0	0	1	2	1	0	1	2	0	2	1	0	0	0	1	1	0	2	0	1	2	0	0	2	0	0	0	0	1	0	0	0	0	0	1	0	1	1	0	0	0	0	0	0	0	0	0
0	0	1	0	0	0	0	0	1	1	0	1	0	0	1	1	0	2	2	0	0	0	2	1	2	0	0	1	0	1	0	3	1	1	1	0	0	1	0	1	0	0	2	0	0	0	0	1	3	0
1	0	0	0	0	0	0	1	1	0	1	0	1	1	0	1	0	0	0	0	0	0	0	0	3	1	0	3	1	1	1	0	0	0	0	1	2	1	0	0	0	0	1	2	2	0	0	1	1	2
0	0	0	0	0	1	0	0	0	0	0	0	2	1	0	0	1	0	0	0	1	1	0	1	0	0	1	0	0	1	1	0	0	0	0	0	1	0	0	0	0	0	0	0	0	0	0	0	0	2
2	0	0	0	0	0	1	0	1	0	1	0	0	1	0	2	0	0	0	0	0	1	0	2	0	0	1	1	1	2	0	1	0	0	0	0	0	0	0	0	2	1	1	0	0	0	0	0	0	0
0	1	1	0	0	0	1	0	1	1	1	1	1	0	1	2	0	0	0	0	0	0	3	1	0	1	1	2	0	3	0	1	1	0	0	0	0	1	0	0	0	0	2	2	0	0	1	2	1	2
0	0	4	1	0	2	1	0	0	0	0	0	2	1	1	1	0	2	2	0	2	1	0	0	1	3	2	0	0	1	1	2	0	0	1	0	1	1	0	0	3	0	0	0	0	0	1	2	0	0
0	2	2	1	1	1	1	1	0	2	5	0	2	1	1	0	1	2	0	1	5	1	0	1	2	2	3	1	2	0	1	4	1	1	1	1	0	0	0	1	0	0	0	1	0	0	0	0	0	0
0	0	0	0	1	1	0	1	2	1	1	0	3	1	0	0	0	0	1	2	2	1	0	1	0	0	1	0	0	0	0	0	1	1	0	0	0	1	1	0	0	1	1	1	0	0	1	0	0	0
0	0	3	0	1	0	0	3	3	1	1	2	0	1	0	2	2	0	0	3	1	0	1	1	0	1	5	1	1	0	0	0	0	1	0	0	0	0	1	1	1	0	0	1	3	0	2	1	1	2
0	1	2	1	2	0	1	1	2	3	2	1	3	0	0	0	1	1	0	3	3	1	0	0	2	1	2	1	2	4	0	5	0	1	1	0	3	2	0	2	1	2	2	0	0	0	1	3	0	0
1	1	2	1	1	1	2	2	0	0	1	1	3	0	1	0	2	0	0	1	1	1	1	3	2	0	2	3	2	3	2	2	1	2	2	0	1	5	0	1	0	1	0	3	1	0	1	0	2	2
1	3	1	1	0	1	5	1	1	0	0	0	1	2	0	2	0	1	1	1	6	2	1	0	3	2	3	1	0	4	2	1	0	1	1	3	2	1	4	2	0	0	0	1	1	0	2	0	3	1
0	1	0	0	0	0	0	0	1	4	0	2	0	0	0	0	1	0	1	1	1	0	3	0	2	1	1	1	1	2	3	1	0	0	0	0	0	0	0	0	0	1	1	1	0	0	2	1	1	0
1	1	1	0	1	0	0	1	2	2	3	0	2	0	0	0	0	0	0	1	3	2	1	4	0	0	4	0	0	0	1	3	0	0	1	0	0	1	1	1	0	0	1	2	1	0	2	1	2	1
1	1	1	0	0	1	0	0	2	1	2	0	1	0	0	1	1	0	0	4	4	0	1	0	1	1	2	3	0	1	2	1	0	2	0	0	0	0	0	0	1	1	2	1	0	0	0	0	2	2
1	2	2	1	0	0	1	2	1	2	2	2	2	0	0	0	1	3	0	1	1	2	0	3	0	0	3	1	0	0	0	3	1	0	0	1	1	0	0	0	0	0	2	0	0	0	0	1	1	0
0	0	1	0	1	0	0	0	0	1	0	1	0	0	1	0	2	0	1	1	1	1	0	0	1	1	1	0	1	0	0	1	0	0	0	0	0	0	0	1	0	0	0	0	0	0	0	0	0	1
2	1	0	1	0	0	1	1	1	1	0	0	1	0	0	2	0	2	1	2	6	1	0	2	1	1	2	1	1	4	0	1	1	2	1	2	1	0	0	0	0	0	1	0	1	0	0	0	0	2
1	1	0	0	0	1	2	1	0	0	1	0	2	0	0	0	0	0	2	3	0	1	0	1	0	0	1	1	1	1	2	2	1	0	0	1	0	0	0	1	0	0	3	3	0	0	0	0	2	2
0	1	4	0	0	1	1	0	1	2	0	1	3	2	1	1	2	2	2	1	0	2	0	1	1	2	2	3	4	2	0	2	0	0	0	0	1	1	1	0	0	3	1	1	0	0	1	0	0	0
0	0	1	1	0	1	0	0	0	1	1	1	0	0	0	1	1	0	1	1	0	3	0	1	1	0	3	0	0	3	0	1	0	0	0	0	0	1	0	0	1	1	0	0	1	0	0	1	0	0
0	1	0	1	1	0	0	1	0	2	2	0	1	1	0	0	1	0	2	2	1	0	0	4	0	0	0	0	2	1	2	2	0	1	0	0	0	0	0	0	0	1	0	0	0	0	2	0	2	0
0	1	0	0	0	2	0	0	0	1	0	0	2	1	1	0	1	1	1	1	3	0	0	2	0	0	0	0	0	2	0	1	0	0	0	1	0	0	1	0	0	0	1	1	0	0	1	0	0	0
0	0	1	0	0	3	1	2	1	1	2	2	0	0	1	0	0	0	0	0	0	2	2	0	1	1	1	0	1	3	0	1	0	0	0	0	0	0	2	2	0	0	1	1	1	0	0	1	1	0
1	0	1	1	2	0	5	0	0	1	0	1	0	2	0	0	0	0	1	0	0	3	0	2	1	0	2	0	1	4	1	1	0	0	0	0	0	0	0	0	4	0	1	0	1	0	0	1	0	1
0	2	1	0	0	1	3	1	4	1	1	3	1	2	2	3	0	2	2	4	1	3	0	3	2	3	6	1	0	1	2	2	1	4	1	0	0	2	2	0	1	0	0	1	0	0	0	1	1	2
0	0	0	1	1	1	0	0	0	0	2	0	1	2	1	2	1	0	0	0	2	1	3	2	0	1	2	0	0	0	2	1	0	4	1	0	0	1	0	1	3	1	0	1	1	0	0	0	0	0
1	1	2	0	1	2	2	1	0	1	1	0	0	0	0	1	0	2	0	0	1	0	0	1	0	1	1	0	1	0	1	0	2	1	2	0	0	1	0	0	0	1	2	0	0	0	0	1	0	0
0	1	0	2	1	0	1	0	0	0	1	1	0	1	2	2	2	0	0	0	1	2	0	0	2	1	1	1	3	0	0	0	1	0	0	2	1	2	1	0	2	3	0	1	1	0	0	1	0	1
2	1	0	0	0	1	0	0	1	2	0	0	1	3	0	0	0	0	0	2	0	1	0	1	0	1	0	1	0	3	0	1	0	2	0	1	0	1	1	0	0	0	0	3	0	0	1	0	2	1
0	1	1	0	0	0	1	0	2	1	1	0	1	3	2	3	0	1	0	2	1	3	1	1	3	1	3	1	1	1	0	2	2	0	1	2	0	2	0	0	1	0	1	0	0	0	0	0	0	1
1	0	0	1	0	1	1	0	0	1	0	0	1	0	1	0	2	1	2	1	0	4	2	0	0	0	1	2	0	3	2	2	0	0	1	0	0	0	0	1	1	0	0	0	0	0	1	0	0	0
0	1	1	1	0	1	2	0	1	0	3	0	2	0	2	1	0	1	0	1	2	1	1	1	1	0	1	0	3	1	0	1	0	1	2	1	0	1	0	0	0	0	0	2	0	0	0	0	0	0
1	1	0	1	0	1	1	0	0	1	0	0	1	1	0	0	2	1	0	1	0	2	1	2	0	2	2	1	0	1	1	3	0	0	0	1	1	0	0	0	0	0	0	0	1	0	0	1	1	2
3	0	0	1	0	0	0	2	0	0	3	0	2	1	0	0	1	0	0	4	4	3	1	3	2	3	4	4	2	0	0	2	0	0	1	1	0	0	1	2	3	0	1	1	0	0	1	0	3	0
0	0	0	1	0	1	0	1	0	0	3	0	0	0	0	0	1	0	2	0	1	0	1	1	2	0	1	3	0	3	2	1	0	0	0	1	2	0	1	2	1	0	0	1	0	0	0	1	0	0
1	0	0	1	0	0	0	0	0	1	0	0	2	1	0	1	1	1	0	1	1	2	2	1	1	0	3	0	1	1	1	1	0	0	0	0	2	1	0	0	2	0	0	1	0	0	0	0	1	1
1	1	2	0	0	2	0	1	4	3	2	2	2	3	2	1	2	0	1	2	1	3	1	1	0	0	1	1	0	3	2	1	1	0	1	1	0	1	0	2	0	1	2	0	0	0	2	1	0	1
0	0	0	2	2	1	0	1	3	3	2	0	1	2	3	1	1	0	3	2	3	2	2	2	2	2	2	2	0	3	1	2	1	1	1	0	0	0	0	3	1	0	2	2	0	0	1	2	1	1
1	1	0	1	1	2	0	2	0	1	0	0	1	0	1	0	0	1	3	2	1	3	0	1	4	1	3	1	0	0	2	4	0	0	0	1	0	1	1	3	1	2	2	2	2	0	0	3	1	0
1	0	0	3	2	0	1	0	0	3	0	0	2	1	0	0	0	2	2	2	4	1	0	0	1	1	2	0	2	3	1	0	2	0	1	0	1	4	0	1	1	0	0	1	0	0	2	0	0	1
1	1	2	0	1	1	2	1	1	1	0	2	2	1	2	1	0	2	1	3	3	2	1	2	0	1	2	1	1	0	1	1	1	0	2	1	1	1	0	0	0	0	2	1	0	0	0	1	2	0
1	0	1	0	1	2	1	1	0	0	0	1	3	0	0	0	1	1	0	2	2	4	1	1	3	2	2	5	1	0	1	1	1	3	1	3	1	2	0	1	1	0	3	2	0	0	1	1	2	0
0	0	2	0	0	0	1	1	0	1	1	1	0	0	0	0	1	0	2	1	2	2	1	1	3	0	2	1	2	2	0	1	0	1	2	1	1	2	0	0	2	0	1	4	0	0	1	1	0	1
1	1	0	0	0	1	0	1	0	2	2	1	1	1	2	1	1	1	0	0	2	0	1	0	2	1	3	0	1	1	0	4	2	1	0	0	3	1	1	0	0	0	0	0	0	0	1	0	0	0
0	2	3	3	0	1	1	3	0	3	2	0	1	1	2	0	4	0	1	0	1	7	1	2	1	0	5	2	2	3	0	8	2	0	1	3	1	4	0	0	1	1	4	5	3	0	1	3	4	1
0	1	0	0	1	2	1	2	3	3	4	0	4	1	3	0	0	1	0	3	1	3	4	2	1	1	1	2	0	4	2	2	3	0	3	3	1	2	1	2	0	2	3	1	0	0	1	2	2	1
0	0	0	1	2	0	2	0	2	1	1	0	3	1	2	2	1	0	0	1	4	1	1	4	3	1	1	0	0	2	0	2	0	2	0	0	2	2	1	0	0	1	2	4	0	0	1	1	2	1
0	3	0	2	1	0	1	3	1	1	0	3	0	1	1	2	0	0	1	3	1	2	1	1	2	1	1	2	2	0	2	3	1	2	1	0	0	1	0	0	2	1	1	0	0	0	0	0	1	2
0	1	0	0	0	1	3	2	1	1	1	3	2	1	1	2	1	0	1	0	1	3	1	2	0	2	4	0	0	1	2	4	1	0	1	0	2	1	0	2	3	1	0	1	2	0	0	0	4	3
0	0	1	0	0	0	1	0	0	0	2	0	2	0	0	0	0	1	1	0	0	1	1	0	0	2	1	0	1	0	0	1	0	0	1	0	0	1	0	0	2	0	0	0	0	0	0	0	1	1
1	0	0	1	2	1	0	3	1	5	1	0	1	2	1	3	2	2	1	3	3	2	1	3	5	3	6	2	3	3	3	4	0	3	1	2	0	3	0	3	1	0	3	0	0	0	1	4	3	1
0	0	0	0	0	1	1	2	1	2	0	2	2	0	1	0	2	3	0	3	3	0	1	0	1	1	2	1	1	4	2	1	0	3	0	1	1	2	1	0	0	1	0	1	1	0	2	2	3	0
0	0	0	0	0	0	0	0	1	0	1	0	0	0	0	1	0	0	0	1	5	1	0	2	0	0	2	0	1	1	1	0	1	1	1	0	3	2	0	1	1	2	0	1	0	0	0	2	2	2
1	1	3	1	1	1	1	1	1	1	3	0	0	3	0	3	1	2	1	1	1	2	1	3	0	0	3	0	2	2	1	3	1	0	1	1	3	1	0	0	1	0	2	4	0	0	2	3	1	2
1	2	1	0	1	4	1	0	1	3	3	4	2	1	2	0	2	2	1	2	1	2	0	1	4	2	4	4	1	3	3	1	1	1	0	0	1	2	0	1	0	0	1	1	0	0	1	2	0	0
0	0	2	2	0	1	0	1	1	2	1	1	2	2	0	0	0	0	2	4	2	0	2	2	1	0	8	1	0	1	1	2	2	1	1	1	1	3	2	1	3	0	1	1	0	0	0	3	0	1
4	0	1	0	0	1	1	1	0	1	1	0	4	1	0	0	3	0	0	3	1	2	2	2	0	2	2	0	1	1	1	3	0	2	0	0	1	1	0	0	0	2	0	1	0	0	0	1	2	2
0	0	0	0	1	1	0	2	1	0	1	0	0	1	1	1	1	0	1	0	0	2	0	0	0	1	1	0	2	2	0	1	0	1	0	0	0	1	0	2	1	1	0	0	0	0	0	1	1	0
2	1	1	1	0	0	0	2	0	0	1	0	1	0	0	2	1	1	2	1	1	2	0	0	0	1	5	0	0	2	1	1	0	1	0	0	0	1	0	1	0	0	1	5	1	0	0	0	0	0
1	1	0	0	0	0	4	1	1	2	2	2	2	0	0	2	1	0	0	3	1	0	1	2	0	0	0	0	0	1	3	2	1	0	2	1	0	2	1	0	0	0	0	1	1	0	0	1	1	0
1	1	0	0	0	1	1	0	1	0	0	0	1	3	2	0	1	1	3	0	1	0	1	3	0	0	2	0	0	1	1	0	0	0	0	0	0	1	0	2	1	1	0	0	0	0	0	0	1	1
1	1	1	1	1	3	1	2	1	1	2	1	1	1	0	3	0	0	0	3	4	1	0	3	2	1	7	4	0	0	2	2	1	0	1	0	3	1	0	0	0	0	1	0	0	0	1	0	0	1
2	1	2	1	0	2	0	1	0	2	0	0	4	1	2	1	1	1	1	2	1	0	0	0	1	1	6	1	0	1	3	3	3	0	1	1	0	2	0	3	0	1	2	1	1	0	1	2	1	0
1	2	1	0	0	1	0	1	0	1	2	0	0	1	0	0	0	0	0	1	0	0	0	0	0	0	1	0	0	1	0	1	0	1	0	1	1	0	0	0	1	0	2	0	0	0	0	2	1	0
1	0	0	0	2	2	0	0	0	3	3	0	1	1	2	2	0	1	1	1	3	3	2	1	0	2	2	3	1	0	0	3	1	1	2	1	0	1	2	3	0	2	4	2	2	0	0	0	1	0
0	1	1	0	0	0	3	2	0	2	0	1	2	1	1	0	1	1	2	0	5	1	0	3	1	1	2	1	0	2	1	2	0	1	1	1	1	3	0	0	2	1	3	0	0	0	1	3	2	1
1	1	2	1	0	3	3	4	1	0	1	0	2	0	4	0	1	0	4	1	2	2	1	2	2	1	1	0	1	3	1	0	2	0	1	0	1	0	0	2	0	2	2	4	1	0	0	0	0	1
0	1	0	1	1	2	3	1	0	1	2	0	2	2	0	2	0	1	0	2	1	0	0	3	1	1	2	0	0	4	0	6	0	1	0	4	0	2	1	0	3	0	0	0	0	0	2	3	2	0
0	0	0	0	0	0	0	1	0	1	0	0	2	0	1	2	2	2	1	2	3	4	0	2	1	1	4	0	2	0	2	2	1	0	0	2	1	1	1	1	1	2	0	1	1	0	1	3	2	0
0	2	1	0	1	4	2	1	1	1	1	0	2	0	0	2	2	3	4	1	2	0	1	1	1	0	2	0	1	1	1	4	2	1	3	1	2	2	1	1	0	2	4	2	1	0	0	1	3	2
0	0	1	1	1	0	2	1	3	1	2	0	1	0	1	1	0	4	1	1	0	1	1	4	0	0	4	2	1	0	3	2	0	1	1	0	2	3	0	2	1	0	0	1	0	0	2	1	0	1
1	1	3	0	0	2	3	1	2	1	1	2	1	0	2	2	0	0	2	1	0	1	0	0	3	1	3	2	2	2	0	1	0	0	3	0	2	2	1	0	0	1	0	0	0	0	1	1	1	1
0	0	1	1	0	0	1	1	0	0	1	0	1	0	0	0	1	0	0	1	2	3	0	2	1	0	2	1	1	1	0	0	0	0	2	0	1	1	0	0	1	1	1	2	0	0	2	0	1	1
1	2	0	2	0	3	3	3	0	1	2	2	2	3	2	3	1	3	0	2	5	3	0	6	3	3	3	1	2	1	3	6	3	1	3	3	6	4	1	1	2	1	3	6	1	0	2	4	2	5
4	0	1	0	0	0	0	2	2	2	1	1	2	2	0	1	2	1	1	3	2	1	3	0	3	1	7	0	2	4	3	2	1	0	0	0	0	2	1	4	1	1	2	2	2	0	2	0	1	0
4	1	1	1	2	3	0	4	2	2	4	2	3	3	4	1	3	7	1	0	7	8	3	10	6	4	7	2	3	4	1	6	5	5	3	1	3	7	1	0	3	8	2	9	3	0	6	4	1	2
3	3	2	0	0	1	2	1	3	1	3	0	3	2	5	2	0	0	0	2	2	6	4	4	2	2	6	4	1	2	1	6	2	0	1	2	0	3	0	4	0	2	2	4	2	0	1	0	1	0
0	0	0	1	0	2	0	2	1	1	2	1	1	0	2	4	2	3	1	5	2	5	2	1	3	3	4	6	2	2	3	9	2	1	1	0	2	5	0	1	3	3	1	1	2	0	0	5	2	4
0	0	1	0	1	1	1	0	2	3	0	1	2	0	2	1	2	0	0	2	2	3	0	4	3	1	0	0	1	1	1	2	0	4	4	0	2	1	1	1	0	2	2	3	0	0	0	1	1	1
0	0	0	0	0	2	0	0	2	0	1	1	0	0	0	1	1	0	0	1	4	1	0	3	3	1	1	1	1	0	1	4	0	2	0	1	2	2	1	2	0	3	2	1	2	0	0	2	1	1
3	2	0	2	0	3	3	0	3	1	3	1	2	2	1	0	1	1	2	5	7	7	2	7	4	4	3	4	3	5	3	6	1	4	2	4	2	2	1	0	3	2	3	3	0	0	1	2	0	3
0	2	1	0	1	3	0	0	2	3	3	0	3	2	6	3	0	1	3	2	4	3	2	6	4	3	7	4	3	3	3	4	1	4	4	1	4	10	2	5	3	4	2	6	1	0	5	0	2	2
0	0	1	1	0	2	2	1	1	0	0	0	5	0	0	0	2	0	3	2	1	1	1	4	3	0	2	5	1	0	1	3	0	2	1	2	2	3	1	4	1	1	2	2	0	0	0	4	0	0
0	1	1	1	2	0	0	1	0	0	2	0	0	2	0	3	1	0	1	1	0	2	4	4	3	3	5	1	2	4	2	6	3	2	2	0	2	3	0	2	3	2	2	4	0	0	0	2	4	1
0	0	0	0	1	1	0	1	1	2	1	1	1	2	3	2	3	3	5	1	3	6	3	3	7	1	10	5	1	4	3	11	2	1	4	1	2	3	2	2	4	0	1	6	3	0	6	6	6	5
2	0	2	0	0	4	2	1	2	4	2	1	2	3	0	1	1	3	4	2	7	3	3	2	6	3	3	2	3	2	3	6	3	2	2	4	2	6	1	2	3	2	1	6	2	0	1	6	4	4
1	0	0	0	0	2	2	2	1	0	3	0	1	0	0	0	1	1	1	0	3	2	0	2	1	3	1	1	3	3	3	1	1	3	1	6	5	2	2	1	3	5	2	1	1	0	0	3	4	0
0	0	0	1	0	0	2	1	1	1	2	0	1	0	0	0	1	0	0	0	2	1	1	3	2	1	2	1	0	4	0	3	3	2	1	1	1	0	0	0	0	0	1	2	0	0	2	2	1	1
1	1	1	2	0	3	1	5	0	8	2	0	3	2	2	1	2	2	4	5	10	3	4	4	5	2	7	5	4	7	4	3	7	6	6	2	3	8	1	5	4	7	4	9	3	0	2	4	5	7
1	1	0	0	0	2	0	2	0	2	2	0	3	0	2	2	1	1	2	3	6	1	2	1	1	2	5	2	1	3	4	6	2	1	4	1	3	3	0	4	4	4	6	5	2	0	1	4	3	3
1	1	2	0	1	0	0	1	1	1	1	1	2	0	1	2	0	0	2	1	2	1	2	1	2	1	5	3	2	1	3	8	3	6	4	3	3	6	4	3	5	3	7	7	3	0	4	4	2	0
1	2	3	0	0	2	1	0	1	2	1	0	0	2	1	0	1	2	0	2	5	3	4	4	2	3	2	1	2	8	1	6	2	5	4	3	3	6	3	6	4	10	8	8	4	0	3	4	4	3
0	2	0	0	0	2	0	1	1	1	3	2	1	0	0	1	0	0	3	3	2	2	3	3	4	1	2	4	7	5	2	6	3	3	2	2	2	5	6	5	5	10	6	6	2	0	2	5	4	5
0	0	0	1	0	1	0	2	1	2	2	0	2	0	2	0	1	3	2	0	3	4	0	3	2	4	4	4	1	6	4	4	1	4	5	3	2	9	4	4	8	3	6	5	2	0	2	8	3	3
1	0	0	1	0	1	0	3	1	0	4	2	2	1	0	1	2	1	2	3	2	4	1	5	3	2	4	1	5	4	4	6	3	4	1	2	8	7	1	5	5	6	10	7	4	0	4	3	5	2
1	1	1	0	1	2	1	0	1	2	1	1	2	1	2	0	2	2	1	1	2	3	1	2	2	3	1	2	4	1	2	4	1	6	3	2	0	7	3	3	3	4	1	6	2	0	3	7	0	0
2	2	0	0	1	0	1	1	1	0	1	0	1	2	1	0	1	1	1	1	4	1	1	2	1	2	4	3	1	2	5	3	1	3	2	3	3	1	2	5	2	3	2	1	1	0	2	4	3	1
1	1	0	1	0	0	0	1	0	0	0	0	2	1	3	1	0	1	0	0	2	1	1	2	1	0	3	1	1	2	0	1	2	3	2	1	4	1	0	4	2	0	5	3	1	0	0	1	0	1
0	0	1	1	0	1	1	0	3	1	2	0	2	1	1	0	0	2	1	2	2	0	0	6	3	1	4	4	0	3	1	7	2	2	3	2	3	4	1	4	2	0	2	3	3	0	2	4	0	3
0	1	0	0	1	2	0	0	2	3	1	0	1	0	1	2	2	1	3	1	4	5	1	5	3	4	5	5	0	2	2	5	2	4	3	2	2	5	1	5	2	3	3	5	3	0	3	2	4	3
2	1	0	2	0	2	1	0	1	1	2	0	1	0	3	3	1	3	2	1	3	4	4	2	4	6	4	6	2	7	3	6	0	3	3	1	2	4	1	2	2	4	4	3	2	0	1	2	3	3
0	2	2	0	1	2	2	0	3	2	4	1	2	1	3	2	0	2	3	1	2	3	2	6	3	1	8	4	2	6	0	5	2	4	2	1	4	4	0	3	0	0	2	4	1	0	2	4	3	5
0	1	0	1	0	2	2	3	1	4	2	1	3	3	2	0	0	0	2	5	1	2	1	2	5	2	6	0	1	3	2	5	2	2	2	3	2	3	3	5	4	1	4	3	1	0	3	2	3	4
1	1	1	1	0	1	1	2	0	3	2	0	2	1	0	2	1	2	0	0	2	2	1	2	0	0	3	2	2	2	1	1	3	1	0	3	1	2	1	1	1	2	0	2	4	0	1	1	0	3
0	0	0	0	0	0	0	0	0	0	0	0	0	0	0	0	0	0	0	0	0	0	0	0	0	0	0	0	0	0	0	0	0	0	0	0	0	0	0	0	0	0	0	0	0	0	0	0	0	0
0	0	0	0	0	0	2	1	0	1	0	2	1	2	2	1	4	3	1	3	1	2	1	3	2	1	6	2	1	4	1	2	1	3	1	2	1	5	1	4	1	1	3	4	0	0	1	2	2	2
1	1	0	0	0	0	0	0	0	3	5	0	1	1	1	3	0	2	1	2	2	2	2	3	2	2	4	3	1	2	0	0	1	3	2	1	0	3	0	3	2	1	0	2	1	0	0	0	3	0
0	1	0	0	1	0	0	2	1	1	2	0	1	1	0	0	0	0	0	0	1	1	2	2	0	1	1	0	1	0	1	2	1	1	1	0	1	1	0	0	0	0	1	1	0	0	0	1	1	0
1	1	0	0	0	1	1	1	0	1	0	0	4	2	3	0	2	1	1	2	4	6	0	4	7	1	5	4	1	5	1	9	1	2	3	0	0	2	1	1	1	4	2	4	3	0	1	2	2	3
0	0	0	1	0	0	1	0	0	1	1	0	1	1	1	0	1	1	2	0	1	2	2	1	1	3	2	3	0	4	2	3	0	0	1	2	0	2	0	1	0	1	1	1	1	0	1	0	1	1
1	3	1	1	1	0	1	2	1	4	3	3	4	2	1	3	0	3	4	3	3	3	1	3	2	2	7	1	1	0	1	4	0	2	3	1	0	4	1	0	4	3	1	2	1	0	2	2	1	0
0	1	1	0	0	1	2	0	2	1	2	1	2	2	1	1	0	2	2	0	1	1	2	1	3	2	5	2	2	2	0	1	7	1	1	1	3	1	0	1	1	0	2	0	2	0	1	2	1	2
0	0	0	0	0	1	0	0	2	0	1	1	1	0	0	0	0	0	0	0	0	0	0	0	0	1	2	0	1	0	1	0	0	0	0	0	1	0	1	0	0	0	0	0	0	0	0	0	0	1
0	0	1	0	0	1	1	0	0	0	1	0	1	0	0	0	1	0	0	1	0	0	0	0	0	0	0	1	0	0	0	0	0	0	0	0	1	0	0	0	0	0	0	0	0	0	0	1	0	0
0	0	0	0	0	0	1	2	1	1	1	0	0	0	0	0	1	0	0	0	1	0	1	1	1	0	3	0	0	1	0	1	2	1	0	0	0	0	0	0	0	0	1	0	0	0	0	0	0	0
0	0	0	0	0	0	0	0	0	0	0	0	0	0	0	0	0	0	0	0	0	0	0	0	0	0	0	0	0	0	0	0	0	0	0	0	0	0	0	0	0	0	0	0	0	0	0	0	0	0
0	0	0	0	0	0	0	0	0	0	0	0	0	0	0	0	0	0	0	0	0	0	0	1	0	0	0	0	0	0	0	0	0	0	0	0	0	0	0	0	0	0	0	0	0	0	0	0	0	0
1	0	0	0	1	0	1	0	1	2	0	0	1	0	1	1	3	2	3	2	3	3	1	3	2	2	6	2	1	5	5	3	0	0	1	2	1	2	2	0	1	1	2	0	1	0	0	2	0	1
0	2	1	0	0	3	0	0	0	1	1	0	0	0	1	1	1	2	2	0	3	0	0	0	0	0	0	0	1	0	1	2	1	1	1	1	2	0	1	1	1	0	0	0	0	0	0	1	0	0
0	0	1	1	0	0	1	0	0	0	0	1	0	0	0	0	0	0	1	1	1	1	0	0	2	1	1	1	2	0	1	3	0	1	1	0	2	3	0	1	0	0	1	1	0	0	0	1	0	0
0	1	1	0	1	0	1	0	3	1	0	0	0	0	1	1	1	3	1	3	2	3	2	1	4	3	4	4	1	2	3	4	2	2	0	1	1	3	2	2	0	3	1	4	0	0	0	1	1	2
1	1	0	0	0	0	0	1	0	7	0	0	1	2	1	1	3	1	4	1	2	4	2	1	2	3	4	2	1	1	2	7	2	2	0	4	2	2	1	1	1	0	1	0	0	0	1	1	1	1
1	1	0	0	0	2	1	0	1	1	3	0	4	1	1	1	0	2	1	3	2	2	1	0	1	0	2	2	1	1	0	4	1	3	1	0	4	2	1	2	1	0	0	2	0	0	0	1	0	1
1	1	0	1	0	0	0	1	0	1	1	1	1	2	1	0	1	2	2	3	0	4	0	2	2	0	1	2	1	3	0	1	0	0	2	1	0	0	0	1	0	2	0	2	0	0	1	2	4	0
1	0	3	0	1	0	2	5	1	1	3	0	1	1	0	4	2	4	1	4	3	2	4	6	6	2	9	3	4	0	0	3	1	3	3	1	3	3	2	3	0	3	0	5	1	0	1	0	2	2
1	1	1	0	0	1	1	1	3	1	1	1	2	0	0	2	0	1	3	1	4	2	0	0	1	1	4	0	2	6	0	3	2	0	1	1	3	1	0	3	0	0	1	1	1	0	0	0	0	1
2	1	0	0	2	1	3	0	1	2	3	1	3	1	2	0	2	2	2	5	1	4	2	0	3	2	2	3	8	2	0	1	1	2	4	1	3	2	1	2	4	1	1	2	1	0	1	5	4	0
0	1	1	0	1	0	2	0	2	2	2	1	0	0	4	1	3	0	1	3	3	1	1	2	0	1	2	0	0	1	1	2	0	2	2	0	2	1	2	1	1	1	0	1	1	0	1	3	1	1
0	2	0	1	0	0	5	4	4	7	3	1	1	3	1	2	2	1	3	0	4	6	1	3	2	4	3	2	0	4	1	2	1	3	0	1	1	2	0	2	0	1	1	3	1	0	3	2	0	1
1	0	3	0	1	2	2	0	1	1	0	1	0	0	0	2	1	1	1	0	1	3	1	2	2	2	2	1	0	3	2	3	0	1	3	2	1	3	1	4	1	1	1	2	0	0	0	5	4	2
0	1	0	1	0	2	0	1	1	2	2	0	1	1	1	0	1	0	0	1	1	1	1	0	2	0	3	0	0	2	0	1	1	1	0	1	1	2	0	0	1	0	0	1	0	0	0	1	0	0
1	0	1	1	1	0	0	2	1	0	0	0	4	0	1	0	3	0	0	1	1	0	0	3	2	1	1	0	1	1	4	3	2	0	0	2	1	2	1	1	1	0	0	1	1	0	0	3	1	1
1	0	1	0	0	2	0	0	0	1	0	1	1	0	1	0	0	0	0	2	0	2	0	1	0	1	1	3	1	1	1	2	0	0	1	0	0	2	0	0	1	0	0	0	0	0	1	1	0	2
2	2	0	0	1	0	1	1	0	2	3	1	0	0	2	0	2	0	1	1	0	3	0	0	2	2	2	2	0	3	0	0	1	0	1	0	0	1	0	1	0	0	1	0	0	0	1	2	2	3
3	1	1	0	1	2	2	0	2	2	2	1	0	1	0	3	1	0	1	0	2	2	4	1	3	3	4	0	0	3	0	5	0	1	1	0	0	6	0	2	0	1	1	3	0	0	0	2	0	0
0	1	1	0	1	0	2	1	2	1	1	1	4	0	3	1	1	2	2	1	3	3	0	2	3	0	2	2	0	0	0	5	0	0	0	1	2	1	1	1	0	1	0	0	0	0	0	1	0	1
1	1	0	1	0	0	0	0	0	1	0	1	0	0	0	0	0	1	0	2	3	0	0	1	1	1	0	0	0	1	0	5	0	1	0	1	1	3	0	0	0	0	0	0	0	0	1	0	1	0
0	0	0	0	0	0	1	0	3	1	2	0	0	0	2	0	3	1	1	0	1	0	1	0	1	0	3	2	0	1	0	2	1	2	0	1	0	0	2	1	0	0	0	1	1	0	0	2	0	1
1	2	0	2	0	2	0	2	1	0	0	1	4	1	0	1	2	1	0	1	1	3	1	3	2	1	0	1	0	2	0	1	0	0	1	1	1	1	1	1	4	2	0	3	0	0	2	2	0	1
0	1	0	0	0	0	0	0	1	0	1	1	1	2	0	0	0	0	1	1	2	1	0	1	2	1	1	0	0	2	0	1	0	0	0	0	0	0	1	0	0	1	1	0	0	0	0	0	0	0
2	0	0	2	0	0	1	1	1	1	2	0	2	0	0	2	1	0	1	0	1	1	2	1	0	1	2	0	2	1	1	4	0	0	1	1	0	3	0	2	0	2	1	1	0	0	0	3	0	1
0	0	2	0	0	0	3	1	2	2	1	2	3	0	0	1	2	1	1	1	2	3	0	1	0	2	3	2	0	1	1	5	0	1	2	1	1	2	1	0	2	0	1	4	1	0	0	0	0	0
0	2	2	2	0	1	0	0	1	2	0	0	1	1	0	3	1	4	0	2	5	2	1	0	2	2	3	3	3	2	1	0	0	4	2	1	1	2	2	2	0	2	3	0	0	0	1	2	0	0
0	1	0	0	0	0	1	0	0	3	1	1	3	0	0	2	1	0	0	1	1	6	1	3	4	2	1	1	1	1	2	2	1	0	1	1	0	1	3	1	1	1	1	1	0	0	1	0	0	1
1	0	2	0	0	0	1	0	0	0	0	2	0	0	0	1	0	1	0	0	2	1	0	0	1	0	0	0	0	1	0	0	0	1	0	0	0	0	0	0	0	1	0	0	0	0	0	1	0	0
2	3	0	1	0	1	2	3	0	1	2	1	2	2	0	2	0	0	0	2	0	0	1	3	1	1	0	0	1	1	2	1	1	1	1	1	1	0	0	0	0	0	0	1	0	0	1	0	0	0
1	1	2	0	0	2	2	1	0	0	2	2	1	0	0	3	0	0	3	0	2	2	1	0	3	1	3	4	1	0	1	1	0	1	1	0	2	3	1	0	1	0	2	1	0	0	0	1	1	0
0	0	0	0	0	0	0	0	2	1	0	3	0	1	0	1	1	0	0	1	2	0	0	3	1	3	3	0	1	1	0	1	0	0	0	0	0	1	0	1	0	0	0	0	0	0	0	2	1	0
0	1	4	1	0	0	4	0	2	0	2	0	1	4	1	3	2	1	4	2	2	2	1	2	3	1	2	1	3	3	0	3	2	1	0	1	2	2	1	2	1	2	1	0	0	0	0	1	2	3
2	1	2	2	0	2	3	0	0	0	1	1	0	0	1	1	1	0	1	1	1	1	0	2	0	3	5	3	4	3	2	2	0	1	2	2	0	2	1	0	0	1	1	1	1	0	0	0	2	5
1	1	0	0	0	0	1	1	0	2	1	0	1	0	0	1	1	1	1	1	1	0	3	1	0	4	3	0	1	3	0	0	0	1	0	0	0	2	0	0	0	1	2	1	0	0	0	1	1	0
0	1	0	0	0	1	0	0	1	1	1	0	2	1	0	2	2	1	1	0	0	0	0	1	1	0	1	0	2	1	1	0	1	1	1	0	0	1	0	1	0	0	0	2	0	0	0	1	1	0
2	1	1	0	0	1	1	2	1	0	0	0	3	0	0	0	0	2	1	2	1	3	1	0	1	1	3	3	0	3	0	2	1	3	0	0	0	3	0	2	1	1	1	0	1	0	0	1	0	0
0	2	1	0	0	3	2	1	1	1	0	1	0	2	1	0	2	1	1	2	2	0	1	3	3	6	4	0	1	2	0	2	2	1	2	2	3	3	0	0	0	0	2	1	0	0	0	0	0	2
1	2	2	0	3	0	1	0	0	0	0	0	1	4	0	0	0	0	0	1	2	0	1	2	0	0	1	2	0	2	1	3	0	1	1	2	1	1	0	2	0	0	0	2	0	0	1	3	1	2
0	0	0	0	0	0	0	0	0	0	0	0	0	0	0	0	0	0	0	0	0	0	0	0	0	0	1	0	0	0	0	0	0	0	0	0	0	0	0	0	0	0	0	0	0	0	0	0	0	0
0	0	0	0	0	0	1	0	1	0	0	1	1	0	0	0	0	0	0	0	0	0	0	0	0	0	0	0	0	1	0	0	0	0	0	0	0	0	0	1	0	0	0	0	0	0	0	0	0	0
1	1	0	0	0	0	2	1	0	2	1	2	2	0	1	0	2	0	1	0	0	0	0	0	3	1	2	2	0	1	2	3	0	2	1	3	0	1	1	1	0	0	1	4	1	0	1	0	0	0
2	1	2	1	0	1	1	1	2	2	0	2	2	1	5	0	3	0	0	2	1	5	3	2	3	0	2	1	0	1	0	4	1	2	0	0	0	0	0	1	1	0	1	1	1	0	0	0	3	1
0	1	0	0	0	2	2	0	0	1	0	0	0	1	0	0	1	1	0	2	0	1	1	1	3	2	3	0	0	0	0	0	1	0	0	0	0	1	0	0	0	0	0	1	0	0	0	3	1	0
1	0	0	0	0	1	1	0	1	1	1	1	2	1	1	0	0	2	2	1	1	1	1	0	1	2	3	0	0	2	0	1	0	0	0	1	0	3	0	0	1	0	1	0	0	0	0	0	2	1
0	0	0	1	1	0	0	0	1	3	0	0	1	1	0	0	0	0	2	2	2	2	0	1	2	1	0	3	0	1	2	0	1	0	1	0	0	1	0	0	1	0	1	0	0	0	0	0	0	1
0	0	1	0	0	1	1	1	1	2	1	1	0	3	0	0	0	3	1	0	1	0	2	2	0	0	0	3	3	1	0	0	0	2	1	0	1	2	2	1	0	2	1	0	0	0	0	1	0	0
1	1	1	0	1	0	0	0	1	0	1	0	0	1	1	1	2	1	1	2	3	0	0	2	1	0	0	4	4	0	0	0	1	0	0	2	0	0	0	0	0	1	3	2	0	0	0	0	0	0
0	2	1	0	0	0	0	1	1	1	0	0	0	0	0	0	0	1	1	2	0	2	2	2	1	0	0	1	0	0	0	1	1	3	0	0	2	0	0	0	0	1	0	0	0	0	1	1	1	0
0	0	0	0	1	0	0	1	1	2	0	0	0	0	3	0	1	1	3	0	0	3	0	0	2	0	3	1	1	2	1	1	0	1	0	1	0	2	0	1	0	2	1	2	1	0	0	2	0	0
0	2	0	2	1	2	0	1	2	1	0	0	0	1	0	0	0	0	3	0	1	1	4	4	0	2	1	1	1	0	1	3	0	0	0	0	1	3	0	3	0	0	1	1	0	0	0	0	0	1
0	2	1	0	0	1	2	0	2	3	1	0	0	2	0	0	0	2	2	2	0	0	1	2	3	0	4	5	0	2	0	3	3	3	2	0	1	0	1	0	1	2	0	1	0	0	0	2	0	1
0	1	1	1	0	0	4	0	1	1	1	1	4	2	1	0	2	1	4	2	4	3	1	2	2	0	1	1	1	4	4	2	1	1	0	0	0	4	0	0	1	1	0	2	0	0	0	1	1	0
0	0	0	0	0	0	0	0	0	0	1	1	0	0	0	0	0	3	1	1	1	1	1	0	0	0	1	2	0	0	0	4	0	1	0	0	0	0	3	0	0	0	0	2	0	0	0	1	1	2
2	0	0	0	1	2	0	1	0	0	3	0	2	2	2	0	0	0	2	2	1	1	3	0	1	1	0	0	1	2	0	1	0	1	0	0	2	0	0	0	0	0	1	2	0	0	1	0	0	1
1	1	0	0	0	1	1	0	0	0	1	0	0	0	1	2	1	0	0	1	0	3	1	0	0	1	2	0	0	0	0	0	0	0	0	0	1	2	0	0	1	1	0	1	0	0	2	0	1	2
0	0	0	1	0	0	0	1	0	1	2	0	0	1	0	1	0	0	1	2	1	2	0	1	0	1	2	0	0	0	2	0	0	1	1	1	0	1	0	0	0	0	0	1	0	0	2	1	1	0
0	2	0	0	2	0	0	3	2	2	0	0	0	0	1	0	0	1	1	1	2	1	0	2	0	1	3	1	2	2	1	2	0	1	0	0	0	1	0	0	0	0	0	0	1	0	1	0	0	0
0	0	0	2	0	1	5	0	0	1	1	3	1	3	2	1	0	2	2	0	3	0	1	2	1	1	2	1	1	0	0	1	0	2	1	0	1	2	1	2	1	2	1	1	0	0	1	1	0	2
1	1	0	0	1	0	1	1	1	2	0	2	1	0	0	1	0	1	1	1	0	0	1	1	2	1	2	1	0	0	2	2	2	1	1	0	0	0	1	0	0	0	0	0	0	0	2	0	0	0
0	0	2	1	0	2	1	1	3	0	0	2	1	2	0	1	2	0	3	1	1	0	0	0	1	1	2	2	1	4	1	6	1	1	1	0	2	0	2	1	0	1	2	2	1	0	1	4	0	0
0	0	0	0	0	1	0	0	0	0	1	0	0	1	0	0	0	0	1	0	1	0	1	2	0	1	1	0	0	0	0	0	0	0	0	1	1	1	0	0	0	1	1	0	0	0	0	0	0	0
0	0	0	0	0	1	0	0	0	0	0	1	0	0	0	0	0	1	0	0	1	0	0	0	2	0	1	0	0	1	0	1	1	0	1	0	0	0	0	0	0	0	1	1	0	0	0	1	1	0
2	0	0	0	1	2	1	2	1	1	1	0	1	2	1	0	1	0	1	1	2	1	3	1	0	1	0	2	1	0	1	1	4	1	2	1	1	2	0	2	0	0	0	0	0	0	1	0	2	2
0	2	1	1	1	1	0	2	3	1	0	1	0	0	0	1	0	2	0	0	0	2	2	3	0	1	0	1	0	1	0	2	0	1	3	0	1	0	0	1	0	0	0	2	0	0	1	0	1	0
1	0	0	0	0	0	2	1	0	1	1	0	0	1	1	1	1	1	1	2	0	0	0	0	2	0	1	0	1	1	2	1	1	1	0	2	1	1	0	0	0	0	0	0	0	0	0	0	0	0
1	0	0	1	0	2	0	1	2	3	1	0	1	2	0	1	1	2	3	0	2	1	0	1	2	0	2	1	4	2	0	5	2	4	0	0	2	4	2	1	1	0	1	1	2	0	1	3	1	0
0	0	1	0	0	0	2	2	1	0	1	0	0	0	0	0	0	0	0	4	3	1	4	2	0	2	1	0	0	0	2	0	2	1	0	1	0	1	0	1	0	0	2	0	2	0	0	3	0	0
0	1	0	1	0	2	0	0	0	0	0	1	1	1	0	1	1	0	0	1	3	3	0	1	0	0	0	0	2	0	0	2	0	0	0	0	1	1	0	1	0	0	0	0	0	0	1	1	0	0
3	0	0	0	0	0	1	0	1	2	0	1	0	2	0	1	0	1	2	2	3	3	1	1	2	1	1	1	0	0	0	1	0	0	0	1	0	2	0	0	0	1	1	1	1	0	1	0	0	0
0	0	0	0	0	0	0	0	0	0	0	0	0	0	0	0	0	0	0	0	0	0	0	0	0	0	0	0	0	0	0	0	0	0	0	0	0	0	0	0	0	0	0	0	0	0	0	0	0	0
0	0	0	0	0	0	0	0	0	0	0	0	0	0	0	0	0	0	0	0	0	0	0	0	0	0	0	0	0	0	0	0	0	0	0	0	0	0	0	0	0	0	0	0	0	0	0	0	0	0
0	0	0	0	0	0	1	0	0	0	0	0	0	0	1	0	0	0	0	0	0	0	0	0	1	0	0	0	0	0	0	0	0	0	0	0	0	0	0	0	0	0	0	0	0	0	0	0	0	0
0	0	0	0	0	0	0	0	0	0	0	0	0	0	0	0	0	0	0	0	0	0	0	0	0	0	0	0	0	0	0	0	0	0	0	0	0	0	0	0	0	0	0	0	0	0	0	0	0	0
0	0	0	1	0	3	1	1	0	1	0	1	0	0	0	0	0	1	0	2	2	1	1	0	2	1	0	0	0	1	0	0	0	1	0	0	0	1	0	1	0	0	1	1	0	0	0	1	0	0
0	0	1	0	0	2	0	0	1	3	3	0	0	1	2	0	2	4	1	1	1	1	0	2	0	3	3	0	1	1	1	3	1	1	3	0	0	2	0	0	0	0	0	0	1	0	0	2	0	0
0	0	1	0	1	0	0	1	2	0	1	1	0	0	2	3	2	1	2	1	1	4	2	1	3	1	0	3	2	2	2	1	1	0	1	1	0	1	1	1	1	0	0	1	0	0	0	0	1	0
0	2	1	1	0	1	2	0	1	1	2	0	0	0	0	1	0	1	0	1	0	0	2	0	0	1	2	0	0	0	1	2	0	1	0	1	3	0	1	2	0	0	3	3	0	0	0	1	0	1
1	0	3	0	0	1	2	0	0	2	3	1	2	3	1	1	0	2	1	0	2	0	1	0	1	0	1	1	0	0	1	0	0	1	0	2	1	1	0	3	1	2	0	2	0	0	0	0	0	1
1	1	1	2	0	0	3	0	1	1	1	1	0	2	1	3	1	0	1	4	0	2	0	1	4	3	3	3	1	1	3	2	0	0	1	0	1	0	0	2	1	1	1	1	1	0	0	0	2	2
0	0	0	0	0	2	0	0	1	0	3	0	0	1	1	0	0	1	2	1	2	1	1	0	1	1	1	0	1	0	0	0	1	0	0	0	2	1	0	0	0	2	0	3	0	0	0	1	1	0
0	0	1	1	0	0	1	0	0	1	2	0	1	1	0	1	2	0	1	1	1	1	0	3	2	1	0	2	0	0	0	0	1	1	1	0	0	2	0	1	1	1	3	1	0	0	0	0	0	0
0	1	1	1	0	2	0	2	1	2	2	0	4	2	0	2	2	2	2	3	3	0	1	2	0	0	2	1	2	2	2	0	0	0	0	0	2	1	0	3	0	0	2	4	0	0	1	2	3	2
0	0	0	0	0	0	1	2	0	2	0	0	0	1	0	2	0	0	0	1	2	1	1	3	0	1	2	2	2	1	1	1	2	0	1	1	1	3	0	3	0	2	0	0	1	0	1	0	1	2
0	0	0	1	1	4	0	1	1	2	0	0	2	0	2	1	0	1	3	3	1	2	0	3	0	0	5	1	1	2	1	0	0	5	1	1	2	0	0	1	0	2	0	0	0	0	1	2	1	1
1	0	0	2	0	0	3	1	2	0	0	0	0	0	0	0	0	1	3	0	1	1	0	1	0	1	0	0	0	0	1	0	0	0	0	0	0	0	0	0	0	0	0	0	1	0	0	0	0	1
0	0	1	2	0	0	0	1	2	0	0	0	1	0	0	0	0	3	2	1	1	2	3	1	2	1	2	3	2	4	2	0	1	2	0	2	2	2	0	0	0	1	1	4	0	0	0	1	0	0
0	1	2	2	0	0	0	1	1	1	0	2	2	1	1	0	1	1	1	0	2	1	0	1	0	2	4	1	1	3	1	1	3	0	2	0	1	1	0	4	0	2	1	4	0	0	2	1	2	1
2	1	2	1	0	2	1	1	1	1	3	1	2	0	2	0	0	0	0	3	4	4	1	1	1	0	2	5	0	1	1	7	0	2	1	1	1	2	2	0	2	0	0	4	0	0	0	1	1	1
0	1	1	1	0	2	1	0	0	2	1	0	0	0	0	1	2	0	0	1	0	0	3	2	0	0	1	1	1	0	1	1	0	1	0	0	2	1	1	1	1	2	0	2	1	0	0	1	1	0
2	1	0	0	1	3	0	0	2	2	0	0	3	1	1	3	1	0	3	1	3	3	2	3	2	1	2	1	3	1	0	2	0	1	2	2	0	5	1	1	1	1	2	2	2	0	1	4	1	1
0	0	1	1	1	0	1	1	2	1	1	0	3	1	1	3	0	2	1	1	3	2	2	1	1	0	0	0	1	3	1	2	0	2	0	2	2	1	0	1	0	0	2	0	0	0	3	1	1	3
0	0	2	0	1	1	2	1	1	0	1	1	5	1	1	0	0	0	0	1	2	5	0	1	1	1	2	1	0	1	3	5	2	1	0	0	0	0	3	0	1	1	1	1	1	0	0	1	0	0
2	0	1	0	0	0	0	0	2	3	3	0	1	0	1	1	0	0	1	3	2	0	1	1	2	1	2	1	0	0	0	0	0	0	1	3	0	3	0	0	0	0	0	1	0	0	0	1	0	0
2	2	4	0	0	2	2	0	1	1	2	0	0	0	0	0	2	2	1	3	4	2	1	1	1	1	3	2	0	3	1	1	0	0	1	0	0	1	1	1	1	1	0	2	0	0	2	0	0	0
1	3	1	0	0	0	0	2	1	2	0	0	2	0	0	1	1	0	0	1	2	0	0	1	0	0	0	0	0	1	0	1	0	0	1	1	0	4	4	0	0	0	1	1	0	0	0	0	1	0
1	2	1	0	0	0	0	0	1	2	1	0	4	1	1	0	0	1	4	1	1	1	1	1	1	3	2	2	2	2	1	2	1	1	1	3	1	3	2	0	3	1	0	2	1	0	1	2	2	2
1	1	1	0	0	1	1	0	0	2	1	0	1	1	0	1	0	0	0	0	0	1	0	1	1	0	0	0	0	2	2	0	0	0	0	0	1	0	0	0	1	0	0	0	1	0	0	0	1	0
0	2	0	0	0	0	1	0	0	3	0	0	2	1	0	0	1	2	1	1	2	2	1	2	2	0	1	0	0	2	1	0	0	0	1	2	0	3	1	1	0	0	1	1	0	0	1	0	0	2
0	1	1	1	1	3	2	0	1	3	1	0	0	0	0	0	1	1	0	2	1	3	1	1	3	0	1	0	0	0	1	1	0	0	1	0	0	1	0	2	0	0	1	1	1	0	3	0	0	0
0	2	1	0	0	3	0	0	1	1	2	0	2	0	1	0	0	0	3	1	1	2	2	2	0	2	3	0	2	2	2	4	0	0	0	1	2	2	0	1	1	0	2	0	0	0	0	0	2	0
0	0	0	1	0	0	0	1	1	3	1	2	3	0	2	1	1	1	1	0	2	2	2	3	1	0	2	0	2	0	1	0	1	0	1	1	1	0	1	1	0	1	1	0	1	0	2	2	1	1
1	2	1	0	0	2	0	1	2	1	2	1	0	1	1	0	1	1	1	1	1	2	0	1	0	0	1	6	0	1	0	3	1	0	1	0	0	2	0	1	3	0	1	1	0	0	2	1	2	0
1	0	1	0	0	0	1	1	0	0	1	1	0	1	0	0	0	1	0	0	1	1	0	2	0	1	0	0	0	0	0	1	1	0	1	0	0	1	0	0	0	1	0	0	0	0	0	0	0	1
1	1	1	1	1	2	1	1	2	0	1	0	2	0	0	1	1	1	0	0	2	1	1	1	2	0	1	0	0	1	1	4	1	3	1	3	1	0	0	1	0	0	1	1	0	0	1	1	0	0
2	2	1	1	1	0	2	2	0	1	3	1	1	0	0	0	0	1	1	2	1	1	1	1	2	2	2	1	1	2	2	3	0	0	0	0	1	1	2	1	0	0	2	0	0	0	0	3	0	0
0	0	2	0	1	2	2	2	0	0	1	0	3	0	0	1	1	0	3	0	3	2	0	2	0	0	3	1	0	2	2	3	2	1	1	2	1	1	0	1	2	1	0	1	0	0	0	0	0	0
0	0	1	1	0	3	0	0	0	1	0	1	0	0	0	0	0	0	0	0	0	1	0	1	0	1	0	0	0	0	1	0	0	2	0	1	1	1	1	0	0	0	0	0	1	0	0	0	0	0
0	1	2	2	0	3	2	2	3	5	2	3	0	0	3	2	0	0	1	1	2	5	1	4	2	2	5	5	3	2	1	3	0	1	1	1	1	7	0	1	1	1	1	4	0	0	2	1	1	1
0	3	1	1	1	1	0	1	1	0	1	0	0	1	0	1	3	3	0	1	1	1	0	1	0	0	1	2	0	0	0	1	0	0	0	0	0	1	0	0	1	1	1	0	0	0	0	1	0	0
1	1	1	1	0	4	1	0	2	0	0	0	1	0	1	0	1	0	1	1	1	1	1	1	2	0	0	1	0	1	1	1	0	0	0	0	0	2	0	0	0	1	0	0	0	0	1	1	1	1
0	0	0	0	1	0	0	1	1	2	1	2	2	0	1	0	1	0	0	0	1	0	1	2	1	0	2	0	2	1	0	2	3	0	1	0	0	2	1	0	0	2	1	1	1	0	2	0	2	0
1	2	0	1	0	3	3	0	1	1	2	0	0	0	2	3	1	3	1	1	2	1	2	2	0	2	2	0	0	2	0	2	0	1	1	1	1	1	1	1	0	1	1	0	0	0	1	2	0	0
0	0	1	1	0	0	1	0	1	1	1	0	2	1	1	1	2	1	1	0	0	1	1	3	4	2	4	0	0	3	0	1	0	0	0	0	1	1	0	1	0	1	0	0	1	0	0	0	1	1
2	1	1	2	0	2	1	0	2	5	1	0	2	1	0	2	1	3	0	1	3	0	1	1	0	1	1	3	0	1	1	2	2	2	1	0	1	1	1	2	1	1	1	4	0	0	1	2	0	2
4	0	1	0	1	1	2	2	4	1	1	2	5	1	1	3	0	4	1	2	3	2	3	1	1	2	0	2	0	1	2	4	2	2	0	1	0	0	0	1	1	3	1	0	0	0	2	2	2	0
3	0	1	0	1	1	2	3	0	5	2	2	1	0	2	1	1	1	2	3	4	0	2	1	1	3	5	2	1	2	1	2	1	0	1	2	1	3	0	2	3	0	1	0	0	0	1	1	0	1
0	1	2	0	0	1	2	2	0	2	2	1	0	0	0	0	3	0	1	0	1	1	2	0	2	1	5	0	0	0	2	1	0	1	2	0	0	1	0	2	0	1	1	3	0	0	1	1	0	0
0	2	0	0	0	4	1	0	0	3	0	1	1	1	2	0	0	0	2	1	0	1	1	0	1	3	4	0	0	1	0	1	0	1	0	1	0	0	0	1	1	1	0	1	0	0	0	1	3	1
0	2	0	2	2	0	1	0	0	3	1	0	3	0	1	0	1	0	2	1	0	1	1	0	0	0	0	0	0	0	1	0	0	1	0	1	1	1	0	1	0	0	0	1	0	0	0	0	2	0
1	1	1	2	2	1	2	2	0	0	1	0	1	0	1	1	0	2	2	1	2	3	0	2	2	1	3	1	3	0	0	1	1	1	0	0	2	2	1	2	0	2	0	1	0	0	2	2	0	0
1	2	1	1	0	0	0	4	0	1	1	1	2	2	0	1	1	1	3	3	0	0	1	3	3	0	3	0	0	2	2	0	1	0	2	1	3	4	0	0	0	2	0	2	1	0	1	2	0	2
0	0	1	1	3	4	0	2	0	1	0	0	0	3	0	0	0	0	0	0	3	2	0	1	0	2	1	0	1	2	0	0	0	1	0	0	2	1	1	1	0	0	1	1	0	0	0	1	0	1
0	1	2	0	1	3	2	2	1	3	2	0	0	1	1	0	1	2	1	1	0	1	0	3	2	1	0	0	2	1	0	1	0	1	1	0	1	3	0	0	1	1	1	0	0	0	1	1	0	1
0	0	2	1	2	1	1	3	1	1	1	2	1	1	3	0	1	0	0	1	1	1	0	1	0	0	3	0	0	1	0	1	0	0	0	1	0	2	1	1	0	0	0	1	1	0	1	2	2	0
1	0	0	1	0	1	1	0	0	0	2	1	0	1	0	1	2	1	1	0	1	1	0	1	2	1	2	1	1	0	1	0	0	0	0	1	2	0	1	0	0	0	0	0	0	0	0	0	0	1
0	2	2	1	1	0	2	1	1	2	1	0	0	0	0	0	1	1	1	1	1	3	0	0	0	1	0	0	2	1	1	2	1	1	0	1	1	2	0	1	0	0	0	0	0	0	1	0	0	0
2	1	2	1	0	0	0	0	1	1	1	0	2	0	0	1	0	2	0	2	1	1	1	0	0	1	2	0	0	3	0	2	0	0	1	1	0	1	0	0	0	1	0	0	0	0	0	0	1	0
1	2	1	2	1	2	3	3	4	1	1	0	3	3	4	0	1	3	3	2	1	2	1	6	3	1	3	1	0	3	0	2	2	0	1	1	1	2	0	0	1	2	0	2	0	0	0	2	1	0
3	1	1	3	2	1	1	0	0	2	1	0	4	2	0	0	2	0	0	0	2	1	1	2	1	2	2	3	0	1	2	2	1	1	0	0	4	1	1	1	0	0	2	4	0	0	1	2	1	1
2	0	0	1	0	3	1	1	0	1	3	3	2	2	0	2	0	3	0	1	2	0	1	3	3	0	0	0	0	2	1	3	0	0	1	1	0	0	1	0	2	0	0	0	1	0	1	2	0	0
0	2	2	1	2	1	1	1	0	3	3	0	3	2	0	0	1	0	3	0	2	0	1	1	1	0	2	1	0	1	0	2	1	0	0	0	0	0	0	1	1	0	0	0	0	0	0	0	1	0
0	2	1	0	1	2	0	1	1	2	0	0	3	1	0	1	1	0	0	5	0	2	1	3	3	2	1	0	0	3	1	0	0	2	1	1	0	0	2	2	1	0	2	0	1	0	0	1	2	3
1	4	1	0	5	4	2	0	2	3	1	0	3	1	0	3	1	2	1	0	1	3	3	3	1	0	0	4	1	2	1	8	1	0	0	1	2	3	1	0	0	0	0	2	1	0	0	3	1	0
4	2	1	1	0	3	1	0	1	3	2	0	2	2	3	1	0	0	0	0	1	3	1	1	0	0	2	0	2	1	2	1	3	3	1	0	2	1	0	0	2	0	0	2	0	0	1	0	2	0
1	3	2	1	0	0	1	3	1	4	4	0	2	2	0	0	1	2	0	4	5	3	0	2	2	2	3	3	1	2	0	3	1	2	1	0	0	1	1	1	0	1	0	1	0	0	0	0	2	1
3	2	0	1	1	1	1	2	3	2	1	1	1	1	1	0	2	2	1	2	0	2	1	3	0	0	1	5	0	3	1	4	2	0	1	1	1	2	2	1	2	1	0	1	2	0	2	2	0	1
1	1	1	1	3	0	1	1	0	2	1	0	2	1	1	1	0	1	2	0	3	0	1	4	2	1	2	3	1	0	0	2	0	0	1	1	1	1	0	0	0	1	0	0	0	0	0	0	0	0
3	3	4	1	1	2	0	2	0	2	0	3	5	1	0	0	0	1	1	2	2	2	2	1	2	3	2	2	1	1	0	1	1	0	0	0	1	0	1	2	0	0	1	2	0	0	2	2	0	1
1	2	2	6	3	2	2	2	2	3	1	1	3	4	2	2	2	3	1	4	1	5	1	6	2	3	4	2	0	7	2	1	0	1	1	3	2	4	0	2	0	2	1	3	1	0	1	1	1	1
2	3	3	1	0	2	2	1	1	2	3	0	3	1	0	0	0	1	1	1	0	2	1	4	1	4	3	0	1	1	3	1	0	1	1	0	3	3	0	0	1	1	2	0	0	0	2	0	1	2
5	3	4	0	5	5	4	2	2	6	2	1	3	0	1	1	0	0	2	1	2	3	1	2	1	0	2	1	1	2	1	1	0	2	2	1	0	2	0	1	0	2	0	4	1	0	1	1	1	0
2	2	3	1	1	2	1	2	3	2	3	5	1	1	2	1	3	0	1	3	1	1	0	0	1	1	3	2	2	2	3	4	1	2	0	0	2	0	0	0	0	1	0	2	0	0	1	1	1	2
7	6	1	1	3	3	2	5	2	2	2	0	4	1	3	0	2	2	3	2	5	2	5	4	1	1	3	2	3	1	1	4	1	1	1	0	0	4	0	2	2	1	2	5	0	0	2	3	1	4
3	1	5	3	0	3	1	2	0	3	2	0	1	0	0	1	0	0	3	2	1	0	0	2	1	1	2	4	2	2	0	3	2	0	1	1	0	2	1	0	1	0	0	2	0	0	0	1	2	0
6	5	3	3	3	6	7	2	2	5	1	0	3	3	2	5	1	2	0	0	2	1	0	1	1	2	3	4	1	2	1	4	1	0	0	0	1	3	0	0	1	0	2	2	0	0	1	2	2	0
3	3	3	5	4	2	3	2	1	3	2	2	1	1	0	1	1	2	0	2	0	0	2	1	0	1	0	0	0	0	2	0	0	0	0	1	0	2	0	0	0	0	0	0	1	0	0	0	1	0
8	4	7	2	1	3	2	1	6	5	2	1	1	3	0	3	0	1	4	2	1	3	1	5	1	1	2	5	1	4	1	1	1	1	2	1	0	1	1	0	1	2	1	1	1	0	1	4	0	3
0	0	1	1	0	1	2	2	0	1	0	1	1	0	0	0	0	1	0	0	0	0	0	0	1	0	0	0	0	0	0	1	0	0	0	0	0	0	0	0	0	0	0	0	0	0	0	1	0	0
6	3	1	1	1	1	3	0	1	1	2	1	0	0	1	1	0	1	0	1	1	0	0	0	2	1	1	1	2	0	1	0	0	2	1	0	0	0	0	0	0	0	0	0	0	0	0	0	1	1
0	0	0	0	0	0	0	0	0	0	0	0	0	0	0	0	0	0	0	0	0	0	0	0	0	0	0	0	0	0	0	0	0	0	0	0	0	0	0	0	0	0	0	0	0	0	0	0	0	0
0	0	0	0	0	0	0	0	0	0	0	0	0	0	0	0	0	0	0	0	0	0	0	0	0	0	0	0	0	0	0	0	0	0	0	0	0	0	0	0	0	0	0	0	0	0	0	0	0	0
2	0	1	0	0	0	1	0	0	0	0	0	0	0	0	0	0	0	0	0	1	0	0	0	0	0	0	0	0	0	0	0	0	0	0	0	0	0	0	0	0	0	0	0	0	0	0	0	1	0
9	8	6	0	3	4	3	0	1	3	0	1	1	1	3	1	0	1	0	1	2	3	1	1	1	2	2	1	0	2	2	1	0	1	1	1	3	1	0	0	0	2	2	0	2	0	1	1	3	0
5	9	11	6	5	3	7	4	3	3	2	2	3	4	0	4	2	0	1	1	4	4	1	2	2	2	2	3	1	4	3	2	3	0	2	1	1	0	0	4	3	0	1	2	2	0	1	0	1	3
7	19	15	5	10	15	3	2	7	5	3	3	6	2	3	2	1	0	6	4	3	1	3	3	2	3	3	2	3	1	2	7	2	2	0	2	2	5	1	1	1	3	1	3	1	0	5	3	3	1
8	8	9	7	0	3	8	2	4	7	1	6	1	4	3	2	1	1	0	1	3	2	3	2	4	1	1	6	1	4	1	7	1	1	3	2	0	2	0	2	1	3	3	3	0	0	0	5	3	2
4	1	4	2	3	9	4	4	8	3	5	3	1	1	1	1	1	3	3	4	2	0	6	4	4	4	2	4	3	3	2	2	1	6	3	1	2	3	0	1	2	2	2	5	1	0	2	2	2	2
5	5	7	5	3	8	6	3	6	4	3	0	5	3	2	4	2	4	2	2	5	5	2	3	3	1	6	2	3	6	4	3	3	2	0	0	3	2	2	4	3	4	3	4	0	0	3	2	4	1
3	3	5	5	1	2	1	0	3	4	1	3	3	3	2	5	1	2	1	2	6	3	2	2	5	1	3	2	2	2	0	3	1	1	2	1	3	1	1	2	2	0	3	3	1	0	0	3	3	2
6	8	10	6	3	11	6	3	5	7	5	1	5	6	4	6	5	3	2	5	5	3	4	5	5	3	6	4	3	2	6	6	3	2	3	4	2	6	3	4	4	7	1	5	3	0	6	4	6	6
4	3	2	2	3	6	5	9	4	6	5	2	4	3	3	2	2	5	6	4	3	9	4	3	1	5	6	3	2	5	6	4	0	7	1	0	3	5	3	1	3	1	5	8	0	0	1	2	5	2
0	9	4	5	0	5	4	7	3	2	3	1	1	1	2	4	5	4	7	4	6	4	6	4	4	2	5	5	4	1	9	3	3	8	3	0	0	2	0	4	3	5	5	3	1	0	1	5	5	0
2	2	2	1	0	3	5	1	0	6	1	4	2	2	2	0	0	2	3	2	3	5	1	6	2	2	3	0	2	3	2	3	1	5	2	2	2	4	0	2	2	1	2	5	3	0	3	2	2	0
3	2	3	4	2	4	1	1	0	7	1	1	3	1	1	2	2	3	0	1	4	6	2	1	6	1	3	4	6	4	1	3	3	2	2	1	2	6	0	3	1	3	1	4	0	0	1	4	2	3
4	1	0	5	1	5	3	0	2	4	2	6	4	5	1	3	0	4	3	0	6	1	3	5	4	2	6	3	3	7	3	3	4	5	3	3	3	2	1	3	3	1	2	3	4	0	2	5	5	3
5	5	2	2	6	6	4	3	3	4	9	4	2	3	4	3	5	3	3	4	5	2	3	4	5	1	8	7	3	4	6	8	2	2	1	5	2	4	5	5	2	5	4	6	1	0	3	4	4	6
2	2	0	2	3	1	1	1	3	6	2	0	0	2	2	1	0	2	2	1	5	4	1	4	2	2	3	2	1	1	1	3	0	1	2	0	2	2	3	3	1	1	1	1	1	0	2	2	3	5
1	2	1	2	0	0	2	3	1	1	2	0	2	0	0	1	0	1	2	2	2	4	1	2	1	1	2	2	0	1	0	1	1	0	2	1	0	2	0	2	0	2	1	4	0	0	1	4	3	1
2	2	0	0	1	1	0	1	1	3	2	0	2	0	3	0	0	2	5	3	3	5	2	1	1	2	5	5	2	4	2	5	2	0	2	4	3	6	2	1	2	1	3	5	4	0	0	5	3	2
1	1	0	0	1	2	3	0	4	4	3	2	4	1	0	5	0	3	3	5	2	3	4	5	2	3	4	6	2	4	3	6	3	6	1	0	5	3	0	2	2	4	3	3	1	0	3	6	4	2
0	1	1	2	1	0	2	1	2	3	4	0	2	1	1	2	2	0	3	5	4	5	3	4	2	3	11	3	5	4	4	5	2	5	3	1	3	5	2	1	2	3	4	3	2	0	3	2	4	1
3	1	3	1	4	6	3	6	2	2	6	1	3	2	2	3	3	4	7	4	5	1	6	7	7	9	10	8	6	4	6	18	2	3	3	2	5	7	6	5	3	6	6	8	1	0	4	9	5	10
2	0	3	2	0	3	2	0	0	4	4	1	3	3	2	3	2	2	1	4	4	3	1	4	4	0	6	6	2	4	7	4	2	1	1	1	5	5	0	2	4	4	3	6	3	0	6	3	4	4
0	1	1	1	2	1	2	0	2	3	5	1	2	0	2	5	3	2	4	4	4	5	4	3	1	3	8	1	2	7	5	7	2	3	4	3	7	8	0	2	7	5	3	6	2	0	3	5	4	2
3	0	2	0	0	0	1	1	3	2	4	2	1	1	2	0	3	3	4	4	3	6	3	2	3	3	10	0	5	4	2	9	0	3	1	4	2	3	1	4	2	3	2	5	1	0	1	2	4	2
1	3	2	0	0	0	1	0	1	1	1	0	0	1	0	2	0	0	3	3	0	2	1	3	4	3	5	5	1	3	3	2	2	4	4	3	7	3	3	1	1	3	3	2	1	0	1	1	4	2
0	0	3	0	2	0	2	0	0	2	3	0	1	0	1	0	2	0	3	6	2	2	2	3	2	1	5	5	5	3	4	7	5	3	3	1	0	6	1	2	1	5	4	3	2	0	4	3	0	5
0	0	0	0	0	0	0	0	0	0	0	0	0	0	0	0	0	0	0	0	0	0	0	0	0	0	0	0	0	0	0	0	0	0	0	0	0	0	0	0	0	0	0	0	0	0	0	0	0	0
0	1	1	3	1	1	1	3	1	1	0	0	1	1	0	4	1	0	3	1	2	2	1	1	0	1	1	2	1	3	2	0	0	1	0	1	0	1	1	2	3	0	1	4	1	0	0	1	2	2
0	2	3	1	0	1	3	2	4	2	5	2	5	0	1	0	0	2	2	1	3	5	1	7	5	0	6	3	3	4	7	6	4	1	0	4	2	7	3	3	6	4	3	9	4	0	2	7	7	3
1	0	0	1	0	3	2	2	2	3	4	4	1	1	1	3	1	2	3	2	5	4	2	4	5	3	3	2	1	3	4	3	3	4	3	3	0	5	2	5	10	9	7	4	6	0	6	6	0	3
2	3	0	1	0	3	1	1	1	0	0	2	0	0	1	0	0	2	5	3	3	6	3	11	1	0	5	5	3	3	3	8	5	6	2	3	8	6	1	6	7	7	5	10	1	0	2	6	4	1
0	1	1	0	1	0	1	1	1	1	1	0	0	1	0	3	1	4	3	4	5	6	2	3	4	1	6	2	2	4	5	6	3	0	3	6	6	5	2	3	7	5	20	15	4	0	5	5	5	2
1	0	2	1	0	1	1	0	1	2	0	0	2	0	0	2	0	0	2	3	1	3	0	1	4	0	3	3	3	4	4	1	1	4	2	0	2	3	0	6	4	2	7	10	3	0	2	3	2	0
1	0	1	2	0	0	2	1	2	1	1	3	2	1	5	0	0	1	3	2	2	2	1	5	0	2	4	2	0	3	1	3	1	4	4	1	3	5	3	7	5	4	3	5	3	0	1	4	5	2
1	0	3	1	1	0	0	0	2	5	1	3	4	1	1	0	1	1	2	6	2	1	2	1	3	2	6	2	4	2	0	4	5	6	2	1	4	2	2	5	4	6	7	10	2	0	3	4	3	6
0	1	0	0	0	2	1	1	1	5	5	2	4	2	1	1	0	4	4	2	1	4	3	4	6	3	7	6	0	7	3	7	1	4	3	3	5	4	5	3	1	4	6	6	6	0	4	4	6	3
1	0	2	1	0	0	3	0	1	2	1	3	5	2	2	2	0	8	1	3	1	3	6	5	3	2	3	4	2	3	6	7	2	4	3	2	10	4	3	6	8	5	3	7	0	0	4	4	2	1
1	2	1	0	0	0	3	3	0	4	4	3	1	6	4	1	1	3	6	1	8	3	4	6	7	6	7	2	6	4	2	5	2	5	1	3	2	1	1	4	7	4	3	7	1	0	1	6	4	4
1	0	3	1	1	0	1	1	2	6	5	0	2	2	1	2	2	4	3	0	3	1	2	4	5	4	3	6	2	3	5	5	5	4	3	2	4	4	2	1	6	6	2	7	2	0	2	3	3	3
1	2	0	0	0	0	2	1	1	3	1	1	3	1	3	1	1	2	0	5	2	2	1	3	6	2	5	1	5	7	1	4	0	2	3	5	1	6	3	3	2	2	2	4	1	0	2	1	1	2
0	0	1	1	0	1	1	2	0	1	2	1	1	1	2	1	2	1	3	1	2	4	2	1	2	5	9	2	3	5	1	4	4	4	8	1	2	6	1	2	2	3	4	4	3	0	3	0	5	2
0	0	2	0	0	3	0	1	1	1	4	2	3	3	3	3	0	2	0	2	3	5	1	1	0	3	6	3	6	3	1	7	4	1	1	2	4	2	2	4	5	3	2	1	2	0	1	0	3	4
0	1	1	0	0	4	3	3	0	1	1	2	2	0	0	1	0	2	1	3	2	3	7	4	2	1	5	0	2	4	4	1	1	2	1	0	0	4	1	2	3	0	3	4	0	0	2	2	2	2
1	2	1	1	0	0	3	1	1	0	2	1	0	1	1	1	0	1	2	0	3	1	1	1	2	2	3	4	0	2	2	6	1	1	2	3	3	4	0	0	2	2	1	1	1	0	0	0	2	1
1	1	1	0	0	4	1	0	1	1	3	0	0	1	0	0	2	1	4	4	1	1	2	3	5	1	2	4	2	3	0	2	2	4	3	1	1	4	0	1	0	2	3	5	1	0	0	2	0	5
1	2	2	0	0	1	2	2	3	2	0	3	3	1	0	5	0	4	3	5	6	5	4	5	3	0	6	4	2	3	0	1	2	0	0	2	2	1	0	1	1	3	1	0	2	0	1	1	0	2
1	2	0	1	1	1	1	1	2	5	2	2	2	3	1	2	0	1	4	2	3	2	2	1	1	2	3	5	3	4	2	3	1	4	1	2	4	1	2	3	1	3	0	2	2	0	0	2	0	3
3	0	1	2	0	4	3	3	0	2	3	3	2	2	3	2	4	0	2	2	5	4	5	1	1	5	4	3	2	6	4	7	2	2	4	4	1	7	0	2	3	6	1	10	0	0	2	5	4	1
0	1	1	1	0	1	0	0	0	0	2	0	0	0	2	1	0	1	0	0	0	1	0	1	0	0	3	1	1	2	0	3	0	2	0	0	0	0	0	2	2	1	3	1	0	0	0	0	1	1
1	1	1	2	0	1	1	3	4	3	1	1	2	0	3	2	0	1	3	1	6	3	1	3	5	2	7	3	2	3	2	5	4	4	2	2	3	4	0	0	0	2	0	5	1	0	1	5	3	1
2	1	2	0	0	1	0	1	1	3	4	0	2	2	0	5	1	2	2	1	1	0	0	2	3	1	4	2	2	5	6	7	2	2	1	1	4	4	0	2	0	4	2	1	2	0	1	0	2	0
1	1	0	1	1	1	0	2	2	1	2	1	5	3	0	0	0	3	4	2	3	3	0	2	1	2	2	1	3	4	2	2	0	3	2	1	0	5	0	5	0	2	2	1	2	0	2	4	1	2
2	2	0	1	1	1	1	1	1	2	2	0	4	2	0	2	0	4	2	3	1	1	2	2	2	2	2	1	2	0	2	5	2	4	0	2	0	2	1	1	2	1	3	1	0	0	0	1	1	0
1	1	0	1	0	3	3	0	1	3	0	0	3	2	0	0	1	2	2	0	1	2	4	2	2	4	4	0	0	2	4	7	1	2	2	2	1	5	0	1	1	3	1	1	1	0	3	6	1	0
0	3	1	1	0	2	1	0	1	6	5	3	1	2	1	3	0	3	2	4	6	3	3	3	6	4	3	1	3	1	4	5	2	3	3	4	2	4	1	1	3	1	1	2	3	0	1	2	4	2
1	1	0	0	1	1	2	0	2	3	2	1	1	0	3	2	0	1	0	1	2	5	0	2	3	1	3	3	0	1	0	3	1	0	2	2	2	3	0	1	2	2	1	1	0	0	0	2	3	1
2	1	3	1	2	1	1	1	0	1	4	2	2	1	1	1	0	1	6	4	3	3	4	3	2	0	5	4	0	5	0	4	0	2	0	0	2	3	0	0	3	0	1	1	0	0	2	3	0	1
0	0	0	0	0	0	1	2	0	2	0	2	0	0	0	1	2	2	1	1	3	0	0	4	0	0	2	1	1	4	1	1	1	1	0	1	0	1	0	1	0	0	0	0	0	0	1	1	0	0
1	1	0	0	2	1	1	0	0	2	3	1	1	0	3	0	0	3	1	4	3	0	0	3	2	2	2	2	2	2	1	4	1	2	0	1	2	5	0	1	3	1	2	2	1	0	0	3	2	1
1	1	0	1	0	2	4	1	1	1	2	1	0	0	2	2	1	2	3	2	1	3	3	2	0	1	5	2	0	0	2	1	2	5	0	0	2	2	0	3	0	0	1	1	1	0	1	2	2	4
0	1	2	1	0	1	0	1	1	2	3	0	1	0	2	0	2	0	2	0	1	2	1	1	0	0	2	2	2	4	0	2	0	0	1	2	0	3	1	0	1	1	0	0	0	0	0	3	1	1
0	2	1	2	1	3	2	1	1	1	1	0	1	1	2	2	0	1	2	2	2	5	0	3	2	3	4	1	2	0	3	7	1	1	2	0	3	3	0	2	1	0	2	2	0	0	4	1	1	1
1	1	1	0	2	1	0	2	1	0	1	0	1	2	1	0	0	1	0	1	2	3	1	2	0	0	2	2	0	2	1	1	0	0	0	1	0	1	0	2	2	1	1	0	1	0	0	1	1	1
0	0	3	1	3	0	0	2	0	2	1	3	0	1	2	2	1	0	1	1	4	3	2	2	2	1	2	0	1	0	1	2	1	4	2	1	3	3	2	2	0	3	1	5	0	0	0	1	2	0
0	1	0	0	1	1	1	1	1	0	2	0	1	1	1	2	2	2	1	0	3	2	0	2	0	1	4	1	0	1	0	4	1	0	0	0	0	0	0	2	0	0	0	1	1	0	0	1	0	0
1	2	1	1	0	1	1	2	1	0	2	0	0	3	0	1	0	2	1	3	1	1	0	1	1	1	2	0	2	2	1	1	1	1	0	1	0	1	0	1	1	0	2	1	2	0	3	1	1	2
2	1	5	1	1	4	0	1	1	2	2	1	2	0	3	1	3	1	1	2	3	2	2	2	0	3	6	4	5	3	1	0	2	0	1	0	1	4	1	0	0	2	3	1	1	0	2	0	2	1
2	1	1	2	1	1	1	1	2	5	2	1	4	1	0	2	0	2	0	1	2	1	2	2	3	3	9	3	3	6	0	2	0	0	1	1	0	2	1	3	2	0	1	1	0	0	0	1	0	0
0	1	0	1	0	0	0	1	1	0	1	0	1	0	0	1	0	1	0	0	1	1	0	0	1	1	1	0	4	1	0	1	0	2	1	1	0	0	1	0	0	0	1	2	0	0	0	0	3	0
0	0	0	0	1	0	0	2	0	1	2	0	0	0	2	0	0	2	1	3	0	5	0	1	3	1	3	1	3	1	1	0	0	2	0	0	1	5	0	0	3	0	2	0	0	0	1	2	2	1
1	1	1	1	1	2	0	0	3	4	2	1	0	0	1	1	1	2	1	1	3	5	1	2	3	0	3	4	0	1	1	3	1	1	1	0	1	1	0	0	2	2	2	1	0	0	0	0	0	1
0	1	0	0	1	2	2	2	1	3	4	0	3	2	1	3	1	1	1	4	2	1	2	3	2	0	1	0	3	1	0	1	2	1	1	0	1	3	0	0	1	2	4	0	0	0	2	2	2	0
0	2	0	1	1	2	0	0	1	3	1	0	1	1	3	0	1	2	1	1	1	3	2	1	1	1	1	1	1	0	1	3	1	1	0	1	1	0	1	1	0	1	2	1	0	0	0	1	0	2
0	1	1	0	0	2	2	1	1	2	2	0	1	0	1	0	0	1	0	1	2	2	0	0	3	0	0	0	0	1	1	1	0	2	1	2	0	3	0	0	3	0	2	3	1	0	3	0	2	3
1	0	0	2	0	0	1	2	0	1	1	1	2	0	1	0	1	0	2	4	1	1	1	2	3	2	5	1	1	0	0	4	1	2	1	0	1	3	0	0	0	3	3	0	0	0	0	0	5	2
5	1	2	0	0	5	1	2	2	2	1	1	1	0	2	2	0	0	0	2	2	2	2	3	4	3	2	0	0	3	1	6	2	1	1	0	2	0	1	0	2	4	0	2	0	0	1	2	0	1
0	1	3	0	1	0	1	0	3	1	3	1	0	0	0	1	0	2	1	0	2	3	1	2	1	0	3	1	0	3	3	1	1	2	1	2	1	1	0	1	3	1	1	1	3	0	1	4	2	1
1	0	0	0	1	0	1	1	1	2	1	0	0	0	0	0	0	1	0	0	1	0	0	0	2	1	1	0	1	0	2	0	1	0	0	0	0	0	0	1	1	0	2	2	2	0	1	1	0	1
0	0	2	0	0	1	0	0	1	2	1	0	2	0	0	0	1	1	1	1	3	4	0	2	1	2	3	0	0	1	0	3	0	1	3	2	4	1	0	1	1	1	0	1	1	0	1	2	0	0
0	0	1	1	1	2	1	2	0	2	0	1	3	0	1	2	1	3	2	1	3	2	1	1	2	0	3	5	0	1	2	4	2	2	0	1	3	0	1	2	2	0	1	2	2	0	0	1	2	3
1	1	0	1	0	2	4	0	0	6	1	2	1	2	2	1	1	0	2	1	2	2	0	2	0	0	4	3	0	4	0	4	0	1	0	0	0	2	0	1	1	0	4	1	0	0	0	0	0	0
2	2	0	2	0	1	5	3	2	1	0	2	2	2	1	1	1	0	0	0	2	2	2	3	2	1	7	3	1	0	5	4	0	3	0	0	1	4	1	1	0	3	1	3	0	0	1	2	0	0
0	1	1	1	1	2	2	0	3	2	4	2	3	0	0	2	0	2	0	5	4	1	1	1	4	3	2	3	1	0	2	1	2	2	0	1	0	3	1	1	3	1	0	0	0	0	1	0	0	0
2	3	0	0	1	0	1	1	0	4	1	3	1	0	0	0	1	0	1	3	2	1	1	5	1	1	3	1	0	2	0	0	0	0	0	0	0	1	0	1	1	2	1	0	1	0	1	2	0	1
2	0	2	1	0	2	3	1	3	0	1	2	0	0	2	0	0	3	2	1	4	1	0	1	2	1	2	1	1	1	2	3	0	2	0	4	2	1	0	1	0	3	2	2	0	0	0	1	1	0
0	1	0	0	0	4	0	0	2	1	3	2	0	0	0	0	0	1	2	1	2	2	0	1	0	1	5	1	1	4	0	2	2	0	0	1	1	1	0	3	0	1	0	0	0	0	0	1	1	0
1	0	1	1	0	2	1	1	2	0	1	0	2	0	0	3	0	0	0	2	2	2	2	1	0	1	6	0	0	2	0	0	3	1	1	1	2	1	0	1	0	0	2	3	0	0	1	3	0	0
1	1	1	1	1	1	0	3	1	3	2	0	2	3	1	2	1	2	1	5	6	1	1	1	3	1	4	1	1	2	1	3	0	0	1	2	0	3	0	1	0	0	2	3	1	0	0	1	0	0
0	1	1	0	0	3	1	0	0	3	0	0	1	0	0	2	2	1	0	2	1	2	1	2	1	1	4	1	2	2	0	0	2	4	0	1	1	0	0	1	2	0	0	1	1	0	0	1	3	0
0	0	0	0	0	0	1	0	0	0	0	0	2	3	1	0	1	0	0	0	1	1	0	3	1	2	1	2	2	0	1	1	0	1	0	0	1	2	0	1	0	0	0	0	1	0	2	0	0	0
0	0	1	1	0	0	1	1	1	2	1	2	2	2	0	1	2	0	1	0	0	1	0	5	1	1	2	1	1	2	1	0	0	1	2	0	1	1	0	0	1	0	1	1	1	0	0	1	0	1
0	0	1	0	0	1	1	0	0	0	1	0	2	1	2	1	1	0	2	1	1	2	0	1	3	0	6	0	1	3	0	1	2	1	1	2	2	3	0	0	1	0	0	0	2	0	1	0	3	0
1	1	1	0	1	1	2	2	0	3	1	0	0	1	0	2	2	2	1	0	1	4	0	2	2	0	2	2	1	1	0	1	0	0	0	0	0	1	1	2	0	0	1	1	0	0	2	0	1	1
0	3	3	1	1	2	0	1	2	0	1	1	2	2	1	1	0	0	3	4	4	4	3	0	1	1	2	2	0	4	2	6	0	0	2	0	1	1	2	2	0	2	3	1	0	0	1	0	0	4
2	1	0	0	0	4	1	1	0	0	1	2	1	1	1	1	3	0	2	1	4	2	2	0	2	0	4	3	2	2	0	0	0	0	0	1	1	0	0	0	0	1	0	2	1	0	0	0	1	2
0	1	2	1	0	0	0	1	1	0	1	0	5	2	1	3	0	0	1	2	2	4	2	1	1	1	3	1	0	2	2	1	0	0	0	0	0	0	1	0	0	0	0	1	1	0	0	0	1	1
1	0	2	2	1	1	1	3	3	4	1	1	1	0	1	4	0	1	2	1	3	3	1	2	2	2	5	5	1	2	2	2	1	0	0	2	3	2	0	1	0	2	1	2	1	0	1	0	0	5
1	0	1	0	0	1	0	1	0	1	0	0	1	1	2	0	1	0	1	0	2	0	0	1	1	2	3	0	1	0	3	0	0	0	1	0	0	0	0	1	1	0	1	2	0	0	0	0	1	2
0	0	0	0	1	0	2	0	0	2	0	0	0	1	0	1	1	1	3	1	4	2	1	1	3	0	0	1	0	2	2	2	1	1	1	1	0	0	0	0	1	1	1	1	1	0	0	2	1	1
0	1	2	0	0	4	3	1	0	0	2	0	3	0	0	3	2	1	1	1	1	3	4	2	0	2	1	2	1	2	1	0	1	1	1	0	1	3	0	2	1	1	0	0	0	0	1	0	0	1
3	0	0	0	0	1	0	0	0	2	0	0	2	0	0	1	1	0	0	3	1	1	1	3	4	1	2	2	0	3	1	1	3	1	2	1	1	2	0	1	1	0	1	1	1	0	2	0	0	5
0	2	0	0	0	1	0	2	1	1	2	0	0	0	2	0	1	1	1	0	0	0	3	2	0	1	4	1	2	3	0	1	1	1	2	0	1	2	2	1	1	0	0	0	1	0	0	1	0	1
2	1	1	1	0	0	1	0	2	1	0	1	0	0	0	1	0	1	2	1	2	0	2	0	2	0	0	2	0	4	1	0	1	3	0	0	2	1	1	0	2	0	0	0	0	0	0	1	2	0
2	0	1	2	0	0	2	2	1	0	2	0	1	1	1	0	0	2	2	0	1	2	0	0	2	1	5	1	1	0	3	1	0	1	0	1	0	1	0	1	0	1	1	1	0	0	0	1	3	0
0	0	1	1	0	0	2	1	0	2	2	1	2	1	1	2	1	2	3	2	3	4	1	1	3	2	0	2	3	5	0	3	0	2	2	1	1	3	0	0	2	0	2	1	0	0	0	0	3	1
1	2	1	2	0	2	2	1	0	0	1	1	1	0	0	0	0	2	0	3	3	2	2	2	1	1	1	5	0	0	0	0	1	1	0	1	0	4	1	1	0	1	2	1	1	0	0	0	0	1
1	0	0	2	0	2	0	0	0	0	0	0	2	0	0	1	0	2	0	0	1	0	1	0	0	0	0	2	1	0	0	2	1	1	0	0	0	1	0	0	2	0	0	1	0	0	0	1	0	1
0	2	1	1	1	1	1	2	3	1	2	2	2	2	5	0	2	1	1	1	4	4	3	4	0	4	3	3	2	5	2	0	2	2	2	1	4	3	3	2	1	3	0	1	0	0	2	3	1	0
0	0	1	0	0	1	0	0	1	0	0	1	1	1	1	0	1	1	0	0	0	0	1	1	0	1	4	1	0	0	1	3	3	0	1	1	1	0	0	0	0	0	0	1	0	0	0	0	0	1
0	1	1	0	1	0	1	1	1	2	0	1	1	0	1	2	0	1	1	0	0	2	0	1	1	4	3	0	0	0	0	3	1	1	0	0	0	1	1	2	2	0	0	1	1	0	0	2	1	0
0	0	0	0	0	0	0	2	1	1	1	0	0	1	1	0	0	0	0	1	1	1	1	1	0	0	2	1	1	1	0	1	0	1	0	0	0	0	0	0	1	0	0	0	0	0	2	1	0	1
1	1	0	1	0	0	0	1	0	0	0	1	0	0	1	0	0	0	1	0	1	1	0	1	1	0	0	2	0	0	1	0	0	0	0	0	0	2	0	0	1	0	0	1	0	0	0	0	1	0
2	0	2	0	0	3	1	1	2	2	2	1	3	1	0	1	1	1	2	1	5	2	0	0	1	1	0	0	1	2	0	1	2	0	1	2	0	2	1	2	0	1	0	0	0	0	1	0	0	0
0	1	0	0	0	2	1	0	0	1	3	0	0	1	1	0	1	0	1	0	0	0	0	1	0	0	0	0	0	0	0	1	1	1	0	1	2	2	0	1	0	0	0	0	0	0	1	1	1	1
0	3	0	4	0	1	0	2	2	2	1	1	3	0	0	1	1	1	4	2	1	5	2	0	2	3	5	3	1	3	1	3	0	1	1	1	0	2	2	1	0	0	0	0	0	0	0	3	1	1
3	2	3	0	0	3	2	1	4	2	2	4	3	4	1	3	3	2	0	2	2	3	2	2	0	1	4	5	1	5	0	2	2	0	2	0	0	0	0	0	3	0	2	1	0	0	0	2	1	3
3	1	1	0	1	1	0	1	2	3	0	1	3	0	2	2	0	1	2	2	1	0	2	3	1	0	1	1	2	0	1	2	2	1	1	1	1	0	0	2	0	0	2	0	0	0	0	0	1	2
3	2	0	2	1	1	2	2	4	1	2	0	3	2	4	1	1	5	4	1	3	2	1	3	2	1	1	3	1	5	2	4	0	2	2	0	0	3	0	0	2	0	0	0	0	0	1	0	0	2
2	1	0	2	1	1	1	0	2	1	3	0	0	0	0	1	0	2	1	1	0	0	3	2	1	2	2	1	1	3	0	2	0	0	0	0	2	1	0	2	0	2	1	2	0	0	0	2	0	0
0	2	1	1	0	4	0	1	4	3	3	1	0	1	0	1	1	2	1	4	1	3	1	1	2	1	1	1	3	1	1	1	0	1	3	0	0	1	0	0	1	0	0	0	0	0	0	2	1	2
0	1	1	1	0	3	1	1	0	3	1	3	4	2	1	3	1	0	1	6	3	0	1	0	2	1	6	1	1	3	1	2	0	1	0	1	2	0	0	1	3	1	1	2	2	0	0	2	2	1
1	1	4	1	0	2	1	0	2	0	1	0	1	3	2	1	1	1	3	2	1	3	2	2	4	3	3	4	1	2	0	3	3	0	0	0	0	1	0	0	2	0	2	1	0	0	0	0	1	1
0	0	4	1	0	1	1	3	0	0	3	0	0	0	0	1	2	2	0	2	2	1	2	2	2	0	2	0	0	1	1	0	1	2	1	1	1	2	0	1	0	2	0	3	0	0	1	1	1	1
0	2	0	0	1	1	2	0	1	0	1	1	3	1	1	2	1	0	1	2	3	2	2	1	0	1	3	1	4	2	0	3	2	1	1	0	1	1	0	1	0	1	1	1	1	0	2	0	1	2
0	0	1	1	1	0	1	1	2	3	2	1	1	2	1	2	1	0	2	2	3	0	1	0	0	0	5	3	1	1	0	1	2	1	1	0	2	0	0	0	1	1	0	3	0	0	1	1	4	2
1	0	3	2	0	2	2	1	1	1	2	1	3	0	2	3	0	0	3	1	3	2	0	1	2	1	1	2	0	1	1	2	0	1	0	1	1	1	0	1	0	1	0	4	1	0	0	1	2	1
3	0	4	1	1	1	2	2	3	3	5	0	2	2	2	0	0	0	1	3	2	1	4	1	1	2	4	2	0	6	3	4	1	4	3	0	1	2	0	1	1	1	0	3	1	0	1	0	2	0
1	2	5	2	2	3	2	1	1	1	6	1	0	1	1	2	0	1	0	2	2	1	0	2	1	1	3	1	0	1	1	3	2	1	1	0	0	0	0	1	0	0	0	0	0	0	0	1	0	0
2	1	0	1	1	3	2	1	2	2	0	1	1	0	0	1	0	0	1	0	0	1	2	0	0	3	2	3	0	0	0	3	0	4	0	0	0	1	1	1	0	2	0	2	0	0	0	0	0	1
0	3	3	1	1	2	3	0	1	2	0	2	0	3	1	2	4	1	3	3	2	0	0	2	2	2	4	1	2	3	1	2	0	1	1	2	3	1	1	2	0	0	1	0	0	0	1	3	3	0
0	1	1	0	0	2	2	2	0	1	0	0	1	2	0	0	0	2	0	0	1	1	0	1	1	0	1	1	1	2	0	0	0	0	0	0	0	3	1	0	0	0	0	0	2	0	0	1	1	0
0	1	0	1	1	1	1	2	0	2	2	0	1	1	2	1	1	3	1	2	3	1	0	1	2	1	3	2	2	2	3	1	1	1	2	0	0	0	0	0	0	1	1	1	0	0	0	2	0	1
0	1	3	4	0	2	2	2	2	5	6	1	2	3	1	2	0	1	0	0	2	3	1	1	1	1	4	2	3	4	2	5	0	0	0	0	0	0	0	0	0	3	5	3	0	0	2	0	0	1
1	4	1	0	1	3	0	1	1	3	0	1	2	0	3	3	1	1	2	3	2	1	2	2	3	0	1	2	1	2	2	3	1	1	2	0	0	2	1	0	0	0	2	3	1	0	1	5	0	2
3	0	2	1	0	1	0	2	2	2	0	0	1	1	0	2	0	0	4	0	2	2	0	3	2	0	3	1	2	1	0	2	1	0	3	3	1	0	0	0	0	0	1	1	0	0	1	1	1	1
2	2	3	0	2	0	1	0	0	1	1	1	0	2	0	1	3	1	2	4	0	0	3	1	0	1	4	1	3	1	1	3	0	1	0	1	1	0	0	0	1	1	2	0	1	0	0	0	0	0
2	5	1	1	2	1	4	2	3	2	2	1	2	1	1	0	2	1	0	2	0	3	2	3	2	2	3	0	1	9	2	3	0	0	0	4	4	1	1	0	2	2	0	0	1	0	0	2	3	3
1	3	4	0	2	1	2	1	2	3	1	0	1	1	0	2	0	0	3	4	1	1	2	1	2	1	5	1	1	2	1	4	0	1	2	0	1	0	0	1	0	2	1	3	0	0	0	1	0	1
2	1	2	2	2	3	1	0	1	5	3	0	1	2	1	2	1	0	1	3	2	3	1	1	2	2	4	1	1	1	1	0	0	2	1	1	2	1	0	2	0	0	1	3	1	0	0	3	3	0
2	2	3	1	3	3	2	1	1	3	2	3	3	1	0	2	1	3	0	3	3	2	4	1	2	1	4	1	1	1	2	1	1	3	1	1	1	3	2	2	2	2	0	0	0	0	2	0	1	2
1	1	1	2	0	0	2	1	0	3	0	2	1	0	1	0	1	1	0	0	1	3	1	0	0	2	2	2	0	1	0	1	1	1	1	1	0	2	0	0	1	1	0	0	0	0	2	2	0	1
2	2	5	1	2	2	1	2	3	1	2	0	1	4	0	3	0	1	2	2	3	1	4	9	5	1	1	0	2	1	1	4	1	1	3	2	2	4	0	1	0	1	0	2	0	0	2	1	1	1
2	5	1	1	1	4	3	2	1	0	2	1	4	0	0	0	2	2	2	1	3	1	1	3	4	1	2	1	4	3	4	0	0	1	4	1	1	1	0	0	1	1	0	2	2	0	3	1	2	0
0	1	1	1	0	1	1	1	4	2	1	2	2	2	0	0	2	0	0	3	2	1	0	1	3	3	3	1	1	2	2	2	1	1	0	0	3	1	0	0	1	0	0	0	1	0	0	2	1	1
0	3	1	0	0	2	6	1	1	0	4	0	4	3	2	1	0	3	1	2	2	3	2	3	1	0	1	3	1	3	1	1	1	2	1	0	1	2	0	1	0	0	2	2	0	0	2	2	0	0
1	2	2	1	2	2	2	2	0	5	1	3	3	1	0	1	1	3	2	4	5	0	2	2	0	4	0	0	1	2	2	1	1	1	0	2	0	1	1	0	0	0	0	0	1	0	0	0	2	0
0	0	1	1	0	0	0	0	1	2	0	0	0	2	0	0	1	0	2	0	2	1	0	0	1	2	0	1	0	1	1	1	0	1	1	0	1	0	0	0	0	0	0	2	1	0	1	0	1	0
1	2	1	4	2	3	1	1	0	5	1	2	2	0	0	0	1	4	1	1	1	3	3	4	3	0	2	3	3	2	0	2	2	1	1	1	1	1	0	3	0	0	2	3	0	0	4	1	1	0
3	1	1	1	2	2	2	2	5	1	0	2	3	2	3	3	0	1	1	0	1	2	2	1	6	0	1	2	1	2	2	1	1	2	1	0	0	3	1	3	1	0	1	0	0	0	0	0	1	1
1	6	3	1	3	5	3	1	4	1	3	3	2	0	2	3	1	1	1	2	1	2	2	2	2	3	2	4	0	2	1	6	1	3	2	0	1	3	0	2	1	1	1	0	3	0	1	4	0	1
3	0	2	2	1	0	2	0	1	1	0	0	1	1	1	0	1	1	3	0	3	1	1	1	1	2	4	1	1	1	0	1	0	0	1	0	0	0	0	0	1	1	0	0	0	0	0	1	0	0
2	5	4	5	2	8	4	1	2	3	0	2	3	0	5	1	0	2	4	5	2	2	2	7	1	1	4	2	3	0	2	2	2	1	0	0	0	0	0	2	2	2	1	0	1	0	1	1	0	1
1	2	6	3	2	3	2	3	3	4	2	1	3	0	1	1	1	3	1	4	1	1	3	3	2	3	6	2	1	4	4	4	1	1	3	1	1	2	0	0	1	1	0	2	0	0	1	2	1	1
1	4	3	4	4	5	4	3	7	4	3	3	1	0	4	1	1	1	1	3	2	4	2	5	2	0	3	0	0	2	0	1	0	0	2	1	2	4	1	0	2	2	0	4	0	0	1	0	0	2
5	10	4	5	6	10	2	5	1	4	2	0	3	2	2	1	1	2	1	4	0	2	2	3	2	2	3	1	1	2	2	4	3	0	4	2	2	0	1	0	2	3	1	1	2	0	1	2	1	1
3	4	3	3	2	3	4	4	2	2	3	3	0	1	1	1	0	2	3	6	1	3	0	1	2	2	2	2	0	2	0	2	0	1	0	1	1	5	0	0	1	1	1	1	1	0	0	0	1	1
0	0	2	0	0	0	0	0	0	0	2	0	0	0	0	0	0	0	0	0	0	1	0	0	0	0	1	0	0	0	0	0	0	0	0	0	0	1	0	0	1	0	0	1	0	0	0	0	0	0
0	0	0	0	0	0	0	0	0	0	1	0	0	0	0	0	0	0	0	0	0	0	0	0	0	0	0	0	0	0	0	0	0	0	0	0	0	0	0	0	0	0	0	0	0	0	0	0	0	0
0	0	0	0	0	0	0	0	0	0	0	0	0	1	0	0	0	0	0	0	0	0	0	0	0	0	0	0	0	0	0	0	0	0	0	0	0	0	1	0	0	0	0	0	0	0	0	0	0	0
0	0	0	0	0	0	0	0	0	0	0	0	0	0	0	0	0	0	0	0	0	0	0	0	0	0	0	0	0	0	0	0	0	0	0	0	0	0	0	0	0	0	0	0	0	0	0	0	0	0
10	8	4	2	1	1	2	2	0	3	1	0	0	0	0	0	1	2	0	1	0	1	0	1	1	0	3	2	2	0	1	0	1	0	2	0	0	1	0	0	0	0	2	1	0	0	1	1	0	0
0	0	0	0	0	0	0	0	0	0	0	0	0	0	0	0	0	0	0	0	0	0	0	0	0	0	0	0	0	0	0	0	0	0	0	0	0	0	0	0	0	0	0	0	0	0	0	0	0	0
0	0	0	0	0	0	0	0	0	0	0	0	0	0	0	0	0	0	0	0	0	0	0	0	0	0	0	1	0	0	0	0	0	0	0	0	0	1	0	0	0	0	0	0	0	0	0	0	0	0
0	0	0	0	0	0	0	0	0	0	0	0	0	0	0	0	0	0	0	0	0	0	0	0	0	0	0	0	0	0	0	0	0	0	0	0	0	0	0	0	0	0	0	0	0	0	0	0	0	0
0	0	0	0	0	0	0	0	0	0	0	0	0	0	0	0	0	0	0	0	0	0	0	0	0	0	0	0	0	0	0	0	0	0	0	0	0	0	0	0	0	0	0	0	0	0	0	0	0	0
0	0	0	0	0	0	0	0	0	0	0	0	0	0	0	0	0	0	0	0	0	0	0	0	0	0	0	0	0	0	0	0	0	0	0	0	0	0	0	0	0	0	0	0	0	0	0	0	0	0
0	0	0	0	0	0	0	0	0	0	0	0	0	0	0	0	0	0	0	0	0	0	0	0	0	0	0	0	0	0	0	0	0	0	0	0	0	0	0	0	0	0	0	0	0	0	0	0	0	0
0	0	0	0	0	0	0	0	0	0	0	0	0	0	0	0	0	0	0	0	0	0	0	0	0	0	0	0	0	0	0	0	0	0	0	0	0	0	0	0	0	0	0	0	0	0	0	0	0	0
1	1	1	0	0	3	3	2	0	0	0	1	1	0	1	0	0	0	0	1	1	1	1	0	0	0	0	0	0	0	0	0	0	0	0	0	0	0	0	0	0	0	0	0	0	0	0	0	1	0
3	4	3	0	0	4	1	2	2	2	4	0	0	4	0	0	2	0	1	0	1	0	1	0	1	0	2	1	0	1	2	0	0	0	0	0	1	3	1	0	1	0	0	2	0	0	0	2	0	0
9	4	11	6	4	3	2	1	3	2	5	2	4	3	3	2	3	0	2	1	4	2	1	1	2	4	1	3	1	2	2	3	1	3	3	0	0	5	0	2	0	0	1	0	2	0	1	2	0	1
3	10	4	3	3	9	3	1	4	4	3	2	2	2	4	5	3	3	1	1	3	1	3	4	4	0	4	2	2	2	2	4	1	1	0	2	0	2	0	2	0	1	0	0	1	0	3	3	2	4
1	4	2	1	0	1	0	1	0	3	0	1	2	3	0	0	0	0	1	1	2	1	1	1	2	0	0	0	1	0	0	0	0	1	1	0	2	1	0	1	1	0	0	0	1	0	0	1	1	2
2	5	6	12	2	4	2	1	4	0	3	2	4	1	3	1	1	4	2	2	4	2	3	4	2	2	3	0	1	2	2	3	3	1	0	2	2	3	1	1	1	1	4	2	1	0	2	3	1	1
4	5	4	6	1	4	3	2	2	4	1	2	2	1	1	1	0	1	4	1	3	3	1	3	2	3	2	3	2	1	4	2	1	0	1	1	0	1	0	2	2	0	1	0	0	0	2	0	1	0
4	2	4	0	0	1	2	0	1	4	1	0	2	2	1	0	1	1	1	3	2	1	0	1	1	1	2	0	0	2	1	5	0	0	0	2	1	3	1	0	1	0	1	2	0	0	1	1	1	0
3	2	2	3	3	3	1	4	3	0	1	0	1	0	1	2	0	0	0	1	3	0	1	3	1	2	4	3	0	0	5	0	0	1	2	0	1	3	0	0	2	0	1	4	0	0	0	2	0	2
3	1	2	0	1	3	0	2	2	4	1	1	2	2	2	3	2	2	2	2	1	3	2	2	3	2	3	3	0	1	1	5	0	1	2	1	0	2	0	1	0	0	0	1	0	0	2	0	1	3
4	1	4	2	2	1	2	1	0	4	6	3	1	2	1	0	2	1	0	3	3	3	2	1	4	1	6	1	0	1	1	4	1	3	2	0	1	2	0	1	1	1	2	3	0	0	0	4	0	0
4	2	4	1	1	3	3	0	1	2	2	0	2	3	1	5	1	1	0	3	3	3	3	2	0	2	6	0	0	2	1	1	1	2	1	1	3	2	1	0	1	2	2	1	2	0	1	2	3	0
0	3	1	2	1	1	0	0	1	3	1	2	4	1	1	0	1	1	4	0	1	1	2	0	0	0	0	1	0	2	0	2	0	1	0	0	0	1	0	1	0	0	0	1	0	0	0	1	0	0
1	4	5	1	1	7	2	2	3	5	4	3	3	3	0	2	3	1	0	4	2	2	3	1	0	2	4	2	0	1	1	1	0	1	0	1	0	4	3	1	0	2	3	0	2	0	4	3	0	3
2	4	1	1	2	2	1	2	1	0	0	2	0	2	0	1	1	2	0	3	3	2	0	3	3	2	5	1	0	0	0	0	2	0	0	2	1	4	2	0	0	0	0	3	1	0	1	0	0	0
2	1	0	0	2	3	1	2	0	2	1	1	3	0	0	2	3	1	0	2	2	1	0	2	1	1	2	2	1	1	1	3	2	3	1	0	1	2	0	0	0	2	0	1	0	0	1	1	1	0
2	5	2	1	1	3	2	3	0	4	4	4	3	2	1	2	2	2	0	0	3	2	1	6	4	5	8	5	2	3	0	6	3	2	5	1	3	0	1	3	2	0	2	1	3	0	3	3	3	4
2	8	2	4	2	1	4	4	2	3	6	1	4	1	2	1	1	1	4	1	3	7	1	4	2	2	2	7	2	5	4	6	1	1	3	1	0	1	0	1	2	1	1	3	0	0	3	1	2	0
1	4	2	1	1	2	1	4	2	4	4	1	5	2	1	1	0	0	1	3	2	2	0	4	3	2	6	2	2	1	1	2	0	2	1	2	2	1	1	1	1	4	0	4	0	0	3	2	0	2
3	0	1	0	1	2	2	0	3	5	3	0	3	1	0	1	3	4	1	1	2	1	1	2	1	3	2	4	0	2	0	2	0	1	1	2	2	2	0	2	0	1	1	0	3	0	2	2	2	4
2	2	2	2	1	3	4	1	1	3	2	4	6	3	0	2	2	2	3	3	2	3	3	7	3	0	3	4	2	5	1	3	0	2	1	2	2	3	1	2	2	3	2	1	2	0	2	1	3	3
0	1	1	1	0	3	0	2	2	2	1	2	1	0	0	2	1	1	3	1	1	1	1	2	1	0	5	1	0	1	1	1	1	0	1	1	2	2	2	0	0	1	0	1	0	0	0	0	0	0
1	1	1	0	1	4	3	1	0	4	4	2	2	7	0	4	0	1	2	2	2	1	1	2	4	1	5	2	0	1	2	2	0	4	1	1	1	4	2	0	0	0	0	4	1	0	2	4	0	0
0	1	1	1	0	2	0	1	0	1	3	1	2	1	2	0	0	3	0	3	0	1	0	1	1	1	1	3	2	0	1	1	1	0	2	0	1	0	0	1	0	1	0	1	1	0	0	1	1	0
3	3	2	0	2	2	3	1	3	1	2	0	0	1	0	0	2	3	1	1	2	4	0	4	2	0	4	2	2	2	2	6	0	3	0	3	0	4	0	1	2	2	1	3	1	0	0	0	1	2
1	5	1	1	1	2	1	1	5	4	1	3	3	0	2	3	1	1	2	1	3	1	0	1	5	3	2	4	0	4	1	0	1	0	2	0	4	0	0	1	1	2	0	1	2	0	1	1	2	0
1	0	1	1	2	2	4	1	1	6	4	1	1	4	3	2	0	1	1	0	6	2	1	3	5	1	7	5	0	4	2	4	4	2	2	2	1	0	0	1	0	2	0	3	0	0	1	2	2	1
2	1	3	1	0	0	0	1	4	4	3	2	3	0	0	2	1	2	0	0	1	1	1	5	2	4	2	2	1	0	0	0	0	2	1	0	2	1	0	2	1	2	1	1	1	0	0	4	1	1
1	0	2	4	1	0	4	1	0	1	1	0	2	1	1	2	0	1	0	2	0	2	1	2	3	1	0	0	1	1	1	4	1	0	2	1	1	0	2	0	2	1	2	3	1	0	0	0	0	2
0	0	2	0	0	1	1	3	3	3	1	0	1	0	0	1	0	0	2	0	1	2	0	2	1	1	2	0	1	0	0	0	0	1	1	1	0	2	0	0	0	1	0	1	0	0	0	1	0	0
0	0	1	1	1	1	1	2	0	3	2	1	3	1	2	2	1	1	0	4	4	2	1	1	0	4	7	2	1	2	0	3	0	2	1	1	0	4	1	0	0	0	0	0	0	0	2	1	0	1
3	2	0	1	0	2	3	2	3	1	2	1	1	3	2	2	0	2	1	1	1	2	0	4	3	0	2	1	1	1	0	2	0	3	0	0	0	3	0	0	0	1	2	0	0	0	0	3	1	1
1	2	4	1	2	4	1	1	0	4	3	0	3	1	0	2	1	1	3	1	1	2	2	3	2	2	1	1	0	2	1	2	0	2	2	6	1	1	0	0	0	0	3	1	1	0	0	2	4	1
1	1	1	1	2	1	1	2	1	3	2	3	4	1	1	0	0	2	3	1	4	2	1	3	4	2	6	1	1	2	4	2	1	3	2	2	2	5	0	1	2	0	0	3	0	0	3	0	2	2
0	1	2	1	0	0	1	3	1	0	1	0	2	0	2	1	2	1	0	1	0	3	2	1	0	2	5	0	1	2	1	1	0	1	0	0	1	1	0	0	0	0	0	0	1	0	0	2	0	1
1	2	3	0	1	2	2	2	1	3	3	0	5	4	6	3	1	3	1	5	1	3	2	1	3	0	8	7	2	1	1	4	1	4	0	0	2	1	0	4	2	0	1	1	1	0	3	3	1	3
0	0	0	0	0	2	1	2	1	1	3	0	3	1	2	2	0	0	4	1	0	3	0	3	3	3	0	2	0	2	0	2	1	0	0	0	0	1	0	0	0	3	1	3	0	0	1	1	1	1
0	2	3	3	0	2	0	0	0	1	3	2	6	0	1	1	0	1	1	3	3	1	1	1	0	0	4	1	0	1	1	0	2	1	2	2	1	1	0	1	2	1	0	3	1	0	0	2	2	1
0	0	2	1	0	1	1	1	0	5	2	0	0	2	0	1	2	1	1	1	2	0	1	0	1	0	1	4	0	0	2	1	2	0	1	0	1	1	1	0	2	1	1	0	0	0	0	2	2	2
2	0	1	2	1	0	3	0	2	2	0	3	5	1	2	0	1	2	0	4	2	2	1	3	3	1	4	1	1	0	4	3	0	1	1	0	3	3	1	1	1	2	0	1	0	0	1	3	1	0
0	1	0	0	0	1	0	1	0	3	1	1	1	2	0	0	0	0	3	0	1	0	0	1	1	0	2	2	0	1	0	1	1	1	0	0	1	1	0	1	0	0	1	1	0	0	1	0	1	0
0	2	1	2	0	4	2	2	0	2	5	2	0	0	0	4	3	3	3	5	0	5	0	2	4	3	5	3	1	1	2	4	1	3	0	1	0	2	1	1	4	0	0	3	0	0	2	3	1	1
3	1	2	1	0	2	2	2	0	1	1	2	6	2	0	1	2	1	2	0	4	5	3	4	2	3	5	2	2	5	2	6	0	4	2	0	0	4	0	0	2	3	3	2	0	0	2	3	2	1
2	2	3	1	2	1	0	1	3	3	1	2	2	1	0	1	1	2	3	4	3	4	1	2	3	2	3	1	2	2	2	0	2	0	0	1	4	2	2	1	2	1	2	0	0	0	0	0	0	2
1	0	0	0	2	0	1	0	1	2	2	2	1	0	0	2	0	3	1	1	2	2	0	1	1	1	2	1	1	2	1	1	2	0	3	1	0	1	0	1	1	1	0	1	0	0	0	1	0	3
0	1	0	2	1	1	1	1	1	3	1	1	0	0	1	2	1	2	3	2	2	1	0	4	0	3	2	2	0	2	0	1	0	1	1	0	2	3	0	0	3	0	0	1	1	0	2	1	1	3
1	0	1	2	1	0	1	2	2	3	2	0	2	0	0	1	0	2	1	3	0	2	2	3	1	2	1	1	0	1	0	1	0	1	0	1	1	3	1	3	0	0	2	3	0	0	1	1	0	3
0	0	1	0	1	0	1	0	0	0	1	1	1	0	0	0	0	0	1	1	1	1	0	2	1	0	3	1	2	4	0	1	2	0	0	2	3	0	0	0	0	2	0	1	0	0	0	1	0	0
0	1	3	1	1	0	2	1	0	2	1	1	3	1	0	2	2	1	1	3	5	1	3	3	1	2	0	2	1	0	2	3	0	0	1	2	0	4	0	1	0	1	0	2	1	0	1	0	1	1
3	1	0	1	0	1	2	3	3	2	3	2	3	1	0	2	2	3	0	0	0	2	1	2	3	1	4	5	3	2	0	4	3	1	1	1	5	1	0	1	1	3	0	2	1	0	1	1	2	0
1	0	2	2	1	4	1	2	2	1	2	0	4	1	1	1	0	5	1	2	2	5	1	2	3	0	4	4	3	2	0	5	0	1	2	0	0	3	1	1	0	1	1	0	1	0	3	0	1	0
2	1	0	0	1	1	0	1	0	0	4	1	2	3	1	0	1	0	3	3	4	1	0	3	0	0	2	1	1	1	1	1	1	3	1	0	2	2	1	0	0	1	0	1	0	0	0	1	0	1
1	2	1	1	2	4	1	2	1	0	0	2	4	0	2	1	1	0	0	1	4	3	0	1	2	1	2	0	1	1	0	2	1	2	1	0	1	3	0	2	1	1	1	1	3	0	0	0	0	0
1	0	2	1	0	4	2	2	1	4	1	1	3	3	5	0	2	4	2	0	5	4	5	3	2	1	1	1	0	1	4	3	3	3	1	2	4	2	0	3	1	3	1	1	0	0	1	2	1	3
1	0	1	0	2	1	1	2	0	1	2	0	1	2	2	0	1	1	0	1	1	1	6	3	2	2	5	3	1	3	0	4	1	1	1	0	2	4	0	2	2	1	1	2	0	0	1	1	4	1
1	0	0	2	1	0	1	0	1	1	2	2	0	2	0	1	0	1	1	3	2	0	1	1	2	0	1	0	1	0	1	1	0	0	0	2	1	0	1	0	2	0	0	0	0	0	0	0	0	1
0	1	0	1	0	1	1	2	2	1	4	0	3	4	3	0	1	1	1	2	4	2	3	4	3	3	2	2	2	2	2	3	0	2	0	2	1	1	0	0	1	1	1	0	1	0	1	3	3	2
2	1	0	0	1	1	4	0	2	2	0	2	1	3	1	0	1	0	2	1	1	1	0	0	2	1	4	2	0	2	0	1	0	0	0	1	0	2	2	0	2	1	1	0	1	0	1	0	0	0
0	0	0	0	0	1	4	0	0	4	2	2	1	3	2	2	5	0	0	1	2	0	2	1	1	5	6	2	1	3	2	5	0	1	2	2	1	2	1	0	0	3	1	0	1	0	1	1	3	0
2	0	0	1	1	3	2	2	0	1	1	0	0	0	0	0	2	0	1	2	1	1	3	1	0	3	2	1	2	2	1	0	1	0	0	0	1	3	2	1	0	1	1	1	0	0	0	0	3	1
0	0	0	0	0	0	0	0	0	0	0	0	0	0	0	0	0	0	0	0	0	0	0	0	0	0	2	0	0	0	0	0	0	0	0	1	0	0	0	0	0	0	0	0	0	0	0	0	0	0
1	0	0	0	0	3	2	0	2	1	2	0	2	1	1	2	1	2	1	1	3	1	0	1	0	0	1	1	2	4	0	3	0	3	0	2	2	1	1	1	1	0	1	2	0	0	1	0	0	0
1	3	0	1	1	0	0	1	0	1	0	1	1	0	2	2	0	1	0	1	5	1	0	5	2	2	3	3	2	4	1	9	0	1	1	2	1	0	0	1	1	1	3	4	3	0	0	3	1	2
0	0	2	0	0	1	0	0	2	5	2	0	3	2	2	1	0	3	1	2	3	7	1	2	4	0	4	2	1	5	1	3	1	0	2	0	5	3	2	2	1	1	2	1	0	0	3	1	2	3
0	0	1	1	0	2	2	0	1	0	1	0	0	1	1	1	0	1	0	1	1	3	1	2	1	0	0	1	0	3	0	1	1	2	1	0	0	3	0	1	2	0	0	0	0	0	0	2	1	1
1	3	1	1	1	1	0	1	1	1	1	2	5	4	0	2	0	1	3	5	1	3	0	5	5	2	5	1	3	4	3	1	3	4	1	1	2	1	2	1	5	2	0	4	2	0	2	2	2	0
1	2	0	0	0	3	1	1	2	3	3	0	2	0	4	1	3	2	1	2	4	4	1	4	1	1	2	3	4	3	2	2	2	2	3	0	4	1	0	0	1	1	0	2	3	0	1	3	1	0
1	1	1	1	0	2	4	1	1	2	3	1	1	2	3	3	1	3	1	2	4	2	2	4	3	2	3	0	0	0	2	4	0	1	1	1	1	2	1	2	2	1	2	3	1	0	0	1	2	4
1	2	0	0	2	0	2	2	1	4	2	2	0	0	3	0	0	2	1	2	4	1	2	2	1	3	5	1	0	5	1	4	2	1	1	2	4	1	1	3	0	1	1	4	0	0	1	0	1	1
0	2	0	0	1	0	2	2	1	0	1	0	1	2	1	1	3	0	1	1	1	1	1	1	0	2	1	2	1	1	2	2	0	0	0	0	0	3	1	1	0	0	1	0	0	0	0	0	2	1
0	2	0	0	0	1	4	3	0	5	0	3	4	1	2	2	2	3	1	1	2	7	2	2	3	2	5	1	0	4	0	3	1	1	3	1	0	6	0	2	0	2	3	5	0	0	2	1	2	5
0	1	3	1	0	1	1	1	3	1	1	0	1	0	4	1	0	1	1	2	4	0	3	4	1	1	4	4	3	2	2	4	1	0	2	2	3	1	0	0	3	1	1	2	1	0	1	2	1	1
0	0	0	1	0	3	2	0	0	1	1	3	2	0	1	1	1	0	1	1	2	1	1	4	2	0	1	3	2	3	1	1	0	0	0	1	0	5	2	1	1	1	0	0	0	0	1	1	3	0
1	2	2	0	2	2	2	1	1	0	2	1	2	4	2	1	1	1	2	3	5	1	0	2	2	1	0	0	0	1	1	2	2	0	0	0	2	0	0	2	2	2	1	1	0	0	1	1	0	0
0	1	0	1	0	2	2	2	3	2	2	1	3	1	0	4	1	2	4	2	3	2	1	1	4	0	2	1	0	1	4	1	1	0	0	0	0	3	0	1	1	1	0	0	0	0	0	2	1	2
0	2	0	1	2	5	4	3	5	3	3	0	4	2	3	1	2	4	3	3	3	4	9	3	3	1	4	4	1	3	0	2	1	0	4	2	3	3	2	4	2	2	1	3	0	0	1	3	2	1
0	2	2	0	1	2	2	4	3	2	5	2	1	0	5	4	3	4	0	1	4	3	3	4	4	4	9	4	3	3	2	6	0	2	1	2	4	3	0	2	0	1	2	0	1	0	0	1	1	3
0	2	2	0	2	2	4	3	3	1	5	3	3	3	3	2	2	4	1	4	3	4	3	6	4	2	8	5	4	2	2	9	2	2	2	3	3	2	3	3	0	2	1	1	0	0	3	2	1	2
0	0	2	0	0	5	0	0	0	1	2	1	3	1	1	1	0	4	5	0	7	2	6	3	6	2	6	1	3	3	0	3	4	3	1	1	1	4	0	1	4	1	3	1	1	0	4	2	1	1
0	0	1	1	1	0	3	0	2	0	2	0	3	0	0	0	0	1	2	3	6	1	2	1	3	1	1	2	1	1	1	3	0	2	0	2	3	2	0	3	2	1	2	1	0	0	2	0	2	5
2	1	3	0	0	1	0	2	0	3	1	1	1	0	2	3	1	1	1	0	1	2	1	1	1	2	1	5	1	3	0	1	0	4	5	2	1	6	1	1	1	0	1	2	1	0	0	2	1	2
1	0	4	1	0	1	2	1	2	0	2	2	5	1	4	2	1	4	2	2	8	4	1	1	5	2	8	3	4	3	5	6	2	1	1	5	2	4	1	2	2	2	1	4	1	0	1	7	2	0
1	2	2	1	1	2	1	1	2	3	5	0	7	2	3	2	0	2	1	1	5	3	2	8	4	4	4	5	2	5	1	2	1	1	0	5	1	3	2	1	3	5	0	5	0	0	1	3	3	2
2	2	0	0	0	3	1	0	4	1	2	2	3	2	0	2	2	0	6	1	0	3	2	6	3	1	3	4	4	2	4	2	2	3	0	1	1	6	1	5	0	4	1	3	0	0	1	2	4	0
1	2	1	0	0	1	1	2	0	2	1	1	2	0	0	1	2	1	2	1	2	5	1	0	5	2	2	0	0	0	2	7	1	1	1	2	5	4	0	1	0	1	1	1	1	0	0	1	2	0
1	1	1	1	1	1	0	1	1	3	0	1	1	1	1	1	0	0	0	0	2	2	1	4	1	0	3	0	1	3	2	1	0	0	1	1	0	0	1	2	2	2	2	3	1	0	1	1	0	1
1	0	1	0	0	0	0	1	0	0	0	0	1	1	0	1	0	0	0	1	2	0	0	1	1	0	2	5	0	2	0	2	1	3	3	1	2	3	1	0	1	2	2	1	0	0	0	1	3	2
1	3	2	0	0	0	2	0	2	3	3	1	3	2	1	1	0	0	2	1	4	2	1	5	5	2	4	2	3	2	6	5	1	1	1	1	0	2	0	2	2	4	3	3	3	0	0	1	1	1
1	1	3	0	0	1	3	1	3	0	1	2	3	2	0	1	1	2	0	1	1	1	1	2	7	1	5	3	1	3	4	6	1	5	1	1	3	3	1	1	2	5	4	1	3	0	3	2	2	0
2	2	1	0	0	2	3	1	1	8	2	3	2	3	1	3	2	3	2	1	1	7	1	6	4	4	9	7	4	10	2	10	6	2	2	6	3	5	2	1	6	2	5	5	1	0	3	10	5	5
0	1	2	1	1	1	3	2	1	4	1	1	5	1	2	0	2	1	2	5	5	7	3	5	4	2	9	3	3	6	3	8	4	1	0	1	1	4	3	3	3	5	2	4	1	0	1	3	5	3
1	3	0	1	1	5	1	2	1	2	2	0	3	5	2	4	2	3	4	2	5	3	5	7	9	3	6	2	5	3	4	6	3	2	2	3	2	5	0	1	1	4	1	2	1	0	0	2	0	2
0	0	3	0	0	3	1	0	1	3	2	0	2	3	0	1	4	1	2	2	1	6	2	7	0	2	5	1	2	2	2	6	3	2	3	3	4	4	0	1	3	4	4	2	4	0	1	3	2	1
0	1	2	1	3	2	4	2	0	0	5	1	4	1	4	2	0	1	3	2	3	5	4	4	1	2	4	3	2	5	4	6	6	5	4	2	4	4	3	3	2	3	3	3	1	0	0	0	4	1
0	4	2	4	2	5	2	1	1	3	1	3	5	3	1	5	0	2	1	1	5	4	3	0	7	1	10	3	1	6	2	8	3	5	5	2	1	6	1	0	4	5	2	0	3	0	3	6	2	4
0	0	0	3	1	1	2	1	1	1	2	2	1	1	4	1	2	1	3	3	4	4	4	6	2	3	6	3	5	4	3	4	0	2	1	2	2	5	0	2	1	0	3	5	3	0	2	3	2	1
4	0	0	1	1	4	1	3	1	7	1	0	2	0	1	2	2	1	0	5	5	3	3	6	4	2	6	4	3	9	7	5	1	7	3	1	5	8	4	4	3	5	1	4	3	0	5	4	3	5
0	1	1	3	0	3	5	3	2	5	5	2	2	3	2	6	1	3	4	6	6	6	9	3	6	7	9	7	3	3	4	10	5	8	4	3	3	10	2	5	9	5	8	11	3	0	7	6	4	1
4	2	4	1	1	2	3	0	3	0	3	4	2	2	2	0	2	3	1	1	4	3	4	3	3	3	5	3	3	7	1	4	1	3	0	0	1	3	0	2	0	5	1	4	4	0	1	4	3	2
2	2	0	1	1	3	3	3	8	5	6	2	7	6	4	4	6	1	8	2	5	9	2	8	7	4	9	6	6	10	5	12	5	8	8	6	4	13	2	9	7	6	7	13	9	0	6	8	8	10
1	1	3	1	1	1	2	0	1	2	2	2	3	3	4	1	2	3	0	2	5	3	5	6	3	4	3	2	1	6	4	4	2	2	1	1	6	5	4	4	3	4	4	8	3	0	5	5	2	5
1	1	3	1	1	4	2	3	2	2	3	1	4	2	2	4	1	2	2	8	5	5	1	5	5	2	6	4	2	5	2	11	4	5	2	2	3	9	2	2	4	2	5	11	3	0	5	6	4	4
0	1	1	3	0	1	2	0	1	4	5	0	0	2	2	0	1	1	1	1	2	5	1	2	3	1	5	2	3	3	4	7	3	3	1	3	4	4	2	3	5	7	3	4	3	0	3	5	2	4
0	0	0	0	1	1	1	2	1	2	2	2	3	0	0	0	0	1	2	0	2	0	1	2	4	3	3	1	2	4	2	5	2	4	2	1	3	4	1	3	1	5	4	3	1	0	4	3	1	3
3	1	2	0	1	2	2	0	3	4	1	2	1	3	3	2	1	3	2	7	6	5	4	5	4	7	8	10	2	7	5	6	5	10	3	7	7	9	4	12	11	5	4	13	4	0	7	9	7	5
0	2	2	1	0	1	0	0	2	2	3	3	0	0	0	1	0	1	1	0	2	1	1	3	6	2	9	1	1	2	2	4	3	4	3	4	5	9	5	2	8	6	8	8	3	0	1	6	7	5
0	2	0	0	1	2	1	0	2	1	1	1	1	4	2	0	1	1	1	1	1	2	1	2	3	2	2	2	0	4	2	3	2	2	2	3	3	5	3	3	6	11	9	8	4	0	2	4	3	2
3	1	1	0	0	4	1	1	5	2	0	0	1	1	2	0	0	1	0	2	3	2	3	2	2	1	7	2	2	1	7	6	1	1	2	3	4	3	3	3	7	6	6	9	4	0	3	7	6	4
4	0	2	1	3	3	4	0	3	2	3	6	4	3	1	5	3	2	3	2	2	4	8	9	4	1	6	3	6	12	6	7	3	7	3	4	7	16	5	10	15	10	18	11	4	0	6	9	10	8
0	3	1	1	1	4	3	1	3	6	4	1	0	4	1	0	3	3	6	3	5	3	4	4	4	4	8	8	5	8	5	6	4	3	3	3	9	11	7	6	5	4	7	15	7	0	5	10	7	7
2	3	3	1	1	1	1	3	4	3	2	2	3	0	3	1	3	5	5	1	4	8	4	7	2	2	12	7	6	6	6	10	6	5	4	4	3	10	4	4	9	8	7	11	4	0	5	9	5	8
2	4	1	0	0	1	1	1	0	1	0	2	2	3	2	0	2	2	2	3	2	4	2	5	4	2	4	5	0	4	2	9	2	5	4	3	3	5	2	4	1	3	6	4	2	0	3	6	3	3
4	4	3	4	1	2	4	6	2	4	3	3	5	2	2	3	1	7	9	2	12	7	2	10	6	2	8	6	5	11	3	12	3	5	3	4	6	15	4	7	8	10	9	7	9	0	9	7	8	9
3	1	3	3	2	3	3	1	3	8	4	2	2	2	0	5	2	3	3	4	10	2	7	6	6	6	7	5	7	7	5	14	4	7	5	1	4	6	6	5	5	5	5	11	2	0	5	8	4	6
3	2	6	2	0	5	4	3	6	8	1	1	3	2	5	2	2	3	5	5	6	5	4	13	10	5	11	6	4	5	5	10	5	2	5	3	10	7	3	2	4	5	3	9	2	0	3	7	10	6
4	2	3	4	2	4	4	3	9	4	2	5	6	3	6	5	1	2	3	7	2	4	1	4	3	3	1	4	1	5	2	7	5	4	3	3	3	4	4	1	3	5	3	5	3	0	3	3	1	3
4	2	2	1	1	2	4	4	1	1	3	1	2	0	2	2	2	1	1	5	4	2	1	4	6	1	4	2	1	4	2	3	1	4	2	2	6	4	2	4	1	5	1	3	1	0	0	2	2	3
9	4	11	7	6	5	1	3	8	11	8	7	5	3	3	2	3	5	9	2	9	10	4	8	8	4	12	6	3	8	5	8	6	4	1	3	5	12	7	4	5	3	6	8	3	0	5	5	8	9
4	4	5	2	2	6	0	3	1	3	3	0	1	1	3	1	2	0	3	1	1	4	2	2	1	1	3	5	1	4	3	2	1	1	0	4	2	2	3	1	2	1	1	3	0	0	0	2	4	3
6	7	8	4	3	4	4	2	4	0	3	8	4	2	1	3	1	3	1	4	5	4	4	3	8	4	3	8	4	6	6	8	2	5	1	4	0	4	1	2	2	4	3	5	2	0	5	10	5	2
5	5	10	2	4	7	5	6	9	3	5	4	11	6	4	3	5	1	2	2	7	3	2	7	8	4	10	8	1	3	8	6	3	3	6	2	2	3	2	6	1	7	2	3	3	0	7	3	3	5
6	12	13	4	5	3	10	4	6	8	7	4	3	3	2	3	4	3	4	5	7	6	1	6	3	6	6	5	2	3	8	8	4	3	2	5	6	3	3	5	2	2	4	8	2	0	4	7	3	2
6	4	12	5	2	2	4	1	6	8	2	0	7	1	3	6	5	3	7	7	8	4	3	4	3	6	7	4	4	7	3	7	3	4	3	6	2	2	3	5	4	7	2	2	1	0	1	4	5	0
5	9	11	6	5	4	4	4	3	6	4	5	6	6	4	2	5	5	5	2	7	1	3	4	4	4	7	2	3	4	4	3	3	2	1	1	2	6	5	3	2	4	1	8	0	0	3	7	4	6
3	12	6	1	0	5	6	6	10	7	2	3	2	2	3	7	0	4	2	2	6	6	4	6	0	1	8	6	2	4	4	7	1	1	1	3	2	3	2	0	1	1	0	1	2	0	2	0	2	5
6	8	9	9	7	5	7	5	7	4	5	2	6	2	4	3	4	3	5	4	0	1	2	7	5	5	5	4	5	7	5	15	6	3	3	3	4	1	3	5	3	6	3	4	3	0	4	4	3	5
13	10	11	11	8	11	12	6	6	10	6	2	4	3	2	3	4	8	7	1	5	3	5	6	4	2	8	5	4	2	3	4	4	5	2	1	3	5	3	1	4	4	5	4	4	0	2	6	7	4
8	16	14	15	3	8	3	5	6	4	7	4	2	4	3	4	2	5	2	1	4	2	0	5	4	2	4	4	1	4	5	5	1	1	2	0	4	5	2	1	2	2	2	5	0	0	1	4	3	2
24	14	19	8	8	4	7	6	7	9	6	0	5	3	2	2	1	1	3	3	4	8	0	3	0	6	9	4	4	4	4	8	0	3	0	2	3	4	1	2	3	0	4	6	0	0	2	4	2	6
3	2	1	0	0	0	0	0	1	0	0	0	1	0	0	0	0	0	0	1	0	1	0	0	0	0	1	0	0	0	0	0	1	0	0	1	0	0	0	0	0	1	0	0	0	0	0	0	0	0
0	0	0	0	0	0	0	0	0	0	0	0	0	0	0	0	0	0	0	0	0	0	0	0	0	0	0	0	0	0	0	0	0	0	0	0	0	0	0	0	0	0	0	0	0	0	0	0	0	0
0	0	0	0	0	0	0	0	0	0	0	0	0	0	0	0	0	0	0	0	0	0	0	0	0	0	0	0	0	0	0	0	0	0	0	0	0	0	0	0	0	0	0	0	0	0	0	0	0	0
0	0	0	0	0	0	0	0	0	0	0	0	0	0	0	0	0	0	0	0	0	0	0	0	0	0	0	0	0	0	0	0	0	0	0	0	0	0	0	0	0	0	0	0	0	0	0	0	0	0
0	0	0	0	0	0	0	0	0	0	0	0	0	0	0	0	0	0	0	0	0	0	0	0	0	0	0	0	0	0	0	0	0	0	0	0	0	0	0	0	0	0	0	0	0	0	0	0	0	0
0	0	0	0	0	0	0	0	0	0	0	0	0	0	0	0	0	0	0	0	0	0	0	0	0	0	0	0	0	0	0	0	0	0	0	0	0	0	0	0	0	0	0	0	0	0	0	0	0	0
5	3	2	3	0	2	2	1	0	1	0	1	1	1	0	0	1	0	1	1	1	0	0	0	0	1	1	1	0	1	0	0	0	0	0	0	1	0	0	1	1	1	0	1	0	0	0	0	0	0
12	4	6	4	3	5	3	2	1	2	3	1	2	0	0	1	0	2	0	1	3	0	3	0	2	0	1	3	1	1	0	5	2	0	0	1	0	3	1	2	0	0	2	2	1	0	1	0	0	2
12	2	10	1	1	7	5	1	1	4	3	2	1	2	1	1	4	2	0	1	3	0	3	1	1	1	5	1	1	5	4	1	2	2	0	0	0	4	1	0	0	0	1	1	0	0	0	0	0	3
8	10	3	6	4	2	7	4	6	3	2	1	5	0	2	2	0	0	3	3	1	2	1	2	1	2	1	3	2	3	1	4	2	0	2	0	1	2	1	1	4	1	1	2	3	0	1	1	0	3
5	5	2	4	1	1	3	3	1	2	4	2	2	1	1	1	3	3	0	3	4	3	0	3	1	1	4	3	1	0	1	4	1	1	2	1	1	1	1	0	0	2	0	2	0	0	0	3	2	0
3	3	9	2	2	3	1	2	2	1	5	2	3	1	3	1	0	3	2	2	0	2	2	2	2	0	1	1	0	0	0	2	0	1	1	2	2	0	0	1	0	1	2	1	2	0	0	1	2	1
3	0	5	2	1	6	3	4	2	1	3	0	2	0	0	1	1	0	2	0	3	5	2	0	1	1	2	2	2	0	1	1	1	1	1	2	0	1	0	2	0	0	0	1	1	0	1	0	1	2
3	3	2	1	1	1	1	2	1	2	1	1	1	0	0	0	1	1	3	6	4	3	4	1	4	0	4	2	1	1	2	3	1	0	0	1	0	1	1	0	0	1	1	2	1	0	4	4	1	0
1	5	1	5	3	4	3	2	2	3	6	2	2	1	1	0	2	2	1	4	4	3	1	2	1	0	4	3	1	2	0	1	0	1	1	3	0	1	0	0	0	2	0	1	2	0	0	1	3	0
5	4	2	5	3	4	4	3	2	3	3	1	3	2	4	1	0	2	2	4	2	3	3	4	5	2	4	2	1	0	1	2	1	3	1	1	2	2	1	0	2	1	0	3	1	0	0	2	1	1
0	1	2	1	1	1	1	0	2	1	3	0	0	1	1	0	0	1	4	1	2	0	0	1	5	3	3	0	1	3	1	0	1	0	0	1	0	0	0	0	0	1	2	0	2	0	1	0	0	1
2	1	8	2	3	7	3	2	3	4	5	1	5	1	0	1	2	1	2	4	2	3	1	1	4	1	4	0	1	2	1	3	1	2	2	0	1	1	0	2	0	0	1	0	0	0	2	1	2	1
3	3	5	1	1	5	2	0	4	1	3	4	3	1	0	1	2	2	4	2	2	3	1	5	2	1	3	1	0	4	2	2	0	0	1	1	0	1	0	0	1	0	1	0	1	0	3	1	1	1
3	0	5	1	1	3	0	2	1	3	2	3	3	2	0	1	2	1	3	1	2	4	1	1	2	2	4	2	2	2	0	4	0	1	1	1	1	2	0	2	0	0	1	1	2	0	0	0	2	1
3	0	4	2	1	1	0	3	1	1	1	0	4	2	0	1	0	1	2	1	1	2	1	1	1	0	3	2	1	6	2	3	1	0	0	1	0	2	0	2	2	2	2	1	0	0	2	0	1	3
7	1	3	4	1	5	4	1	4	3	2	2	0	1	2	0	0	2	0	4	4	5	3	4	1	1	4	3	2	3	4	2	1	2	3	0	1	5	0	1	0	1	1	2	0	0	0	1	2	2
2	1	2	1	1	2	4	1	3	4	4	2	0	0	1	1	1	3	4	3	4	2	2	0	2	2	2	7	1	1	2	2	2	2	1	0	1	2	1	2	1	0	0	4	2	0	1	3	3	2
0	1	0	0	1	0	0	1	1	3	2	2	4	1	2	6	1	2	1	0	3	0	1	2	4	0	6	0	0	2	0	3	1	0	1	1	0	3	0	0	0	0	2	1	0	0	1	0	0	2
2	2	3	4	1	6	2	3	3	2	4	1	5	2	3	1	2	4	1	4	2	3	2	2	1	2	3	3	3	4	1	2	1	0	0	2	2	1	0	1	2	0	0	2	0	0	1	1	0	3
1	1	0	0	1	3	0	1	1	2	2	1	1	1	1	1	1	0	2	0	4	3	1	2	3	1	3	0	1	3	0	0	0	1	0	0	3	0	0	0	1	0	1	0	2	0	2	1	0	1
0	1	0	0	1	1	3	1	0	1	0	1	2	1	0	0	0	0	0	2	0	0	1	0	1	1	0	1	1	0	1	1	0	1	0	2	2	0	0	1	0	0	1	1	0	0	0	0	3	0
1	2	5	1	2	4	4	5	5	7	0	4	6	1	2	5	0	2	3	1	3	5	2	3	0	0	6	2	5	1	2	1	4	1	5	1	4	6	2	0	2	1	2	3	2	0	2	2	3	3
2	2	2	1	2	3	3	4	3	1	1	2	3	0	2	0	2	1	3	1	0	1	3	1	1	0	1	2	2	1	1	3	0	0	1	1	2	1	0	1	1	2	4	0	0	0	0	3	0	2
0	2	1	4	3	5	2	2	3	5	4	2	3	2	1	2	0	1	3	3	3	2	4	2	1	1	6	3	2	1	3	3	0	1	1	0	1	2	0	3	2	1	1	1	1	0	1	0	1	2
3	4	2	0	0	1	1	0	2	0	0	0	2	2	0	2	1	3	1	1	2	2	3	0	2	1	1	2	1	0	0	0	0	1	0	0	1	2	1	0	0	0	1	2	0	0	1	1	0	0
0	1	0	0	0	0	0	0	1	6	1	3	2	1	4	2	1	1	1	2	3	1	1	0	1	0	2	0	1	1	1	2	2	0	1	0	0	0	0	2	1	1	0	1	1	0	1	0	0	0
1	0	2	0	0	3	2	3	2	3	5	1	2	1	1	1	3	1	2	1	5	2	1	2	1	1	6	2	0	0	3	3	1	0	1	0	0	4	0	1	0	1	0	1	1	0	0	2	2	1
0	1	1	1	0	2	2	0	0	3	2	0	2	2	1	0	0	2	3	2	1	1	0	2	0	1	1	0	1	3	0	2	0	0	2	0	1	2	0	0	0	0	1	1	0	0	0	0	0	0
2	2	1	1	0	0	3	0	2	2	1	0	0	0	0	4	0	0	1	0	2	1	0	1	3	2	0	0	1	3	0	2	0	2	1	0	1	2	0	0	0	0	2	0	0	0	1	1	0	0
1	1	1	1	0	1	2	0	1	6	3	1	1	0	3	1	2	0	0	1	5	3	4	2	0	1	4	3	0	0	1	5	0	2	0	1	0	1	0	0	1	1	0	1	1	0	0	0	0	1
0	0	1	1	0	1	0	0	4	2	0	0	1	1	0	0	1	0	0	1	0	1	2	0	0	0	0	1	0	1	1	1	0	0	1	0	2	2	0	3	0	1	0	1	0	0	0	1	2	0
1	0	3	0	1	0	1	1	1	1	1	3	1	0	0	0	1	0	3	1	3	2	0	3	1	0	3	1	2	1	1	2	0	1	0	1	2	3	1	0	0	1	2	3	0	0	0	0	0	2
1	0	1	0	0	0	2	0	1	0	0	0	2	0	1	1	1	1	0	0	0	1	1	3	1	0	0	1	0	0	2	1	1	0	0	0	0	1	1	1	0	0	0	0	0	0	0	0	1	1
0	1	1	0	0	1	0	0	1	1	0	1	0	1	0	0	1	1	2	1	4	0	2	1	2	0	0	0	0	0	1	1	1	0	0	1	0	1	0	2	1	0	0	0	0	0	1	1	2	0
1	0	3	4	1	2	1	0	2	0	2	0	1	1	0	2	1	0	0	1	1	3	1	4	3	1	1	1	1	1	0	4	0	0	2	2	3	1	1	0	1	1	1	0	0	0	0	0	0	1
1	3	1	0	0	0	2	1	1	2	2	0	5	0	1	1	1	0	2	1	3	1	1	2	3	1	1	0	0	2	1	3	1	2	0	1	1	1	0	2	1	0	0	1	0	0	0	1	2	0
1	1	0	0	0	0	1	0	1	0	2	0	1	0	0	2	0	2	1	1	0	1	2	1	0	0	2	1	0	1	2	2	0	1	1	0	1	0	2	0	0	0	0	0	0	0	0	2	0	0
1	0	0	0	1	3	0	0	0	3	3	0	2	0	2	1	1	0	1	0	1	0	0	0	0	0	2	0	2	0	1	3	0	2	1	2	0	2	0	0	1	0	0	0	0	0	0	1	0	0
2	3	2	0	1	0	3	1	4	2	1	0	3	1	0	2	4	2	2	5	3	3	1	2	1	1	3	5	0	1	2	2	1	2	1	0	1	1	0	0	1	1	0	3	0	0	0	0	0	2
1	1	1	0	1	1	0	1	0	1	2	0	0	0	0	1	4	1	0	1	2	3	1	0	0	1	4	1	0	3	0	0	0	1	0	0	0	1	1	0	1	2	0	1	0	0	0	0	2	2
2	2	0	0	1	0	0	2	2	2	0	0	1	1	2	2	2	0	3	1	1	2	1	1	1	0	0	3	1	1	0	0	1	0	2	0	2	0	0	0	1	2	1	3	0	0	0	2	1	1
0	1	0	0	1	0	1	0	1	1	1	1	0	1	0	1	0	2	2	0	0	1	0	0	0	1	2	1	1	0	1	2	0	1	0	1	1	2	0	1	1	1	0	0	0	0	1	1	1	0
0	0	0	1	1	2	4	3	0	4	0	1	0	0	3	0	2	0	2	2	1	1	4	3	1	0	3	1	2	0	2	5	0	0	4	2	1	0	0	1	0	1	1	1	0	0	0	2	0	0
0	1	2	0	0	1	1	4	1	1	2	2	0	0	0	1	1	1	2	1	1	0	0	1	3	1	4	0	1	1	3	4	0	1	0	1	0	1	0	2	0	0	1	0	2	0	0	0	1	1
0	0	1	0	0	1	0	1	0	3	2	2	0	1	0	1	2	0	2	2	1	3	1	1	1	0	2	3	1	4	1	3	2	1	0	0	2	4	2	1	1	1	0	0	1	0	0	1	0	0
2	0	0	0	0	0	2	0	0	0	2	1	0	0	0	0	1	0	3	0	2	1	2	0	0	0	0	0	0	0	0	2	1	0	0	0	1	0	0	1	0	0	0	1	0	0	2	0	1	2
1	3	2	1	0	3	0	2	2	4	0	1	2	1	4	1	2	2	0	2	4	2	2	4	4	1	5	0	2	1	1	2	2	1	3	2	0	3	1	3	1	2	1	2	0	0	1	1	0	3
1	0	1	0	1	0	0	1	2	0	1	1	2	0	3	2	1	0	2	2	0	0	0	0	0	0	2	3	2	0	0	2	1	0	0	0	1	0	0	0	1	1	0	1	0	0	0	0	1	0
0	0	1	0	2	1	0	1	0	1	1	1	1	0	0	0	2	2	1	0	0	1	0	2	1	1	2	1	2	0	0	3	0	1	0	1	0	0	1	1	1	1	1	0	1	0	0	0	0	1
0	0	0	0	0	0	0	1	0	2	0	1	1	0	1	0	1	0	0	3	1	1	0	0	1	0	0	1	0	0	0	1	2	0	1	0	0	0	1	0	1	1	0	0	1	0	0	0	0	0
1	2	2	2	0	1	0	2	0	1	0	4	3	1	2	3	0	1	1	1	0	3	0	3	0	2	1	0	1	1	0	0	0	1	1	0	1	0	0	2	0	0	1	1	0	0	0	2	1	1
1	2	2	0	0	0	3	0	1	0	1	0	1	0	1	1	0	1	1	2	1	0	1	1	0	1	1	0	0	1	1	3	2	1	1	1	0	1	0	3	2	2	1	2	0	0	1	0	1	0
1	1	1	1	0	2	0	1	2	3	1	0	1	1	0	0	0	0	2	1	3	2	0	1	2	0	0	4	0	0	0	4	1	2	0	0	1	0	0	0	2	0	0	1	0	0	0	0	1	0
0	0	0	0	0	1	2	0	0	1	0	0	0	0	0	1	0	1	0	1	0	1	1	5	0	0	0	0	2	2	1	2	1	0	0	0	0	1	0	1	0	0	1	2	1	0	0	1	0	1
0	0	0	0	0	0	0	0	0	0	1	0	1	0	0	0	0	0	0	0	0	0	0	0	1	1	1	0	0	0	0	0	0	0	0	0	0	0	0	0	0	0	0	0	0	0	0	0	0	0
1	0	0	0	0	0	2	0	4	1	1	0	2	0	0	0	1	0	1	0	0	0	0	0	0	2	1	0	0	0	1	1	1	1	1	1	1	0	0	3	0	0	0	0	1	0	0	0	0	0
1	0	1	0	2	0	3	3	0	1	0	1	3	1	2	0	0	0	1	0	5	1	3	2	1	2	1	2	1	2	0	3	1	1	0	0	1	1	1	3	0	0	0	0	0	0	0	2	0	1
1	0	2	0	1	0	3	0	1	0	0	2	2	1	1	1	1	1	0	3	2	1	0	3	1	0	3	1	1	2	1	3	1	4	0	0	1	1	1	1	3	2	0	4	0	0	2	3	1	1
1	0	1	1	0	1	1	2	1	0	0	1	2	1	0	1	2	0	1	0	0	0	1	1	0	1	1	2	0	2	0	0	0	0	0	0	0	3	0	0	0	1	1	0	0	0	0	2	0	0
0	1	2	1	1	3	2	1	1	2	2	1	3	0	2	4	2	3	1	1	1	3	2	3	0	0	1	2	3	2	1	1	0	2	0	2	0	3	1	0	0	1	0	0	0	0	0	1	2	0
0	1	2	2	1	1	0	0	1	2	1	1	2	1	0	0	1	1	0	0	2	1	1	2	1	1	3	2	1	0	1	2	1	2	1	0	1	2	1	3	0	2	0	0	0	0	2	0	2	1
1	0	0	1	0	3	1	2	2	2	0	3	0	0	0	3	2	1	1	2	2	3	0	1	2	3	2	2	2	2	1	4	2	0	0	0	3	2	1	0	1	2	0	1	0	0	1	0	1	1
1	1	0	2	0	1	1	1	1	2	1	0	2	1	0	1	1	0	1	0	3	2	1	3	4	2	1	0	1	2	0	4	0	2	3	1	3	1	1	0	0	2	0	1	0	0	0	1	5	4
1	2	0	0	1	0	1	1	0	1	1	0	1	0	1	0	0	4	0	3	2	1	4	2	1	2	0	1	1	0	0	3	0	1	0	1	0	2	0	0	3	0	0	0	1	0	0	1	0	0
0	2	1	0	1	1	2	0	0	2	1	1	0	1	0	1	1	0	0	1	1	0	0	1	2	1	3	3	1	1	1	3	2	0	0	1	1	1	0	1	2	3	0	1	0	0	0	0	1	0
0	2	2	1	1	1	1	2	1	0	2	1	3	1	2	1	1	2	3	1	1	0	1	4	1	3	4	0	0	2	0	1	1	2	0	1	1	2	0	1	0	2	3	1	0	0	0	0	1	0
1	3	0	0	0	0	0	0	0	1	0	0	4	0	1	1	0	0	1	0	1	1	2	2	1	1	2	1	1	0	0	0	0	0	0	0	2	1	1	0	1	0	1	1	1	0	0	2	1	1
0	1	1	0	1	2	0	2	1	0	2	0	3	0	1	2	0	1	4	1	2	3	5	3	1	1	2	4	2	0	1	3	2	1	0	2	0	2	2	1	0	1	2	0	0	0	4	0	0	2
0	2	3	1	2	0	3	0	0	1	3	2	2	2	1	1	0	1	1	4	3	1	7	2	7	1	2	1	3	3	1	2	3	3	1	1	1	2	1	0	0	0	1	1	0	0	1	1	2	0
0	0	0	1	2	0	1	0	1	1	1	1	0	1	0	0	1	2	1	2	1	0	0	0	2	1	2	2	2	3	0	2	1	0	0	1	1	0	1	0	0	2	0	2	0	0	0	0	1	2
2	0	1	1	0	0	0	0	2	0	1	0	3	0	1	1	0	2	2	2	1	0	1	2	1	0	1	4	2	1	2	0	1	0	0	0	1	1	1	0	1	0	1	0	1	0	0	2	2	1
1	0	1	0	1	3	0	0	2	2	1	0	2	1	1	0	1	1	1	1	1	3	1	1	1	1	3	1	0	2	2	2	0	0	0	0	1	0	0	1	0	1	0	1	1	0	1	0	0	0
1	1	1	2	0	2	0	2	1	2	2	1	1	0	2	1	2	1	1	0	1	3	1	1	4	0	4	3	0	2	4	4	0	2	3	2	1	1	1	0	2	3	0	1	1	0	1	3	1	1
0	0	1	0	0	0	1	1	1	1	0	1	4	0	1	1	1	3	2	2	2	2	2	5	1	0	3	0	0	2	1	0	0	0	1	1	1	0	0	1	1	1	1	4	0	0	2	0	0	0
1	1	2	3	1	0	0	1	0	1	0	1	3	0	2	1	1	0	1	1	0	3	0	2	3	2	2	4	0	3	2	3	1	2	3	0	1	3	2	1	1	0	1	1	0	0	1	2	1	1
1	2	4	0	0	0	0	2	5	3	1	2	2	1	2	1	1	1	0	0	4	1	3	1	4	1	4	4	1	3	2	2	1	0	0	2	1	1	1	5	0	1	0	2	0	0	3	2	2	0
1	0	3	0	3	0	2	1	0	2	2	1	3	0	0	1	1	2	2	1	1	1	3	1	1	1	4	4	1	4	2	0	2	1	1	0	2	1	1	0	1	0	2	2	1	0	1	2	0	3
1	3	2	1	1	2	0	0	0	3	1	1	0	2	3	1	2	4	1	7	3	3	3	3	4	3	2	3	1	3	1	4	3	1	4	1	0	1	2	0	0	3	2	2	0	0	0	2	0	1
0	1	0	0	1	0	0	0	0	1	0	0	1	1	1	1	0	0	2	0	0	2	1	1	0	0	0	2	0	1	2	3	0	2	1	1	0	1	0	0	0	0	0	0	1	0	0	0	0	0
1	1	0	2	0	0	1	1	2	1	2	1	0	0	0	1	0	1	0	0	1	1	0	1	1	2	3	0	2	1	1	3	0	2	0	2	2	0	1	1	0	1	1	0	0	0	1	1	0	0
2	4	0	0	0	1	3	2	2	3	0	0	0	1	1	0	2	1	3	4	4	3	2	3	2	3	3	1	1	1	2	4	1	2	2	0	4	3	0	4	0	1	0	2	0	0	1	1	1	1
2	1	1	1	1	5	0	0	2	3	1	0	1	1	2	1	2	2	1	2	1	2	4	2	3	1	3	1	2	3	2	3	3	1	5	2	1	2	0	1	3	1	3	5	0	0	2	2	0	1
2	0	0	0	0	0	2	3	0	4	1	0	1	1	1	0	1	1	1	2	2	2	1	4	2	2	2	2	0	2	0	2	1	4	0	0	0	0	0	0	1	0	1	1	0	0	2	0	1	1
1	1	0	1	0	1	1	0	0	0	2	2	1	0	2	0	0	1	1	1	4	3	1	2	2	1	2	4	1	0	3	1	1	1	1	1	2	2	1	0	0	4	0	2	0	0	1	1	1	3
2	0	1	1	1	2	2	0	1	3	3	4	1	1	0	3	1	0	0	4	2	5	2	4	0	1	2	4	0	1	2	3	3	0	0	1	4	2	0	3	1	1	1	1	2	0	2	2	2	2
1	0	0	0	0	1	0	2	0	3	1	1	0	0	1	0	0	0	3	1	3	1	1	1	0	1	4	0	1	1	0	1	0	0	1	0	0	1	1	0	0	1	0	1	1	0	0	1	1	0
2	0	2	1	1	1	0	2	0	3	2	0	0	0	0	1	0	0	1	2	1	2	1	3	4	0	2	2	2	2	0	1	1	1	1	0	1	2	1	1	0	1	1	1	0	0	0	0	0	1
1	0	1	0	0	1	2	0	2	1	0	1	0	0	1	2	0	1	0	0	1	1	1	3	2	3	2	1	0	2	1	3	0	1	1	0	2	3	0	2	0	1	2	0	1	0	1	1	1	1
3	1	2	0	0	1	3	0	1	2	2	3	1	1	1	1	0	2	2	1	2	0	1	0	4	0	0	0	1	1	1	2	0	1	0	0	1	1	0	1	0	1	2	0	0	0	0	1	0	0
0	0	1	2	0	1	2	1	1	2	4	1	1	0	2	1	2	0	2	4	1	1	0	4	2	0	2	1	0	0	4	3	0	0	0	0	1	1	1	0	1	1	1	2	0	0	1	0	2	2
0	1	0	0	0	0	1	0	2	0	2	0	1	1	0	1	0	0	2	0	1	1	0	1	1	2	1	0	0	1	0	1	0	1	0	1	1	0	0	0	0	0	2	0	0	0	1	0	1	1
1	0	1	0	0	1	0	1	2	0	1	0	2	0	3	0	0	0	0	1	3	2	1	1	0	0	2	1	1	0	4	2	1	3	1	1	0	3	0	2	0	0	3	0	0	0	0	0	1	0
0	3	0	0	0	1	1	1	2	2	4	0	4	2	1	1	0	2	3	2	1	4	0	4	3	1	4	0	1	3	5	4	0	2	1	0	2	2	0	4	0	0	1	0	1	0	1	2	1	1
1	1	2	0	0	1	1	0	1	2	1	2	4	1	4	0	0	2	3	3	4	3	2	3	0	3	4	0	0	1	1	3	1	3	1	0	2	2	2	1	0	2	1	0	2	0	1	3	0	1
0	1	0	1	0	2	4	1	2	1	0	2	2	1	0	0	1	2	6	1	0	1	4	2	1	2	4	2	2	1	0	3	2	3	2	1	4	1	1	3	3	0	1	3	0	0	0	2	0	1
0	1	0	1	0	0	0	1	0	1	2	0	1	0	1	0	0	1	0	1	0	2	1	1	0	1	0	0	0	0	2	1	0	0	1	1	0	0	0	1	2	0	0	0	1	0	1	0	2	0
1	0	2	0	0	2	1	1	1	5	1	2	2	0	2	2	1	2	1	5	4	2	3	3	0	2	2	1	1	1	3	3	2	1	2	0	1	2	0	1	0	1	0	0	0	0	2	2	0	1
1	0	0	0	0	0	0	1	3	0	1	1	1	0	1	2	1	0	2	3	2	0	1	2	0	2	4	3	0	2	1	3	0	0	0	2	1	2	0	2	2	1	1	0	0	0	0	2	2	0
2	0	0	0	1	2	2	2	2	5	3	1	4	3	2	1	1	2	3	0	2	1	0	4	3	2	4	2	1	2	2	1	1	2	1	2	2	1	1	1	1	1	3	1	1	0	1	1	0	0
0	1	3	0	1	2	1	1	1	2	5	1	1	2	0	1	1	4	1	1	2	2	1	5	3	3	2	3	2	1	1	3	1	0	3	2	1	3	0	3	2	0	1	1	0	0	0	3	2	3
1	3	1	0	0	1	3	1	1	2	3	2	3	1	0	1	1	1	3	0	3	2	3	1	2	1	2	5	2	1	2	1	0	0	0	1	5	4	1	1	0	1	2	4	0	0	5	4	1	0
0	1	1	0	0	3	1	0	2	3	2	1	2	0	0	0	1	0	0	1	0	2	1	1	0	0	3	2	0	2	0	1	3	2	1	1	1	1	0	3	0	3	1	2	0	0	1	3	2	1
0	0	0	2	1	1	1	2	3	2	2	1	2	2	1	3	1	2	0	2	4	2	2	6	5	2	4	2	3	2	2	5	2	0	0	0	2	1	0	1	0	0	2	1	0	0	2	3	5	1
0	2	2	2	1	1	3	0	1	2	1	2	2	1	2	2	2	4	4	2	7	0	3	3	3	1	1	2	1	1	2	5	0	1	2	2	3	3	1	1	3	1	2	1	1	0	0	0	4	2
1	1	1	0	0	0	0	3	4	1	1	1	4	3	2	1	2	0	2	5	2	2	2	2	3	1	3	2	2	4	2	1	3	3	4	2	4	2	2	0	0	1	0	1	0	0	0	3	1	2
2	0	1	1	0	3	0	0	0	2	1	1	3	3	1	1	1	2	1	4	5	3	0	5	5	3	5	1	4	2	2	3	0	1	4	0	4	3	1	0	2	1	1	2	0	0	0	4	1	2
0	0	0	0	1	2	1	2	0	0	3	0	2	1	0	1	0	0	1	1	0	4	0	4	1	3	7	4	2	1	0	5	1	3	3	1	4	2	0	1	1	1	1	1	0	0	1	3	4	1
1	1	2	1	0	0	2	2	2	3	2	4	5	2	4	1	3	2	1	6	9	3	1	6	3	5	8	4	7	3	7	5	1	2	2	3	7	3	2	2	6	4	5	5	1	0	2	3	2	5
0	0	1	0	1	0	1	0	0	0	1	0	3	0	0	1	0	1	0	3	3	1	1	2	1	3	2	2	1	3	2	4	0	1	0	0	3	4	0	4	1	1	1	1	0	0	1	1	2	2
1	0	1	0	0	1	3	1	1	2	3	1	0	2	0	1	0	0	2	0	1	0	1	2	0	1	2	0	1	3	2	2	2	2	3	1	4	3	0	3	0	1	2	3	0	0	4	2	1	1
1	1	0	2	1	1	3	1	1	1	0	2	5	1	1	0	3	0	0	5	2	5	1	7	0	4	5	4	5	3	1	4	1	6	2	1	4	2	4	2	2	1	0	0	0	0	3	1	1	0
1	1	1	1	0	0	5	2	2	2	2	0	1	0	0	1	1	4	2	5	2	3	3	3	3	3	4	6	1	2	3	4	1	3	1	2	1	1	2	1	2	2	4	4	1	0	2	2	1	4
0	5	3	1	0	2	1	1	1	0	1	1	2	2	1	0	0	3	2	1	2	1	2	7	3	2	8	5	1	4	1	4	2	2	1	1	3	1	1	3	2	1	4	5	1	0	1	1	3	2
1	1	1	0	0	1	4	1	4	1	1	0	2	1	1	1	2	3	1	2	8	3	4	4	3	4	6	4	4	4	2	4	3	1	2	2	6	4	1	1	3	4	5	0	0	0	3	7	4	4
0	1	3	0	0	0	0	0	1	1	2	0	1	1	1	0	1	0	1	2	1	1	1	3	2	1	1	1	0	0	3	2	1	3	1	2	1	3	0	0	2	1	2	4	1	0	0	1	1	0
0	1	1	1	0	2	1	0	0	0	2	0	2	0	1	3	2	1	2	3	4	3	1	3	1	2	4	3	2	1	1	2	0	0	4	0	5	3	1	1	1	1	4	2	5	0	2	3	4	2
3	1	2	0	1	1	1	2	3	2	2	0	4	3	2	3	0	1	6	3	4	5	2	8	4	7	4	6	4	5	3	11	5	4	2	3	3	5	4	3	1	4	6	11	4	0	2	4	4	1
0	0	2	2	1	3	2	2	2	3	3	4	2	0	3	2	1	0	3	4	4	3	6	1	2	1	3	4	5	6	2	1	0	1	1	3	5	4	2	2	1	2	1	6	1	0	4	5	3	3
2	3	1	1	1	2	1	1	1	1	3	2	3	1	0	0	1	2	1	2	3	7	4	5	1	2	5	4	2	8	4	7	4	5	1	1	0	2	1	2	5	3	3	7	1	0	3	3	2	7
0	0	0	0	0	0	1	0	2	1	1	1	1	2	0	2	4	0	3	2	0	3	0	2	3	3	3	2	0	2	2	3	4	2	3	0	1	4	1	0	1	3	3	3	2	0	1	2	4	0
1	1	0	0	0	2	1	0	2	3	2	1	4	3	0	2	0	1	4	4	5	2	4	4	4	4	6	5	0	4	2	8	2	5	4	3	5	10	5	6	2	4	5	6	1	0	1	3	2	7
4	1	2	0	2	2	0	1	0	1	1	2	1	1	1	2	2	2	5	3	2	3	6	3	1	3	4	3	2	2	3	3	3	5	3	5	3	4	5	4	3	3	6	6	2	0	2	6	3	2
0	0	1	0	0	0	0	0	1	1	1	1	3	0	4	1	1	0	2	4	1	2	3	4	1	1	3	3	1	1	1	5	4	4	1	2	3	2	3	4	1	5	1	5	2	0	0	1	3	0
1	1	0	0	0	1	1	1	1	1	2	2	2	1	2	0	1	0	3	2	1	3	0	1	0	3	2	3	3	4	0	5	5	1	2	1	4	2	2	4	3	2	5	5	0	0	2	4	1	5
6	0	1	0	2	4	2	5	0	7	3	2	5	2	3	0	3	4	4	1	5	6	1	9	7	5	3	1	4	6	8	10	3	3	7	0	4	12	7	6	7	4	10	8	3	0	6	6	9	6
0	1	1	1	1	0	3	1	2	3	2	1	0	0	4	1	1	1	0	0	1	1	2	4	3	0	6	8	2	1	3	6	4	4	0	4	3	4	2	4	5	6	3	7	1	0	2	4	5	5
1	0	3	2	0	1	3	2	1	2	0	0	1	3	1	0	2	0	5	6	2	1	1	6	4	5	6	3	4	3	3	6	2	7	1	1	3	4	3	5	9	12	11	9	5	0	5	6	2	6
0	0	2	0	0	1	1	1	0	2	1	1	0	0	0	2	2	3	0	2	2	3	1	3	1	2	4	7	0	4	3	3	2	3	3	1	8	8	1	3	7	8	8	5	3	0	3	5	2	3
1	0	0	0	0	0	0	1	2	1	2	0	1	1	1	4	2	1	0	3	2	1	4	3	4	0	5	2	2	5	3	3	1	1	2	3	7	7	2	4	6	2	5	8	3	0	4	3	3	6
0	2	0	0	0	0	1	0	1	2	3	0	1	0	1	0	4	0	0	4	2	0	2	1	2	2	2	2	2	4	3	7	3	0	1	0	4	5	0	3	7	3	3	5	2	0	1	5	3	4
1	2	1	1	1	1	3	1	3	1	4	2	4	1	2	2	2	2	3	2	3	3	2	3	2	2	8	6	4	5	0	8	7	4	4	7	7	10	5	5	4	6	7	10	5	0	4	4	7	8
0	2	1	1	0	0	2	1	2	1	3	4	3	6	2	0	0	3	2	2	2	3	5	3	1	2	10	5	3	1	7	7	4	3	5	1	4	4	4	4	1	4	5	8	3	0	2	9	3	5
0	1	1	1	0	0	0	2	2	4	1	1	0	3	2	2	0	1	2	1	3	1	0	2	1	2	3	4	1	6	1	7	3	6	2	3	3	5	3	2	5	4	5	4	3	0	2	4	5	2
1	1	0	1	0	1	1	0	0	0	1	0	0	0	0	0	0	1	1	0	1	2	2	0	2	0	1	1	0	3	1	5	2	2	2	0	2	6	2	3	1	0	1	1	0	0	1	3	2	2
2	1	1	1	0	1	3	2	1	3	2	1	4	1	1	1	7	4	2	2	3	4	0	0	7	3	4	9	5	1	5	5	4	3	4	2	3	4	4	3	6	5	3	3	2	0	3	3	7	3
2	0	0	0	0	1	1	1	1	2	2	1	2	2	1	0	0	0	1	3	1	3	2	3	1	1	1	1	1	4	3	3	1	2	1	1	4	4	0	1	3	0	1	1	0	0	2	2	2	2
0	0	2	0	2	1	2	1	1	0	1	1	0	0	3	1	0	1	1	1	6	2	1	1	2	1	3	2	2	5	3	1	2	3	3	1	1	0	1	1	1	2	2	5	0	0	3	3	2	5
1	1	0	1	0	1	1	1	0	1	0	1	0	1	0	1	0	0	0	2	2	0	1	1	0	0	1	1	0	4	0	4	2	2	3	2	3	0	1	0	0	0	0	0	0	0	0	0	2	2
0	0	0	0	0	0	0	0	0	0	0	0	0	0	0	0	0	0	0	0	0	0	0	0	0	0	0	0	0	0	0	0	0	0	0	0	0	0	0	0	0	0	0	0	0	0	0	0	0	0
0	0	0	0	0	0	0	0	0	0	0	0	0	0	0	0	0	0	0	0	0	0	0	0	0	0	0	0	0	0	0	0	0	0	0	0	0	0	0	0	0	0	0	0	0	0	0	0	0	0
0	0	0	0	0	0	0	0	0	1	1	0	0	0	0	0	0	0	0	0	0	1	0	0	1	0	1	0	0	0	1	0	0	1	1	0	0	1	0	0	0	0	0	0	0	0	0	1	0	0
1	1	1	0	0	0	0	0	0	0	1	0	0	0	1	1	0	2	1	2	4	2	2	2	1	1	4	5	0	1	0	0	1	5	2	0	2	1	1	0	3	2	2	3	1	0	1	1	0	2
0	2	2	0	3	2	3	1	1	3	1	1	1	1	2	1	2	2	3	2	3	2	3	3	4	4	5	3	1	5	1	7	3	1	5	0	6	4	0	5	2	4	6	2	2	0	1	2	5	5
1	1	1	0	0	0	0	0	3	1	2	0	5	0	2	0	0	2	2	1	3	3	1	6	3	4	5	8	1	6	3	5	1	1	4	2	1	2	2	3	3	3	3	1	1	0	2	2	2	0
3	0	1	1	0	0	1	0	2	1	2	1	3	2	0	1	1	4	2	2	2	5	3	1	5	1	2	5	1	4	8	6	0	1	3	0	4	5	5	2	2	4	0	4	2	0	2	3	2	3
0	1	0	0	0	1	2	3	2	2	1	1	1	2	2	3	3	2	0	4	4	2	1	2	4	1	7	4	3	5	1	10	5	1	2	1	1	6	0	2	1	2	3	6	1	0	2	5	2	3
1	0	0	0	0	1	1	0	2	2	1	0	1	2	1	0	0	0	0	5	3	1	0	1	1	2	3	1	1	1	1	2	0	1	5	1	1	3	2	0	1	0	1	0	1	0	1	2	2	2
1	0	2	0	0	1	1	0	0	1	2	2	2	1	0	1	1	1	0	1	4	2	1	2	3	2	2	0	3	4	3	6	5	5	0	3	3	2	0	0	4	0	3	2	0	0	0	0	1	1
1	1	2	1	0	0	0	1	4	2	6	2	5	1	2	1	1	0	2	3	3	8	5	5	0	2	5	4	0	3	3	3	2	5	5	4	4	2	0	3	1	2	5	4	3	0	4	1	0	3
0	1	1	3	0	3	2	1	2	0	0	1	1	1	1	5	0	0	0	1	1	3	2	6	5	3	6	3	2	2	1	5	1	1	1	2	1	3	0	3	3	1	3	1	0	0	2	4	1	1
1	1	1	2	1	5	1	1	3	2	2	3	4	5	2	2	1	1	4	1	1	3	5	5	4	4	3	6	4	6	5	5	0	5	3	1	2	4	1	2	3	2	0	5	4	0	3	7	4	1
0	2	2	0	0	1	3	2	1	1	3	0	2	1	2	1	2	1	3	0	5	1	0	2	3	1	2	2	1	5	3	4	2	3	0	1	1	0	0	1	2	6	1	2	1	0	2	3	0	2
1	1	1	1	2	1	2	1	1	2	1	1	0	1	0	0	1	0	2	0	3	3	2	2	1	1	4	3	3	4	4	2	3	1	1	2	2	5	2	1	1	2	0	4	3	0	1	3	1	0
0	2	1	0	0	0	1	3	0	0	0	4	4	1	0	2	0	3	1	1	2	2	2	5	1	1	5	2	3	2	6	5	0	3	2	1	3	0	0	0	3	1	4	2	2	0	0	2	1	0
2	5	1	0	1	0	3	0	1	1	4	0	4	1	1	2	0	2	1	2	4	5	3	5	5	3	6	1	3	3	4	6	2	3	2	2	2	5	0	1	0	3	2	2	1	0	1	4	0	2
1	2	0	1	0	0	1	4	1	3	5	2	4	3	0	1	0	1	1	3	3	1	2	3	4	3	4	1	1	3	1	6	2	1	1	0	2	2	0	3	1	1	0	5	2	0	0	1	1	3
0	1	1	0	0	1	0	2	1	2	0	1	7	3	0	1	2	0	0	0	2	2	6	4	1	1	4	0	2	2	0	2	3	3	0	1	3	4	1	2	2	1	0	2	0	0	2	0	2	2
1	1	0	1	0	0	0	2	0	3	3	2	1	1	3	1	1	2	3	0	1	1	1	4	3	0	3	1	0	1	2	1	0	2	1	2	1	5	1	0	1	0	0	3	1	0	0	1	2	1
2	1	0	0	0	1	1	0	0	4	1	2	2	0	2	1	1	1	3	1	2	5	2	1	3	1	3	4	3	2	2	3	5	1	1	0	1	3	1	2	4	1	2	2	0	0	0	1	3	3
1	0	1	1	1	1	2	3	2	2	4	1	0	0	1	1	1	1	3	3	2	2	2	4	5	1	3	5	0	2	0	4	2	5	2	1	2	3	0	2	0	3	3	3	2	0	0	1	3	1
2	1	1	0	0	2	3	2	1	1	0	2	3	1	1	1	1	0	1	3	2	1	0	4	7	1	3	0	3	1	3	4	2	2	3	1	0	2	0	0	2	1	0	3	3	0	2	2	2	1
1	1	0	0	1	2	3	1	1	2	1	2	1	3	2	1	0	2	3	4	6	3	0	3	2	2	3	2	3	3	1	5	4	0	1	4	2	2	1	1	3	1	0	0	0	0	2	1	2	2
1	2	0	1	1	1	1	0	1	4	1	1	1	2	0	2	0	3	0	2	0	1	1	3	2	0	3	0	3	2	0	3	1	3	1	0	1	5	0	0	1	0	1	0	0	0	0	0	0	2
1	1	1	0	1	3	1	1	0	1	1	0	2	2	0	2	1	2	0	3	3	1	4	4	7	1	7	4	2	6	1	2	1	3	2	2	1	1	3	0	3	2	2	0	0	0	1	2	0	2
0	0	1	1	0	0	0	0	0	2	1	3	0	1	1	0	0	0	1	0	2	3	0	1	4	1	4	1	1	3	2	2	3	3	1	2	2	3	1	1	3	0	1	1	0	0	1	0	1	3
0	3	0	1	0	1	0	0	1	1	1	0	1	0	1	2	1	1	4	0	1	2	2	1	3	1	6	1	5	3	0	2	0	0	1	1	2	5	0	0	1	0	0	3	1	0	1	2	1	2
1	1	3	2	1	2	4	1	1	4	5	2	1	2	4	1	0	2	3	2	4	4	1	5	3	4	5	4	1	1	2	9	0	0	1	2	3	5	1	2	2	2	1	2	1	0	2	1	0	2
0	0	0	0	0	2	0	0	1	2	1	2	0	1	1	1	0	3	4	2	1	2	2	1	1	1	4	2	1	1	4	1	3	2	2	1	1	4	0	1	4	0	2	3	0	0	1	0	3	1
0	1	0	2	0	1	0	1	2	1	2	0	3	2	0	0	0	2	1	2	4	4	0	0	0	2	2	2	1	2	5	2	0	2	0	0	1	2	0	0	0	1	2	1	0	0	0	1	0	0
1	2	0	0	0	1	1	2	1	0	0	2	2	0	0	1	1	0	2	0	2	1	1	2	2	2	3	1	3	4	2	4	2	1	0	0	0	1	0	1	0	1	2	3	1	0	1	1	1	1
0	3	4	0	1	0	0	2	0	2	4	3	3	1	1	3	4	3	3	2	2	2	0	1	1	2	4	1	2	4	3	3	2	1	0	0	0	2	1	0	3	0	1	1	0	0	0	0	2	2
1	2	2	1	0	0	1	1	1	0	2	2	0	1	0	1	1	1	2	0	1	1	1	3	2	1	1	0	0	1	1	2	1	0	1	0	1	3	0	1	1	0	0	2	0	0	0	0	0	1
1	1	1	0	0	0	2	1	0	2	0	1	3	0	0	0	1	2	2	0	1	1	0	1	1	0	0	0	1	0	1	2	1	1	0	1	1	0	1	1	0	0	0	1	1	0	0	2	1	0
1	0	0	0	1	0	2	1	0	2	1	2	0	0	0	0	2	1	1	1	1	2	1	2	0	1	1	0	1	2	0	3	1	2	0	0	0	0	1	0	1	0	2	0	0	0	1	0	0	0
0	1	2	1	1	0	2	3	2	2	5	2	2	0	3	1	0	1	2	1	4	1	0	0	2	0	1	1	0	0	1	5	0	2	1	1	2	3	1	0	2	1	2	3	2	0	2	1	3	1
1	4	0	0	0	2	3	1	2	4	4	0	3	0	2	2	3	2	1	3	3	3	3	0	2	1	3	2	0	0	1	4	1	1	2	0	0	4	0	3	0	4	1	2	0	0	3	3	1	1
0	0	1	0	0	0	5	0	2	1	0	1	1	1	0	1	1	0	0	1	2	1	1	2	1	2	2	0	0	2	1	1	0	1	2	2	1	1	0	1	1	0	0	0	1	0	1	0	0	1
1	1	0	1	0	0	0	2	3	1	2	2	0	2	1	0	1	2	1	1	2	2	1	4	2	0	2	5	2	2	2	4	1	1	3	1	0	1	0	1	2	3	2	0	0	0	1	1	1	1
0	4	1	1	2	2	4	4	1	2	1	2	3	1	0	1	0	1	1	2	5	2	5	3	4	3	5	3	0	4	1	1	1	3	0	2	2	4	1	0	0	3	1	1	1	0	0	3	2	2
0	0	2	1	0	2	1	2	0	4	4	2	1	1	2	3	1	0	1	0	2	2	2	3	1	3	5	1	2	1	1	2	0	2	0	0	1	1	0	0	3	3	0	5	1	0	0	1	1	2
0	2	4	3	1	2	2	3	2	1	1	0	0	1	0	0	0	1	1	1	3	2	1	3	2	1	5	1	0	1	2	8	0	2	0	1	3	2	1	1	2	2	2	2	1	0	2	1	0	1
2	0	0	0	1	3	1	1	2	3	7	0	1	5	3	1	0	3	0	1	4	2	2	3	2	2	2	2	0	0	1	6	1	0	3	1	0	2	0	1	2	1	2	4	2	0	0	1	0	2
1	1	1	0	0	1	0	0	2	1	2	0	1	0	0	0	0	0	0	1	2	0	1	3	0	1	1	0	0	1	0	2	0	0	0	1	1	0	0	0	1	2	3	1	1	0	0	0	1	1
0	1	2	2	0	1	2	2	2	3	5	1	3	0	0	3	3	1	1	2	1	1	0	3	2	1	3	3	3	1	1	2	0	4	4	0	1	4	0	4	2	1	1	3	0	0	2	3	2	1
1	1	1	2	1	3	1	0	1	0	3	0	3	1	1	1	0	3	0	1	2	0	0	2	1	1	4	0	3	4	2	3	1	3	0	2	1	2	1	1	1	1	0	0	2	0	1	1	0	4
1	1	1	1	0	4	3	2	2	2	2	3	3	1	1	2	1	1	1	5	0	2	2	3	2	2	4	3	0	1	1	4	0	4	1	0	1	3	2	0	3	3	0	2	0	0	0	0	2	2
1	0	3	2	1	3	0	1	3	2	3	0	2	3	2	0	1	1	2	3	7	1	0	1	1	3	2	2	0	2	1	5	0	3	2	2	1	0	1	2	1	1	0	4	0	0	0	2	2	1
1	2	1	0	0	4	2	2	4	3	2	2	2	3	3	4	2	1	4	0	3	1	2	3	4	2	5	3	2	2	4	2	1	3	1	1	2	1	2	0	0	1	1	1	2	0	0	1	2	3
0	0	2	0	0	1	0	2	0	1	1	1	0	1	1	0	0	2	2	2	1	2	1	1	3	1	1	0	1	1	1	1	3	0	1	0	3	2	1	0	1	0	3	2	0	0	1	3	1	2
0	0	0	0	0	2	3	0	1	2	1	1	2	0	2	1	0	3	4	3	1	0	2	2	1	2	2	2	0	1	0	1	2	0	0	1	0	1	1	0	1	1	0	0	1	0	2	1	0	0
1	0	2	0	1	2	0	0	3	1	0	0	0	1	1	0	0	1	0	0	0	0	2	0	2	0	1	1	0	1	0	1	0	2	0	0	0	0	0	1	1	2	0	0	1	0	3	0	1	0
0	0	3	0	0	3	0	0	1	0	2	0	2	1	2	0	2	2	0	3	4	1	2	0	1	1	2	0	1	2	2	1	1	0	0	1	0	2	0	0	0	0	1	1	0	0	0	1	1	1
1	0	0	0	0	3	0	0	1	2	1	1	1	0	0	1	0	1	1	0	1	0	2	2	1	0	1	0	2	0	0	2	1	1	0	1	2	0	1	0	0	0	0	0	0	0	0	1	0	3
0	0	1	3	0	1	1	2	1	2	2	0	2	1	1	2	1	1	3	0	0	1	1	2	0	0	1	2	0	4	1	1	1	1	0	0	1	1	1	2	0	0	0	3	0	0	0	1	0	1
0	0	2	0	2	1	1	3	0	3	0	1	0	0	0	2	0	0	3	0	2	1	0	2	2	2	1	0	1	0	0	3	0	1	0	1	3	3	0	2	0	0	1	1	0	0	0	1	0	1
0	0	1	0	0	0	1	2	2	0	1	0	0	1	0	0	0	2	1	1	0	3	3	1	0	0	5	1	2	1	0	0	0	1	0	0	0	1	0	0	1	0	0	1	1	0	0	0	0	1
1	0	2	0	2	0	0	3	0	1	7	1	4	1	0	3	0	1	1	3	3	5	1	2	0	1	5	1	0	3	2	4	1	2	0	1	2	4	1	0	3	2	0	1	0	0	1	1	1	1
0	5	2	3	0	4	2	2	0	3	3	2	2	1	1	2	0	2	1	2	4	3	2	4	1	3	10	2	1	2	0	2	1	3	3	1	2	2	1	0	3	1	0	2	1	0	2	1	3	0
2	0	1	0	0	4	2	2	1	4	2	2	1	2	0	5	2	1	2	0	1	3	1	1	1	1	3	2	0	1	3	3	1	3	2	3	1	1	0	1	0	2	0	1	0	0	2	1	0	1
0	0	1	3	3	3	3	0	3	3	4	1	2	2	1	0	3	2	2	3	1	1	0	0	3	3	2	1	1	2	2	5	0	3	1	1	3	3	0	1	2	0	0	3	0	0	1	0	2	1
1	1	1	0	0	4	1	0	3	1	0	0	4	1	1	0	0	2	2	5	1	2	3	1	0	1	4	1	1	1	0	3	1	1	0	0	4	3	0	1	1	3	0	1	1	0	3	0	0	2
2	2	3	2	1	4	5	1	3	8	1	0	2	0	3	2	0	5	3	1	0	2	0	2	2	2	2	3	0	3	1	2	2	1	2	2	2	2	0	2	2	3	1	2	2	0	2	1	2	3
3	2	3	1	1	6	2	1	1	5	7	0	1	3	1	5	3	5	3	3	6	3	2	5	3	3	5	4	2	4	2	3	2	4	6	1	3	4	1	4	0	2	3	0	2	0	0	2	1	3
2	0	7	1	3	0	7	2	1	7	3	2	4	1	1	2	2	3	3	0	2	3	1	4	1	3	5	4	2	3	4	3	0	3	1	2	2	0	1	0	1	0	3	1	0	0	0	1	1	3
1	1	1	1	2	1	0	2	1	2	0	0	1	0	0	0	1	0	0	0	1	3	1	1	1	1	5	1	1	1	0	0	0	0	1	0	0	0	1	1	0	0	1	0	0	0	0	0	2	1
1	2	2	1	0	2	4	4	1	4	3	2	5	1	4	0	0	1	2	3	0	0	0	2	2	3	2	0	0	1	2	3	0	0	0	0	3	3	2	2	0	0	4	0	0	0	2	1	2	1
4	2	7	3	1	8	3	2	3	4	4	4	2	2	0	1	0	3	5	1	4	1	2	4	0	1	7	1	1	4	0	7	2	4	1	4	2	2	1	3	1	1	2	2	0	0	1	1	1	1
2	3	3	1	0	4	2	2	2	1	3	1	1	1	0	1	2	3	0	2	1	3	0	3	6	0	7	2	1	1	0	4	2	0	1	1	1	3	0	0	0	2	2	1	3	0	0	0	3	0
2	0	3	1	1	4	2	1	0	2	1	1	0	2	3	1	3	2	1	4	0	2	1	0	1	3	3	1	0	1	4	2	0	0	1	0	1	3	2	0	0	0	0	0	2	0	0	1	0	1
3	0	6	2	2	5	1	4	3	6	1	0	4	4	3	1	2	3	2	3	0	2	4	3	1	1	3	2	4	3	2	3	1	3	1	1	2	1	0	2	0	1	0	3	3	0	1	1	3	1
2	4	1	4	3	3	6	4	3	6	5	2	3	5	2	1	2	5	1	4	5	5	0	4	1	4	3	5	2	4	0	3	1	2	1	3	2	2	1	2	2	1	3	1	1	0	3	2	2	0
6	6	7	3	2	1	4	2	2	4	4	3	3	2	2	2	2	3	2	1	6	4	1	5	2	3	6	9	1	4	1	3	0	3	0	3	1	4	1	2	2	1	2	6	0	0	2	2	0	3
4	5	2	6	2	3	3	4	2	4	6	3	6	4	3	1	5	3	5	4	4	2	3	2	1	3	5	2	1	1	2	3	1	0	1	1	2	2	1	1	0	1	2	3	1	0	0	0	4	4
5	7	7	4	3	7	6	2	2	2	6	6	5	1	4	2	1	4	3	3	1	2	3	6	3	2	1	4	2	5	1	6	4	1	1	2	1	2	1	1	0	4	1	6	1	0	5	2	4	5
2	4	2	3	1	5	6	4	4	2	5	3	6	0	1	4	5	0	3	1	1	3	1	2	2	3	4	4	4	6	2	4	1	2	0	1	2	2	2	2	0	3	1	2	0	0	2	0	1	1
11	2	6	5	2	5	3	2	6	4	5	3	0	2	2	0	0	1	1	1	3	2	2	1	4	0	7	1	2	1	3	4	1	0	4	0	2	2	1	1	2	2	1	2	2	0	2	3	0	1
6	4	8	6	2	5	4	2	4	3	1	2	0	1	3	0	3	1	3	1	3	2	4	1	2	5	5	3	1	5	2	1	0	1	1	2	2	3	0	0	2	2	2	1	1	0	2	4	2	5
8	7	12	8	3	7	8	5	4	4	4	3	3	1	0	2	2	3	4	7	2	3	3	0	4	3	4	1	2	1	3	5	3	0	4	1	3	2	2	0	1	2	0	2	0	0	2	1	2	3
0	0	0	0	0	0	1	0	0	0	0	0	0	0	0	0	0	0	0	0	0	0	0	0	0	0	0	0	0	0	0	0	0	0	0	0	0	0	0	0	0	0	0	0	0	0	0	0	0	0
0	0	0	0	0	0	0	0	0	1	0	0	0	0	0	0	0	0	0	0	0	0	0	1	0	1	0	0	0	0	0	1	0	0	0	0	0	0	0	0	0	0	0	0	0	0	0	0	0	0
0	0	1	0	0	1	0	0	0	0	0	0	0	0	0	1	0	0	0	0	0	0	0	0	0	0	1	0	0	0	0	0	0	0	0	0	0	0	1	1	0	0	0	0	0	0	0	0	0	0
0	0	1	0	0	0	0	0	0	0	0	0	0	0	0	0	0	0	0	0	0	0	0	0	0	0	0	0	0	0	0	0	0	0	0	0	0	0	0	0	0	0	0	0	0	0	0	0	0	1
9	6	9	4	4	3	5	5	1	1	4	1	1	3	0	1	3	1	0	1	1	0	0	1	0	0	1	0	0	1	0	2	1	1	0	0	0	0	1	1	2	0	1	3	0	0	2	1	2	0
13	9	13	2	6	1	0	5	7	1	2	0	2	0	1	1	0	1	1	0	0	5	2	1	4	0	4	0	1	3	3	0	1	3	2	3	0	0	0	1	0	1	1	1	1	0	0	0	0	1
11	12	11	8	4	5	6	2	0	6	3	3	6	2	1	2	2	0	1	3	2	3	3	3	0	3	4	1	2	2	0	3	1	1	1	0	0	3	1	3	0	2	1	1	3	0	8	0	2	1
7	8	3	4	2	5	5	4	3	7	4	3	2	0	0	3	5	0	1	1	2	0	0	0	4	1	2	2	0	5	1	4	0	0	0	0	1	1	0	1	1	3	0	1	0	0	0	0	2	1
1	3	4	0	1	2	1	0	0	2	0	3	0	2	0	0	0	0	0	0	0	0	0	3	0	0	1	0	0	0	1	1	2	0	0	0	2	2	0	1	0	1	1	0	0	0	1	0	1	0
2	2	0	0	2	4	2	2	1	4	3	2	3	2	1	1	0	1	1	2	3	1	1	4	2	4	4	1	1	0	1	1	2	0	1	1	1	1	2	1	0	0	2	0	0	0	1	3	2	2
4	5	3	0	1	1	0	1	2	2	0	1	1	1	1	2	1	0	2	4	2	2	0	0	3	0	1	3	1	0	1	1	0	1	1	0	3	2	0	1	0	1	0	0	1	0	0	2	0	2
4	1	6	3	1	7	3	3	2	3	2	0	1	2	3	2	0	3	2	4	1	0	1	1	0	1	1	1	0	1	1	1	0	1	1	0	2	1	0	1	1	2	1	1	1	0	2	1	2	1
3	0	4	1	0	0	2	3	0	3	0	2	0	0	0	1	3	2	1	3	2	1	0	2	1	1	3	1	1	0	1	2	0	0	0	1	0	0	0	3	2	0	0	0	0	0	0	1	1	2
2	2	4	4	0	5	1	3	4	2	0	1	8	3	1	1	0	1	0	2	2	2	0	1	2	0	3	1	0	3	0	2	2	0	1	1	2	3	0	2	0	2	0	2	1	0	0	1	0	2
4	5	2	2	0	2	1	0	1	5	6	2	2	1	1	1	0	4	0	3	2	1	3	0	2	0	0	2	1	2	2	2	0	0	0	0	0	0	1	1	1	2	0	0	0	0	0	1	2	0
2	2	1	0	1	1	4	0	2	1	0	0	3	1	0	0	0	1	0	2	2	1	1	1	1	0	1	0	0	1	3	2	0	0	0	0	0	0	0	0	1	0	1	0	0	0	0	1	0	0
1	1	2	0	0	0	1	1	0	2	0	1	3	2	0	0	0	0	1	2	1	2	0	0	1	0	0	2	0	2	2	0	0	3	0	0	0	1	1	0	1	1	2	1	0	0	0	0	1	1
1	2	2	1	2	2	1	1	3	0	1	6	2	1	3	2	0	3	2	0	1	1	1	3	1	3	4	1	0	2	0	2	0	1	0	0	1	0	0	1	0	1	3	1	0	0	0	2	0	2
2	3	4	2	0	3	5	1	1	2	1	0	1	2	1	4	0	0	0	2	2	4	1	0	3	0	1	0	1	1	2	0	1	1	3	1	3	1	0	0	1	1	2	2	1	0	1	3	1	1
2	1	0	1	2	5	1	1	1	4	0	2	1	0	1	1	0	4	4	3	7	3	0	0	3	2	1	0	2	2	2	2	3	2	0	2	2	1	1	1	1	0	3	2	0	0	2	3	1	2
0	2	3	0	3	1	1	3	0	1	0	1	0	0	0	1	2	1	2	1	0	0	1	4	1	1	0	1	1	3	0	1	2	1	3	2	0	2	0	1	1	0	0	1	0	0	1	2	2	0
0	1	0	0	0	3	1	0	2	2	2	2	2	1	1	1	1	0	2	0	1	0	1	1	2	0	2	2	0	1	0	2	1	1	0	0	1	0	0	0	0	0	0	0	0	0	0	0	2	0
2	3	1	1	3	1	1	0	1	2	2	1	0	1	2	0	0	4	0	1	1	2	3	3	1	0	2	0	0	3	0	0	1	2	1	0	1	5	2	1	1	1	1	2	0	0	1	0	0	1
1	2	0	0	0	3	5	2	1	1	0	0	2	2	0	0	0	0	1	1	3	2	0	1	1	0	1	3	0	2	1	1	0	0	0	0	1	0	1	1	2	0	0	0	0	0	0	1	2	1
0	1	0	0	0	0	1	1	1	0	4	0	1	0	1	0	0	0	3	2	2	2	1	2	1	0	2	1	1	1	0	1	0	0	1	0	0	1	0	0	1	1	1	0	1	0	1	1	0	0
3	0	0	0	1	3	2	2	2	4	1	3	3	2	1	1	1	1	2	1	0	1	1	2	1	0	2	2	0	2	0	0	1	0	1	1	1	1	0	2	0	0	2	0	0	0	0	1	2	2
4	3	0	0	0	1	0	1	1	1	0	0	1	2	0	0	0	2	1	1	3	3	0	3	1	2	2	3	0	0	2	1	0	1	0	0	2	2	0	0	0	1	0	2	1	0	0	1	2	2
0	1	2	0	0	0	1	0	0	0	1	0	3	0	1	0	0	1	1	0	1	0	0	0	2	1	1	0	0	1	0	0	0	0	0	0	1	0	0	0	0	0	1	0	0	0	1	2	0	1
0	0	0	1	0	0	0	1	0	2	3	1	2	0	0	0	2	1	0	1	3	1	1	1	1	1	3	1	0	0	1	2	0	0	2	1	0	3	0	0	1	0	0	0	1	0	0	1	0	0
0	1	2	0	1	1	1	1	0	3	0	3	1	3	0	1	2	0	0	0	1	2	0	2	1	0	2	3	0	3	0	1	0	1	0	0	2	0	0	2	1	2	1	1	0	0	1	0	1	0
1	2	2	1	1	0	0	1	0	1	3	1	1	0	0	0	1	0	0	0	1	1	0	1	0	0	0	1	0	1	1	1	0	1	2	0	1	0	0	1	0	0	0	0	1	0	1	1	1	1
0	0	1	0	1	1	1	0	1	0	1	0	0	0	0	1	1	0	1	1	2	0	0	0	1	0	0	0	1	1	0	0	0	2	0	0	1	1	0	1	0	0	0	3	0	0	0	0	1	1
[truncated: 370 more rows]
[truncated: 3,544 more columns]
