# Supplementary material for: Spatial reorganization of telomeres in long-lived quiescent cells
Source: Genome Biol. 2015 Sep 23;16(1):206. doi: 10.1186/s13059-015-0766-2 (PMC4581094; doi:10.1186/s13059-015-0766-2)
Supplement: Additional file 11: — Full resolution contact map binned at 10 RF of G0 WT population presented in Additional file 3 . (DAT 24.6 mb) [file 13059_2015_766_MOESM11_ESM.dat]

46	56	20	14	9	10	7	3	1	2	2	1	6	0	1	0	4	1	2	0	1	1	1	2	1	0	0	0	0	1	0	0	1	0	0	0	2	1	0	0	1	0	1	2	0	0	0	1	3	2
56	90	68	8	15	14	10	4	7	5	7	3	5	1	5	1	1	1	3	2	1	2	3	1	3	2	3	1	0	2	2	4	2	1	1	0	1	3	2	1	1	2	1	1	1	0	1	0	2	3
20	68	26	40	22	14	9	11	5	6	4	6	5	2	5	3	3	2	1	3	7	5	1	6	1	0	3	3	3	1	1	0	1	4	1	0	1	2	0	0	0	1	2	0	0	0	1	2	2	3
14	8	40	35	18	18	9	9	11	4	4	2	1	3	0	4	1	0	2	1	1	0	3	1	2	2	4	1	1	1	0	1	0	1	0	1	1	2	1	0	4	2	2	4	1	0	0	3	0	2
9	15	22	18	22	28	13	13	4	11	10	4	5	5	2	2	0	6	1	1	1	1	1	2	2	2	1	2	0	0	0	0	1	2	0	1	0	1	0	0	0	2	1	1	0	0	0	0	1	2
10	14	14	18	28	56	73	18	19	17	11	5	7	5	3	5	2	4	3	6	2	2	4	2	2	3	4	2	0	2	1	2	1	0	0	2	1	0	0	0	1	2	0	2	1	0	0	0	3	3
7	10	9	9	13	73	72	43	38	27	12	7	7	8	7	12	0	5	2	5	2	6	1	2	2	2	3	2	2	1	0	4	1	0	1	2	1	4	1	0	2	3	0	2	2	0	0	1	2	3
3	4	11	9	13	18	43	42	105	45	14	16	7	5	9	8	6	6	5	7	6	4	1	5	1	1	1	5	1	0	1	5	3	2	0	2	2	1	1	0	3	0	1	1	1	0	0	3	0	2
1	7	5	11	4	19	38	105	64	94	13	8	13	6	10	5	4	6	8	2	4	4	3	7	5	2	8	6	7	3	1	6	1	6	1	2	2	1	0	1	0	0	1	1	3	0	1	2	4	3
2	5	6	4	11	17	27	45	94	78	31	19	21	15	12	13	5	9	6	5	8	9	2	4	2	5	3	3	1	3	1	2	2	5	3	3	1	5	4	1	2	3	1	2	2	0	1	1	3	2
2	7	4	4	10	11	12	14	13	31	111	119	59	25	26	22	17	14	15	12	9	5	4	10	3	6	8	5	1	3	2	4	1	4	1	2	7	5	2	3	4	2	3	3	3	0	3	2	4	1
1	3	6	2	4	5	7	16	8	19	119	58	75	25	32	24	10	15	9	14	9	9	5	6	5	6	8	4	5	4	2	4	1	3	4	4	4	2	3	1	2	0	2	2	1	0	1	3	5	5
6	5	5	1	5	7	7	7	13	21	59	75	60	83	41	29	26	33	16	11	14	11	8	7	7	4	8	3	2	12	3	4	4	2	4	5	4	4	2	1	1	3	3	2	0	0	3	1	3	3
0	1	2	3	5	5	8	5	6	15	25	25	83	84	40	37	24	20	17	12	11	7	4	11	4	7	5	0	1	1	2	4	3	4	2	3	8	2	0	1	2	0	1	2	4	0	2	2	2	0
1	5	5	0	2	3	7	9	10	12	26	32	41	40	96	72	30	28	20	13	10	11	5	7	7	5	10	4	3	3	4	5	2	0	2	1	2	6	0	4	4	2	1	1	3	0	4	2	3	6
0	1	3	4	2	5	12	8	5	13	22	24	29	37	72	57	112	31	33	16	16	16	6	4	5	1	3	7	2	3	6	7	3	4	5	2	0	2	0	0	0	2	3	3	0	0	1	1	0	1
4	1	3	1	0	2	0	6	4	5	17	10	26	24	30	112	80	55	30	14	12	5	5	6	8	7	5	1	2	3	2	6	2	1	2	1	6	2	4	7	1	1	1	3	0	0	0	0	1	0
1	1	2	0	6	4	5	6	6	9	14	15	33	20	28	31	55	93	85	23	15	12	9	18	10	3	7	7	2	8	1	10	1	4	4	3	1	2	1	0	1	3	3	1	3	0	3	3	5	4
2	3	1	2	1	3	2	5	8	6	15	9	16	17	20	33	30	85	39	34	19	11	7	9	5	6	10	0	5	4	2	3	7	5	3	5	2	6	1	2	4	2	2	7	3	0	4	4	0	1
0	2	3	1	1	6	5	7	2	5	12	14	11	12	13	16	14	23	34	85	67	28	23	21	20	19	16	7	13	11	6	11	5	7	6	4	4	6	6	1	5	5	4	7	0	0	2	3	6	7
1	1	7	1	1	2	2	6	4	8	9	9	14	11	10	16	12	15	19	67	82	84	32	30	24	13	13	11	10	15	6	11	7	5	9	6	10	9	2	5	6	4	2	4	6	0	4	4	5	2
1	2	5	0	1	2	6	4	4	9	5	9	11	7	11	16	5	12	11	28	84	44	68	48	18	14	17	11	7	11	5	12	7	5	9	6	4	5	7	4	2	1	7	8	4	0	3	5	7	6
1	3	1	3	1	4	1	1	3	2	4	5	8	4	5	6	5	9	7	23	32	68	40	67	31	21	22	12	10	11	6	9	4	6	6	5	11	8	3	5	1	4	1	6	6	0	0	6	3	9
2	1	6	1	2	2	2	5	7	4	10	6	7	11	7	4	6	18	9	21	30	48	67	53	72	48	38	28	13	15	19	19	5	8	11	7	8	14	6	2	13	7	6	7	3	0	2	5	16	6
1	3	1	2	2	2	2	1	5	2	3	5	7	4	7	5	8	10	5	20	24	18	31	72	109	76	39	16	17	23	16	14	5	11	8	7	8	9	2	5	6	5	6	8	7	0	5	12	9	2
0	2	0	2	2	3	2	1	2	5	6	6	4	7	5	1	7	3	6	19	13	14	21	48	76	65	85	30	22	16	20	22	4	5	5	6	9	7	9	3	3	8	5	4	4	0	3	3	9	2
0	3	3	4	1	4	3	1	8	3	8	8	8	5	10	3	5	7	10	16	13	17	22	38	39	85	59	54	29	27	33	23	15	18	11	15	26	25	9	8	8	8	7	10	3	0	5	13	18	9
0	1	3	1	2	2	2	5	6	3	5	4	3	0	4	7	1	7	0	7	11	11	12	28	16	30	54	85	60	46	24	22	12	16	11	7	9	20	5	3	9	4	5	5	6	0	2	11	5	5
0	0	3	1	0	0	2	1	7	1	1	5	2	1	3	2	2	2	5	13	10	7	10	13	17	22	29	60	59	31	21	26	12	13	11	10	10	12	3	6	8	6	8	11	4	0	2	8	0	3
1	2	1	1	0	2	1	0	3	3	3	4	12	1	3	3	3	8	4	11	15	11	11	15	23	16	27	46	31	45	48	43	15	19	9	7	14	14	6	3	7	10	8	17	4	0	3	11	13	3
0	2	1	0	0	1	0	1	1	1	2	2	3	2	4	6	2	1	2	6	6	5	6	19	16	20	33	24	21	48	41	53	17	24	11	13	12	18	4	4	7	5	4	11	5	0	0	4	4	4
0	4	0	1	0	2	4	5	6	2	4	4	4	4	5	7	6	10	3	11	11	12	9	19	14	22	23	22	26	43	53	42	65	49	23	25	27	26	11	8	10	14	9	12	4	0	6	17	9	4
1	2	1	0	1	1	1	3	1	2	1	1	4	3	2	3	2	1	7	5	7	7	4	5	5	4	15	12	12	15	17	65	135	60	33	14	18	14	4	7	3	7	6	8	8	0	6	7	6	7
0	1	4	1	2	0	0	2	6	5	4	3	2	4	0	4	1	4	5	7	5	5	6	8	11	5	18	16	13	19	24	49	60	84	58	40	26	24	10	5	16	12	9	7	4	0	6	8	10	8
0	1	1	0	0	0	1	0	1	3	1	4	4	2	2	5	2	4	3	6	9	9	6	11	8	5	11	11	11	9	11	23	33	58	97	66	38	35	6	4	10	6	8	16	4	0	7	9	10	4
0	0	0	1	1	2	2	2	2	3	2	4	5	3	1	2	1	3	5	4	6	6	5	7	7	6	15	7	10	7	13	25	14	40	66	91	45	36	8	6	5	7	5	13	1	0	1	9	9	3
2	1	1	1	0	1	1	2	2	1	7	4	4	8	2	0	6	1	2	4	10	4	11	8	8	9	26	9	10	14	12	27	18	26	38	45	68	70	19	8	14	15	12	19	9	0	5	10	12	5
1	3	2	2	1	0	4	1	1	5	5	2	4	2	6	2	2	2	6	6	9	5	8	14	9	7	25	20	12	14	18	26	14	24	35	36	70	52	51	28	20	13	22	24	15	0	6	16	13	10
0	2	0	1	0	0	1	1	0	4	2	3	2	0	0	0	4	1	1	6	2	7	3	6	2	9	9	5	3	6	4	11	4	10	6	8	19	51	65	21	16	15	8	5	8	0	4	13	5	6
0	1	0	0	0	0	0	0	1	1	3	1	1	1	4	0	7	0	2	1	5	4	5	2	5	3	8	3	6	3	4	8	7	5	4	6	8	28	21	48	49	32	33	32	9	0	8	6	4	11
1	1	0	4	0	1	2	3	0	2	4	2	1	2	4	0	1	1	4	5	6	2	1	13	6	3	8	9	8	7	7	10	3	16	10	5	14	20	16	49	99	113	60	56	23	0	7	18	13	16
0	2	1	2	2	2	3	0	0	3	2	0	3	0	2	2	1	3	2	5	4	1	4	7	5	8	8	4	6	10	5	14	7	12	6	7	15	13	15	32	113	144	88	62	27	0	7	16	10	8
1	1	2	2	1	0	0	1	1	1	3	2	3	1	1	3	1	3	2	4	2	7	1	6	6	5	7	5	8	8	4	9	6	9	8	5	12	22	8	33	60	88	54	99	28	0	10	13	12	4
2	1	0	4	1	2	2	1	1	2	3	2	2	2	1	3	3	1	7	7	4	8	6	7	8	4	10	5	11	17	11	12	8	7	16	13	19	24	5	32	56	62	99	94	60	0	17	21	21	22
0	1	0	1	0	1	2	1	3	2	3	1	0	4	3	0	0	3	3	0	6	4	6	3	7	4	3	6	4	4	5	4	8	4	4	1	9	15	8	9	23	27	28	60	17	0	9	15	7	8
0	0	0	0	0	0	0	0	0	0	0	0	0	0	0	0	0	0	0	0	0	0	0	0	0	0	0	0	0	0	0	0	0	0	0	0	0	0	0	0	0	0	0	0	0	0	0	0	0	0
0	1	1	0	0	0	0	0	1	1	3	1	3	2	4	1	0	3	4	2	4	3	0	2	5	3	5	2	2	3	0	6	6	6	7	1	5	6	4	8	7	7	10	17	9	0	11	37	22	10
1	0	2	3	0	0	1	3	2	1	2	3	1	2	2	1	0	3	4	3	4	5	6	5	12	3	13	11	8	11	4	17	7	8	9	9	10	16	13	6	18	16	13	21	15	0	37	39	75	47
3	2	2	0	1	3	2	0	4	3	4	5	3	2	3	0	1	5	0	6	5	7	3	16	9	9	18	5	0	13	4	9	6	10	10	9	12	13	5	4	13	10	12	21	7	0	22	75	78	68
2	3	3	2	2	3	3	2	3	2	1	5	3	0	6	1	0	4	1	7	2	6	9	6	2	2	9	5	3	3	4	4	7	8	4	3	5	10	6	11	16	8	4	22	8	0	10	47	68	55
0	1	0	1	2	2	1	2	1	5	3	4	2	3	2	4	1	3	0	4	4	5	0	6	5	4	4	3	2	11	6	4	4	2	3	1	7	9	7	5	5	7	8	10	5	0	12	17	28	101
1	5	3	2	3	0	3	3	4	2	5	5	2	3	3	4	2	6	3	5	3	5	5	5	4	2	10	2	0	7	1	3	1	6	10	6	6	5	3	2	10	3	11	13	5	0	9	18	22	34
0	2	1	1	1	0	0	2	0	3	3	5	2	3	2	2	2	0	1	6	4	2	0	5	2	2	5	6	0	8	2	8	4	4	1	4	9	7	4	3	2	5	11	3	5	0	7	7	10	9
0	3	1	3	2	1	1	1	3	3	2	4	1	0	5	0	4	0	2	6	2	4	2	2	5	0	5	5	2	2	3	5	4	5	2	5	6	1	3	3	2	5	6	5	4	0	4	11	11	19
0	3	0	0	2	1	1	2	3	3	2	1	2	2	2	1	0	2	2	2	1	3	2	1	2	4	4	4	2	0	2	2	1	1	0	3	6	8	1	2	7	6	5	5	2	0	1	10	9	7
3	1	2	1	4	5	4	2	5	5	9	5	6	2	2	4	5	1	2	4	2	3	1	3	1	1	3	1	0	3	2	2	2	1	2	1	3	0	1	0	2	0	2	1	2	0	2	6	5	5
3	2	5	2	5	9	3	6	7	5	8	6	2	0	1	2	1	3	2	2	5	4	1	4	5	2	3	4	3	0	1	5	4	3	4	2	4	1	3	2	2	1	3	1	0	0	5	9	5	6
11	7	5	5	13	10	10	10	7	3	3	5	1	2	2	4	2	1	4	5	4	2	3	6	4	3	4	0	3	4	4	4	1	3	2	1	3	8	1	4	2	0	0	8	1	0	6	2	9	7
3	7	11	9	2	9	6	7	0	1	5	3	3	2	4	0	1	0	3	2	1	2	1	1	2	4	4	1	4	2	3	1	1	1	2	1	1	1	0	1	1	1	2	5	1	0	1	3	7	2
6	9	20	3	119	3	7	2	4	8	3	0	3	2	0	2	2	4	3	0	2	1	2	7	4	3	4	3	1	3	3	2	1	2	1	0	2	2	0	1	1	2	2	5	0	0	2	4	3	3
0	2	5	12	21	4	2	2	3	2	0	2	1	2	1	1	0	0	3	1	0	1	0	2	0	0	3	1	2	1	0	0	1	0	0	2	3	1	2	0	1	1	1	1	0	0	2	3	2	2
0	0	0	1	0	0	0	0	0	0	0	0	0	0	0	0	0	0	0	0	0	0	0	0	0	0	0	0	0	0	0	0	0	0	0	0	0	0	0	0	0	0	0	0	0	0	0	0	0	0
0	0	1	1	1	0	0	0	0	0	0	0	0	0	0	0	0	0	0	0	1	0	0	0	0	0	0	0	1	0	0	0	0	0	0	0	0	1	0	0	0	0	0	1	0	0	0	1	0	1
8	6	7	2	2	1	1	1	0	0	1	0	1	0	0	2	0	0	2	1	1	0	0	0	0	0	1	0	0	1	2	4	0	0	0	0	2	1	0	1	2	1	3	0	1	0	0	0	1	1
8	6	4	2	1	4	0	0	1	0	0	0	0	0	0	0	0	0	1	0	0	0	0	0	2	1	1	0	0	0	0	1	1	0	0	0	0	0	0	0	1	0	0	0	0	0	0	0	0	1
0	0	0	1	0	0	0	0	0	0	0	0	0	0	0	0	0	0	0	0	0	0	0	0	0	0	0	0	0	0	0	0	0	0	0	0	0	0	0	0	0	0	0	0	0	0	0	0	0	0
9	0	0	1	0	1	0	0	0	0	0	0	0	0	0	0	0	0	0	0	1	0	0	0	0	1	0	0	0	0	0	0	0	0	0	0	0	0	0	0	0	0	0	0	0	0	0	0	0	0
5	2	2	0	0	1	0	1	0	1	1	0	0	1	0	0	2	0	1	0	0	0	0	0	0	0	1	1	1	1	0	0	1	0	0	0	0	1	0	0	0	0	0	0	0	0	0	0	1	0
3	5	3	4	1	3	0	0	1	1	0	1	0	0	0	0	0	0	1	0	0	0	1	0	0	0	1	0	0	0	0	0	0	0	1	0	0	1	0	0	0	0	1	2	1	0	0	0	1	0
4	5	1	2	0	3	0	0	2	0	0	2	0	0	2	0	0	0	0	0	1	0	0	1	0	0	0	0	0	0	1	0	0	0	0	0	0	0	0	0	0	0	0	0	1	0	0	0	0	0
1	5	2	2	0	1	0	0	0	1	1	0	0	0	0	0	0	0	1	0	0	0	1	0	1	1	0	1	0	0	0	0	0	0	0	0	0	0	0	0	0	0	0	0	1	0	0	0	0	0
1	2	4	2	1	4	0	0	2	0	1	1	1	2	0	0	0	1	0	2	1	0	1	1	0	0	0	1	0	0	0	2	2	1	0	0	0	0	0	0	1	0	0	0	0	0	0	0	1	0
1	2	0	0	0	0	0	2	1	0	1	1	0	0	0	0	0	0	0	0	0	1	0	0	0	0	1	0	0	0	1	0	0	0	0	1	0	0	0	0	0	0	0	0	0	0	0	0	0	1
0	1	1	1	1	1	1	0	0	1	0	0	0	1	1	0	0	0	0	0	0	0	0	0	0	0	0	0	1	0	0	1	0	0	0	0	0	0	0	0	0	0	0	0	0	0	0	0	0	0
0	0	0	0	0	0	0	0	0	0	0	0	0	0	0	0	0	0	0	0	0	0	0	0	1	0	0	0	0	0	0	0	0	0	0	0	0	0	0	0	0	0	0	0	0	0	0	0	0	0
0	0	0	0	0	0	0	0	0	0	0	0	0	0	0	0	0	0	0	0	0	0	0	0	0	0	0	0	0	0	0	0	0	0	0	0	0	0	0	0	0	0	0	0	0	0	0	0	0	0
0	1	0	1	0	1	1	2	0	0	0	0	1	0	0	0	0	0	0	0	1	0	1	1	0	0	0	1	0	0	0	1	0	1	0	0	1	0	0	0	0	0	0	1	0	0	0	0	1	0
0	1	1	1	0	2	2	3	1	1	0	0	0	0	1	0	0	1	0	0	3	0	0	1	0	0	1	0	0	1	0	1	0	0	0	2	0	2	0	0	1	1	1	2	0	0	1	0	0	0
0	0	1	0	1	1	0	1	0	0	2	0	0	1	0	0	0	2	1	1	0	1	0	1	1	0	0	0	0	1	0	2	0	0	0	0	0	1	0	0	0	0	0	0	0	0	0	0	0	0
0	1	1	0	0	0	1	2	1	1	0	0	0	0	0	0	1	0	0	1	1	0	0	0	0	0	0	0	0	0	0	1	0	0	0	0	1	1	0	1	0	0	0	1	0	0	0	0	0	0
0	2	0	1	0	1	0	0	1	0	3	1	0	1	0	0	0	1	0	0	0	0	1	1	0	0	4	0	0	0	0	0	1	0	1	0	0	1	0	0	1	0	0	0	0	0	0	0	1	0
0	0	0	0	0	0	0	1	2	1	0	0	1	0	0	0	0	0	0	0	0	0	1	2	0	3	0	1	0	0	1	0	0	0	0	0	1	0	1	0	0	0	0	0	0	0	0	1	2	2
1	0	0	0	0	0	1	0	0	2	0	1	1	0	1	1	0	0	1	0	1	0	0	1	1	0	1	0	1	1	0	0	0	0	0	1	0	0	0	1	0	1	0	0	1	0	0	1	0	0
0	2	1	1	0	0	0	1	1	0	0	0	1	0	1	0	0	1	1	0	1	0	0	3	0	0	4	1	0	0	0	0	0	0	0	1	2	1	0	1	0	0	0	0	0	0	0	0	0	0
1	1	3	0	0	0	0	1	0	2	0	1	1	1	1	2	1	1	0	0	0	0	1	0	0	0	1	0	1	0	0	4	0	0	3	0	0	0	1	0	0	0	0	0	1	0	0	1	0	0
0	0	0	1	1	1	1	0	1	0	0	0	0	2	0	2	0	0	1	0	2	1	0	5	1	0	1	1	0	1	0	0	0	0	3	0	0	0	2	0	0	0	0	0	0	0	0	1	1	0
0	0	0	0	0	1	0	2	2	0	2	0	1	2	0	0	1	0	0	0	0	0	0	2	0	0	0	0	1	1	0	0	0	0	1	0	0	1	0	0	0	1	0	0	0	0	0	0	1	0
0	0	0	0	0	0	0	0	0	0	1	0	0	0	0	0	0	2	1	0	1	0	0	1	0	0	1	0	0	1	0	0	1	1	0	0	2	0	0	0	0	0	0	0	0	0	0	0	1	0
1	0	0	1	1	1	0	0	2	0	0	1	2	0	1	1	1	0	0	0	1	3	1	0	1	0	0	1	0	2	0	1	1	1	0	1	2	0	0	0	0	0	0	3	1	0	1	0	0	0
0	0	2	0	0	0	0	2	0	1	0	1	0	2	0	0	0	0	4	3	0	0	1	0	0	0	0	0	1	0	0	2	0	1	1	1	0	0	0	1	0	0	0	0	0	0	0	0	1	1
0	1	0	1	0	1	0	1	1	0	1	0	0	5	0	0	0	1	0	0	1	0	0	1	1	2	1	0	1	1	0	0	0	2	2	0	0	2	0	0	1	0	0	0	1	0	0	0	0	0
0	3	0	1	1	1	0	0	2	0	0	1	2	1	0	0	0	0	1	1	0	1	1	0	4	0	3	0	0	0	0	0	0	0	0	0	0	1	0	0	0	0	0	1	1	0	0	0	1	0
0	1	0	0	0	1	0	0	0	3	1	0	0	0	0	0	0	0	0	1	0	0	0	1	1	0	0	0	1	0	1	0	0	2	0	0	0	1	0	1	0	0	0	0	0	0	1	0	0	0
0	0	0	0	0	2	0	1	0	0	0	0	0	0	0	0	0	1	0	0	0	1	0	0	0	0	1	0	0	0	1	0	0	0	1	0	0	0	0	0	0	0	0	1	0	0	0	0	0	0
0	0	0	0	1	0	0	1	1	1	0	0	1	1	0	0	4	1	0	0	0	0	1	0	1	0	0	0	0	0	0	1	0	0	0	1	0	0	1	1	0	0	0	0	0	0	0	0	1	1
0	1	1	0	0	0	1	0	1	0	2	0	0	0	0	0	1	0	0	1	0	1	0	1	0	0	0	0	0	0	0	0	0	0	0	0	0	0	0	0	1	2	2	1	0	0	0	0	0	0
0	0	0	0	0	0	0	0	0	1	2	0	2	0	0	0	0	0	0	0	2	1	0	0	2	1	0	1	0	0	0	0	1	0	0	2	0	1	0	1	0	0	0	1	0	0	0	0	0	0
0	0	0	0	1	0	0	0	0	1	0	1	0	1	2	0	0	0	1	0	0	0	0	1	0	0	1	0	2	0	0	0	1	0	0	0	0	1	0	1	3	0	0	1	0	0	0	0	0	0
0	1	1	0	0	0	0	0	0	0	0	0	0	0	0	2	0	0	2	0	0	1	3	0	1	1	0	0	0	0	1	0	0	1	0	1	3	0	0	0	0	0	0	0	1	0	1	2	0	0
1	0	0	0	0	0	1	1	1	1	0	0	1	0	0	0	0	1	0	0	0	1	0	0	0	1	1	0	0	0	0	0	0	1	2	0	0	0	0	0	1	0	0	0	0	0	0	0	0	0
0	1	0	0	0	0	1	0	1	1	1	0	1	0	0	0	2	1	0	0	0	0	0	0	0	0	1	1	0	0	0	1	0	0	1	1	0	1	0	0	2	0	0	1	0	0	1	0	1	3
0	0	0	0	1	0	0	1	0	0	0	1	0	0	3	0	1	0	0	1	2	0	0	1	1	1	0	0	1	0	0	1	0	0	0	1	1	1	0	1	0	0	0	1	1	0	0	0	0	0
0	0	0	0	1	0	0	0	0	1	0	0	1	0	0	1	0	0	0	0	2	0	0	0	0	0	2	1	0	1	0	0	0	2	0	0	0	1	0	1	0	1	0	1	0	0	0	1	0	0
1	0	0	0	2	0	1	1	0	1	0	1	0	0	2	0	1	0	1	2	2	0	0	3	1	0	2	0	0	0	0	0	0	1	0	0	1	2	1	1	0	0	0	1	0	0	0	0	1	0
0	0	0	0	0	3	0	2	1	1	1	0	0	2	0	0	0	1	0	2	0	0	0	0	1	0	1	1	0	2	0	2	1	1	0	0	0	1	0	0	0	0	0	1	0	0	0	2	1	0
0	1	1	2	0	0	0	0	0	0	0	2	0	0	0	1	0	0	1	0	0	0	0	1	2	0	1	0	0	0	0	1	1	0	0	0	0	0	0	0	0	2	0	1	0	0	0	0	0	0
0	0	1	0	0	0	0	0	0	1	0	2	1	0	0	0	0	0	0	1	0	1	0	0	0	0	0	1	1	0	0	0	0	0	0	0	1	0	0	0	1	1	0	0	0	0	0	0	0	2
0	0	0	0	1	2	0	0	0	0	2	0	0	0	0	0	0	0	0	0	1	0	1	2	1	1	1	0	0	1	1	0	2	1	0	0	2	1	0	0	1	0	0	0	0	0	0	0	0	0
0	0	0	0	0	1	0	0	1	0	0	0	0	0	0	1	0	0	2	0	0	0	0	1	1	0	0	0	1	0	0	0	0	1	0	0	0	1	1	0	0	0	0	0	0	0	0	2	0	0
0	2	0	0	4	0	2	0	0	0	0	0	1	0	1	2	0	0	0	1	2	1	0	3	0	1	0	0	1	1	0	1	0	0	0	2	1	0	1	0	0	1	0	0	0	0	0	0	0	1
0	0	0	0	1	0	0	0	0	0	0	0	1	1	0	0	0	0	1	0	0	0	0	0	0	0	0	1	0	1	2	0	1	2	0	0	1	0	0	2	0	0	0	0	0	0	0	1	0	1
0	0	0	0	0	0	1	0	1	0	0	0	2	1	0	1	1	0	1	0	0	2	1	0	0	1	1	0	1	0	0	1	0	0	0	0	2	0	1	0	0	0	1	0	0	0	0	1	0	2
0	0	1	0	0	0	0	0	0	0	0	1	1	1	0	0	0	0	0	0	0	1	0	1	0	0	0	1	0	0	0	1	0	0	0	0	0	0	0	0	0	1	0	2	0	0	0	0	0	0
0	0	1	0	0	0	0	1	0	1	0	0	0	0	0	0	0	0	1	0	2	0	0	1	0	1	0	0	0	0	1	0	0	1	0	1	0	1	1	0	1	0	0	0	0	0	0	0	0	0
0	1	1	0	0	1	0	0	0	1	0	0	0	0	0	0	1	0	2	1	0	1	0	3	1	0	1	0	0	0	0	1	0	0	0	0	0	0	0	0	0	0	1	0	0	0	0	0	0	0
0	0	0	0	0	0	0	0	0	0	0	0	0	0	0	0	0	0	0	0	0	0	0	0	1	1	0	0	0	0	0	0	0	0	0	0	0	0	0	0	0	0	0	0	0	0	1	0	0	0
1	1	0	0	0	0	1	0	0	0	0	0	0	0	1	1	0	1	2	0	1	1	0	1	0	0	0	1	0	1	0	1	1	0	0	1	0	1	0	0	0	0	0	1	0	0	0	0	0	1
0	1	0	2	0	0	0	0	0	0	2	0	1	1	0	1	0	0	0	0	1	1	0	0	1	0	1	0	0	0	1	0	0	0	1	1	0	1	1	1	0	0	0	0	0	0	0	0	1	0
0	0	0	1	0	0	1	0	0	1	0	0	1	1	0	0	0	1	2	0	2	0	0	3	0	3	1	0	0	0	1	1	0	0	0	1	0	1	0	0	1	1	2	1	0	0	0	0	1	0
0	1	0	0	0	0	0	1	0	1	0	0	0	1	0	0	0	0	0	0	0	0	0	0	0	1	0	0	0	0	0	0	0	0	1	0	0	0	0	1	0	0	0	0	1	0	1	0	0	0
0	0	0	0	0	0	1	0	0	0	1	1	0	0	0	0	1	1	0	0	0	0	0	0	0	0	0	0	0	0	0	0	1	0	0	0	2	1	1	0	0	0	0	0	1	0	0	2	1	1
1	0	2	0	1	0	0	1	0	0	0	0	1	0	0	1	0	0	0	0	0	1	0	0	1	2	0	0	0	0	1	0	1	0	0	0	0	0	0	0	0	0	1	0	0	0	0	3	2	0
0	0	0	0	0	0	1	0	0	0	1	1	0	0	0	0	0	0	0	0	0	2	0	2	1	1	0	2	1	1	0	1	0	1	1	0	0	1	0	2	0	0	0	1	0	0	0	0	0	0
0	0	0	1	0	0	0	0	1	0	0	0	0	1	0	0	0	0	0	0	0	1	1	0	1	0	0	2	1	0	0	0	0	1	0	1	2	1	0	0	1	1	0	2	0	0	1	0	2	0
0	0	0	0	0	1	0	1	0	0	0	1	1	0	0	1	0	0	0	0	0	1	0	1	1	0	0	0	0	2	1	0	0	1	0	0	1	2	0	0	2	0	0	1	0	0	1	0	2	0
0	0	0	0	0	0	0	0	0	0	0	0	1	0	0	0	1	0	0	1	0	0	0	1	0	1	0	0	0	1	0	1	1	0	0	1	1	1	0	0	0	0	0	2	0	0	0	0	0	1
0	0	0	0	0	0	0	0	0	0	0	0	1	0	0	0	0	0	0	1	0	0	0	1	0	0	1	0	1	0	0	0	0	0	0	1	0	0	1	2	1	2	0	1	0	0	0	2	0	0
0	0	0	1	0	0	0	0	0	0	2	0	0	2	0	0	1	1	1	0	0	0	0	1	0	1	1	0	0	0	1	0	0	2	1	1	1	0	0	1	0	0	1	0	0	0	1	0	1	0
0	0	0	0	0	0	1	0	0	0	0	0	0	0	0	0	0	1	1	0	0	0	0	0	0	0	0	0	0	0	0	0	0	1	0	0	0	1	0	1	1	1	0	1	1	0	1	0	0	0
0	0	0	0	0	0	0	0	0	0	0	0	0	0	0	0	0	1	1	2	0	0	0	2	2	1	0	0	0	0	0	1	0	0	0	0	1	1	0	1	1	1	1	1	0	0	0	0	1	2
0	1	0	0	0	0	0	0	0	0	1	0	1	0	1	0	0	0	2	0	0	0	0	0	0	1	0	0	0	0	0	0	0	2	2	1	0	0	0	0	0	1	0	1	1	0	0	0	1	0
0	0	0	0	0	0	1	1	1	0	1	0	1	1	2	0	1	1	1	1	0	0	1	1	0	1	0	1	1	0	0	0	0	1	2	2	0	0	2	0	0	2	0	0	0	0	0	1	1	0
0	1	0	0	1	0	0	1	0	1	0	0	1	0	0	0	0	0	1	3	1	0	0	0	0	1	1	0	0	0	1	0	0	1	2	2	1	0	1	0	1	2	1	0	1	0	1	0	0	0
0	0	1	0	0	1	0	0	1	1	0	0	1	1	1	0	0	0	0	0	2	0	0	1	0	1	1	3	1	1	1	1	1	1	0	1	1	1	1	0	0	0	0	2	2	0	0	1	2	2
0	0	0	1	0	0	0	0	1	0	0	1	1	0	1	0	1	0	0	0	3	2	1	2	0	0	1	0	0	0	0	1	0	0	2	2	1	0	1	0	2	1	0	1	0	0	1	3	1	0
0	0	0	0	0	0	0	0	0	0	0	0	0	0	0	0	0	0	0	0	0	0	0	0	0	3	0	0	0	1	0	1	0	0	0	0	0	0	1	0	1	0	0	0	0	0	0	0	0	0
0	0	0	0	0	0	0	0	0	0	0	0	0	0	0	0	0	0	0	0	0	0	0	0	0	0	0	0	0	0	0	0	0	0	0	0	0	0	0	0	0	0	0	0	0	0	0	0	0	0
0	0	1	0	0	0	0	0	0	0	1	0	0	2	0	0	0	0	1	0	0	0	0	0	0	1	1	0	2	0	1	2	0	0	0	0	1	0	1	0	3	1	1	0	3	0	0	1	1	1
1	0	0	0	0	0	0	0	0	0	1	0	0	0	0	0	1	0	0	1	0	3	0	0	3	0	0	1	0	0	0	2	0	1	0	1	1	0	1	0	2	4	0	0	2	0	1	3	1	3
0	0	0	0	0	0	0	0	0	0	0	0	0	0	0	0	0	0	1	0	0	0	1	0	1	0	2	1	2	1	0	0	1	0	0	0	0	0	0	2	2	1	2	0	0	0	0	1	0	1
0	0	0	0	0	0	1	0	0	1	1	0	0	1	0	0	0	0	0	1	0	0	0	0	0	1	0	0	1	1	0	0	1	0	0	0	0	0	0	2	1	0	0	2	0	0	0	1	1	0
0	0	1	0	0	0	0	1	1	1	0	0	0	0	0	0	0	0	0	0	0	0	0	0	1	0	0	1	2	0	0	2	1	0	0	2	3	1	0	0	1	1	2	4	0	0	1	1	3	1
0	0	0	0	0	1	1	0	0	0	0	0	0	1	0	0	0	1	0	0	1	0	0	0	0	1	0	2	0	0	1	1	1	2	1	1	0	1	0	0	2	1	1	4	0	0	0	2	1	0
0	1	0	0	0	0	2	0	0	0	0	0	0	0	0	0	0	1	1	0	1	1	0	0	0	1	0	1	0	1	1	1	0	2	1	0	2	0	0	0	1	2	0	1	1	0	0	2	0	1
0	0	0	0	0	0	0	0	0	1	0	0	0	0	0	0	0	0	0	1	1	0	1	1	1	0	2	0	0	0	0	1	0	2	0	0	0	0	0	0	1	0	0	0	0	0	0	0	3	0
0	0	0	0	0	0	1	0	2	0	1	0	0	1	0	0	0	0	0	2	0	0	0	1	1	1	0	1	0	1	1	1	0	1	0	2	0	1	1	0	4	1	0	0	0	0	0	0	1	0
0	0	0	0	0	0	0	0	0	0	0	0	0	0	0	0	0	0	0	0	0	0	0	0	0	0	0	0	0	0	0	0	0	0	0	0	0	1	0	1	0	0	0	0	0	0	0	1	0	0
1	0	0	0	0	0	0	0	0	0	0	0	1	0	0	0	0	0	1	0	1	0	0	0	0	1	0	1	1	0	0	2	0	0	0	1	0	1	0	0	1	0	1	1	1	0	0	1	2	1
0	0	0	0	0	1	0	0	0	0	4	0	0	0	0	0	0	0	0	1	0	0	0	2	0	2	0	1	0	0	0	2	0	0	0	0	1	1	1	1	1	0	0	1	1	0	0	1	3	0
0	1	1	0	0	0	1	0	0	0	0	0	0	0	0	0	0	0	1	0	0	0	1	2	0	0	1	3	0	1	0	0	0	0	0	0	0	0	0	2	1	0	0	1	0	0	0	1	1	0
0	0	1	0	0	0	0	0	0	0	0	0	1	0	0	0	1	0	1	0	0	2	0	0	0	0	0	0	0	0	0	0	0	2	2	1	0	0	0	1	0	1	0	0	1	0	0	0	0	0
0	1	0	0	0	1	0	2	0	0	0	0	0	0	0	0	0	0	0	0	1	0	0	0	0	0	0	0	0	1	0	0	0	0	2	0	1	0	0	0	0	0	0	0	0	0	1	0	0	1
0	0	0	1	0	0	0	0	0	0	0	0	0	0	0	1	0	1	0	0	1	5	1	1	0	0	1	1	1	1	1	0	1	1	1	0	0	0	0	3	1	0	0	0	0	0	0	0	2	1
0	1	1	0	0	0	0	0	0	0	1	1	0	0	0	1	0	0	0	1	0	1	1	0	2	0	1	0	0	1	0	2	0	2	1	0	1	2	0	0	2	0	0	0	0	0	0	1	0	0
0	0	0	0	0	1	0	1	0	0	1	0	0	0	0	0	0	0	0	0	1	0	1	0	1	0	0	0	0	1	1	0	1	1	0	0	1	0	0	1	2	0	1	0	1	0	0	0	0	1
0	0	1	2	2	0	1	0	1	0	1	0	1	1	0	0	0	0	0	0	1	2	1	0	2	0	1	3	1	1	0	1	0	2	0	0	0	1	0	0	0	1	1	0	0	0	0	1	1	1
0	1	1	0	0	0	1	0	0	0	0	0	1	1	0	0	0	0	0	0	1	0	0	0	0	1	0	2	1	0	0	1	1	0	2	0	0	0	0	1	1	1	0	0	0	0	0	2	0	0
0	0	1	0	0	0	1	1	0	0	0	0	2	1	1	0	1	0	0	0	1	1	0	0	0	2	1	0	0	0	1	0	0	0	1	0	0	0	0	0	0	0	0	0	0	0	0	2	0	0
0	0	0	0	0	0	0	1	1	0	0	0	0	0	0	0	1	2	1	0	0	1	0	0	1	0	1	3	1	0	0	0	0	0	1	0	0	0	0	0	1	0	0	1	0	0	0	0	0	1
0	0	0	0	0	0	0	0	1	1	1	0	0	1	0	0	0	0	0	0	0	1	0	0	1	1	0	1	0	0	1	2	0	0	0	0	1	2	1	1	0	0	0	0	0	0	1	0	1	1
0	0	1	0	0	0	0	0	1	0	1	0	1	0	0	0	0	0	0	2	0	1	1	0	0	1	2	2	0	1	0	0	0	0	0	1	0	0	1	0	0	1	0	1	1	0	0	1	0	0
0	0	0	0	0	0	0	0	1	0	1	0	1	0	0	0	1	0	0	2	1	1	0	2	1	0	1	0	1	0	0	0	1	1	0	1	0	0	0	0	0	0	0	1	0	0	2	0	0	0
0	0	0	0	0	0	0	0	0	0	0	0	0	1	1	0	0	0	0	0	0	1	1	0	1	0	0	0	0	4	0	0	1	0	2	0	0	0	0	0	0	0	0	0	0	0	0	0	0	0
0	0	0	0	0	1	0	0	0	0	1	0	1	0	0	0	1	0	0	0	0	0	1	1	0	0	0	1	0	0	1	5	0	0	1	0	0	1	1	0	0	0	1	1	1	0	0	0	0	0
0	0	0	0	0	1	0	1	0	1	2	0	0	0	1	0	0	0	1	1	0	0	0	1	0	0	2	1	1	1	0	0	1	0	0	0	0	0	1	0	0	0	0	0	0	0	0	0	0	0
0	0	0	0	0	0	1	0	0	0	0	0	0	0	0	0	0	0	1	0	0	0	1	0	0	0	0	1	0	1	1	0	1	1	0	2	0	2	0	0	0	1	0	0	1	0	0	0	0	0
0	0	0	0	0	0	1	0	0	0	1	0	1	0	1	0	0	0	0	0	0	0	0	0	1	0	1	0	1	1	0	0	1	0	0	0	0	0	0	0	0	1	0	1	0	0	0	0	1	0
0	0	0	0	0	0	0	0	0	0	2	0	0	0	2	0	0	0	1	0	0	0	0	1	2	0	1	0	0	0	0	0	0	0	0	1	1	1	0	1	0	1	1	0	0	0	0	0	0	1
0	0	0	0	0	0	0	0	0	0	0	0	2	0	2	0	1	0	0	0	1	0	0	0	1	1	0	0	0	0	1	0	0	0	0	0	0	0	0	0	1	0	0	0	0	0	0	1	0	0
0	1	1	0	0	0	0	0	0	0	0	0	1	1	0	0	1	1	0	1	1	1	0	0	0	1	0	1	0	0	0	1	0	0	0	0	0	0	0	0	1	0	2	0	0	0	0	0	0	1
0	0	0	0	1	1	1	0	0	0	1	1	1	0	2	1	0	0	0	0	2	1	0	1	0	0	0	0	0	2	1	0	0	0	0	0	0	0	0	0	1	0	0	2	0	0	0	1	0	0
0	0	0	0	0	0	0	0	0	0	0	0	1	0	0	1	0	0	1	2	0	1	0	0	1	0	0	0	0	1	0	1	0	0	0	0	0	1	2	0	0	1	0	0	0	0	0	1	0	1
0	0	0	0	0	0	0	0	0	1	0	0	0	0	0	1	0	1	0	0	0	0	0	0	1	0	0	0	0	1	0	0	0	1	1	0	0	0	0	0	0	0	1	0	0	0	0	1	0	2
0	0	0	0	0	0	0	0	0	1	0	0	0	0	0	0	1	0	0	0	0	0	2	0	0	1	2	0	1	0	1	2	0	0	0	1	0	0	0	0	0	0	0	0	0	0	0	1	1	0
0	0	0	0	0	0	1	0	1	0	0	1	0	0	2	0	0	0	0	0	1	0	0	2	0	1	1	0	0	0	0	0	0	0	0	0	0	0	0	0	0	0	1	0	0	0	0	0	0	1
0	0	0	0	0	0	0	1	0	0	0	0	0	0	0	2	0	0	2	0	0	0	0	1	0	0	0	0	0	0	0	1	0	0	0	0	0	0	0	0	0	0	1	0	0	0	0	0	0	0
0	2	0	0	0	0	0	0	0	0	0	0	0	0	1	0	0	0	2	1	0	0	1	0	0	0	0	0	1	0	0	0	0	2	0	1	0	0	0	0	0	0	1	0	0	0	0	2	0	1
0	0	0	0	0	0	0	0	0	0	0	1	1	2	0	0	0	0	1	0	1	1	0	0	0	0	1	1	0	0	2	0	0	0	0	0	0	0	1	0	0	0	0	0	0	0	0	1	0	0
0	0	1	0	0	0	0	0	0	1	0	0	1	1	0	0	0	0	0	0	0	0	0	0	0	0	0	1	0	0	0	0	0	0	0	0	0	1	0	0	0	0	1	0	0	0	0	0	1	0
1	0	0	0	0	0	2	0	0	0	0	0	0	0	1	0	0	0	0	1	3	0	1	0	0	1	0	0	1	2	1	0	0	1	0	2	1	0	0	0	0	0	0	0	0	0	0	0	0	0
0	0	0	0	0	0	1	0	0	0	0	0	0	0	0	2	1	0	2	1	0	0	0	0	0	0	0	0	0	0	1	0	1	1	0	0	0	0	0	1	0	0	0	0	0	0	0	0	0	1
0	0	1	1	0	0	0	0	0	0	0	0	0	0	1	1	1	1	0	0	0	0	1	1	0	1	1	0	0	0	0	0	1	1	1	0	0	1	0	0	0	0	1	0	0	0	0	0	0	0
0	1	0	0	1	0	0	0	1	0	0	0	0	0	1	1	0	0	0	0	0	0	0	0	2	0	1	0	0	0	1	0	1	0	0	0	0	1	1	0	1	0	0	0	0	1	0	0	0	0
0	0	0	0	0	0	0	0	0	0	0	0	0	0	0	0	0	0	0	0	0	0	1	0	0	0	0	0	0	1	0	0	0	0	0	0	1	0	0	0	0	0	0	0	0	0	0	0	0	0
0	0	0	0	0	0	1	0	0	0	0	0	1	0	0	0	0	0	1	0	0	0	0	0	1	0	1	1	0	0	0	0	0	1	0	0	0	0	0	0	0	0	0	0	0	0	0	1	0	0
0	0	0	0	0	0	0	0	1	0	2	1	0	0	0	0	0	0	1	0	0	0	0	0	1	0	1	0	0	0	1	0	0	0	0	1	0	0	0	0	2	1	0	0	0	0	0	0	0	0
0	0	0	0	0	0	0	0	0	2	0	0	0	0	0	0	0	1	0	3	0	1	1	0	0	1	0	0	0	0	0	0	0	0	0	0	0	0	0	0	1	0	0	0	0	0	0	0	1	0
0	0	0	0	0	0	0	0	0	1	0	0	0	0	0	0	0	0	1	0	0	1	0	0	2	0	0	0	0	0	0	0	0	0	0	0	0	0	0	0	1	1	0	1	0	0	0	0	0	0
0	0	0	0	1	0	1	0	0	0	0	0	0	0	0	0	1	1	1	0	0	0	0	0	0	0	1	0	0	0	0	1	0	0	0	1	1	1	0	1	0	1	1	0	0	0	0	1	1	0
0	0	0	0	0	1	0	0	0	1	2	0	0	0	0	0	0	0	0	1	0	1	0	0	1	1	1	0	0	0	0	1	0	0	0	1	0	0	0	0	1	0	1	1	0	0	0	0	0	0
0	0	0	0	0	1	1	0	1	1	2	0	0	1	0	1	0	1	0	0	0	1	0	0	0	0	0	0	0	0	0	1	0	0	1	0	0	0	1	0	0	0	0	1	0	0	0	0	1	0
0	0	0	0	0	1	0	0	1	0	0	0	0	0	0	0	0	0	0	0	0	1	0	1	1	0	0	1	0	0	0	0	0	1	0	0	2	0	0	0	0	1	0	1	0	0	0	0	0	0
0	1	0	0	1	1	0	0	0	1	0	1	0	1	1	0	0	1	1	1	2	0	0	0	0	1	3	3	0	1	0	0	0	0	0	1	0	1	0	0	0	0	0	1	0	0	0	0	0	0
0	1	0	0	1	0	0	0	0	0	0	0	0	0	0	0	0	0	0	1	0	0	0	0	0	0	0	0	0	0	0	0	1	1	0	1	0	0	0	0	1	0	0	1	0	0	0	0	0	0
0	0	0	0	1	1	0	0	0	1	2	0	0	0	0	0	0	0	0	0	2	0	0	0	0	1	0	0	1	1	1	0	0	0	2	0	1	0	0	0	1	0	0	0	0	0	0	0	2	0
0	0	0	0	0	0	0	0	0	0	0	1	0	1	0	0	0	0	0	0	1	0	0	0	0	1	0	0	1	0	0	2	0	0	0	0	0	0	0	0	1	0	0	0	0	0	0	2	0	0
0	0	0	1	0	0	1	0	0	0	0	2	0	0	0	1	0	0	0	0	0	0	0	2	1	0	0	0	1	0	0	0	0	0	0	0	1	0	0	0	2	0	1	1	1	0	0	0	0	0
0	0	0	0	0	1	0	0	1	1	0	0	0	0	0	0	0	0	1	1	0	0	0	0	1	0	1	0	0	1	1	0	0	1	0	0	0	1	0	0	0	0	0	0	0	0	0	0	0	0
1	0	0	1	0	0	0	0	0	2	1	0	0	0	0	1	0	0	1	0	1	1	0	0	0	1	0	1	0	0	0	0	0	0	0	1	1	0	0	0	0	0	0	0	0	0	0	0	0	1
0	0	0	0	0	0	0	0	1	0	1	2	1	0	0	1	0	0	1	1	0	0	1	0	0	1	0	0	0	0	0	1	0	0	0	0	0	0	0	0	0	0	0	2	0	0	0	0	0	1
0	0	0	0	0	0	0	0	0	0	0	0	1	0	0	0	0	1	0	0	0	1	0	1	0	0	0	0	1	2	0	0	0	0	0	0	1	0	0	1	0	1	0	0	0	0	0	0	0	1
0	1	0	0	0	1	0	1	0	0	0	0	2	2	0	0	0	1	0	0	0	0	0	0	1	0	1	1	0	0	0	0	2	2	1	1	0	0	0	1	0	1	0	0	0	0	0	0	1	0
0	0	0	1	2	1	0	1	0	0	0	0	0	1	3	0	0	0	0	0	1	0	0	0	1	0	0	1	0	1	0	0	0	0	1	0	0	1	1	0	0	0	0	0	0	0	0	0	0	0
0	0	0	0	1	0	0	0	0	0	0	1	0	0	1	0	0	0	0	0	2	0	0	0	0	0	0	0	0	0	0	0	0	2	0	1	0	0	1	0	0	0	0	0	0	0	0	0	0	1
0	0	1	0	0	0	0	0	1	0	0	0	0	1	0	0	0	1	0	0	0	0	0	0	0	0	0	0	0	1	0	1	1	0	0	0	1	0	0	0	0	0	0	0	1	0	1	0	0	0
0	0	0	0	0	0	0	0	1	0	0	0	1	0	0	0	0	1	0	0	0	0	0	1	0	0	0	0	0	0	0	0	0	0	0	0	0	0	0	2	0	0	1	0	0	0	0	1	0	1
0	1	0	0	0	1	0	0	0	0	0	0	0	0	0	0	0	0	0	1	1	0	1	1	0	0	0	0	0	0	0	0	1	0	0	0	0	0	0	1	3	0	0	0	0	0	0	0	0	0
0	0	0	0	0	0	1	0	0	0	0	0	1	0	1	0	0	0	2	0	0	1	0	0	1	0	0	0	0	0	0	1	0	0	0	0	0	0	0	0	1	0	0	2	0	0	0	0	0	0
0	0	0	0	0	0	0	0	0	0	0	0	0	0	2	0	1	1	0	0	0	1	1	0	1	2	1	1	0	0	0	0	0	0	1	0	0	0	0	0	0	0	0	0	0	0	1	0	0	0
0	0	0	0	0	0	1	0	0	0	1	0	1	0	0	0	0	0	0	0	1	0	1	0	0	0	0	0	0	0	1	0	0	0	1	1	1	0	0	0	0	0	0	0	0	0	0	0	0	0
0	0	0	0	0	0	0	0	0	0	2	0	0	1	1	0	0	0	0	2	0	0	1	0	0	1	1	0	0	0	0	1	0	0	0	0	2	0	0	1	0	0	1	1	0	0	0	0	1	1
0	0	1	0	0	0	1	0	0	0	1	1	1	1	0	1	0	0	0	0	0	0	0	0	0	0	0	1	0	0	0	0	0	0	1	0	0	0	0	0	0	0	0	0	1	0	1	0	0	0
0	0	0	0	1	0	0	0	0	1	1	0	0	0	0	0	1	2	0	0	1	1	0	0	0	0	1	0	0	1	1	0	0	0	0	0	0	1	0	1	0	1	0	1	0	0	0	0	0	0
0	0	1	0	0	0	1	0	0	0	2	0	0	1	2	0	1	0	0	0	0	1	0	1	2	0	1	1	0	0	0	2	0	1	0	0	0	0	0	0	0	0	1	0	0	0	0	1	0	0
1	0	1	0	0	0	0	2	0	0	0	0	1	0	0	0	0	0	0	0	0	0	0	0	0	0	0	0	0	0	0	0	0	0	0	0	1	0	0	0	0	0	0	0	0	0	0	0	0	0
0	0	0	0	0	0	1	0	0	0	2	0	0	0	0	0	0	0	0	0	0	0	1	1	1	0	0	1	1	0	0	1	0	0	0	0	0	0	0	0	0	1	0	0	0	0	0	0	1	0
0	0	0	0	0	0	1	0	0	1	0	0	0	1	0	0	1	0	0	0	1	1	0	1	0	0	2	1	1	0	0	2	0	0	0	0	0	2	0	0	0	0	0	0	0	0	0	0	0	0
0	0	0	0	0	1	0	0	0	0	0	0	0	0	0	0	0	0	0	0	0	0	1	1	0	0	0	0	1	2	1	0	0	0	0	0	0	0	0	1	1	0	0	0	1	0	0	0	0	0
0	0	0	0	0	0	0	0	0	0	0	1	0	0	0	0	1	0	1	0	0	0	0	0	0	1	0	0	0	1	0	1	1	0	0	0	1	2	0	0	0	0	0	0	0	0	0	1	0	0
0	0	0	0	0	1	0	0	0	0	2	0	1	0	1	0	1	1	0	0	0	0	0	0	0	1	3	0	0	0	0	0	1	1	0	1	0	0	0	0	0	0	0	0	0	0	0	1	0	1
0	0	0	0	0	0	0	0	0	0	1	0	0	0	1	1	0	0	0	0	0	0	1	0	0	0	1	1	1	0	0	1	0	0	0	0	0	0	0	0	0	0	1	0	0	0	0	0	0	0
0	0	0	0	0	0	0	1	0	0	0	1	0	1	0	1	0	0	0	1	1	0	1	0	0	2	0	0	0	0	0	1	0	0	0	1	0	0	0	0	0	0	0	0	0	0	0	1	0	0
0	0	0	0	0	0	0	1	0	0	0	0	0	0	0	0	0	0	0	0	1	0	0	1	2	1	0	0	0	0	1	0	1	0	0	0	0	0	0	0	1	1	1	0	0	0	0	0	0	0
0	0	1	0	0	0	0	0	0	1	0	0	1	0	0	0	0	0	1	0	0	0	0	0	0	0	1	1	1	0	0	0	1	0	0	0	0	2	0	0	0	0	0	0	0	0	0	1	0	0
0	0	1	0	1	0	0	2	0	0	0	0	1	0	0	0	0	0	1	1	0	1	0	2	0	0	0	0	0	0	0	1	0	0	0	0	0	1	0	0	0	0	0	0	0	0	0	0	0	0
0	0	1	0	0	0	0	0	0	0	2	0	0	0	0	0	0	0	0	0	1	0	1	0	1	1	1	1	0	0	0	1	0	0	0	0	0	0	0	0	0	0	0	0	0	0	0	0	0	0
0	0	0	0	0	1	1	0	0	1	0	0	1	1	0	0	0	0	0	1	0	0	0	0	0	0	1	0	0	2	0	0	0	0	0	0	0	0	0	0	0	0	0	0	0	0	0	0	0	1
0	1	0	1	0	1	0	0	0	1	1	0	1	0	0	1	0	0	1	0	1	1	0	1	0	0	0	0	0	0	1	0	0	1	0	0	0	0	0	0	0	0	0	0	1	0	0	0	0	1
0	1	0	0	0	0	0	0	0	0	0	0	1	0	0	0	0	0	0	0	1	1	1	0	1	1	1	1	1	1	0	1	0	0	0	2	0	0	0	0	0	0	0	0	0	0	1	0	0	0
0	0	0	0	0	0	0	0	0	0	0	1	2	1	0	0	0	0	0	2	1	2	0	0	1	1	1	0	1	1	0	0	0	0	2	0	0	0	0	0	0	0	0	1	0	0	0	0	0	0
0	1	0	0	0	1	1	1	1	0	0	0	0	0	0	1	0	0	0	0	0	0	0	0	1	1	0	0	0	1	0	1	1	0	0	0	1	0	0	1	0	0	0	0	0	0	0	1	0	0
0	1	0	0	0	0	1	0	1	0	0	0	0	0	1	0	0	0	0	0	0	0	0	0	0	0	0	0	1	0	0	0	0	0	0	0	0	0	0	0	1	0	0	1	0	0	0	0	0	0
0	0	0	0	0	0	0	1	1	0	0	0	0	0	0	0	0	0	0	0	1	0	1	0	0	0	1	0	0	0	0	1	0	0	0	0	0	0	0	0	0	0	0	0	0	0	0	0	0	0
1	0	0	0	0	0	0	0	0	0	0	0	1	0	0	1	1	0	0	0	1	0	1	0	0	0	1	0	1	0	0	0	0	0	0	0	0	0	0	0	0	0	0	1	0	0	0	0	0	0
0	1	0	0	1	0	1	0	1	1	0	1	0	1	1	0	0	0	0	2	0	1	0	0	0	0	0	0	0	0	0	0	0	0	0	1	2	1	0	0	0	0	0	0	0	0	0	1	0	0
0	0	1	0	0	0	0	0	1	0	1	0	1	1	0	0	0	0	1	1	0	0	0	0	0	0	1	1	1	0	0	0	0	1	0	0	0	1	0	0	0	0	0	1	0	0	0	0	0	1
0	0	0	0	0	0	0	0	0	0	1	0	0	0	0	0	1	0	0	0	0	0	0	0	1	0	1	0	0	0	0	0	0	0	1	1	0	0	1	0	0	0	0	0	0	0	0	0	0	0
0	1	0	0	1	0	0	1	0	0	0	0	0	0	0	0	0	1	0	0	1	0	0	0	0	0	1	0	1	0	0	2	0	0	0	0	0	0	0	0	0	1	0	0	0	0	0	0	0	0
0	0	1	0	0	1	0	0	0	0	0	0	0	1	0	0	0	0	0	1	0	0	0	1	1	0	1	0	0	2	0	0	0	1	0	0	0	1	0	0	0	0	1	0	0	0	0	1	0	0
0	0	0	0	0	0	0	0	0	0	0	1	0	0	1	0	1	0	0	0	0	1	0	0	0	2	0	0	1	0	0	1	1	1	0	0	1	1	0	0	0	0	0	0	0	0	0	0	0	0
1	0	0	0	0	0	0	0	1	0	0	2	0	0	0	0	1	1	0	0	1	0	0	0	0	0	0	0	0	1	0	0	0	0	1	0	0	1	0	0	0	0	0	0	0	0	0	0	0	0
0	0	0	1	0	0	0	0	0	0	1	0	1	1	0	1	0	0	0	0	1	0	0	1	3	0	1	1	0	0	0	1	1	0	2	0	0	0	0	1	0	0	0	1	1	0	0	0	0	0
0	0	0	0	2	0	0	1	0	0	1	0	0	1	0	0	1	0	0	0	0	0	0	0	1	2	0	0	0	0	0	0	1	0	1	0	0	2	0	1	0	0	0	0	0	0	0	1	0	1
0	0	0	0	0	0	0	0	0	0	0	0	0	0	0	1	0	0	0	0	0	0	1	0	1	0	0	1	0	0	0	2	0	1	0	0	1	0	0	1	0	0	0	1	1	0	0	0	0	0
0	0	0	1	1	1	0	0	1	0	0	0	0	0	0	0	0	0	0	0	0	1	1	1	0	1	1	0	2	0	0	1	0	1	0	0	0	1	1	0	0	0	1	0	1	0	0	1	0	0
0	0	0	1	0	0	0	0	0	0	0	0	0	1	1	0	0	0	0	1	1	0	1	0	0	0	0	0	0	0	1	1	0	1	0	2	0	1	0	0	0	0	0	0	0	0	0	0	0	0
0	0	1	0	1	1	1	0	0	0	0	0	2	1	1	1	0	1	0	1	0	1	0	0	0	1	2	0	1	0	0	1	0	0	1	0	0	3	0	0	0	0	0	0	0	0	0	0	1	0
0	0	1	2	1	0	1	1	0	0	0	0	0	1	0	0	0	0	0	0	0	0	0	0	0	0	2	1	1	0	0	2	1	1	1	1	0	0	0	0	0	0	0	0	0	0	0	0	0	0
0	0	0	0	0	0	0	0	0	0	0	1	2	0	0	1	0	1	0	0	1	0	0	0	0	0	0	0	0	0	0	0	0	0	1	0	1	0	0	0	1	1	0	0	0	0	0	0	0	1
0	0	0	0	0	0	0	0	0	0	0	0	0	0	0	0	2	0	0	1	0	0	0	0	0	1	0	1	0	0	0	0	0	0	0	0	0	2	0	0	0	0	0	0	1	0	0	0	0	1
0	1	0	0	0	0	0	0	1	1	2	1	0	0	1	0	0	0	0	0	0	1	0	0	0	0	3	1	0	0	1	0	0	0	0	0	1	0	1	0	0	0	0	1	1	0	0	0	0	0
0	0	0	0	0	1	0	0	0	0	0	1	0	0	0	0	0	0	0	0	1	1	0	0	1	0	0	0	0	0	0	0	0	0	0	1	0	0	0	0	0	0	0	0	0	0	0	0	0	0
0	0	0	0	0	0	0	0	0	0	0	0	0	0	0	0	0	0	0	0	0	0	0	0	0	0	2	0	0	0	0	0	0	1	0	0	1	1	0	0	0	0	0	1	0	0	0	0	0	1
0	0	1	0	0	0	0	0	0	1	0	0	1	1	0	0	1	1	1	0	0	1	1	0	1	0	0	0	0	1	0	1	0	0	0	0	2	1	1	0	1	1	0	1	0	0	0	0	0	0
0	0	2	0	0	0	0	0	0	0	0	0	1	2	0	1	2	1	2	0	0	0	1	0	3	0	3	0	0	0	1	0	1	0	0	0	0	1	0	0	1	0	1	0	0	0	1	0	0	0
0	0	0	0	0	0	0	0	0	0	0	0	0	0	1	2	1	0	0	1	0	0	0	0	0	0	0	1	1	0	0	1	0	0	0	0	0	0	0	0	0	0	0	0	0	0	0	0	0	0
0	1	0	0	0	0	0	0	0	1	0	0	0	0	0	0	0	1	0	0	0	0	1	0	2	0	1	0	0	0	0	0	1	1	0	0	1	0	1	1	1	0	0	0	0	0	0	0	0	0
1	0	0	1	1	0	0	1	0	0	0	0	1	0	1	2	0	0	0	1	0	0	2	0	1	1	0	0	0	1	1	0	0	0	0	0	0	1	1	1	0	0	0	0	0	0	0	1	0	0
1	0	0	0	0	0	0	2	0	0	1	1	1	0	0	1	0	0	0	0	0	1	0	1	0	0	1	0	0	1	1	0	0	0	0	1	1	0	0	0	0	0	0	0	0	0	1	0	0	1
0	0	0	1	0	1	0	1	0	0	0	0	2	0	0	1	0	1	0	0	0	0	0	0	0	0	2	0	0	0	0	0	0	0	0	0	0	1	1	0	0	0	0	0	0	0	0	0	0	0
0	0	0	0	0	1	1	0	0	0	0	1	1	0	1	0	1	0	0	3	0	0	1	0	0	1	2	1	0	1	0	0	0	0	0	0	0	1	0	0	1	0	0	0	0	0	0	0	0	0
1	1	0	0	0	0	0	0	0	0	0	1	1	0	1	0	1	0	0	1	3	2	1	0	0	1	2	2	0	0	0	2	0	0	0	0	0	0	0	1	0	0	0	0	0	0	0	0	0	0
0	0	0	0	1	1	0	0	0	0	0	0	1	0	1	0	0	2	0	0	1	0	1	0	0	0	0	0	0	0	0	1	0	0	0	1	0	0	0	0	0	2	0	0	2	0	0	0	0	0
0	0	1	0	1	0	1	1	0	0	1	1	1	0	0	0	0	0	0	1	0	0	1	1	0	0	1	0	0	0	0	2	1	0	0	0	0	0	0	0	0	0	0	0	0	0	0	0	0	0
2	2	1	0	0	1	0	0	0	1	0	0	0	1	0	0	0	0	0	0	0	0	0	3	1	1	0	0	0	1	1	2	1	0	0	0	1	0	0	0	0	0	0	0	0	0	1	0	0	0
0	1	0	0	0	0	0	0	0	2	0	0	0	0	0	0	0	0	0	0	0	0	1	0	0	0	0	0	0	0	1	1	0	2	1	0	0	1	1	0	0	0	0	0	0	0	0	0	0	1
0	0	0	0	0	0	0	0	0	0	0	0	0	0	0	0	0	0	0	0	0	1	0	0	1	0	1	3	1	2	1	0	0	0	0	0	0	0	0	1	0	1	0	0	0	0	0	0	0	0
1	0	0	0	0	0	0	0	0	1	0	1	0	0	0	0	0	0	0	0	0	0	0	0	0	0	1	1	0	0	1	1	0	0	0	0	1	0	0	0	0	0	0	0	0	0	0	1	1	0
0	0	0	0	0	0	0	0	1	0	0	0	0	1	0	0	0	1	0	0	0	0	0	1	0	0	0	0	0	0	0	1	0	0	1	0	0	0	0	2	0	0	1	0	0	0	0	1	0	0
1	0	1	0	0	0	1	1	0	0	0	0	1	1	0	0	1	0	0	0	1	1	0	0	0	0	1	0	0	0	2	0	1	0	0	2	0	0	0	1	0	0	1	0	0	0	0	1	0	0
0	0	0	0	1	0	0	1	0	0	0	2	0	1	1	0	0	0	0	0	0	0	0	0	0	0	0	1	0	0	0	1	1	0	0	0	0	0	0	0	1	0	0	0	0	0	0	1	0	0
2	0	1	0	1	0	1	0	2	1	0	0	0	1	0	0	1	0	1	1	1	0	3	1	0	0	1	0	0	2	0	0	1	1	1	0	0	2	0	0	1	0	0	1	0	0	0	0	0	0
0	0	0	0	0	2	0	2	0	1	0	0	2	0	1	0	0	0	0	0	0	0	1	0	0	0	0	1	0	0	0	0	1	0	0	0	0	1	0	0	0	1	0	0	0	0	1	0	0	1
0	0	0	0	0	0	0	1	0	0	0	0	0	0	1	0	0	0	1	0	0	0	0	1	0	0	0	0	1	1	0	0	0	0	1	0	0	0	0	0	0	0	0	0	1	0	0	1	0	1
0	0	0	0	0	0	0	0	0	0	0	0	1	0	1	2	1	0	0	0	0	0	0	0	0	0	0	0	0	1	1	0	0	0	0	0	0	0	0	0	0	0	0	1	0	0	0	0	1	0
2	0	1	1	0	0	0	0	0	0	0	0	0	0	0	0	0	1	0	0	0	1	0	0	0	1	0	0	0	0	1	2	1	1	0	0	1	2	0	0	0	0	1	0	1	0	0	0	0	0
0	0	1	0	0	0	0	0	0	0	0	0	0	1	0	0	0	1	0	2	0	0	0	1	1	0	1	0	1	2	0	0	0	0	0	1	0	1	0	0	0	0	0	0	0	0	0	1	0	0
0	1	0	0	0	1	1	1	0	0	1	0	0	0	0	0	0	0	0	0	1	1	0	1	0	0	0	0	0	0	0	0	0	0	0	0	0	1	0	0	0	1	0	0	0	0	0	0	0	0
0	0	0	0	0	0	0	0	0	0	0	0	1	1	0	0	2	0	1	0	0	0	0	3	0	2	2	0	0	0	0	1	0	0	0	0	0	0	0	0	0	0	0	0	0	0	0	0	0	0
2	2	0	1	0	0	0	1	1	1	0	0	0	0	0	0	1	0	0	0	0	1	0	1	0	0	0	0	0	0	0	0	0	0	0	0	1	1	1	0	0	0	1	0	0	0	0	1	0	0
0	0	1	0	1	0	0	0	0	0	0	0	1	1	1	0	0	0	0	0	0	1	0	1	0	1	1	1	0	0	0	0	0	0	0	0	0	0	0	1	0	0	0	0	0	0	1	0	1	0
1	0	0	0	0	0	1	0	0	0	0	0	0	0	0	2	1	0	1	0	0	0	1	1	0	1	0	2	1	0	1	0	0	1	1	0	0	0	0	0	0	0	1	0	0	0	0	1	0	1
0	0	1	0	1	0	0	0	0	0	0	1	0	0	0	2	0	0	0	0	0	1	0	2	0	1	0	0	0	0	1	1	0	1	1	0	0	0	0	0	0	0	0	1	0	0	1	1	1	0
0	0	0	0	0	0	0	0	0	1	0	0	0	0	0	0	0	0	0	0	0	0	0	0	0	0	1	0	0	0	0	0	0	0	1	0	0	0	0	0	0	0	0	0	1	0	0	0	0	0
0	1	1	0	0	0	0	1	0	1	0	0	0	1	0	0	0	0	0	0	0	0	1	0	1	0	0	1	0	0	0	0	0	0	0	0	1	1	0	1	0	0	0	1	0	0	0	1	1	0
0	0	0	0	0	0	0	2	0	0	0	1	2	0	3	2	0	0	1	1	0	0	0	2	3	0	1	1	2	0	0	0	0	0	0	0	1	1	0	0	0	0	0	0	0	0	0	0	0	0
3	1	0	1	0	0	1	0	0	0	0	0	0	1	0	0	0	0	0	0	0	0	0	2	1	0	0	1	2	1	0	1	0	0	0	0	0	0	0	1	0	0	0	1	0	0	0	0	0	0
0	1	1	0	0	2	0	1	0	0	0	0	1	0	0	0	1	0	0	1	0	0	0	0	0	0	0	0	0	0	1	2	0	0	0	1	0	1	0	0	0	0	1	0	1	0	1	0	0	1
2	0	1	0	0	0	0	0	0	0	0	1	0	0	0	0	0	0	0	0	0	0	0	4	0	0	1	0	0	0	0	0	0	0	0	0	1	0	0	0	0	0	0	0	0	0	0	1	0	0
0	0	0	1	0	0	0	2	0	2	0	2	0	0	1	0	0	1	0	1	1	0	0	0	0	0	2	0	1	0	1	0	0	0	0	0	0	0	0	0	1	0	1	1	0	0	0	0	1	0
1	1	1	0	1	0	0	1	2	0	0	0	0	1	0	0	0	0	2	0	0	0	2	1	0	0	0	0	1	1	0	2	0	0	1	0	0	0	0	0	0	0	0	0	0	0	0	0	0	0
0	1	2	2	0	0	1	1	0	0	4	1	0	1	0	1	0	0	1	0	0	0	1	1	1	0	1	0	0	0	1	0	0	0	0	1	0	1	0	0	2	0	0	1	1	0	0	1	2	0
0	1	1	1	2	0	0	0	1	1	0	0	1	2	1	3	0	0	0	0	0	1	0	2	1	0	0	1	0	0	0	0	1	0	0	0	0	0	0	0	0	0	0	0	0	0	1	0	0	1
0	1	0	0	0	2	1	1	1	1	1	1	0	0	1	1	0	2	0	0	0	0	0	0	0	1	0	0	0	0	0	0	0	0	0	0	1	0	0	0	0	0	0	0	0	0	0	0	1	0
1	1	0	2	1	0	2	1	2	1	1	0	1	1	3	0	0	1	0	0	1	0	1	0	1	0	1	0	1	1	0	1	0	0	0	0	0	0	0	0	0	0	1	1	0	0	0	1	0	0
0	1	1	0	1	0	0	1	2	2	2	1	0	2	0	0	0	0	0	0	0	1	0	0	0	2	0	1	1	0	0	0	0	1	2	0	0	0	0	0	0	0	0	1	0	0	0	0	0	1
2	0	2	0	0	0	1	0	1	2	1	0	0	2	0	0	1	0	0	0	1	1	0	1	0	1	0	0	0	0	0	0	0	0	0	1	0	0	1	0	0	0	0	1	0	0	0	0	1	1
1	2	2	1	2	0	0	1	1	2	1	0	0	1	0	0	0	1	0	1	0	0	0	0	0	0	0	0	0	0	0	0	0	0	0	0	0	1	0	1	0	1	1	0	0	0	1	0	0	1
0	0	1	5	1	0	0	0	0	0	0	0	0	0	0	1	0	0	0	1	0	0	0	0	0	0	0	1	0	0	0	1	0	0	0	0	0	0	0	0	0	0	0	0	0	0	0	0	0	1
1	1	2	0	0	1	1	0	1	0	0	0	0	0	0	0	0	1	0	0	0	0	0	0	0	0	0	0	0	0	0	0	0	0	0	0	0	0	0	0	0	0	0	0	0	0	0	1	0	0
0	0	0	0	0	0	0	0	0	0	0	0	0	0	0	0	0	0	0	0	0	0	0	0	0	0	0	0	0	0	0	0	0	0	0	0	0	0	0	0	0	0	0	0	0	0	0	0	0	0
8	2	3	0	2	3	0	0	0	0	0	0	1	0	0	0	0	0	0	1	0	0	0	0	2	0	0	1	0	0	0	0	0	0	0	0	0	0	0	0	0	0	0	0	0	0	0	0	0	0
1	1	2	0	0	2	0	0	0	0	0	0	0	0	0	0	0	0	0	0	0	0	1	0	0	0	1	0	0	0	1	1	0	0	0	0	0	0	0	0	0	0	1	0	0	0	0	0	0	0
0	1	0	1	0	0	0	0	0	0	0	1	1	0	0	0	0	0	0	1	0	0	0	0	0	0	0	0	0	0	1	0	0	0	0	0	0	0	0	1	0	0	0	0	0	0	0	0	0	0
0	3	2	2	0	1	1	3	0	1	0	0	0	0	0	0	0	1	0	0	0	1	0	0	0	1	0	0	0	1	0	0	0	0	0	0	0	0	0	0	0	0	0	0	1	0	0	1	0	0
2	2	2	3	1	2	0	0	0	2	1	0	0	0	1	0	0	0	1	1	0	1	0	0	0	0	2	0	0	0	1	0	0	0	0	0	0	2	0	0	0	3	0	0	0	0	0	0	0	0
0	0	2	1	0	2	2	5	0	2	3	0	1	0	0	0	0	1	1	0	0	0	1	0	1	0	0	1	0	1	0	1	0	1	0	0	0	1	0	1	0	0	0	0	0	0	0	0	1	0
0	2	1	1	2	1	0	0	2	0	0	0	1	0	0	1	0	1	1	0	2	0	0	0	3	0	0	2	1	0	0	2	0	0	0	2	0	0	0	0	1	0	1	0	0	0	0	2	1	2
0	0	1	3	0	5	1	1	0	1	0	0	1	0	3	0	0	2	0	0	0	1	2	0	1	0	1	1	0	0	1	1	0	0	1	0	0	0	0	1	0	1	0	1	1	0	0	0	0	0
0	1	2	1	0	0	3	0	3	0	2	0	2	0	0	1	0	3	0	0	2	0	1	1	2	0	0	2	1	1	0	0	0	0	0	0	1	1	0	0	0	1	0	3	2	0	0	1	2	1
0	1	1	2	0	2	1	0	0	1	1	0	1	1	2	0	0	0	0	0	1	0	1	0	0	0	1	2	0	0	0	1	2	0	2	1	0	3	0	0	1	0	1	2	0	0	0	0	0	3
0	1	1	2	1	2	2	0	2	0	0	0	0	2	1	1	1	0	1	0	3	2	0	0	0	0	1	1	0	1	0	1	1	0	1	2	2	0	0	0	0	0	0	0	0	0	0	1	0	1
1	1	0	1	2	2	1	0	2	0	1	2	0	0	0	2	3	2	1	0	0	0	1	1	3	4	4	1	0	1	0	0	1	0	1	1	0	0	1	1	1	0	1	0	0	0	1	1	3	1
0	3	0	0	5	3	0	0	1	1	0	0	1	0	0	1	0	1	0	1	1	1	0	0	1	0	1	1	2	1	0	0	1	0	0	1	1	1	0	1	1	0	0	0	2	0	0	0	1	0
0	0	0	0	0	1	0	0	0	0	1	1	0	1	1	0	1	0	0	0	0	1	0	0	2	0	1	0	1	1	0	0	0	0	0	1	0	0	0	0	1	0	1	0	0	0	0	1	0	0
0	0	0	1	0	0	1	0	1	2	0	0	1	0	1	0	0	0	1	1	0	0	0	1	0	0	1	0	0	0	1	0	0	0	0	1	0	1	0	1	0	0	0	1	0	0	0	2	0	0
1	1	1	0	0	2	0	0	2	1	0	1	1	1	0	0	0	2	0	2	0	1	0	0	1	1	0	0	0	0	0	0	0	0	0	0	0	0	0	1	0	0	0	0	0	0	0	0	1	1
0	0	0	1	0	1	1	0	0	0	0	1	0	1	1	0	2	1	0	1	1	0	0	2	2	0	0	0	0	0	0	1	1	0	0	2	0	0	0	0	0	0	0	1	1	0	1	0	1	0
1	0	0	1	0	1	0	0	1	0	1	0	1	1	2	0	0	0	1	0	0	0	1	0	0	0	1	1	0	0	0	0	3	0	2	0	0	0	0	0	0	0	0	1	0	0	0	0	0	1
0	0	1	1	0	0	2	1	1	0	1	2	1	0	0	0	0	0	3	1	2	0	0	2	1	0	1	0	0	1	0	1	0	1	1	0	1	1	0	0	0	1	0	1	0	0	1	0	0	1
0	0	1	0	0	1	0	0	0	0	2	0	0	1	2	2	0	1	0	2	0	0	0	1	1	1	3	0	0	1	2	1	0	1	1	1	0	0	0	0	1	0	0	0	0	0	0	0	0	0
0	2	1	0	0	0	0	0	0	0	0	0	0	0	2	0	0	0	1	0	0	3	0	1	2	0	0	2	0	0	0	2	1	0	0	0	0	0	0	0	0	1	0	3	0	0	0	3	0	1
0	0	0	0	0	0	1	0	0	2	1	0	1	1	0	1	1	2	0	0	1	3	0	3	0	1	0	2	2	1	0	1	0	0	1	1	1	2	0	2	1	0	1	1	0	0	0	2	1	0
0	0	0	0	0	0	1	1	0	2	1	1	0	0	1	0	1	3	0	0	0	1	4	2	3	1	0	1	1	0	3	2	1	0	0	1	0	1	0	1	0	0	1	3	0	0	2	1	1	0
0	0	2	0	0	0	0	0	0	0	2	1	0	1	0	0	1	0	0	1	2	0	0	1	0	1	3	0	0	1	0	0	1	0	1	0	0	1	0	0	0	0	0	2	0	0	0	1	0	2
1	0	1	1	0	0	0	1	0	0	0	0	0	2	1	0	0	1	1	0	1	1	2	3	0	2	0	0	0	1	0	1	0	1	0	3	0	1	3	0	0	2	3	0	1	0	1	1	0	0
0	0	2	0	1	0	0	2	0	0	1	1	0	0	0	0	0	2	0	0	0	0	0	1	0	0	1	1	0	1	0	0	1	1	2	0	0	1	0	0	0	2	0	1	0	0	1	0	0	0
0	0	0	0	0	0	1	0	0	0	0	0	1	0	0	2	0	1	1	0	1	0	0	0	1	1	0	0	1	0	0	0	1	0	0	0	0	1	1	1	0	0	0	1	0	0	0	3	1	0
0	0	0	0	0	0	0	0	0	0	0	0	1	0	0	0	0	1	0	0	0	0	0	0	0	0	0	1	1	1	2	0	2	0	0	0	0	1	0	1	2	1	2	0	1	0	0	0	0	0
0	0	0	0	0	0	0	0	0	0	0	0	0	0	0	0	0	0	0	0	0	0	0	0	0	0	0	0	0	0	0	0	0	0	0	0	0	0	0	0	0	0	0	0	0	0	0	0	0	0
0	0	0	0	0	0	0	0	0	0	0	0	0	0	0	0	0	0	0	0	0	0	0	0	0	0	0	0	0	0	0	0	0	0	0	0	0	0	0	0	0	0	0	0	0	0	0	0	0	0
0	0	1	0	0	1	0	1	0	0	0	0	0	0	0	1	0	1	0	0	0	0	0	1	0	2	1	0	0	0	0	1	0	0	0	0	1	0	0	0	0	0	1	0	0	0	0	0	1	1
0	1	0	0	0	0	0	0	0	1	1	1	1	0	0	1	0	0	0	1	1	0	0	2	0	0	0	2	2	1	0	0	0	1	0	0	0	0	0	0	1	1	0	0	1	0	2	1	0	0
0	0	0	1	0	0	0	0	1	1	0	1	0	0	0	0	0	0	0	0	0	0	1	0	0	2	0	0	1	0	1	1	1	0	3	1	0	2	1	1	1	0	2	0	2	0	0	1	2	1
0	0	1	1	0	0	1	0	0	0	1	1	3	0	1	0	0	2	2	0	0	2	0	0	2	0	4	4	1	3	0	2	1	2	0	0	1	1	1	2	2	2	1	2	0	0	0	3	3	2
0	0	1	1	0	1	0	0	0	0	0	0	0	0	0	1	0	0	0	0	1	0	1	0	0	0	0	0	0	0	2	0	0	1	0	2	1	1	0	2	0	1	0	0	0	0	0	2	0	0
0	0	1	0	1	0	0	0	1	0	0	1	1	0	0	1	0	0	0	1	1	1	1	2	0	2	0	0	0	1	0	1	2	0	1	1	0	4	1	1	0	1	2	5	0	0	1	0	4	0
0	0	1	1	0	1	0	1	0	0	0	1	0	0	3	0	0	1	1	1	1	0	1	1	1	1	3	2	2	1	2	2	0	0	0	1	1	0	0	3	1	0	5	3	0	0	0	1	1	0
0	0	0	1	0	0	0	0	0	0	1	1	1	0	0	0	0	2	1	1	0	1	2	2	2	2	0	0	0	0	0	0	0	0	1	1	1	3	1	0	1	3	3	6	0	0	0	1	1	1
0	0	0	0	0	0	1	0	0	0	1	0	0	1	0	1	0	1	0	0	0	0	1	1	1	0	0	1	0	1	0	0	0	1	1	1	0	1	0	3	1	0	0	1	1	0	1	0	0	1
0	0	0	0	0	0	1	0	0	0	3	0	0	0	0	0	0	0	0	1	0	0	1	0	0	0	2	0	1	1	0	1	1	0	1	0	1	0	0	0	2	1	1	0	0	0	1	0	0	2
0	0	0	1	1	0	0	0	1	0	0	0	1	1	0	1	1	0	1	1	0	0	0	0	0	0	0	0	0	0	1	0	0	1	0	1	1	0	1	1	0	1	0	1	0	0	0	0	0	0
0	0	0	1	0	0	0	0	0	1	0	0	0	1	0	0	0	0	1	1	0	0	0	1	1	1	0	1	1	1	0	1	1	2	1	0	0	1	1	1	0	0	0	2	1	0	0	0	2	0
1	0	0	0	0	1	0	0	0	1	0	1	2	0	1	0	0	0	0	4	1	2	0	0	1	0	1	2	0	0	0	2	0	0	1	0	0	0	0	0	2	2	1	3	0	0	0	2	2	1
0	0	0	0	2	1	1	1	0	1	0	0	0	1	0	0	0	0	0	3	0	0	0	1	0	1	0	0	1	1	1	0	0	2	1	1	1	0	0	0	1	1	0	2	0	0	1	0	0	0
1	0	0	1	0	2	3	1	1	0	0	1	1	0	1	1	0	2	0	0	1	0	0	1	0	0	0	0	1	0	1	1	0	2	1	0	1	0	0	1	0	0	2	2	1	0	0	1	0	0
0	0	0	0	0	0	1	0	1	0	0	0	0	0	0	1	1	1	1	0	0	0	2	1	3	0	0	0	0	0	0	1	0	1	0	0	0	0	0	0	0	0	0	0	0	0	0	0	0	0
0	0	0	0	0	0	1	0	0	0	0	0	0	1	2	1	0	0	0	0	1	0	1	1	1	1	1	0	0	0	1	0	1	2	1	0	1	0	0	0	0	1	0	0	0	0	0	0	0	0
0	0	0	1	0	0	1	0	2	0	1	0	0	0	0	0	1	1	0	0	0	0	0	0	1	2	0	0	0	1	1	2	0	1	0	1	1	4	1	0	0	0	0	0	0	0	0	0	1	0
0	0	0	0	0	1	1	0	0	1	0	0	1	0	1	0	0	1	0	2	0	0	0	0	1	2	0	1	0	0	1	1	1	0	3	0	0	0	0	0	1	0	0	2	1	0	0	1	1	1
0	1	0	0	1	1	1	0	1	1	1	1	1	0	0	0	0	0	0	0	0	0	0	0	1	0	3	1	1	0	1	1	1	1	0	2	0	1	2	1	0	0	2	1	0	0	0	0	1	1
0	0	0	0	1	0	0	1	0	0	0	0	0	0	2	1	1	0	0	3	1	0	0	0	1	0	0	0	1	0	0	0	0	0	0	1	0	1	0	0	0	0	0	1	0	0	0	0	0	1
0	0	0	0	0	1	0	0	0	0	0	0	1	0	0	0	0	0	1	1	0	0	2	0	0	0	0	0	0	0	0	0	0	0	0	1	0	1	0	0	0	0	0	1	0	0	0	0	0	0
1	0	0	0	0	2	1	2	0	2	0	1	0	0	0	0	1	2	0	0	1	0	1	0	0	0	0	0	1	3	0	0	0	2	0	1	1	1	0	1	3	0	0	0	0	0	0	2	0	1
0	0	2	0	1	1	0	0	0	2	1	0	1	0	0	1	0	0	0	2	0	0	1	2	3	1	1	2	0	1	0	1	2	1	0	0	2	2	0	0	1	0	1	0	0	0	0	0	0	1
0	0	0	0	0	0	0	1	0	0	1	0	1	0	0	0	0	0	2	3	0	2	2	2	0	0	1	1	1	0	0	0	1	1	0	3	0	0	0	0	2	0	1	0	1	0	0	1	1	1
0	0	1	0	0	0	1	0	0	0	0	0	2	1	1	0	0	0	1	1	0	1	1	1	0	1	0	0	1	2	1	1	0	0	0	0	0	0	1	0	0	1	1	1	0	0	0	1	3	1
0	1	0	0	0	0	0	0	1	0	0	0	1	0	1	1	0	1	0	2	0	0	0	5	0	0	1	2	1	0	0	0	0	0	1	0	1	2	0	0	0	1	0	0	0	0	1	0	0	2
1	1	0	0	0	0	0	0	0	1	0	0	0	3	1	0	0	0	2	0	3	0	0	0	4	0	3	0	0	2	1	0	0	1	0	0	0	2	0	0	2	0	0	2	0	0	0	1	0	1
1	0	0	0	1	0	0	0	1	0	0	1	1	1	1	0	0	0	0	0	1	0	0	1	1	0	0	2	0	0	0	0	0	1	1	0	1	2	0	0	0	1	0	1	0	0	0	2	1	0
0	1	1	1	0	0	0	0	1	1	2	0	0	0	2	0	1	0	1	1	1	2	0	3	0	1	1	2	1	3	0	1	0	1	2	1	0	0	0	1	0	0	1	0	0	0	0	0	0	1
1	1	0	1	1	1	1	1	0	1	0	0	0	2	0	0	0	0	0	1	0	0	0	2	0	0	1	0	3	1	0	2	0	0	0	0	0	3	0	0	0	0	0	0	0	0	0	0	0	2
0	0	0	0	0	1	2	0	0	0	1	0	0	1	0	0	0	1	0	0	0	0	1	0	0	2	0	1	2	0	1	0	1	1	2	0	0	0	0	0	0	0	0	1	1	0	0	1	0	0
1	0	3	0	1	0	0	1	0	0	0	0	0	0	0	0	1	0	0	0	0	0	0	0	1	0	0	1	0	0	0	0	0	1	0	0	0	0	0	1	1	0	0	1	0	0	0	0	0	0
0	0	1	0	1	1	0	0	1	2	1	2	1	1	0	1	1	0	1	1	2	0	0	1	1	1	2	1	0	0	0	0	0	0	0	0	0	0	1	0	0	2	0	0	0	0	1	0	1	0
0	0	2	1	0	1	2	0	0	0	0	1	0	0	0	0	0	0	0	2	0	0	1	2	1	1	0	0	2	0	0	0	0	0	2	1	0	0	0	0	1	0	0	1	1	0	0	3	0	1
0	0	0	2	0	0	0	2	0	0	0	0	0	0	0	0	1	0	1	0	1	1	0	0	0	2	0	1	0	0	0	3	0	0	0	0	0	0	0	0	1	1	0	0	0	0	0	0	0	0
1	0	0	0	0	1	0	1	1	0	0	0	0	1	1	0	0	4	2	1	0	0	1	2	2	0	0	0	1	0	1	0	2	0	0	0	0	0	1	0	0	1	0	3	0	0	0	0	0	0
3	0	1	0	0	1	2	1	0	1	1	0	1	0	0	1	1	0	1	2	1	1	0	0	1	0	0	0	1	0	0	1	0	0	0	1	0	1	0	0	0	0	0	0	0	0	0	0	0	1
1	0	0	3	1	1	2	1	0	0	1	1	0	0	1	2	1	0	1	1	1	1	0	2	1	0	0	2	2	0	1	1	0	0	1	0	1	0	1	0	1	0	0	0	1	0	0	1	0	1
0	1	1	1	1	3	2	0	0	0	0	3	1	0	1	0	1	1	0	2	0	0	0	2	0	2	1	0	0	1	0	1	0	1	0	0	0	1	0	0	0	1	0	0	1	0	0	0	2	1
1	0	2	1	0	2	0	0	0	2	1	0	0	0	0	2	0	1	0	1	0	1	1	0	0	0	2	0	0	0	0	1	1	3	0	0	0	0	1	1	0	0	0	1	0	0	0	0	2	1
1	1	2	2	0	0	0	2	1	1	2	0	2	0	0	0	0	0	2	0	0	0	0	1	1	0	0	0	0	0	0	0	2	1	0	1	1	1	0	0	0	1	0	0	0	0	1	1	0	0
0	1	0	0	0	1	1	1	1	0	0	1	0	0	0	0	0	0	0	0	0	1	0	0	0	1	1	1	1	1	0	1	1	0	0	0	2	0	0	1	0	0	0	1	0	0	1	0	0	0
0	1	0	0	0	1	0	1	1	2	0	1	1	1	0	2	0	0	1	0	0	1	1	0	1	1	1	0	0	0	0	0	0	0	2	0	0	0	0	0	0	0	0	0	1	0	0	1	1	0
0	1	0	1	0	0	0	0	0	0	3	0	1	1	2	0	0	0	0	0	0	0	0	0	0	0	0	0	1	1	0	1	0	0	0	0	0	1	0	0	0	0	1	2	0	0	0	0	0	3
0	0	3	1	1	2	1	1	0	0	1	1	0	0	0	0	2	0	0	0	0	0	0	0	0	0	1	0	1	0	0	0	0	1	1	0	0	1	0	0	0	0	0	0	0	0	0	1	2	1
0	1	1	0	0	0	0	0	2	1	0	0	1	0	2	0	0	0	0	0	0	0	0	0	0	1	0	0	0	0	1	1	0	1	0	0	0	1	0	1	0	0	0	0	0	0	0	0	0	2
1	2	1	0	1	1	0	0	1	0	0	0	0	1	1	0	0	0	0	1	0	1	1	1	0	1	0	1	0	1	0	0	0	0	0	0	0	0	0	2	0	1	0	0	0	0	1	1	0	0
0	4	1	0	0	1	3	2	1	1	1	0	0	0	1	0	0	1	1	0	0	0	0	2	0	0	1	1	0	0	0	1	0	2	0	0	1	0	1	0	0	0	0	0	0	0	1	0	1	0
2	1	1	0	3	0	0	1	0	0	1	1	0	0	1	0	0	0	2	0	0	1	0	1	0	1	2	0	0	2	1	1	1	0	1	0	1	2	0	0	0	0	0	0	0	0	0	1	1	0
1	2	1	2	1	2	1	0	0	0	0	0	1	0	1	0	0	1	0	0	0	0	0	0	1	0	0	0	0	0	1	0	0	0	0	0	1	0	1	0	0	0	1	1	1	0	0	0	0	0
1	3	2	1	0	0	1	2	0	1	3	0	1	0	2	0	0	0	1	0	0	1	2	0	0	0	2	2	0	1	0	0	0	3	0	1	0	0	0	0	0	1	0	0	0	0	1	1	0	0
0	1	1	0	2	0	0	0	1	0	0	1	1	0	0	0	0	1	0	1	0	1	0	0	0	0	1	0	0	0	0	0	0	1	0	1	1	0	0	0	0	0	0	0	0	0	1	0	1	0
1	1	2	1	0	0	1	2	2	1	1	0	0	1	0	0	0	0	0	0	0	0	0	2	0	0	0	0	1	2	0	0	0	0	0	0	0	2	0	1	0	0	0	0	0	0	0	0	0	0
5	5	2	3	2	3	0	3	1	0	1	1	2	1	2	0	0	1	0	0	0	0	0	0	2	1	0	0	0	1	0	2	1	0	0	0	1	0	0	0	1	0	0	0	0	0	1	1	0	0
1	2	4	1	3	2	1	1	2	0	1	1	0	1	0	0	1	0	0	1	0	0	3	2	0	0	0	0	0	2	0	0	1	0	0	1	0	1	0	0	0	0	0	0	0	0	0	0	0	0
4	2	2	2	0	0	0	1	3	3	0	0	0	0	0	0	0	1	0	0	0	0	0	1	1	1	2	0	0	1	1	0	1	0	0	0	0	0	0	0	0	0	0	0	0	0	0	0	0	0
13	6	3	1	2	2	1	0	0	2	1	0	0	1	0	0	1	2	0	0	0	0	2	0	0	0	0	2	0	0	0	1	0	0	1	0	0	0	0	0	0	0	0	1	0	0	0	0	0	0
5	5	4	1	0	1	2	2	0	1	1	0	0	0	0	0	0	1	0	2	0	1	0	2	0	1	0	1	0	0	1	1	0	0	1	1	0	1	0	0	0	0	0	1	1	0	0	0	0	0
8	3	4	1	5	0	1	0	2	3	1	0	0	0	0	0	0	0	0	1	1	0	0	0	1	1	1	2	0	0	0	0	0	0	1	0	0	0	0	0	0	0	0	0	0	0	0	0	0	0
3	0	2	2	0	2	1	1	1	0	1	0	0	0	4	0	1	0	0	0	2	1	1	0	1	0	0	0	0	0	0	0	0	0	1	0	0	0	0	0	0	0	0	0	0	0	1	0	0	1
6	6	4	2	3	3	2	1	0	1	0	1	1	0	0	0	0	1	0	0	0	0	0	1	0	0	0	0	1	1	0	0	0	1	0	1	0	0	0	0	0	1	0	0	0	0	0	0	0	1
3	4	5	2	1	1	2	0	0	1	2	0	0	0	0	0	0	0	0	0	0	2	1	1	1	0	0	1	0	0	0	0	1	1	0	0	1	0	1	0	1	0	0	1	0	0	0	0	0	1
7	2	2	1	1	3	0	2	0	0	0	0	0	1	0	1	0	0	1	1	0	0	0	0	0	0	0	0	1	0	1	3	0	0	0	0	0	2	0	0	0	0	1	0	0	0	0	0	0	0
0	0	0	0	0	0	0	0	0	0	0	0	0	0	0	0	0	0	0	0	0	0	0	0	0	0	0	0	0	0	0	0	1	0	0	0	0	0	0	0	0	0	0	0	0	0	0	0	0	0
1	2	0	1	0	0	0	0	0	0	0	0	1	0	0	0	0	0	0	0	0	0	1	0	0	0	0	0	0	0	0	0	0	0	0	0	0	0	0	0	0	0	0	0	0	0	0	1	0	0
0	0	1	1	0	0	0	0	0	0	0	0	0	0	0	0	0	0	0	0	0	0	0	0	0	0	0	0	0	0	0	0	0	0	0	0	0	0	0	0	0	0	0	0	0	0	0	0	0	0
0	0	0	1	0	0	0	0	0	0	0	0	0	0	0	0	0	0	0	0	0	0	0	0	0	0	0	0	0	0	0	0	0	0	0	0	0	0	0	0	0	0	0	0	0	0	0	0	0	0
1	2	0	1	1	0	0	1	2	1	1	0	0	0	0	0	0	1	0	0	1	1	0	0	0	0	2	0	0	0	0	0	0	0	0	0	0	0	0	0	0	0	0	0	0	0	0	0	1	0
1	0	4	3	1	1	0	2	0	1	0	2	2	1	0	0	0	0	0	0	2	0	1	0	0	0	2	1	0	0	1	0	1	0	0	0	1	1	0	0	1	0	1	0	0	0	0	0	0	0
3	3	4	2	3	2	1	1	1	1	0	1	2	3	0	0	0	1	1	0	0	0	1	1	0	1	1	2	2	0	1	1	0	2	1	0	0	0	0	0	0	0	0	0	0	0	2	0	0	0
1	4	3	1	3	3	2	1	1	0	1	3	1	0	0	1	0	0	1	0	0	1	1	0	1	1	2	1	0	0	1	0	1	0	2	0	1	0	0	0	1	0	0	0	0	0	0	1	3	2
0	2	1	1	0	1	3	1	1	2	0	2	0	2	0	0	1	1	0	1	1	0	0	1	1	0	1	1	1	0	0	0	0	0	0	1	1	0	0	0	0	0	0	0	0	0	0	1	0	1
0	6	2	2	2	0	1	1	1	0	0	0	1	0	1	0	1	1	0	0	1	1	2	0	1	0	0	0	1	0	0	0	0	0	0	0	1	0	0	0	0	0	0	0	1	0	0	1	0	2
0	0	1	2	0	0	0	2	1	2	0	0	0	0	2	1	0	0	0	1	0	0	0	0	0	0	0	0	0	0	0	1	1	0	0	0	0	0	0	0	1	1	0	0	0	0	0	1	1	0
2	0	0	1	2	3	1	0	0	0	0	0	2	0	0	1	0	0	0	0	2	1	0	0	0	0	2	1	1	0	0	1	0	0	0	2	1	0	1	0	0	0	0	1	0	0	0	0	0	0
1	0	1	1	1	1	0	1	0	0	0	0	4	1	0	0	0	0	0	1	0	0	0	0	0	1	0	0	0	2	2	0	0	0	1	1	1	0	0	1	0	0	0	0	0	0	0	1	0	0
0	0	1	0	0	0	0	3	0	1	1	0	0	1	0	0	0	1	0	0	2	0	1	0	0	0	0	0	1	0	0	1	0	0	0	0	0	1	0	0	0	0	0	1	1	0	0	0	0	0
0	4	2	1	1	0	0	0	0	2	3	1	1	1	0	1	1	0	1	1	0	1	1	0	0	0	2	0	0	0	0	2	1	1	1	1	0	2	1	1	0	0	0	1	0	0	1	0	0	0
0	0	1	0	0	1	0	1	3	0	1	1	1	1	3	0	0	0	1	0	2	2	0	1	0	0	0	0	0	0	0	1	0	0	0	1	0	1	0	0	0	1	0	0	0	0	1	0	0	1
0	0	0	0	0	0	1	0	0	0	0	0	2	0	1	0	0	0	0	1	1	1	1	0	0	0	0	1	0	1	1	0	1	0	1	0	1	0	0	0	0	0	0	1	0	0	0	0	0	0
0	0	1	0	1	1	1	1	0	0	1	0	0	0	1	0	0	0	0	1	1	0	0	0	2	0	0	1	0	0	0	0	0	1	1	0	1	0	0	0	0	1	0	0	0	0	0	0	0	0
1	0	0	0	1	1	0	0	1	0	0	1	1	1	0	0	1	0	0	2	0	0	1	2	1	1	0	1	0	0	0	0	1	0	0	1	0	0	0	1	1	0	0	0	0	0	0	0	0	1
0	0	0	0	0	1	0	2	0	3	0	1	2	2	1	0	0	0	1	1	0	0	0	0	0	0	2	0	1	0	0	0	0	0	0	0	1	0	0	0	0	1	0	1	0	0	0	0	0	1
0	0	0	0	0	0	0	0	0	1	0	0	0	0	1	0	0	0	1	0	0	1	0	1	1	0	1	1	1	0	0	0	0	0	1	0	0	2	0	0	0	0	0	0	0	0	0	0	0	0
0	1	0	1	0	0	1	2	1	0	0	2	0	0	1	0	1	1	0	0	0	1	1	2	2	0	0	0	0	0	2	0	1	1	0	1	1	0	1	1	1	0	0	0	0	0	0	0	2	1
1	1	0	1	1	1	1	0	0	0	0	0	1	0	0	1	0	1	0	1	0	0	0	1	0	1	1	1	0	0	1	2	0	0	0	0	1	1	0	0	0	1	0	0	0	0	0	0	1	0
0	0	2	0	0	0	0	0	0	3	0	1	0	0	1	0	0	0	1	0	1	0	0	0	1	1	0	3	0	0	0	1	0	2	0	0	0	0	0	0	0	0	0	1	1	0	1	0	1	1
0	0	0	1	0	0	0	0	1	0	0	0	0	0	0	0	0	1	1	0	1	0	1	0	0	0	2	1	0	0	0	0	2	1	0	0	0	0	1	0	0	0	0	0	0	0	1	1	2	0
0	0	2	0	1	1	0	1	0	0	2	1	0	0	1	1	0	0	0	1	0	1	0	1	0	0	2	1	0	0	0	4	0	0	0	1	0	1	1	0	0	1	0	1	0	0	0	1	0	0
0	0	0	0	0	0	1	2	0	0	0	2	3	0	0	0	0	0	1	1	0	0	0	0	0	1	0	0	0	0	0	1	0	0	0	0	0	0	0	1	0	0	0	0	0	0	0	0	0	0
1	0	0	0	1	1	0	0	0	1	0	1	0	0	0	0	0	0	0	0	0	0	0	0	0	0	0	0	0	1	0	0	0	1	0	0	0	0	0	0	2	0	0	0	0	0	0	1	1	0
0	0	1	0	0	0	0	0	0	0	0	0	0	0	1	1	0	0	1	0	0	0	0	2	0	0	0	1	0	1	1	0	0	0	0	0	1	0	0	1	1	1	0	0	0	0	0	0	0	2
0	0	0	1	0	0	1	0	1	1	0	0	1	2	0	1	1	1	0	0	1	0	1	0	0	0	0	0	0	1	0	0	0	0	0	0	0	0	0	1	0	0	0	0	0	0	0	0	0	0
0	1	1	2	0	2	1	1	0	1	1	0	0	2	0	0	1	0	1	0	0	1	0	1	0	2	0	1	1	2	0	0	0	0	0	0	0	0	0	0	0	0	0	0	0	0	0	0	0	0
0	0	0	0	0	0	0	0	0	1	1	0	1	0	3	0	0	0	0	0	0	0	0	0	0	0	0	0	0	1	1	0	0	0	0	0	0	0	0	0	0	1	0	0	0	0	1	0	1	0
0	1	1	1	1	0	0	1	0	2	0	1	0	0	1	0	0	1	0	0	1	1	2	0	0	1	0	0	0	1	0	1	0	0	0	0	0	0	1	0	0	0	0	0	0	0	1	0	2	0
0	0	0	0	2	0	1	1	0	1	1	0	0	1	0	0	0	0	0	0	1	2	2	1	0	0	0	0	0	0	0	1	0	0	0	2	0	0	0	0	0	0	0	0	0	0	0	0	0	0
0	1	0	0	0	0	1	0	0	1	0	1	0	1	2	1	0	0	0	0	1	0	0	0	0	0	0	0	0	0	0	0	0	0	1	0	1	0	0	1	1	0	0	0	1	0	0	0	0	0
0	0	0	0	0	1	0	0	1	0	1	2	0	0	0	0	0	0	1	0	1	0	0	1	0	0	1	0	0	1	0	0	0	0	0	1	0	1	0	0	0	2	0	0	0	0	0	0	0	0
0	0	0	0	0	1	0	0	0	0	1	0	0	1	1	0	0	0	0	0	1	0	1	0	0	0	0	0	0	0	0	0	0	0	0	2	0	0	0	0	0	0	0	0	0	0	1	0	1	0
0	0	0	0	0	0	0	1	0	0	1	1	0	0	0	0	0	0	0	0	1	0	0	1	2	0	2	1	1	1	0	1	0	0	0	0	1	1	0	1	0	1	0	2	0	0	0	1	1	0
0	1	1	0	0	0	0	0	0	1	1	0	0	0	0	1	0	0	1	1	1	1	1	0	1	0	0	0	1	0	0	0	0	1	1	0	0	0	0	0	1	0	0	0	0	0	0	1	0	0
0	0	0	0	0	0	0	1	0	1	0	1	1	0	0	0	0	0	0	0	0	0	0	0	2	0	1	1	1	0	2	0	0	0	0	0	0	0	0	0	0	2	0	0	0	0	0	0	0	0
0	0	0	0	0	0	0	0	2	0	0	0	0	0	1	0	0	0	0	0	0	1	0	0	0	0	0	1	0	1	0	0	0	0	1	0	0	0	0	0	0	0	0	1	0	0	0	0	1	0
0	0	0	0	0	0	0	0	0	1	0	0	0	0	0	0	0	0	0	0	0	1	0	2	2	0	0	0	0	0	0	1	0	0	0	0	0	0	0	0	0	0	0	0	0	0	0	1	0	0
0	0	0	0	0	0	0	0	1	0	1	0	0	0	0	0	1	0	0	1	0	1	0	1	0	0	0	0	0	0	1	0	0	0	0	0	0	0	0	0	1	0	0	0	0	0	0	1	1	0
0	0	0	0	0	1	0	0	0	0	0	0	0	0	2	0	0	1	0	0	0	0	1	0	0	1	1	0	0	0	0	0	1	0	0	0	0	0	0	0	1	0	0	1	0	0	1	1	0	0
0	1	0	0	0	0	2	0	0	0	0	0	0	0	0	0	0	0	0	0	0	0	0	2	0	0	0	0	1	0	0	0	0	0	0	0	0	1	0	0	0	0	0	0	0	0	0	0	0	0
0	0	0	0	0	0	0	0	1	0	1	0	0	0	0	0	0	0	0	0	0	1	0	0	0	0	0	1	1	1	0	0	1	0	0	0	0	1	0	0	0	0	0	0	0	0	0	0	0	0
0	0	0	1	0	1	0	1	1	0	0	0	0	0	0	0	0	0	0	0	0	1	0	0	0	0	1	1	0	0	0	0	0	0	0	0	2	0	0	0	1	0	0	1	0	0	1	0	0	0
0	0	0	0	0	0	0	0	0	1	0	0	0	0	0	0	0	0	0	0	0	1	0	3	0	0	3	1	0	0	1	1	1	0	0	0	0	1	0	0	0	0	0	0	0	0	0	0	0	0
1	0	0	0	0	0	0	0	0	0	0	0	0	1	0	0	0	0	0	0	0	0	1	1	0	1	0	1	0	0	0	2	3	0	0	0	0	0	0	0	0	0	0	0	0	0	3	0	1	0
0	0	0	0	0	0	1	0	0	1	0	1	1	1	0	0	0	2	0	1	3	1	0	0	0	0	0	0	0	0	1	0	0	1	0	2	1	0	0	0	0	0	0	0	0	0	0	0	0	1
0	1	1	0	0	0	0	0	0	0	0	0	0	0	1	0	1	1	0	0	0	1	0	0	1	0	0	1	1	0	0	1	1	0	0	0	0	0	0	0	0	0	0	1	0	0	0	0	0	0
0	0	0	0	0	0	1	1	0	0	0	1	0	0	0	0	0	0	0	0	0	0	2	0	2	0	0	0	0	0	1	2	0	1	0	0	0	0	0	0	0	0	0	1	0	0	0	0	0	0
0	0	1	0	0	1	0	0	0	0	0	0	0	0	0	0	0	0	0	0	0	0	0	0	1	0	0	0	1	1	0	1	0	0	0	1	0	0	0	0	0	0	0	0	0	0	0	1	0	0
0	0	0	0	0	0	1	1	1	2	0	1	1	0	0	1	0	0	0	0	0	0	0	0	0	1	0	2	0	0	0	0	0	0	0	0	2	0	0	0	0	0	0	0	1	0	0	0	0	0
0	1	0	0	0	0	0	0	0	0	0	0	0	0	0	1	0	2	0	0	0	1	0	0	0	0	1	0	0	2	1	1	1	0	0	0	0	0	1	0	1	0	0	0	0	0	0	1	0	0
0	0	0	0	0	0	0	0	0	0	0	0	1	0	0	0	0	0	0	0	0	1	0	0	0	0	0	1	0	0	0	0	0	0	0	0	0	2	0	0	0	0	1	0	0	0	0	0	0	0
0	1	0	0	1	0	0	0	0	0	0	0	0	0	0	0	0	1	0	0	0	1	1	0	0	0	1	0	1	0	0	0	0	0	0	0	1	1	0	0	0	0	0	0	0	0	0	0	0	0
0	0	0	0	0	1	1	0	0	1	0	2	0	0	1	0	0	0	0	0	1	1	0	1	1	0	1	1	1	0	0	1	1	0	0	1	0	0	1	0	0	0	0	0	0	0	0	0	0	0
0	0	0	0	0	0	0	0	0	0	1	0	0	1	0	1	0	0	0	0	0	1	0	0	0	0	1	1	1	2	0	1	1	0	1	0	0	0	0	0	1	0	0	0	0	0	0	0	0	0
0	0	1	0	0	0	0	0	0	0	0	0	0	0	0	0	1	1	0	1	1	0	2	0	0	0	1	0	0	0	1	0	0	1	0	1	0	0	0	0	0	1	0	0	0	0	0	0	0	0
0	1	0	0	0	0	0	0	2	0	0	0	0	0	0	1	0	0	0	2	2	0	0	0	1	1	0	1	0	0	0	0	0	1	0	0	0	0	1	0	0	0	0	0	0	0	1	0	0	0
0	1	0	0	0	0	0	0	0	0	0	0	0	1	0	0	0	1	0	0	0	1	0	0	0	0	0	0	1	0	0	0	0	0	0	0	0	0	0	0	0	0	0	0	0	0	0	0	0	0
0	0	0	0	0	0	0	0	1	1	0	0	0	1	0	0	0	0	1	0	0	0	0	0	1	0	1	0	1	0	0	1	0	0	0	0	0	0	0	0	0	0	0	0	0	0	0	0	0	1
0	0	0	0	0	0	0	0	0	0	0	0	1	0	0	0	0	1	1	0	1	0	0	0	0	0	0	1	0	0	0	0	0	0	0	0	0	2	0	0	0	0	0	0	0	0	0	1	0	0
0	0	0	0	1	0	0	0	0	0	0	1	0	0	0	0	0	0	0	0	0	2	0	0	0	0	1	0	0	0	1	0	1	0	0	0	0	1	0	0	0	0	1	0	0	0	1	0	0	0
0	0	0	0	0	0	0	1	0	0	0	0	0	0	0	0	0	0	0	0	0	0	0	0	0	0	0	0	1	1	0	0	0	0	0	0	0	0	1	0	0	1	0	1	0	0	0	0	1	0
0	0	0	0	0	0	0	0	0	0	1	0	0	0	1	1	0	0	0	0	0	0	0	0	1	0	0	0	0	0	0	0	0	0	0	0	0	0	0	0	0	0	0	0	0	0	0	0	0	0
0	0	0	0	0	0	0	0	1	1	0	0	0	1	0	0	0	1	2	0	0	0	0	0	1	0	0	0	0	1	1	0	0	0	0	0	1	0	0	0	0	0	0	0	0	0	0	0	0	0
0	0	0	0	0	0	1	0	0	0	0	0	1	0	0	1	0	0	0	0	0	0	0	0	1	2	2	0	0	0	0	1	0	0	0	0	0	0	0	0	0	0	0	1	0	0	2	0	0	0
0	0	1	1	1	0	0	1	0	0	1	1	0	0	0	0	0	0	0	0	0	0	0	2	0	0	1	0	0	0	0	0	0	1	0	1	0	0	0	0	0	0	0	0	0	0	0	1	0	1
0	1	0	0	0	1	0	1	2	0	0	0	0	0	1	0	1	0	0	0	0	0	0	0	1	0	1	0	0	0	0	0	1	0	0	0	2	0	0	0	0	0	0	0	0	0	0	0	0	0
0	1	1	0	0	0	0	1	0	0	0	0	0	0	0	0	0	0	0	1	0	0	0	0	1	1	1	0	1	0	0	0	0	0	0	0	0	0	0	0	0	0	0	0	0	0	0	0	2	1
0	0	1	0	0	0	0	0	0	0	0	0	2	0	2	0	0	0	0	1	0	0	0	3	1	0	0	0	1	2	0	1	0	0	0	0	0	0	0	0	0	1	0	0	0	0	1	1	0	0
0	0	0	0	0	0	2	1	0	0	0	1	0	1	1	0	0	0	0	0	0	0	0	0	0	0	0	0	0	0	0	0	0	0	0	0	0	2	0	1	0	0	0	0	0	0	0	0	0	0
0	0	0	0	0	0	0	0	0	0	0	1	0	0	0	0	0	0	0	0	0	0	0	0	0	0	0	0	1	0	0	0	0	0	0	0	0	0	1	0	1	0	0	0	0	0	0	0	0	0
0	1	0	0	0	0	0	0	0	0	1	1	0	0	1	0	0	0	0	0	0	1	0	0	0	0	0	0	0	0	0	0	1	0	0	1	1	0	0	0	0	1	0	0	2	0	0	0	0	0
0	1	0	0	0	0	0	0	0	0	1	0	0	0	0	0	0	1	0	0	0	1	0	1	0	0	2	0	0	1	1	0	0	1	0	2	0	0	1	0	0	1	0	0	2	0	0	0	0	0
0	0	0	0	0	0	1	1	0	0	0	0	0	1	0	0	0	1	0	0	1	1	0	0	0	1	0	0	1	0	0	0	0	0	1	0	1	0	0	1	0	0	0	0	0	0	0	0	1	0
0	0	0	1	0	0	0	1	0	0	0	3	1	1	0	0	0	0	0	0	0	0	0	0	0	0	0	0	0	0	0	1	0	0	1	0	1	1	0	0	0	0	0	0	0	0	0	0	0	0
0	2	1	0	0	0	0	0	1	0	0	0	0	0	0	0	0	0	1	0	0	0	0	0	0	0	0	0	1	0	1	1	0	0	1	0	0	2	0	0	0	0	0	1	0	0	0	0	0	0
0	0	0	0	0	0	0	0	0	0	0	1	0	0	0	0	0	0	0	0	0	0	0	0	0	0	0	0	0	1	0	0	0	0	0	0	0	1	0	0	0	0	2	1	0	0	0	0	0	0
0	0	0	0	0	0	1	0	0	0	1	0	0	0	1	3	0	0	0	1	0	1	0	1	0	0	0	0	1	0	0	1	1	1	0	1	1	0	0	0	0	0	2	0	0	0	0	0	0	0
0	0	1	0	0	0	0	0	0	0	0	0	0	0	0	0	0	0	1	0	0	0	1	0	1	0	0	2	0	1	0	0	0	0	0	0	0	0	0	1	0	0	0	1	0	0	0	0	0	1
0	0	0	0	0	1	0	0	0	0	0	0	0	0	0	0	0	0	0	0	0	1	0	1	2	0	2	0	0	1	0	0	0	0	2	0	0	0	0	0	0	0	0	0	0	0	0	0	0	0
0	1	2	1	0	1	0	0	0	0	0	1	0	0	0	0	0	0	0	0	0	1	0	0	0	0	0	0	0	2	0	1	1	0	0	0	0	0	0	0	0	1	0	1	0	0	0	0	0	0
0	0	0	0	1	0	0	0	0	0	1	0	0	0	0	0	0	1	0	0	2	0	0	0	0	0	1	0	0	1	0	0	0	0	0	0	0	0	0	0	0	0	0	0	0	0	0	0	0	0
0	0	0	0	0	1	0	0	0	0	0	0	0	0	0	0	0	0	0	0	0	0	0	0	0	0	0	0	1	0	0	0	0	1	1	0	0	0	1	0	0	0	0	0	0	0	0	0	0	0
0	0	0	0	1	0	0	1	0	0	0	0	0	1	0	0	0	0	0	0	0	0	0	0	1	0	0	1	0	1	2	0	0	0	0	0	0	0	0	0	1	0	0	0	0	0	0	0	0	0
0	0	0	0	0	0	0	1	0	0	0	0	0	0	1	1	0	0	0	0	1	1	0	1	0	1	0	2	0	0	0	0	1	0	0	0	0	1	0	0	1	0	1	0	0	0	0	0	1	0
0	0	0	0	0	1	0	1	0	0	1	2	0	0	0	1	0	1	0	0	0	1	0	0	0	0	0	1	1	0	0	0	0	0	1	0	0	2	0	0	0	0	1	0	0	0	0	0	2	0
0	0	0	0	0	0	1	0	0	0	0	1	0	0	0	0	0	1	0	2	0	0	0	0	0	0	0	1	0	0	0	0	0	0	1	0	1	1	0	0	1	0	0	0	0	0	0	1	0	0
0	0	0	0	0	1	0	0	1	0	0	0	1	0	0	0	0	1	0	0	0	0	1	0	0	0	1	1	0	0	0	0	1	0	0	0	0	0	0	1	0	0	0	0	0	0	0	1	1	0
0	0	0	0	0	0	0	0	0	1	0	0	1	0	0	0	0	0	0	0	0	1	0	0	0	0	0	0	0	0	0	0	0	0	1	0	2	0	0	0	0	0	0	0	0	0	0	0	0	0
0	0	0	0	1	0	1	1	0	0	0	0	0	1	0	0	1	1	0	0	0	0	0	0	0	0	0	0	0	0	0	1	0	0	1	0	0	0	1	0	0	0	0	1	0	0	0	1	4	0
0	0	0	0	0	0	0	0	1	0	0	0	1	0	0	0	0	0	0	1	1	0	1	0	1	0	1	1	0	0	0	0	0	0	0	0	0	0	0	0	0	0	0	0	1	0	0	0	0	0
0	0	0	0	0	0	0	0	0	1	0	0	2	0	0	0	0	0	1	0	3	1	0	0	0	0	0	0	0	0	0	0	0	0	0	1	0	0	1	0	0	0	0	1	0	0	0	0	1	0
0	0	0	0	0	0	0	0	0	0	0	0	0	0	0	0	0	0	0	1	0	1	0	0	1	1	0	1	0	0	0	0	0	0	1	1	0	1	0	2	0	0	2	1	0	0	0	2	0	1
0	0	0	0	0	0	0	1	0	1	1	0	0	0	0	0	0	0	0	1	0	0	2	0	0	0	0	0	0	1	0	0	0	1	1	1	0	1	1	0	1	0	1	0	0	0	0	0	0	0
0	0	0	0	0	0	0	0	0	0	0	0	1	0	0	0	0	0	0	1	0	0	0	0	0	1	0	0	0	2	0	0	0	0	0	0	0	2	0	0	1	0	0	0	0	0	0	0	0	0
0	0	0	0	0	1	1	0	0	0	0	0	1	0	0	0	1	0	0	0	0	1	0	0	0	0	1	1	1	2	0	0	0	1	1	0	0	1	2	0	0	0	1	0	1	0	0	1	0	1
0	0	0	0	0	0	0	1	0	0	1	0	0	0	0	0	1	0	0	1	1	0	0	0	1	0	0	0	0	2	0	1	0	0	0	0	1	0	0	0	0	0	0	0	0	0	0	1	1	0
0	1	0	0	0	1	0	1	0	0	1	1	0	0	0	1	0	1	0	0	0	0	0	0	1	2	0	0	0	1	0	1	0	1	0	0	0	0	0	0	0	0	1	0	1	0	0	0	0	0
0	0	0	0	0	0	0	0	0	1	0	1	0	0	0	0	0	0	0	0	1	0	0	1	0	0	0	0	1	0	1	2	0	1	0	1	0	0	0	0	1	0	1	0	0	0	0	0	1	0
0	0	0	0	0	0	0	0	0	0	1	0	0	0	0	0	0	1	0	0	0	0	1	0	0	1	0	0	1	0	0	0	0	0	0	0	0	0	0	0	0	0	0	1	0	0	0	1	1	0
0	1	0	0	3	0	0	0	0	1	1	1	1	0	0	0	0	0	0	1	1	1	0	0	1	0	3	0	0	1	0	0	0	1	1	0	1	0	0	1	0	0	0	0	1	0	1	0	0	0
0	0	0	0	0	0	2	1	0	0	0	0	0	0	0	0	0	0	0	0	0	0	0	0	0	2	1	0	1	0	0	1	0	0	0	0	0	0	0	1	0	0	0	0	0	0	0	0	1	0
0	0	0	0	0	0	0	0	0	0	0	0	0	0	1	1	0	0	1	0	0	0	0	1	1	1	1	0	0	0	1	1	0	2	1	0	1	1	0	0	0	0	0	0	0	0	0	0	0	0
0	0	0	0	0	0	0	1	0	0	0	0	0	0	2	0	0	1	0	0	0	1	0	0	1	1	2	0	0	0	1	1	0	0	1	0	0	0	0	0	1	0	0	0	0	0	0	0	0	0
0	0	0	0	0	0	0	1	0	1	0	0	0	1	1	1	0	0	1	1	1	0	0	2	1	0	0	1	0	0	1	2	1	0	0	0	0	0	1	0	0	0	0	0	0	0	0	1	0	0
0	0	1	0	0	0	1	0	2	0	0	1	0	0	0	0	0	0	0	1	0	0	2	0	0	0	0	0	0	0	0	3	0	0	0	0	0	0	0	0	1	0	0	1	0	0	0	0	0	0
0	0	0	0	1	1	0	0	0	0	0	1	0	0	0	0	0	0	0	0	1	0	0	1	0	0	0	1	0	0	1	0	1	0	0	0	0	0	1	0	2	0	0	0	1	0	0	0	0	1
0	0	0	0	0	0	0	0	0	1	1	1	0	0	1	0	0	0	0	1	0	0	0	1	0	0	0	0	1	0	0	0	0	1	0	0	1	0	0	0	1	0	0	0	0	0	0	0	1	0
0	0	0	0	0	0	0	0	0	0	1	0	1	0	0	0	0	0	1	0	0	0	0	1	1	1	0	1	0	0	0	0	0	0	0	0	0	2	0	0	0	1	0	0	0	0	0	0	0	0
0	0	0	0	0	0	0	0	1	1	0	0	0	0	0	0	0	0	0	0	1	0	0	1	1	0	0	0	0	0	0	1	0	0	1	0	0	0	0	0	0	0	0	0	0	0	1	0	1	0
0	0	0	0	0	0	0	0	0	0	1	0	1	0	1	1	0	0	3	0	0	0	0	0	0	1	0	0	1	0	1	1	0	0	0	0	0	0	1	0	0	1	0	2	2	0	0	0	0	1
0	1	0	0	0	0	0	0	0	0	1	1	0	0	1	0	0	0	0	0	0	0	1	0	1	1	1	1	1	1	0	2	0	1	1	0	0	0	0	0	1	0	0	2	0	0	0	1	0	1
0	1	0	0	0	0	0	1	1	1	0	1	1	1	1	1	0	0	0	0	0	0	1	0	0	0	1	0	0	0	1	0	0	1	0	0	0	0	0	0	0	0	0	0	0	0	0	2	1	0
0	0	0	0	0	0	0	0	0	0	0	0	0	0	1	1	0	1	0	0	0	0	1	0	0	0	1	0	0	0	0	0	0	0	0	0	0	1	0	1	1	0	2	1	0	0	0	0	0	1
0	1	0	0	0	0	0	1	0	0	1	0	0	0	0	0	0	1	1	4	0	0	0	0	0	0	0	1	1	0	0	3	0	0	1	0	2	0	0	0	0	0	1	0	0	0	1	1	0	0
0	0	2	1	0	0	0	0	0	0	1	0	0	0	0	0	0	0	0	1	0	1	0	0	0	0	0	0	0	0	1	0	0	0	0	0	0	1	0	0	2	1	0	1	0	0	1	0	0	0
0	0	0	0	0	0	0	0	0	0	1	0	0	0	0	0	0	0	1	0	0	0	0	1	0	1	0	1	0	1	1	0	0	0	0	0	2	0	1	0	0	0	1	0	1	0	0	0	0	0
1	0	0	0	0	3	0	0	0	0	1	1	0	0	0	0	0	0	0	0	0	0	0	2	0	0	0	0	0	0	0	1	0	0	0	1	0	1	0	1	1	0	1	0	0	0	0	0	0	0
0	0	0	0	2	0	0	1	0	0	2	0	1	0	0	0	1	0	1	0	0	2	0	0	1	2	1	4	0	0	0	0	0	2	0	1	1	1	0	1	2	1	0	0	0	0	0	0	0	1
0	0	2	0	0	0	0	1	0	0	0	1	3	1	0	1	1	0	0	1	2	0	1	0	1	0	0	0	0	1	0	0	1	0	0	1	0	0	0	1	0	1	0	1	0	0	2	0	0	1
0	1	0	0	0	1	0	1	0	0	0	0	0	0	0	1	0	0	0	0	0	0	0	1	1	0	0	0	0	2	0	0	0	1	0	1	0	1	1	0	1	0	0	0	0	0	0	0	0	0
0	1	0	2	0	0	0	1	1	0	1	0	0	1	1	1	1	0	2	2	1	0	1	2	1	1	0	0	2	0	0	0	1	1	3	0	0	1	0	1	0	1	0	1	1	0	0	1	0	1
0	1	0	0	1	0	0	1	0	1	1	1	0	0	0	1	2	1	0	1	0	2	1	0	1	0	2	1	1	0	0	0	0	1	1	1	0	2	1	1	1	1	0	2	1	0	0	0	0	0
0	0	0	0	1	1	0	1	0	0	0	0	1	0	0	0	0	0	0	1	0	2	0	0	0	0	1	0	1	0	0	1	0	1	0	0	0	0	1	0	1	1	0	1	0	0	2	1	0	0
0	1	1	0	0	0	0	0	1	1	1	0	0	0	0	2	0	0	0	2	0	1	0	0	0	0	1	0	1	0	0	1	0	0	0	0	2	1	1	0	0	0	0	1	1	0	0	1	1	0
1	1	0	0	0	0	0	0	0	1	0	1	1	0	0	0	0	0	0	0	0	0	0	0	0	1	1	2	0	0	0	0	1	1	0	2	2	3	0	0	0	1	1	1	0	0	1	1	0	1
0	1	0	0	2	0	0	1	0	0	0	0	1	1	0	0	1	0	1	0	0	1	1	0	0	1	0	1	0	0	0	1	0	0	1	1	2	1	1	3	0	0	0	1	0	0	1	1	1	1
0	0	1	1	0	0	0	1	0	0	0	2	0	1	0	1	0	1	1	0	1	0	1	0	0	0	0	1	0	0	0	0	0	0	1	0	0	2	0	0	1	0	2	0	0	0	0	1	1	1
0	0	0	0	0	1	0	0	0	0	0	0	0	0	2	0	0	1	2	0	0	0	1	0	0	0	0	0	1	0	0	0	2	1	1	0	0	3	0	0	2	0	0	0	0	0	0	1	2	2
0	0	0	0	0	0	0	0	0	0	1	0	1	0	1	0	0	0	0	0	0	0	0	0	0	1	0	1	0	0	0	1	0	2	0	0	0	1	1	1	1	0	1	2	0	0	0	1	0	0
0	0	1	0	1	0	0	0	0	0	2	0	0	1	0	0	0	1	0	0	1	0	1	1	0	0	1	0	2	0	1	1	0	1	1	1	0	0	1	1	2	1	1	0	1	0	2	0	2	1
0	0	0	0	0	0	0	0	0	1	0	0	0	0	0	0	0	0	0	2	0	0	1	0	1	0	1	0	0	1	2	1	1	0	0	0	0	3	1	1	0	2	1	0	3	0	1	0	1	0
0	0	0	0	0	0	0	0	0	0	0	0	1	0	0	0	0	0	0	0	0	1	0	0	0	1	0	0	0	0	0	0	0	0	1	0	1	1	0	1	1	2	1	0	0	0	0	1	0	1
0	0	0	0	0	1	0	0	0	0	0	0	0	0	0	1	0	0	0	1	0	1	0	1	1	1	2	0	0	1	1	2	1	0	0	1	1	0	0	2	5	0	1	2	0	0	0	1	1	1
0	0	0	1	0	0	0	0	0	0	0	1	1	1	2	0	0	0	0	0	0	0	0	0	0	3	0	1	0	0	1	1	1	0	0	0	3	2	0	0	1	1	1	3	1	0	0	0	1	0
0	0	0	1	0	0	0	0	0	0	0	1	1	0	0	0	0	1	0	1	1	0	0	2	2	0	3	1	0	1	0	0	1	0	2	0	0	1	2	0	0	3	1	2	1	0	0	0	0	1
0	0	0	1	0	0	0	0	0	0	0	0	0	0	0	1	0	0	1	0	0	0	0	0	0	1	1	0	0	0	0	0	1	0	0	1	0	0	0	0	0	0	0	2	0	0	0	0	0	0
0	0	0	0	0	1	0	0	0	0	1	0	0	0	0	0	0	1	0	0	0	0	0	0	0	1	0	0	0	0	0	3	2	0	0	0	0	3	0	1	0	0	0	0	0	0	1	2	0	1
0	0	0	0	0	1	0	0	0	2	0	0	0	0	0	0	0	0	0	0	1	1	1	0	2	3	1	2	0	0	0	3	1	1	1	0	3	0	1	0	2	0	1	0	0	0	0	0	0	0
0	1	1	0	1	1	0	1	1	0	0	0	1	0	2	1	0	0	0	0	0	2	1	1	2	0	1	0	0	0	1	0	1	1	1	2	1	2	1	1	0	0	1	0	1	0	2	0	4	0
0	0	0	0	0	0	0	0	0	0	0	1	0	1	0	0	0	1	2	1	0	0	0	1	1	0	1	1	0	1	2	1	0	0	2	0	0	0	2	0	0	1	1	1	0	0	1	0	2	0
0	0	0	0	0	0	1	0	0	0	1	1	1	0	1	0	1	0	0	0	0	0	0	0	0	0	0	0	0	2	0	0	0	1	0	3	1	0	0	1	0	1	0	1	0	0	0	1	0	0
0	0	0	0	0	0	0	0	0	0	0	0	1	0	0	0	0	1	0	1	1	0	0	1	1	1	1	1	0	0	0	1	0	0	0	0	1	2	0	0	0	0	0	0	1	0	1	0	1	0
0	0	0	0	0	1	0	0	0	0	1	0	0	2	0	1	1	2	0	0	1	0	0	1	1	0	2	0	0	0	0	0	0	0	2	0	0	0	0	0	1	2	1	1	0	0	0	1	0	0
1	0	0	0	1	0	0	0	0	0	0	1	0	1	0	1	0	0	2	0	0	1	0	0	1	1	0	2	0	0	0	0	0	0	1	0	0	1	0	0	0	0	0	0	1	0	0	1	0	0
0	0	0	0	0	0	0	0	0	1	0	0	2	0	1	0	0	0	0	1	0	1	0	1	0	0	1	2	0	0	0	0	1	0	0	0	0	0	0	1	0	0	0	0	0	0	0	0	0	0
0	0	1	1	0	0	0	0	1	1	0	0	0	1	0	0	0	3	1	1	0	0	0	1	0	0	0	0	0	0	0	0	0	1	0	0	1	0	0	0	0	0	3	0	0	0	0	0	0	0
0	0	0	0	0	0	0	0	0	0	0	1	0	0	0	1	1	1	0	1	2	1	1	0	0	0	0	1	3	0	0	0	0	2	1	0	0	1	0	0	1	1	0	0	0	0	0	3	1	0
0	0	0	0	0	1	1	0	2	0	0	1	0	0	2	2	0	0	0	0	0	0	0	3	0	1	0	1	0	0	1	2	1	0	0	1	1	2	1	1	1	0	1	3	0	0	0	0	0	0
0	0	0	0	0	0	0	0	1	0	1	1	0	0	1	0	0	0	0	1	0	0	0	1	0	0	1	0	1	1	0	0	0	2	0	0	0	1	1	1	0	0	0	1	0	0	0	0	0	1
0	0	0	0	0	0	0	0	0	0	0	0	0	0	0	0	0	0	0	0	0	0	0	0	0	0	0	0	0	0	0	0	0	0	0	0	0	0	0	0	0	0	0	0	0	0	0	0	0	0
0	0	0	0	0	0	0	0	0	0	0	0	0	0	0	0	0	0	0	0	0	0	0	0	0	0	0	0	0	0	0	0	0	0	0	0	0	0	0	0	0	0	0	0	0	0	0	0	0	0
0	0	0	0	0	0	0	0	0	0	0	0	0	0	0	0	0	0	0	0	0	0	0	0	0	0	0	1	0	0	0	0	0	0	1	0	0	0	1	1	0	0	0	0	0	0	1	0	0	0
0	0	1	0	0	0	0	0	0	0	0	0	0	1	0	0	0	2	1	1	0	0	0	0	0	2	2	0	0	0	0	1	0	1	1	0	2	0	1	0	1	0	0	0	0	0	0	0	0	1
0	0	0	0	0	1	0	0	0	0	0	0	0	0	0	0	1	0	0	1	0	0	0	0	0	0	1	0	0	0	0	1	0	0	0	0	0	0	0	0	0	1	0	0	0	0	0	0	1	0
0	0	0	0	0	0	0	0	0	0	0	0	0	0	0	0	0	1	0	0	1	0	0	0	0	0	0	0	0	0	0	0	0	0	0	0	0	0	0	0	0	0	0	0	0	0	0	0	0	1
0	0	0	0	0	0	0	0	0	0	0	0	0	0	0	0	0	0	0	0	0	0	0	0	0	0	0	0	0	0	0	0	0	0	0	0	0	0	0	0	0	0	0	0	0	0	0	0	0	0
0	0	0	0	0	0	0	0	0	0	0	0	0	0	0	0	0	0	0	0	0	0	0	0	0	0	0	0	0	0	0	0	0	0	0	0	0	0	0	0	0	0	0	0	0	0	0	0	0	0
0	0	0	0	0	0	0	0	0	0	0	0	0	0	0	0	0	0	0	0	0	0	0	0	0	0	0	0	0	0	0	0	0	0	0	0	0	0	0	0	0	0	0	0	0	0	0	0	0	0
0	0	0	0	0	0	0	0	0	0	0	1	0	0	0	0	0	0	0	0	0	0	0	0	0	0	0	1	0	0	0	0	0	0	0	0	0	0	0	0	0	0	0	0	0	0	0	0	1	0
0	0	0	0	1	0	0	0	0	0	0	0	2	0	0	0	0	0	2	0	0	1	1	0	2	1	2	0	0	0	0	0	0	1	1	1	1	0	1	1	1	0	0	0	0	0	0	0	1	1
1	1	1	0	1	1	0	0	0	0	1	0	1	0	0	0	0	0	0	1	1	0	0	0	0	0	0	0	0	0	0	0	0	0	0	0	0	0	0	0	0	0	0	0	0	0	0	1	0	1
0	0	0	0	0	0	0	0	0	0	0	0	0	1	0	1	0	0	0	0	0	1	0	0	0	1	2	0	0	0	0	0	0	0	0	0	0	0	0	0	0	0	0	0	0	0	0	0	0	0
0	0	0	0	0	0	0	0	0	0	3	0	0	0	1	1	0	0	1	0	0	1	1	1	1	0	1	0	0	0	0	1	0	0	0	0	1	0	0	0	0	0	1	0	0	0	0	3	0	0
0	0	1	0	1	0	0	0	2	1	0	0	0	1	0	2	0	0	0	0	0	0	1	1	0	0	0	0	0	1	0	0	0	0	0	0	0	0	0	1	1	0	0	1	0	0	1	1	1	1
0	0	0	0	1	0	0	1	0	0	0	0	0	0	1	0	2	1	2	0	1	1	0	1	0	0	1	0	0	0	1	0	0	1	0	0	0	0	0	0	1	0	0	0	0	0	0	0	0	0
0	1	1	0	0	0	0	1	0	0	1	0	1	0	1	0	0	0	1	0	0	0	0	0	1	1	0	0	0	2	1	0	0	0	0	0	0	0	0	0	0	1	1	1	0	0	0	1	0	1
0	0	0	0	0	0	1	0	0	0	1	1	0	0	0	1	0	0	0	0	0	0	1	0	0	0	0	0	0	0	0	0	0	0	0	2	0	0	0	1	0	0	0	0	0	0	0	0	0	2
1	0	0	0	0	0	2	0	1	1	0	0	0	0	0	0	0	1	1	0	1	0	0	0	0	1	0	0	0	0	0	2	0	0	0	0	0	0	0	0	1	0	0	0	0	0	0	0	0	0
0	0	0	0	0	0	0	0	0	1	0	0	0	1	0	0	1	1	0	0	0	0	1	3	0	0	0	0	2	0	0	0	0	0	0	0	1	0	1	0	0	0	0	0	0	0	0	0	0	0
0	0	0	0	0	0	0	0	0	0	0	1	0	2	0	0	0	0	1	0	0	0	0	0	2	0	0	0	1	1	0	0	0	0	0	0	0	0	0	2	0	1	0	0	2	0	0	0	0	0
0	0	0	0	0	0	0	0	0	0	0	1	0	1	0	0	0	0	0	0	1	0	0	0	0	0	1	1	1	0	0	0	1	0	1	0	0	0	0	0	0	0	0	0	0	0	1	0	0	1
0	0	0	0	0	0	0	0	1	0	0	2	0	1	0	0	0	0	0	1	0	0	0	0	2	0	0	0	2	0	0	1	0	1	0	0	0	1	1	0	0	0	0	1	0	0	0	0	0	0
0	1	1	0	0	0	1	0	1	0	0	0	1	1	0	0	0	0	0	0	0	2	0	0	0	0	1	1	0	0	0	1	0	0	0	0	0	0	0	0	0	0	0	1	0	0	0	0	0	1
0	0	0	0	0	0	0	0	0	0	0	0	0	0	0	0	0	0	1	0	0	1	0	0	0	1	0	0	0	0	0	0	0	0	0	0	0	0	0	0	0	0	1	0	0	0	0	0	0	0
0	0	0	1	0	0	0	0	0	1	1	0	0	1	0	0	0	0	0	0	1	1	1	2	0	0	0	0	0	1	0	0	0	0	0	0	0	0	0	0	0	0	1	2	1	0	1	1	0	0
0	0	0	0	0	0	0	0	0	0	1	0	0	0	0	0	0	0	0	0	0	0	0	0	0	0	0	0	0	0	1	0	0	0	0	0	0	2	0	0	0	0	0	0	0	0	0	0	0	0
0	0	0	0	0	0	0	0	0	0	0	0	0	0	1	0	0	0	0	0	0	0	0	1	1	0	2	0	0	0	0	1	0	2	0	0	1	0	0	0	0	0	0	0	0	0	0	0	0	0
0	0	0	0	0	0	0	1	0	0	0	0	1	0	0	1	0	0	0	2	0	0	1	0	0	1	0	0	0	0	0	1	1	0	0	1	1	1	1	0	0	0	0	2	0	0	0	0	0	0
0	0	0	0	0	0	0	1	0	0	0	0	0	1	0	0	1	0	0	0	1	0	1	0	0	0	3	0	0	0	0	1	1	0	0	0	0	0	0	0	0	0	0	0	0	0	0	0	0	0
1	0	0	0	0	0	0	0	0	0	0	0	1	0	1	1	0	0	0	0	1	0	0	0	0	1	0	0	1	0	0	0	0	0	0	0	2	0	0	0	0	1	0	0	0	0	0	0	0	1
0	0	0	0	0	0	1	0	0	0	0	1	0	0	0	0	0	0	0	0	0	1	0	1	0	0	0	0	1	0	0	0	0	0	0	0	0	0	0	1	0	1	0	0	0	0	0	0	1	0
0	1	0	0	0	0	0	0	0	1	0	0	2	0	0	0	0	1	0	0	0	0	0	0	0	0	0	0	0	0	1	0	0	0	0	0	0	0	0	0	0	0	0	0	0	0	0	0	0	0
0	0	0	0	0	1	0	0	0	1	0	0	0	0	0	0	0	0	0	0	0	0	0	0	0	0	0	0	0	0	0	3	0	0	0	0	1	0	0	0	0	0	0	0	0	0	0	0	0	1
0	0	0	0	0	0	0	0	0	0	1	0	0	0	1	0	0	0	0	0	0	0	1	0	0	0	1	0	1	1	0	0	0	0	0	0	1	0	0	0	0	1	0	0	0	0	0	0	0	1
0	0	0	0	0	0	0	0	0	0	0	0	0	0	0	0	0	0	0	0	0	0	0	0	0	0	0	0	0	0	0	1	0	0	0	2	0	0	0	0	1	0	0	0	0	0	0	0	1	0
1	0	0	0	0	0	0	0	0	0	0	0	1	0	0	0	0	0	0	0	0	0	0	0	0	0	0	0	0	0	0	0	0	0	0	0	0	0	0	1	0	0	0	0	0	0	0	1	0	0
0	0	0	1	0	0	0	0	0	1	0	1	0	2	0	0	1	0	1	0	0	0	0	0	1	0	1	1	0	0	0	0	1	0	0	2	0	0	0	0	0	0	0	0	0	0	0	0	0	0
0	1	1	1	0	0	0	0	0	0	0	0	0	0	0	0	0	0	2	0	0	0	0	0	1	0	1	0	0	1	1	0	0	0	0	0	0	0	0	0	0	0	0	0	0	0	0	0	0	0
0	0	0	0	0	0	0	0	0	0	0	0	0	0	0	0	0	0	0	0	0	0	0	0	0	1	0	0	0	0	0	0	0	0	0	0	0	0	0	0	0	0	0	0	0	0	0	0	0	0
0	0	0	0	0	0	0	0	0	0	0	0	0	0	0	0	0	0	0	0	0	0	0	0	0	0	0	0	0	0	0	0	0	0	0	0	0	0	0	0	0	0	0	0	0	0	0	0	0	0
0	0	0	0	0	0	0	0	0	0	1	0	0	1	0	0	0	0	0	1	0	0	0	0	0	0	0	1	0	0	2	1	0	1	0	0	0	1	0	0	0	0	0	0	0	0	0	1	0	0
0	0	1	0	0	0	0	1	0	0	0	0	0	1	2	2	1	0	0	0	1	1	0	1	0	1	1	1	0	0	0	0	0	0	0	1	0	0	0	0	0	0	1	0	0	0	0	0	1	0
0	0	0	0	0	0	0	0	0	0	0	0	0	0	0	0	1	0	1	0	2	0	0	0	1	0	2	0	1	0	0	0	1	0	0	0	0	0	0	0	0	0	0	0	0	0	0	0	0	0
0	0	1	1	0	0	0	0	0	0	0	0	1	1	0	1	0	0	0	0	0	1	1	0	0	0	1	0	0	0	0	0	0	1	0	1	0	1	0	0	0	0	0	0	0	0	1	0	0	0
1	0	0	0	0	0	0	0	1	0	0	0	0	0	0	0	2	0	0	1	0	0	1	2	1	0	1	0	0	0	0	0	0	0	0	0	0	0	0	0	0	0	0	0	0	0	0	0	1	1
0	0	0	0	0	0	0	0	0	0	0	0	0	0	0	0	0	0	0	1	0	1	1	0	0	0	0	0	0	0	0	0	0	0	0	0	0	1	0	0	0	0	1	0	0	0	1	0	0	0
0	0	0	0	0	1	0	1	0	1	0	0	1	0	0	0	0	0	1	1	0	1	0	1	0	0	0	0	0	0	0	0	0	0	0	0	0	0	0	1	0	1	0	0	0	0	0	0	0	0
0	0	0	0	0	0	0	0	0	0	0	0	1	1	0	0	1	0	0	0	0	1	1	0	0	0	1	0	0	0	1	0	0	0	0	0	0	0	0	0	0	0	1	0	0	0	0	2	0	0
0	1	0	0	0	0	0	0	0	1	0	1	0	0	0	0	0	0	0	0	0	0	0	0	0	1	2	0	0	0	0	0	0	0	0	0	0	0	0	0	0	1	0	0	0	0	0	1	0	0
0	0	0	0	0	0	0	0	0	0	1	0	0	1	0	0	0	0	0	0	0	0	0	0	1	0	0	0	0	0	0	0	0	0	0	0	0	0	0	0	1	0	0	1	0	0	0	0	0	0
0	1	0	0	0	0	0	0	0	0	0	0	0	0	0	0	1	0	0	0	0	0	0	0	1	0	0	1	1	0	0	2	0	0	0	0	1	1	0	0	0	1	0	0	0	0	0	0	0	0
0	0	0	0	1	1	0	0	0	0	1	0	0	0	0	0	0	0	0	0	0	0	0	0	0	0	0	2	0	0	0	0	0	1	0	0	0	1	1	0	0	0	0	0	1	0	0	0	0	0
0	0	0	0	1	0	0	0	0	0	0	0	0	2	0	0	0	0	0	0	1	0	0	0	0	1	0	0	0	0	0	0	1	0	0	0	0	0	0	0	0	0	0	0	1	0	0	0	0	1
0	0	0	0	0	0	0	1	1	0	0	0	0	0	0	1	0	0	0	0	0	0	2	0	0	0	0	0	0	0	0	0	0	0	0	0	0	0	0	0	1	0	1	0	0	0	0	0	0	1
0	0	0	0	0	1	0	0	0	0	1	1	1	0	0	0	0	0	0	0	0	0	0	1	1	0	0	0	0	0	1	0	1	1	0	0	0	0	0	0	0	0	0	0	0	0	0	0	1	0
0	1	1	0	0	1	0	0	1	0	0	0	0	0	0	0	0	0	0	0	0	0	0	1	0	0	0	1	0	2	1	0	0	0	0	0	2	0	0	0	0	0	0	0	0	0	0	0	0	0
0	0	0	1	0	0	0	1	0	1	0	0	1	0	0	1	0	0	0	0	0	0	0	0	0	0	0	0	0	0	1	0	0	0	0	0	1	0	0	1	0	0	0	0	1	0	0	0	0	0
0	1	0	0	1	0	0	0	0	1	0	1	0	0	1	0	0	0	0	0	0	0	0	0	1	0	0	0	0	0	0	2	0	0	1	0	0	0	0	0	0	0	1	0	0	0	0	0	0	0
0	0	1	0	0	0	0	0	0	0	0	0	2	0	0	0	0	0	0	0	0	1	0	0	1	1	0	0	0	1	0	1	1	0	0	0	0	0	0	1	1	0	0	0	0	0	0	1	0	0
0	0	0	0	0	0	0	0	0	0	0	0	0	0	0	1	0	0	0	0	0	0	0	0	0	0	2	0	0	0	0	0	0	0	0	1	1	0	0	0	0	0	0	0	0	0	0	0	0	1
1	0	0	0	0	0	0	0	1	0	0	0	2	0	1	0	0	0	0	0	0	1	0	0	1	0	0	0	0	0	1	0	0	0	0	1	0	1	0	0	0	0	0	0	0	0	0	0	0	0
0	1	0	1	0	0	1	0	0	0	0	0	1	0	0	0	0	1	0	0	0	0	0	0	0	1	0	0	0	0	0	0	1	0	1	0	0	1	0	0	0	0	0	1	0	0	0	0	0	0
0	1	0	0	0	0	1	0	0	0	1	0	0	0	0	0	0	0	0	2	0	0	0	0	0	0	0	0	1	0	0	0	1	0	1	0	1	0	0	0	0	0	0	0	0	0	0	0	0	0
0	0	0	0	0	0	0	0	0	0	0	0	0	0	1	0	0	0	0	0	1	0	0	0	0	2	0	1	1	0	0	2	1	0	0	1	0	0	0	0	1	0	0	0	0	0	0	0	0	0
0	1	1	0	2	0	0	1	0	0	1	0	0	1	0	0	0	1	0	0	0	0	0	1	1	0	0	1	0	1	1	1	1	0	0	0	0	0	0	0	0	0	0	0	0	0	0	0	2	0
0	0	0	0	0	0	0	0	1	0	0	0	0	0	0	0	0	0	0	0	0	0	0	1	0	0	0	1	0	0	0	0	0	0	0	0	0	0	0	0	0	0	0	0	1	0	0	0	0	0
0	0	1	0	1	0	0	0	0	0	2	0	0	1	2	0	0	0	0	1	0	0	0	0	1	1	0	1	0	0	0	1	0	0	1	0	0	0	0	1	0	0	0	1	0	0	0	0	0	0
0	1	0	0	0	1	0	1	0	0	0	0	0	1	1	0	0	1	0	2	1	0	0	0	0	2	0	0	0	0	0	2	0	1	0	1	0	0	0	0	0	1	1	0	0	0	1	0	0	0
0	0	0	0	0	0	0	0	0	0	1	0	0	0	0	0	0	0	0	1	1	0	0	1	0	0	1	1	0	0	0	0	0	0	0	0	0	0	0	0	0	0	0	0	0	0	0	0	1	0
0	0	0	0	0	0	0	0	1	0	0	0	0	0	0	1	2	1	0	1	0	0	0	0	0	0	0	0	0	0	0	0	0	0	0	0	0	0	0	0	0	0	0	1	0	0	0	0	0	0
0	0	1	0	0	0	0	0	0	0	0	1	0	0	1	0	1	1	0	0	0	0	0	0	0	0	0	0	1	0	1	0	0	0	0	0	0	0	0	0	0	0	0	0	0	0	0	0	0	0
0	0	0	0	0	0	0	0	0	0	0	0	0	0	0	1	0	0	0	0	0	0	0	1	0	0	0	0	0	0	0	1	0	0	0	0	1	1	0	0	0	0	0	1	0	0	0	0	0	0
1	1	0	0	0	0	0	0	0	0	0	0	0	1	0	0	1	0	0	1	0	0	0	0	0	0	1	0	0	0	2	0	0	0	1	0	0	0	0	0	0	0	0	0	0	0	0	1	0	0
0	0	0	0	0	0	0	0	0	0	0	0	1	0	0	1	0	1	0	0	0	0	0	1	0	0	0	0	0	1	2	0	0	0	0	0	1	0	0	0	0	1	0	0	1	0	0	0	1	0
0	0	0	0	0	0	1	1	0	1	0	0	0	0	0	1	0	1	1	0	0	1	1	0	0	0	1	1	0	0	0	1	0	0	0	0	1	2	0	1	0	0	0	0	0	0	0	0	0	1
0	0	1	0	0	0	0	0	0	0	0	0	0	0	0	1	0	0	0	1	0	1	0	0	0	0	0	1	0	1	1	1	0	0	0	0	0	0	0	0	0	0	0	1	0	0	0	0	0	0
0	0	0	0	0	0	1	0	0	0	1	0	0	0	0	2	0	0	0	0	1	0	0	0	0	0	0	1	0	0	1	0	0	0	0	0	1	1	0	0	0	0	0	0	0	0	0	0	0	0
0	1	0	0	0	0	0	0	0	3	0	0	0	0	0	0	0	1	0	0	0	0	0	1	0	0	0	0	0	0	0	0	0	0	0	0	0	0	0	0	0	0	0	0	0	0	0	0	0	0
1	0	0	2	1	0	0	0	0	1	0	0	0	0	0	1	0	0	0	0	0	0	0	0	0	0	1	0	0	0	0	0	0	0	0	0	0	1	0	0	0	0	0	0	0	0	0	0	0	0
0	0	0	0	0	0	1	0	1	1	0	2	0	0	0	0	0	0	2	0	0	0	0	0	0	0	1	1	0	0	0	0	0	0	1	0	0	0	0	0	0	0	0	1	0	0	1	0	0	0
0	0	1	0	0	0	0	1	0	0	0	0	1	0	0	0	0	0	0	0	0	0	0	0	0	0	0	1	0	1	0	1	1	0	0	0	0	0	0	0	0	0	0	1	0	0	0	0	0	0
0	0	0	0	0	0	0	0	0	0	0	0	0	1	0	0	0	0	0	0	0	0	0	1	0	0	1	0	1	0	0	1	0	0	0	2	1	0	0	1	0	0	2	0	0	0	0	0	0	0
0	0	0	0	1	0	0	0	0	0	1	0	0	0	1	0	0	2	0	0	0	0	0	1	0	0	2	0	0	1	0	2	0	1	0	0	0	0	0	0	0	1	2	0	0	0	0	0	1	0
0	0	0	0	0	0	0	1	0	0	0	0	0	0	0	0	0	0	0	0	1	0	0	0	0	1	0	1	2	1	0	1	0	0	0	0	0	1	0	0	0	0	0	0	0	0	1	0	0	0
0	0	1	0	0	0	0	0	0	0	0	0	0	0	0	2	0	0	0	0	1	0	1	1	0	0	0	2	1	0	1	1	0	0	1	0	0	0	0	0	0	0	0	0	0	0	0	0	0	0
0	0	1	0	0	0	0	0	0	0	0	0	0	0	0	0	0	0	1	0	0	0	0	1	0	1	0	0	0	0	0	1	0	0	0	1	0	0	0	0	0	1	0	0	0	0	0	0	0	0
0	0	0	0	0	0	0	0	0	0	1	0	0	2	0	0	1	0	0	0	0	0	0	0	0	0	0	0	2	0	1	0	1	1	0	1	0	0	0	0	0	1	0	0	0	0	0	0	0	0
0	0	0	0	0	0	0	0	0	2	0	1	0	0	0	0	0	0	0	1	0	0	0	1	2	0	0	0	0	1	0	1	0	0	0	1	0	0	0	0	0	0	1	0	0	0	0	0	0	0
0	0	0	0	0	0	1	0	0	1	0	0	1	0	0	1	0	0	0	1	0	0	0	0	0	0	0	0	0	0	1	0	0	0	0	0	0	0	0	0	1	0	0	0	0	0	0	0	0	0
0	0	0	0	0	0	0	0	0	0	0	0	0	0	0	0	0	0	0	0	0	0	1	0	0	0	0	0	0	0	0	0	0	0	0	1	0	0	0	0	0	0	0	1	0	0	0	0	0	0
0	0	0	0	0	0	0	0	0	0	0	1	1	0	1	0	0	0	0	2	2	0	0	2	0	0	0	0	0	0	0	2	1	0	0	0	0	0	0	0	1	0	0	0	0	0	0	0	0	0
0	2	0	2	0	0	0	0	0	0	0	0	1	0	0	0	0	1	0	0	0	1	0	0	0	0	1	0	0	0	1	1	0	0	0	0	0	1	0	1	2	1	0	0	0	0	1	0	0	0
0	0	0	0	0	0	0	0	0	1	0	0	0	0	0	0	0	0	0	0	0	0	0	0	0	0	0	0	0	0	0	0	0	0	0	0	0	1	0	0	0	0	0	0	0	0	0	1	0	0
1	0	0	0	0	0	0	0	0	0	0	0	2	1	0	0	0	0	0	0	1	1	0	0	0	0	0	0	0	0	0	0	0	1	1	0	0	0	0	0	0	0	0	1	0	0	0	0	0	1
0	0	0	0	0	0	1	0	0	0	0	0	0	0	0	0	0	1	0	0	0	0	0	0	0	0	0	0	1	0	0	1	0	0	0	0	1	1	0	1	0	1	0	0	0	0	0	0	1	0
0	0	0	0	1	0	0	0	0	0	0	0	0	0	0	0	0	1	0	0	0	0	0	1	1	0	1	0	1	0	0	0	1	0	0	0	0	0	0	0	0	0	0	1	0	0	0	0	0	0
0	0	0	0	0	0	0	0	0	0	0	0	0	0	0	0	0	1	0	1	0	0	0	0	0	0	0	0	0	0	0	0	0	0	0	0	0	0	1	0	0	0	0	0	0	0	0	0	1	0
0	0	0	1	0	0	0	0	1	0	0	0	1	0	0	0	1	0	1	0	0	0	0	1	0	0	0	1	0	0	1	0	0	0	0	0	0	1	0	0	0	0	0	1	0	0	0	0	1	0
0	0	0	0	0	0	0	0	0	1	1	0	0	0	1	1	0	0	3	0	0	0	0	0	1	0	1	0	0	0	1	1	0	0	1	0	0	0	0	0	0	0	0	0	0	0	0	0	0	0
0	0	0	0	1	0	0	0	0	0	1	1	1	0	0	0	1	0	0	0	0	1	0	0	0	0	0	0	1	1	0	0	0	0	0	0	0	0	0	0	0	0	0	0	0	0	0	0	0	0
0	0	0	0	0	0	0	0	0	0	0	0	0	1	0	0	0	0	0	1	0	1	1	0	0	0	1	0	0	1	0	0	0	0	0	1	0	0	0	0	0	0	0	0	1	0	0	0	0	0
0	0	0	0	0	0	0	0	0	0	0	0	0	0	0	0	0	0	0	0	0	0	2	0	0	0	0	0	0	0	0	0	0	0	0	0	0	0	0	0	0	0	0	0	0	0	0	0	0	0
0	0	0	0	0	0	0	0	0	1	0	0	0	0	0	0	0	0	0	0	0	1	0	0	1	0	1	0	0	0	0	0	0	0	0	0	0	0	0	0	0	0	0	0	0	0	0	0	1	0
1	0	0	0	0	0	0	0	0	1	0	0	0	0	1	0	0	0	0	1	0	0	0	0	0	0	0	0	1	0	0	1	0	0	0	0	0	0	0	1	0	1	0	0	0	0	0	0	0	0
0	1	0	0	0	0	0	0	0	0	0	0	1	1	0	0	0	1	0	3	0	0	0	1	0	0	0	0	0	0	0	3	0	0	0	1	0	0	0	0	0	0	0	0	0	0	0	0	0	0
0	0	1	0	0	0	0	0	0	0	0	0	0	0	0	0	0	0	0	0	0	0	0	1	0	0	1	0	0	0	0	0	0	0	0	0	0	1	0	1	1	0	0	0	0	0	0	0	0	0
0	0	1	0	0	1	0	0	0	0	0	0	0	0	0	0	0	0	0	0	1	0	0	0	0	0	1	0	1	0	0	2	0	0	0	0	1	1	0	0	0	0	0	0	0	0	0	0	0	0
0	0	0	0	1	0	0	0	0	0	0	0	0	0	0	0	0	0	0	0	0	0	1	0	0	0	0	0	0	0	1	0	0	0	0	0	0	0	0	0	0	1	1	0	0	0	0	0	0	0
0	0	0	0	0	0	0	0	0	0	0	0	0	0	0	0	0	0	0	0	0	0	0	0	0	0	0	0	0	0	0	0	0	0	0	0	0	0	0	0	0	0	0	0	0	0	0	0	0	0
0	0	0	0	0	0	0	0	0	0	0	0	0	0	0	0	0	0	0	0	0	0	0	0	0	0	0	0	0	0	0	0	0	0	0	0	0	0	0	0	0	0	0	0	0	0	0	0	0	0
0	0	0	0	0	0	0	0	0	0	0	0	0	0	0	0	0	0	0	0	0	0	0	0	0	0	0	0	0	0	0	0	0	0	0	0	0	0	0	0	0	0	0	0	0	0	0	0	0	0
0	0	0	0	0	0	0	0	0	0	0	0	0	0	0	0	0	0	0	0	0	0	0	0	0	0	0	0	0	0	0	0	0	0	0	0	0	0	0	0	0	0	0	0	0	0	0	0	0	0
0	0	0	0	0	0	0	0	0	0	0	0	0	0	0	1	0	1	0	0	0	0	0	0	0	0	0	0	0	0	1	1	0	0	0	0	0	0	0	1	0	0	1	0	1	0	0	1	1	0
0	0	0	1	0	0	0	0	0	0	0	0	0	0	0	0	0	0	0	0	0	0	0	0	1	0	0	0	0	0	0	0	0	0	0	0	1	0	0	0	0	0	0	0	0	0	0	0	0	0
0	0	0	0	2	0	0	0	0	0	0	1	0	1	0	0	0	0	0	0	0	1	0	0	0	0	1	1	0	0	1	0	1	1	0	0	0	0	0	0	0	0	0	1	0	0	0	1	0	0
1	0	0	0	0	0	0	1	0	0	1	0	0	1	0	1	0	0	0	0	0	2	0	0	2	0	1	0	0	0	1	0	0	0	0	0	1	0	0	0	1	1	0	0	0	0	0	0	0	0
0	0	0	0	0	0	0	0	0	0	0	0	0	1	0	0	1	0	0	0	1	0	0	0	0	1	0	0	0	0	0	0	0	0	0	0	0	1	0	0	0	0	0	0	0	0	0	0	0	0
0	0	0	0	0	0	0	0	0	1	0	1	0	0	0	0	0	0	0	0	0	0	1	0	0	0	2	0	0	0	0	2	0	0	0	0	0	0	1	0	0	0	0	0	0	0	0	0	0	0
0	0	0	0	0	0	0	0	0	0	1	0	0	1	0	0	0	0	0	0	1	0	1	0	0	1	0	0	0	0	0	0	0	0	1	0	0	0	1	0	0	0	1	0	0	0	0	0	0	0
0	0	1	0	0	0	0	0	0	0	0	0	1	1	0	0	0	0	0	1	1	0	0	0	0	0	1	0	0	0	0	0	1	0	0	0	1	0	0	0	0	0	0	1	1	0	1	0	1	1
0	0	0	0	0	0	0	0	0	1	1	0	0	0	0	1	0	0	0	0	1	0	0	0	1	1	1	0	1	2	0	0	0	0	0	0	0	2	0	0	0	0	1	0	0	0	0	1	0	0
0	0	0	0	0	0	0	0	0	0	0	0	1	0	1	0	0	0	0	0	0	0	0	0	0	0	0	1	2	0	0	0	1	0	0	0	0	0	0	0	0	0	0	0	0	0	0	0	0	0
0	0	0	0	0	0	0	1	1	0	0	1	1	0	0	1	0	0	0	0	0	0	0	0	0	0	1	1	0	1	0	1	0	0	0	1	1	1	0	1	1	0	0	0	0	0	0	0	0	0
0	0	0	0	0	1	0	0	0	1	0	0	0	1	0	0	0	1	0	2	0	2	0	0	0	1	0	0	0	0	1	0	0	0	0	1	1	0	0	0	0	0	0	0	0	0	0	0	0	1
0	0	0	0	0	0	0	0	0	1	0	0	1	0	1	0	0	0	0	0	0	0	0	0	0	0	0	1	0	0	0	0	0	0	0	0	1	0	0	0	1	0	2	0	1	0	0	0	0	0
0	0	0	0	0	0	1	0	0	0	0	0	0	0	0	0	0	0	0	0	0	0	0	0	1	1	0	2	0	0	1	0	0	0	0	0	0	0	0	1	0	0	0	1	0	0	0	0	0	0
0	0	0	0	0	0	0	0	0	0	0	0	0	0	0	0	0	0	0	0	0	1	0	0	0	0	0	0	0	0	0	0	0	0	0	2	1	0	1	1	0	0	0	0	0	0	0	0	0	0
0	0	1	0	0	0	0	0	0	0	0	0	1	0	0	0	0	0	0	1	0	0	0	0	0	1	2	0	0	0	0	0	0	0	0	1	0	0	0	0	0	0	0	1	0	0	0	0	0	0
0	0	1	0	0	1	0	0	0	1	0	0	0	0	0	0	0	0	1	0	0	0	0	0	0	2	1	0	1	0	0	1	0	0	0	0	1	1	0	0	0	0	0	1	0	0	0	0	0	0
0	1	0	0	0	0	0	0	0	0	0	0	0	0	0	0	0	0	0	1	1	0	0	0	0	0	1	0	0	0	0	0	0	1	0	0	0	0	1	0	0	0	0	0	0	0	0	0	0	1
0	0	0	0	0	0	0	0	0	1	0	0	0	0	0	0	0	1	0	0	1	0	0	0	0	0	0	0	0	0	0	0	0	0	0	0	0	0	0	0	0	0	0	0	0	0	0	0	1	1
0	1	0	0	0	0	0	0	0	0	1	0	0	0	0	0	0	1	0	0	0	1	0	1	0	1	0	0	0	0	0	0	0	0	0	0	0	0	1	0	0	0	1	0	0	0	0	1	0	0
0	0	0	0	0	0	0	0	1	0	0	1	0	0	0	0	0	0	0	0	1	0	1	0	1	0	0	0	0	0	0	0	0	0	0	0	1	0	0	0	0	0	0	0	0	0	0	1	0	0
0	0	0	0	0	0	1	0	0	0	0	0	0	0	0	0	0	2	0	0	1	1	0	0	0	1	0	0	0	1	0	1	0	0	0	0	1	1	0	0	0	0	0	0	0	0	0	0	0	0
0	0	0	0	0	0	0	0	1	0	0	1	0	1	0	0	0	0	0	1	1	0	0	0	0	0	0	1	0	0	0	1	0	1	0	0	1	1	0	0	0	0	0	0	0	0	0	0	0	1
0	0	1	1	0	1	0	0	0	0	0	0	0	1	2	0	0	0	0	0	0	0	0	0	1	0	0	0	0	0	0	0	0	0	0	0	0	0	0	0	0	0	0	0	0	0	0	1	0	0
1	0	0	0	0	0	0	0	0	0	0	0	1	0	0	0	0	0	0	0	0	1	0	0	1	0	0	0	0	0	0	0	0	0	0	0	0	0	0	0	0	0	0	0	0	0	0	0	0	0
0	1	0	0	0	0	0	0	0	0	0	1	0	0	0	0	2	0	0	0	0	2	0	0	0	0	0	1	0	0	0	0	0	0	0	0	0	0	0	0	0	0	0	0	0	0	0	0	0	0
0	0	0	0	1	0	0	0	0	0	0	0	2	0	0	0	1	0	0	0	0	0	0	1	0	0	1	0	0	0	0	0	0	0	0	0	0	0	0	0	0	0	0	0	0	0	0	1	0	0
0	0	0	0	0	0	0	0	0	0	0	0	0	0	0	0	0	1	0	1	2	0	0	0	1	0	0	1	0	0	0	0	0	0	0	0	1	1	0	0	0	2	0	0	0	0	0	0	1	0
0	0	0	0	0	0	0	0	0	0	0	0	0	0	0	0	0	0	0	0	0	0	0	0	0	0	0	0	0	0	0	0	0	0	0	0	0	0	0	0	0	0	0	0	0	0	0	0	0	0
0	0	0	0	0	0	0	0	0	0	0	0	0	0	0	0	0	0	0	0	0	0	0	0	0	0	0	0	0	0	0	0	0	0	0	0	0	0	0	0	0	0	0	0	0	0	0	0	0	0
0	0	0	0	0	0	0	0	0	0	0	0	0	0	1	0	0	0	0	0	0	0	0	0	0	0	0	0	0	0	0	0	0	0	0	0	0	0	0	0	1	0	0	0	0	0	0	0	0	0
0	0	0	0	0	0	0	0	0	0	0	0	0	0	0	0	0	0	0	0	0	0	0	0	0	0	0	0	0	0	0	0	0	0	0	0	0	0	0	0	0	0	0	0	0	0	0	0	0	0
0	0	0	0	0	1	0	0	0	0	0	0	0	0	0	0	1	0	0	1	0	0	0	0	0	0	0	0	0	0	0	0	1	0	0	0	0	0	0	0	0	0	0	1	0	0	0	0	0	0
0	0	0	0	1	1	0	0	1	0	0	0	0	1	0	0	0	0	0	0	0	1	0	0	0	0	0	0	0	1	0	0	0	0	0	0	0	1	0	0	0	0	0	0	0	0	0	0	0	1
0	0	0	0	0	0	0	1	0	0	0	0	0	0	1	0	0	0	0	0	0	0	0	0	0	0	0	1	0	0	0	0	0	0	0	0	0	1	0	0	0	0	1	0	0	0	1	0	0	0
0	1	0	0	1	0	0	0	0	0	0	1	0	0	1	0	0	0	0	1	1	0	0	0	1	0	1	0	0	0	0	1	0	0	0	0	2	0	0	0	0	0	0	0	1	1	1	0	0	0
0	0	0	0	0	0	0	0	0	0	0	0	0	1	1	0	0	0	0	0	0	0	0	0	1	0	0	0	1	0	1	0	0	0	0	0	0	0	0	0	0	0	0	0	0	0	0	0	0	0
0	0	0	0	0	0	2	0	0	0	1	0	1	0	0	1	0	1	0	0	0	1	0	1	0	0	0	1	0	0	0	0	0	0	0	0	0	1	0	0	0	0	1	0	0	0	1	1	0	1
0	0	0	0	0	0	0	0	1	0	0	0	0	0	0	0	0	0	0	0	0	0	0	0	0	0	1	0	0	0	0	0	0	0	0	0	0	0	0	0	1	0	0	0	1	0	0	0	0	0
0	0	0	0	0	1	0	1	0	0	1	0	1	0	0	0	0	0	2	0	1	0	0	0	0	0	0	0	0	0	0	0	0	0	0	0	0	1	0	2	0	0	0	0	0	1	0	0	0	0
0	0	0	1	0	0	0	0	0	0	0	0	0	0	0	0	0	0	0	0	0	1	0	0	0	0	0	1	0	0	0	1	0	0	0	0	0	0	0	2	0	0	0	0	0	0	0	0	1	0
0	0	0	1	0	0	0	0	1	0	0	1	0	0	0	1	0	1	0	0	0	0	0	0	0	0	0	0	0	0	0	0	0	0	0	0	0	1	0	0	0	0	0	0	0	0	0	0	1	1
0	0	0	0	2	0	0	0	0	1	0	1	0	0	0	1	0	0	0	0	0	0	0	0	0	0	1	0	0	0	1	0	0	0	0	0	0	0	0	0	1	0	0	0	0	0	1	0	0	0
0	0	0	0	0	0	0	0	0	0	0	0	0	0	0	0	0	0	0	1	1	0	0	0	1	0	0	1	0	0	0	0	0	0	0	0	0	0	0	0	0	0	0	0	0	0	0	0	1	1
0	0	0	0	0	0	0	0	0	0	0	0	0	1	0	0	0	0	0	0	1	0	0	0	1	0	1	0	1	0	0	1	0	1	0	0	0	0	0	0	0	0	1	0	0	0	0	0	0	1
0	0	0	0	0	0	0	0	0	0	0	0	0	0	0	0	0	0	0	0	0	2	0	0	0	0	0	1	1	0	0	0	1	0	0	1	0	1	0	0	0	0	0	0	0	0	0	1	0	1
0	0	0	0	1	1	0	0	0	0	0	0	0	0	0	0	0	0	0	1	0	1	0	1	0	0	1	0	0	1	0	0	0	0	0	0	0	0	1	0	0	0	1	0	0	0	0	1	1	1
0	0	0	1	0	0	1	0	0	0	0	0	0	0	0	0	0	0	0	0	0	0	0	0	0	0	0	0	1	0	1	1	0	0	0	0	0	1	0	2	0	0	0	0	0	0	0	0	0	0
0	0	0	0	0	0	0	1	0	0	1	0	0	0	0	0	0	0	1	1	0	1	0	1	0	0	0	2	0	1	0	0	1	0	0	1	1	1	0	0	0	0	0	0	0	0	0	0	0	0
0	0	0	0	0	1	0	0	0	0	0	0	0	0	0	0	0	0	0	0	0	0	0	1	0	0	1	0	1	0	0	1	0	0	0	0	0	0	0	1	0	0	0	0	0	0	0	0	1	0
0	0	0	0	0	1	1	0	0	1	0	0	1	0	0	0	0	0	0	0	0	0	1	0	1	0	0	0	0	0	0	0	0	0	0	0	0	0	0	0	0	0	0	0	0	0	0	0	0	0
0	0	0	0	0	0	0	0	0	0	0	0	0	0	0	0	0	0	1	0	0	1	0	0	0	1	2	0	0	0	0	0	0	0	0	0	0	0	0	0	0	0	0	0	1	0	0	0	0	0
0	0	1	0	0	0	0	0	0	1	0	0	0	0	2	0	0	0	0	0	0	0	0	0	0	1	1	0	0	1	0	0	0	0	1	0	1	0	0	0	0	0	0	0	0	0	0	0	0	0
0	0	0	0	0	0	1	0	0	0	0	0	0	0	0	0	0	2	0	0	0	0	0	0	0	0	0	0	1	0	0	0	0	0	0	0	0	0	0	0	1	0	1	0	0	0	1	0	0	0
0	0	0	0	0	1	0	0	0	0	0	0	0	0	0	0	0	0	0	0	0	1	0	0	0	1	0	0	1	0	0	1	0	1	0	0	0	0	0	0	0	1	0	0	0	0	0	0	0	0
0	0	0	0	0	0	0	1	0	0	0	0	0	0	1	0	0	0	0	0	0	1	1	0	0	0	0	0	0	0	1	0	0	0	0	0	0	0	0	0	0	0	0	0	0	0	0	0	0	0
0	0	0	0	0	0	0	0	0	0	1	0	0	0	0	0	1	0	0	0	0	1	0	0	0	0	0	1	1	0	0	0	0	0	0	0	0	1	0	0	0	0	0	1	0	0	0	0	0	0
0	0	0	0	0	0	1	0	0	0	0	0	0	1	0	0	0	0	0	0	1	0	0	0	0	0	0	0	0	0	1	0	0	2	0	0	0	0	0	0	0	0	0	0	0	0	0	0	0	1
0	0	0	0	0	1	0	0	0	0	0	0	0	0	0	0	0	0	0	0	0	0	0	0	0	0	0	0	1	0	0	0	0	0	0	0	1	0	0	0	0	0	0	0	0	0	0	0	0	0
0	0	0	0	0	1	0	0	0	0	0	1	0	0	0	0	0	0	0	0	0	0	0	0	0	0	0	0	0	0	1	1	0	0	0	1	0	1	0	0	0	1	0	0	0	0	0	0	0	0
1	0	0	0	0	0	0	0	0	0	0	0	1	1	0	0	0	0	1	0	0	0	0	0	1	0	0	0	0	0	2	0	0	0	0	0	0	0	0	0	0	0	1	0	0	0	0	0	0	0
0	0	0	1	0	0	0	0	0	0	0	0	0	0	0	1	1	1	0	0	0	0	0	0	0	0	0	0	0	0	0	0	0	0	0	0	1	0	1	1	0	0	0	0	0	0	0	1	0	0
0	1	0	0	0	0	1	0	0	0	0	0	0	1	0	0	0	0	0	0	0	0	0	1	0	0	1	0	0	0	1	0	0	0	0	0	0	1	0	0	0	0	0	0	0	0	0	0	0	1
0	0	0	0	0	0	0	0	0	0	2	0	0	1	0	0	0	0	0	0	0	0	0	0	1	0	0	0	0	0	0	0	0	0	0	0	0	0	0	0	0	0	0	0	0	0	0	0	0	0
0	1	0	0	0	0	0	0	0	0	1	0	0	0	0	0	0	0	0	0	2	1	0	0	0	0	0	1	0	0	0	0	0	0	0	0	0	0	0	0	1	0	0	0	0	0	0	0	0	0
0	0	0	0	0	1	0	0	0	0	0	0	0	0	0	0	0	0	0	0	0	0	0	3	0	0	0	0	1	0	0	0	0	0	0	0	0	0	0	0	0	1	0	1	0	0	0	0	0	0
0	0	0	0	0	0	0	0	0	0	0	0	0	0	0	0	0	0	0	1	0	0	0	0	0	0	0	0	0	0	0	0	0	0	0	0	0	0	0	0	0	0	0	0	0	0	0	0	0	0
0	0	0	0	0	0	0	0	0	0	0	0	0	0	0	0	0	0	0	0	0	0	0	0	0	0	0	0	0	0	0	0	0	0	0	0	0	0	0	0	0	0	0	0	0	0	0	0	0	0
1	0	0	0	1	0	0	0	0	0	0	0	1	0	0	0	0	0	0	0	1	0	1	0	0	0	0	0	0	0	0	0	0	0	0	1	1	2	0	0	0	0	0	0	0	0	0	0	0	0
0	1	0	1	0	0	0	0	0	0	0	0	0	0	0	0	0	0	0	0	0	0	0	0	0	0	1	0	0	0	0	0	1	0	0	0	1	0	1	0	0	0	0	0	0	0	0	0	0	0
0	1	0	0	0	0	0	0	0	0	0	1	0	0	0	0	0	0	0	0	0	0	0	1	0	1	0	0	0	1	1	1	0	0	0	0	0	0	0	0	0	0	0	0	0	0	0	0	0	0
0	0	0	0	0	0	0	0	0	0	0	0	0	0	0	1	0	0	0	0	0	0	0	0	1	0	0	0	0	0	1	0	0	0	1	0	0	0	0	0	0	0	0	0	0	0	0	0	0	0
0	0	0	0	0	0	1	0	0	0	0	0	2	0	0	0	0	1	0	0	1	0	0	0	0	1	0	0	0	0	0	0	0	0	0	0	0	0	0	0	0	0	0	0	0	0	0	0	1	0
0	0	0	0	0	0	0	0	0	0	0	0	0	0	0	0	0	0	0	0	0	0	1	0	0	0	0	1	0	1	0	0	0	0	1	0	0	0	0	1	0	0	0	1	0	0	0	0	0	1
0	1	2	0	0	0	0	0	0	0	0	0	0	0	0	0	1	0	0	1	0	0	0	1	1	0	0	0	0	1	0	0	0	1	1	0	0	0	0	1	0	0	0	0	0	0	0	0	0	0
0	1	0	0	0	0	0	0	0	0	0	1	0	0	0	0	0	0	0	0	0	0	1	0	0	0	0	0	0	0	0	0	1	1	0	0	0	0	0	0	0	0	0	0	0	0	1	0	1	0
1	1	0	0	0	1	0	0	1	0	1	0	0	0	0	0	0	0	1	0	0	0	0	0	0	0	0	0	0	0	0	0	1	0	0	0	0	0	0	0	0	0	0	0	0	0	0	0	0	0
0	0	0	0	1	1	0	0	0	0	0	0	0	0	0	0	1	0	0	0	0	0	0	1	0	0	0	0	0	0	0	0	0	0	1	1	1	0	0	0	0	0	0	0	0	0	0	0	1	0
0	0	0	0	0	1	0	0	1	0	0	0	0	0	0	0	1	0	1	0	0	0	0	0	0	1	0	1	0	0	1	3	0	0	0	0	0	0	0	1	0	0	0	0	0	0	0	0	0	1
1	0	0	0	1	0	0	0	0	0	0	0	0	1	0	0	0	0	0	0	0	0	0	0	0	0	0	0	0	0	0	0	0	0	0	0	0	0	0	0	0	0	1	0	0	0	0	1	1	0
0	1	0	0	0	0	0	0	1	0	1	1	0	0	1	1	0	0	0	1	2	0	1	0	0	0	0	0	1	1	0	0	0	1	0	0	0	1	1	0	0	0	0	0	0	0	0	0	0	0
0	0	0	1	0	0	0	0	0	0	0	1	0	0	2	0	0	1	0	0	1	1	0	0	0	0	1	1	0	0	0	0	0	0	0	0	0	0	0	0	0	0	0	1	0	0	0	0	2	0
0	0	0	0	0	0	0	0	0	0	0	0	0	0	0	0	0	0	0	0	0	0	0	0	0	0	0	2	0	0	0	0	0	0	1	0	0	0	0	1	0	1	0	0	0	0	0	0	0	1
0	0	0	0	0	0	1	0	0	0	1	0	0	0	0	0	0	1	0	0	0	0	0	0	0	0	0	1	1	0	0	0	0	0	0	0	0	1	0	0	0	1	0	0	0	0	0	0	1	0
0	0	1	0	0	0	1	0	0	0	1	0	0	0	0	0	0	1	0	1	2	0	0	0	0	0	0	1	0	1	0	0	0	0	0	0	0	1	0	0	0	0	0	0	0	0	0	0	0	1
0	1	0	0	0	0	1	0	1	0	0	0	0	0	0	0	0	1	0	0	1	0	0	0	0	0	1	0	1	0	2	0	0	0	1	0	0	0	1	0	0	0	0	0	0	0	0	0	1	0
1	0	0	0	0	0	0	0	0	0	2	1	0	0	0	1	0	0	0	0	0	0	0	0	0	0	0	0	0	0	0	0	1	0	0	0	0	0	0	0	0	0	0	0	0	0	0	2	0	0
0	0	0	0	1	0	0	0	0	0	0	0	1	0	0	0	0	0	0	0	0	0	0	0	0	0	0	0	0	0	0	0	0	0	1	0	0	0	0	0	0	0	0	0	0	0	0	0	0	0
0	0	0	1	0	0	0	0	0	0	0	0	0	0	0	0	0	1	0	0	0	0	0	0	0	0	0	0	0	0	1	0	0	0	0	0	0	0	0	0	0	1	0	0	0	0	0	0	0	0
0	0	0	0	0	0	0	0	0	0	0	0	3	0	2	1	0	0	0	1	1	0	0	0	2	0	1	0	1	0	0	0	0	0	0	0	1	0	0	0	0	0	0	0	0	0	0	0	0	0
0	1	1	0	0	0	0	0	0	0	0	0	0	0	0	0	0	0	1	0	1	0	1	1	0	0	0	0	0	0	1	0	0	0	0	1	0	0	0	0	0	0	0	0	0	0	0	0	0	0
0	0	0	0	0	0	0	0	0	0	0	1	1	0	0	1	0	0	0	1	0	1	1	0	0	0	2	1	1	1	0	2	0	0	0	0	0	0	0	0	1	0	1	1	0	0	0	0	1	0
0	0	0	1	0	0	0	0	1	0	0	0	1	0	1	1	0	0	0	0	0	2	0	0	0	0	0	0	0	0	0	0	0	0	0	0	0	2	0	0	1	0	0	1	1	0	0	0	0	0
0	0	0	0	0	0	1	2	0	0	0	1	0	0	0	1	1	0	1	0	0	0	0	0	1	0	0	0	0	3	0	0	1	0	0	0	1	1	0	0	1	0	1	0	0	0	0	0	0	0
0	0	0	0	0	0	0	0	0	0	0	1	0	0	0	0	0	0	0	0	0	0	0	0	0	0	0	0	0	0	0	0	0	0	0	1	0	1	0	0	0	0	0	0	0	0	0	0	1	0
1	0	0	0	0	0	0	1	0	0	0	0	0	1	0	0	0	0	0	0	0	0	0	0	0	0	1	0	0	0	0	0	1	0	0	0	0	0	0	0	0	0	0	0	0	0	0	0	0	0
0	0	0	0	0	0	0	0	0	0	1	0	0	0	0	0	0	0	0	1	0	1	0	0	0	1	0	0	0	0	0	1	0	0	0	0	0	0	0	0	0	0	1	0	0	0	0	0	1	0
0	0	0	1	0	0	0	0	0	0	0	1	1	0	1	0	0	0	1	1	0	0	0	0	0	0	0	0	0	0	0	1	0	0	0	1	0	0	0	0	1	0	0	0	0	0	0	1	0	0
0	0	0	0	0	0	0	0	0	0	0	0	0	0	1	0	0	0	0	0	0	1	0	1	0	0	0	0	0	0	0	0	0	1	0	0	0	0	1	0	0	0	0	0	0	0	0	1	0	0
0	0	0	0	0	0	0	0	0	0	0	1	0	0	1	0	0	0	0	0	1	2	0	0	0	0	1	1	0	0	1	0	0	0	0	0	0	0	0	0	0	0	0	0	0	0	0	0	1	0
0	0	0	0	0	1	0	1	0	0	1	0	0	0	0	0	0	0	0	1	0	0	0	1	0	0	0	0	0	0	0	0	0	0	0	0	0	0	0	0	0	0	1	0	0	0	0	0	0	0
0	0	0	0	0	0	0	0	0	0	0	1	0	0	0	0	0	0	0	0	0	0	0	0	0	0	0	0	0	0	0	0	0	0	0	0	0	0	0	0	0	0	0	0	0	0	0	0	0	0
0	0	0	0	0	0	0	0	0	0	0	0	0	0	0	0	0	0	0	0	0	0	0	0	0	0	0	0	0	0	0	0	0	0	0	0	0	0	0	0	0	0	0	0	0	0	0	0	0	0
0	0	0	0	0	0	0	0	0	0	0	0	0	0	0	0	0	0	0	0	0	0	0	0	0	0	1	0	0	0	1	1	0	0	0	0	0	0	0	0	1	0	0	0	0	0	1	0	0	0
0	0	0	0	2	0	0	1	1	0	0	1	0	0	2	0	0	0	0	0	0	1	1	1	0	0	0	1	0	0	0	0	0	0	1	0	0	1	0	0	1	0	0	0	0	0	0	0	0	1
0	1	0	0	0	0	0	0	0	0	0	0	0	0	0	0	0	0	0	0	1	0	0	1	0	0	0	0	0	0	1	0	0	0	0	0	0	0	0	0	0	0	0	1	0	0	0	1	0	1
0	1	0	0	0	0	0	0	1	0	0	0	0	0	0	0	1	0	0	0	0	0	1	0	0	0	2	0	0	2	0	0	0	0	1	0	0	0	0	0	0	0	0	0	0	0	0	0	0	0
0	0	0	0	0	0	0	0	0	0	0	0	0	0	0	0	1	0	0	1	0	0	0	1	0	0	0	0	0	0	0	0	0	0	0	0	0	0	0	0	0	1	0	0	0	0	1	0	0	0
0	0	0	0	0	0	0	2	0	0	1	0	2	0	0	0	0	2	0	0	0	0	0	1	0	0	0	0	1	1	1	0	0	0	1	0	1	0	0	0	0	1	0	0	0	0	0	0	0	0
0	0	0	0	0	0	0	0	0	0	0	0	0	0	1	0	0	0	1	0	0	0	0	0	0	0	0	0	0	1	1	1	1	0	0	0	0	1	1	0	0	0	0	0	0	0	0	1	0	0
0	0	0	1	1	0	0	0	0	0	0	0	3	0	0	0	0	0	0	0	0	0	0	0	0	1	2	0	1	0	0	0	0	0	1	1	0	0	0	0	0	0	0	0	0	0	1	0	0	0
0	1	0	0	0	0	0	0	0	0	0	0	0	0	0	0	0	0	0	0	0	0	0	0	0	0	0	0	0	0	0	0	0	0	0	1	0	0	0	0	0	0	0	0	0	0	0	0	0	0
0	0	0	0	0	0	0	0	0	0	0	0	0	0	0	0	0	0	0	0	0	0	0	0	0	0	0	0	0	0	0	0	0	0	0	0	0	0	0	0	0	0	0	0	0	0	0	0	0	0
0	0	0	0	0	1	0	0	0	0	0	0	0	0	0	0	0	1	0	0	0	0	0	0	0	0	0	1	0	0	0	0	0	0	0	0	1	0	0	0	0	0	0	0	0	0	0	0	0	0
0	0	0	0	0	0	1	0	0	0	0	0	1	0	0	0	1	1	2	0	0	1	0	0	0	0	0	0	0	0	0	0	0	0	0	0	1	0	0	0	0	1	0	0	0	0	0	1	1	0
0	0	0	0	0	0	1	0	0	0	0	0	0	0	1	0	1	2	1	1	0	0	0	0	0	1	0	0	1	0	1	0	0	0	0	0	0	0	0	0	0	0	0	1	0	0	0	0	0	0
0	0	0	0	0	0	0	0	2	0	0	0	0	1	0	0	1	0	0	0	1	0	0	0	0	0	0	0	0	0	0	0	0	0	0	0	0	0	0	0	0	0	0	2	1	0	0	1	0	0
0	0	0	0	0	0	0	0	0	1	0	0	0	0	0	1	0	0	0	0	0	0	1	2	1	0	1	0	1	0	0	1	0	0	0	1	0	1	0	0	0	0	0	0	0	0	0	0	0	0
0	0	0	0	0	0	1	0	2	1	0	0	0	0	1	1	0	0	0	1	0	0	0	0	0	0	1	1	0	0	0	0	1	0	0	0	1	0	0	1	0	0	0	0	0	0	0	0	1	0
0	0	0	0	0	0	0	0	0	0	0	0	1	0	0	0	0	1	0	0	0	1	1	0	0	0	0	2	0	0	0	0	0	0	0	0	0	0	0	0	0	0	0	1	0	0	0	1	0	0
1	0	0	0	0	0	0	0	0	0	1	0	0	0	0	0	0	0	0	0	0	0	0	1	0	0	0	0	0	1	0	0	0	0	0	0	0	0	0	0	1	0	1	0	0	0	0	0	0	1
0	0	0	0	1	0	0	0	0	0	0	0	0	0	0	1	0	1	0	1	0	0	0	1	1	0	0	1	0	0	0	0	0	0	1	0	0	1	1	2	1	0	0	0	0	0	0	1	1	0
0	1	0	0	0	0	0	2	0	0	1	0	0	0	1	0	0	0	0	0	0	0	0	1	0	0	0	0	0	0	0	0	0	0	0	0	0	0	1	2	1	0	0	0	0	0	0	0	1	0
0	0	0	1	0	0	0	0	0	0	0	0	1	1	0	0	0	0	1	0	0	0	0	1	0	0	2	0	1	0	1	0	1	1	0	0	0	0	1	0	0	0	0	1	0	0	0	0	0	0
0	0	0	0	0	0	0	0	0	0	0	0	1	0	0	1	0	0	1	0	2	0	0	1	0	1	0	0	1	1	0	1	1	0	0	1	0	0	0	0	1	0	0	0	0	0	0	0	0	0
0	1	2	0	1	0	0	0	0	2	0	0	0	0	1	0	0	0	1	0	1	0	0	0	1	0	0	0	0	0	0	2	0	0	0	0	0	0	0	0	0	0	0	0	0	0	0	0	0	0
0	0	0	0	0	0	0	1	1	0	0	1	0	0	0	0	0	1	0	0	0	0	0	1	0	0	0	0	0	2	0	0	0	0	0	0	0	0	1	0	0	0	1	0	0	0	0	0	0	0
0	0	0	0	0	0	0	0	2	0	0	0	0	0	0	0	0	0	0	0	0	0	2	1	0	0	0	0	0	0	0	0	0	0	1	0	0	0	0	0	1	0	0	0	0	0	0	0	0	0
0	0	1	0	0	0	0	0	0	0	0	0	0	0	0	0	0	0	1	0	0	0	0	0	0	0	0	0	0	0	0	1	0	0	0	0	0	0	0	0	0	0	0	0	0	0	0	0	0	0
0	0	0	0	0	0	0	0	0	0	0	0	0	0	0	0	0	0	0	0	0	0	0	0	0	0	1	0	0	0	0	1	0	0	0	0	0	0	0	0	0	0	1	0	1	0	0	0	0	0
0	0	1	0	1	0	0	0	0	0	0	0	0	0	0	0	0	0	0	1	1	0	1	0	0	0	0	0	0	1	0	0	3	0	1	0	0	0	0	0	2	0	0	0	0	0	0	0	0	0
0	1	0	0	0	0	0	0	0	0	0	0	0	0	0	0	0	0	0	0	0	0	0	0	0	1	1	0	0	0	0	1	0	1	0	0	0	0	1	0	0	0	0	1	0	0	1	0	0	0
0	0	0	0	0	0	0	0	1	0	0	0	0	0	0	0	0	0	0	0	0	0	1	0	1	0	0	0	0	0	1	0	0	0	0	0	0	0	0	0	0	0	0	0	0	0	0	0	0	1
0	0	0	0	0	0	0	0	0	2	0	1	0	0	0	0	0	0	0	0	0	1	1	0	0	0	0	1	0	0	0	0	0	0	0	1	0	0	0	1	0	0	0	0	0	0	1	0	1	0
0	0	0	0	0	0	0	0	0	0	1	0	0	0	1	0	0	0	0	0	2	0	0	0	0	0	1	0	0	1	0	0	0	0	0	0	0	0	0	0	0	0	0	0	0	0	0	0	0	0
0	0	0	2	0	0	0	1	0	0	0	0	0	0	0	0	0	0	0	0	0	0	0	0	0	0	0	1	2	0	0	1	1	0	0	0	1	0	0	0	0	0	0	0	0	0	0	0	0	1
0	0	0	0	0	0	1	1	0	0	0	0	0	0	0	1	0	0	0	0	0	0	0	1	1	0	0	0	0	0	0	1	0	0	0	0	0	0	0	0	0	0	0	0	0	0	0	0	0	0
0	0	0	0	0	0	0	0	0	1	1	0	0	0	0	0	0	0	0	0	0	0	0	0	1	0	0	1	0	0	0	1	0	0	0	0	0	0	0	1	0	0	0	0	1	0	0	1	1	0
0	0	0	0	0	0	0	0	0	0	0	1	0	1	0	0	0	2	0	0	0	2	1	0	0	0	0	1	0	0	0	1	0	0	0	0	0	0	0	0	0	1	0	0	0	0	0	0	0	0
1	1	0	0	0	0	0	0	0	1	0	0	1	0	0	0	0	1	0	1	0	1	0	0	2	1	3	1	1	0	0	1	0	0	0	1	0	2	0	0	0	0	0	0	0	0	0	1	0	0
0	0	1	0	0	0	0	1	0	0	0	2	2	0	0	1	0	0	0	0	0	0	2	0	0	0	0	2	0	1	0	0	0	0	0	0	0	0	0	0	0	0	0	0	0	0	0	0	0	1
0	0	0	1	0	1	0	1	0	0	1	2	0	1	0	0	0	0	0	0	0	0	0	0	0	0	0	1	0	0	1	0	0	0	0	0	0	0	0	1	0	0	0	0	0	0	0	0	0	0
0	0	0	0	0	0	0	0	0	0	0	0	0	0	0	0	0	0	0	0	0	0	0	1	1	0	1	0	0	0	0	0	0	0	0	1	1	0	0	0	0	0	0	0	0	0	0	0	0	2
0	0	0	0	1	0	0	0	0	0	0	0	0	0	0	0	0	0	0	0	0	0	0	0	1	0	1	0	0	0	0	0	0	0	0	1	0	0	0	1	0	0	1	1	0	0	0	1	0	0
0	0	0	0	1	1	0	0	1	0	0	0	0	0	0	0	0	0	0	1	1	0	1	0	0	1	1	1	2	1	0	1	2	0	0	0	0	0	0	0	1	0	0	0	0	0	0	0	1	0
0	0	1	1	0	0	0	0	0	0	1	0	1	0	0	0	0	0	1	0	0	0	0	0	0	1	0	0	1	3	0	0	0	0	0	0	0	0	0	0	0	0	0	0	0	0	0	0	1	0
0	0	0	0	0	0	0	1	0	0	1	0	1	1	0	0	0	0	0	0	1	0	0	0	0	0	0	0	0	0	0	0	0	0	0	0	0	0	0	0	0	0	0	1	0	0	0	0	1	0
0	0	0	0	0	0	0	0	0	1	0	0	0	0	0	0	0	0	0	0	0	1	0	1	1	0	1	0	0	0	0	0	0	0	0	1	0	1	0	0	0	0	0	0	0	0	0	0	0	0
0	0	0	1	0	0	0	0	0	1	0	0	0	1	0	1	1	0	0	0	1	0	0	0	0	0	0	0	1	0	0	0	0	1	0	1	0	1	0	0	1	0	0	0	0	0	0	0	0	0
0	0	0	0	0	0	0	1	1	1	0	0	0	0	0	0	0	1	0	0	0	0	0	0	2	0	0	0	0	0	0	0	0	0	0	0	0	0	0	1	0	0	0	0	0	0	0	0	0	0
0	0	0	0	1	0	0	1	0	0	2	0	0	2	2	0	2	0	0	0	0	1	0	0	0	0	0	0	0	0	0	0	1	0	0	0	1	0	0	1	0	0	1	0	1	0	0	0	0	1
0	0	1	1	0	0	1	1	0	0	0	0	0	0	0	0	0	0	0	0	1	0	0	1	2	1	0	0	0	0	1	0	2	0	0	0	0	0	0	0	0	0	0	1	0	0	0	0	2	0
0	0	0	0	0	0	0	1	0	0	1	0	0	0	0	0	0	0	0	0	0	1	1	2	0	1	1	0	0	0	0	0	0	0	1	0	0	0	0	0	0	1	1	0	0	0	0	0	0	0
0	0	0	0	0	0	0	2	0	0	0	0	0	0	0	0	1	0	0	0	1	0	0	0	1	0	0	1	0	1	0	1	0	0	0	0	0	0	0	0	0	0	0	0	0	0	0	0	0	0
0	0	0	1	0	0	0	0	1	0	1	0	0	0	1	0	0	2	0	0	0	2	0	3	0	0	1	0	0	0	0	3	0	0	1	1	1	0	0	0	0	1	0	0	0	0	1	0	1	0
0	0	0	0	0	0	0	0	0	0	0	0	0	0	1	0	0	0	0	0	0	0	0	2	0	0	0	0	0	0	2	2	0	0	1	1	0	0	0	0	1	0	0	0	0	0	0	0	0	0
0	0	0	2	0	0	0	0	0	0	0	0	0	0	1	0	0	0	2	0	0	0	0	0	1	0	1	1	0	1	0	1	1	1	0	0	1	0	0	0	0	1	1	0	0	0	0	0	1	0
0	0	0	0	0	1	0	0	0	1	0	0	0	0	1	0	0	0	0	0	0	0	0	0	2	0	0	0	0	0	0	0	0	0	0	1	1	0	0	0	0	0	0	0	0	0	0	1	0	0
0	0	1	1	0	2	0	0	0	0	0	0	0	0	0	0	0	0	0	0	2	0	0	1	0	0	0	0	0	0	0	0	0	0	1	0	0	0	0	0	0	0	0	0	0	0	0	0	0	0
0	0	0	0	0	0	2	0	0	0	0	0	0	1	0	0	0	0	0	0	0	0	0	0	0	0	0	0	0	0	1	2	0	0	0	0	0	0	0	0	0	0	0	1	0	0	0	0	0	1
0	1	0	1	0	0	0	1	0	0	1	0	0	0	0	2	0	0	0	0	0	0	0	0	1	0	0	1	0	0	1	0	1	1	0	2	0	0	0	0	0	0	0	0	0	0	0	0	0	1
1	0	1	1	0	0	0	0	0	0	0	1	0	0	0	0	0	0	0	0	0	0	0	1	1	0	1	0	0	1	1	1	0	1	0	2	1	0	0	0	0	0	0	0	0	0	0	0	0	0
0	0	0	0	0	0	0	0	0	1	0	1	1	1	0	0	1	0	0	0	0	0	0	1	0	0	2	1	0	3	0	0	0	0	0	0	0	0	0	0	0	0	0	1	0	0	0	0	0	0
0	0	0	0	0	0	1	1	1	0	0	0	2	1	0	0	0	1	0	0	0	0	0	1	0	1	0	0	0	0	0	0	0	1	0	0	0	0	0	0	0	0	2	0	0	0	0	1	0	0
0	0	0	0	0	0	1	0	1	0	0	0	0	0	1	0	0	0	0	0	0	0	1	0	0	0	1	1	0	0	0	1	0	0	0	1	1	0	0	0	0	1	0	1	0	0	0	1	1	1
0	0	0	0	0	0	0	0	0	0	0	0	1	0	0	0	0	0	0	0	0	0	0	0	0	0	0	0	0	0	1	0	0	0	0	0	0	0	0	0	0	0	0	0	0	0	0	0	0	0
0	1	2	0	0	0	0	2	0	1	0	0	0	0	0	0	0	0	1	2	0	0	0	0	0	0	0	0	0	0	0	0	0	0	1	0	0	0	0	0	0	1	0	0	0	0	0	0	0	0
0	0	0	0	0	0	0	0	1	0	0	0	0	0	2	0	0	0	1	0	1	0	0	0	0	0	1	0	1	0	0	0	1	0	0	0	0	0	0	0	0	0	1	0	0	0	0	0	0	1
0	1	0	0	0	1	0	1	0	0	0	0	0	1	0	0	0	0	0	0	0	0	0	0	0	0	1	0	0	0	0	0	0	0	0	2	0	0	0	0	0	0	1	0	0	0	0	1	0	0
0	0	0	0	0	0	0	4	0	0	0	0	0	0	0	0	1	0	0	0	1	0	0	0	0	0	0	0	0	0	2	1	0	0	0	0	0	1	0	0	0	0	0	0	0	0	0	0	0	0
0	0	0	0	0	1	1	0	0	0	0	0	0	0	1	0	1	0	1	0	1	0	0	0	0	0	0	3	0	1	0	0	0	0	0	0	0	0	0	0	0	0	0	0	0	0	0	0	0	0
0	1	0	0	0	0	0	0	0	0	0	0	0	0	0	0	1	0	0	0	0	0	0	0	0	0	0	1	0	0	0	0	0	0	0	1	0	1	1	0	2	0	0	0	0	0	0	0	0	0
1	0	0	0	0	1	0	2	0	1	0	0	1	1	0	0	0	0	0	0	0	0	0	1	3	1	0	0	0	0	1	1	0	1	1	0	0	0	0	0	0	0	0	0	1	0	0	0	0	0
0	0	0	1	0	0	0	1	0	0	1	0	0	1	0	0	0	1	0	0	0	1	0	0	0	1	0	2	0	0	0	0	0	0	1	0	0	0	0	0	0	0	0	0	0	0	0	0	0	0
0	0	0	1	0	1	1	2	0	1	0	0	0	0	0	0	0	1	0	0	0	1	0	0	0	0	0	0	0	0	0	0	0	0	0	0	0	0	0	0	0	0	0	0	0	0	0	0	0	0
0	2	0	0	0	1	0	0	0	0	1	0	0	0	0	0	1	0	0	0	0	1	0	1	0	1	1	0	0	0	0	0	0	0	0	0	0	0	0	2	0	0	1	0	0	0	0	0	0	0
0	2	0	0	1	0	0	0	0	0	1	0	2	0	0	1	0	0	1	0	2	0	3	2	0	1	0	1	1	0	0	1	0	1	0	0	2	0	0	1	0	0	0	0	0	0	0	1	0	0
1	1	0	1	0	0	0	0	0	1	1	0	1	0	0	0	0	0	1	0	1	2	0	1	1	0	1	0	2	0	1	2	0	0	0	1	0	0	0	0	1	0	0	0	2	0	0	2	0	0
0	0	0	0	0	0	0	0	0	1	1	0	0	0	0	0	0	0	0	0	0	0	0	0	0	0	0	1	0	0	1	0	0	0	0	0	0	0	0	0	0	0	0	0	0	0	0	0	0	0
0	0	0	0	0	0	0	1	0	0	1	1	0	1	1	0	0	0	0	0	1	0	0	0	2	0	0	0	1	0	0	0	0	0	0	0	1	0	0	0	0	0	0	1	0	0	0	0	0	0
0	1	0	1	0	1	0	0	0	0	1	1	1	1	0	0	0	1	0	0	1	1	0	0	2	0	0	0	1	2	0	0	1	1	1	0	0	0	1	0	0	0	1	0	0	0	0	0	0	0
0	0	0	0	1	0	2	0	0	1	0	0	0	1	0	0	1	1	2	1	0	0	1	0	2	1	0	0	0	0	0	1	1	0	0	0	1	0	0	1	1	0	0	1	0	0	1	0	0	0
0	0	0	1	0	0	1	1	1	1	0	0	1	1	1	0	0	0	0	0	1	1	0	0	0	0	1	0	0	0	0	0	0	0	0	0	0	0	1	0	1	0	0	0	0	0	1	0	0	0
0	0	1	0	0	0	0	0	1	0	0	0	1	0	0	0	0	0	0	0	0	1	1	1	0	0	0	0	0	1	1	1	0	0	0	0	0	1	0	0	0	0	1	0	0	0	0	1	0	1
0	1	0	1	2	0	0	0	0	1	3	2	0	0	0	0	0	0	1	0	0	1	0	1	1	0	0	0	0	0	0	0	0	0	0	1	0	0	0	0	0	0	0	1	0	0	0	0	0	0
0	0	1	1	1	0	0	0	0	0	1	1	0	1	0	1	0	0	0	1	1	0	0	1	0	0	0	0	0	1	0	0	0	0	0	0	0	0	0	0	1	0	0	0	0	0	0	0	0	1
0	3	1	0	1	0	3	1	0	0	1	1	1	0	1	0	0	1	1	3	1	1	1	0	2	1	2	0	0	3	0	0	0	1	0	0	0	1	0	0	1	0	0	0	0	0	0	0	1	0
0	1	0	0	0	2	0	1	0	2	0	0	0	0	0	1	0	0	0	0	1	0	0	0	0	1	0	0	0	0	1	0	0	0	1	0	1	0	0	0	0	0	0	0	1	0	0	1	0	1
0	0	0	2	1	0	3	1	2	0	0	0	0	0	1	0	0	1	0	1	0	0	0	0	0	2	1	0	0	1	0	0	1	0	0	0	0	0	0	0	0	0	0	0	0	0	0	0	0	0
0	0	1	1	0	0	0	1	1	0	0	1	0	0	0	0	2	0	0	1	0	0	0	0	1	0	1	0	1	1	0	0	0	0	0	0	0	0	0	0	0	0	1	1	1	0	0	0	0	0
2	0	0	2	0	0	1	1	1	0	0	0	0	0	0	0	0	0	0	0	2	0	0	0	0	1	0	0	0	0	0	1	0	1	0	0	0	0	0	0	0	0	0	0	0	0	1	0	1	1
0	0	0	0	0	0	1	0	2	0	0	0	0	0	0	0	0	1	0	0	0	0	0	0	1	0	0	0	0	0	0	0	0	0	0	0	0	0	0	0	0	0	1	0	1	0	0	0	0	0
0	0	0	1	2	0	2	0	1	1	0	0	0	0	1	0	0	0	0	0	1	0	0	0	1	1	0	1	0	0	0	1	0	0	0	0	0	0	1	0	0	0	0	0	0	0	0	0	0	0
0	0	1	0	0	0	1	0	1	1	3	0	1	0	0	0	0	0	0	1	3	0	0	1	0	0	1	1	0	1	0	0	1	0	0	0	0	0	0	0	0	0	0	0	0	0	0	0	0	0
0	1	1	0	0	0	1	0	1	0	0	0	2	0	0	0	0	1	0	0	2	1	0	1	0	0	1	0	0	0	0	0	0	0	0	0	0	0	0	0	0	1	0	0	0	0	0	0	0	0
2	2	1	1	0	1	1	0	4	0	0	2	1	0	0	2	3	0	1	0	0	0	0	1	0	0	0	0	0	0	1	1	0	1	0	1	0	0	0	0	1	1	0	0	0	0	0	0	0	1
1	3	1	5	0	1	1	0	0	0	1	1	0	1	1	0	2	1	0	0	0	1	0	1	0	0	0	0	0	0	0	1	0	0	0	0	0	1	0	1	0	0	0	0	0	0	0	0	2	0
0	0	3	1	0	0	2	1	2	4	1	0	0	0	1	1	0	0	1	0	3	1	1	0	0	0	0	0	0	0	1	2	0	0	0	0	0	0	0	0	0	0	0	0	0	0	0	0	0	0
2	3	0	2	0	2	1	0	0	0	0	0	0	0	1	1	0	0	0	0	0	0	0	1	0	1	2	0	0	1	1	0	0	1	0	1	1	1	0	0	0	0	0	0	0	0	0	0	1	0
5	3	6	0	1	1	1	0	2	2	0	2	1	3	1	0	1	0	0	0	0	1	0	0	1	0	0	0	0	0	0	1	0	0	0	0	0	0	0	0	0	0	0	0	1	0	0	1	0	1
8	3	4	2	2	1	0	0	4	0	0	0	0	2	0	0	0	0	0	0	0	0	0	0	1	0	0	0	0	0	0	1	0	0	0	0	0	0	0	0	0	1	0	0	0	0	0	1	0	0
8	1	3	0	0	0	0	0	1	0	0	0	0	0	0	0	0	0	0	0	0	0	0	0	0	0	0	0	0	0	0	0	0	0	0	0	0	0	0	0	0	0	0	0	0	0	0	0	1	0
0	0	0	0	0	0	0	0	0	0	0	0	0	0	0	0	0	0	0	0	0	0	0	0	0	0	0	0	0	0	0	0	0	0	0	0	0	0	0	0	0	0	0	0	0	0	0	0	0	0
0	0	0	0	0	0	0	0	0	0	0	0	0	0	0	0	0	0	0	0	0	0	0	0	0	0	0	0	0	0	0	0	0	0	0	0	0	0	0	0	0	0	0	0	0	0	0	0	0	0
0	0	2	1	0	0	0	0	0	0	0	0	0	0	0	0	0	0	0	0	0	0	1	0	0	0	0	0	0	0	0	0	0	0	0	0	0	0	0	0	0	0	0	0	0	0	0	0	0	0
2	2	2	1	1	0	0	0	2	0	0	0	0	0	0	1	1	0	0	1	0	0	0	0	0	0	0	0	0	0	0	0	0	0	0	0	0	0	0	0	0	0	0	0	0	0	0	0	1	0
6	3	4	5	2	1	2	4	1	2	0	0	3	1	0	0	0	1	2	1	0	0	0	2	0	0	2	0	0	0	0	0	1	0	0	1	1	1	0	1	0	0	0	0	0	0	0	0	0	1
3	2	3	2	1	1	0	0	0	2	2	0	0	1	0	0	0	0	1	0	0	0	1	0	0	0	0	0	0	0	0	0	0	0	1	0	1	0	0	0	0	0	0	0	0	0	0	0	0	0
2	2	5	4	1	2	3	4	0	3	0	0	0	0	0	0	0	0	0	0	0	0	0	0	0	0	1	0	1	0	0	1	0	2	0	0	1	1	0	0	0	1	0	0	0	0	0	0	1	0
1	2	2	0	0	2	1	0	1	3	0	0	2	2	0	0	0	0	0	0	0	1	0	2	0	1	0	1	1	0	0	1	0	0	1	1	1	1	0	0	0	0	0	0	0	0	0	0	0	0
0	0	0	0	2	0	0	1	0	0	0	0	0	0	0	1	0	0	0	0	1	0	0	0	0	0	0	0	0	0	0	0	0	0	0	0	0	0	0	0	0	0	0	2	0	0	0	2	0	0
2	1	1	1	1	0	1	1	0	3	0	2	0	0	0	0	0	1	0	0	0	1	2	0	2	0	0	0	0	0	0	0	2	0	0	0	0	0	0	0	0	1	0	0	0	0	0	0	0	1
1	2	3	2	0	3	1	0	0	0	1	1	0	1	0	1	0	1	0	1	0	0	1	0	0	0	1	0	0	0	0	0	0	1	2	0	2	1	0	0	0	0	0	0	0	0	0	1	0	0
0	1	2	3	2	1	0	0	1	0	3	0	0	0	1	3	1	1	1	0	0	1	0	1	0	3	1	3	0	0	0	0	1	1	0	0	0	0	1	0	0	0	0	1	0	0	0	0	0	1
0	1	0	0	0	0	1	1	2	0	0	0	1	0	2	0	0	0	0	1	2	1	0	0	3	1	1	0	0	0	0	2	2	2	0	1	1	2	0	0	2	0	0	1	0	0	1	0	1	0
0	0	0	1	1	1	1	0	4	0	0	3	2	0	1	0	1	2	1	0	0	0	0	0	0	1	1	0	0	0	0	1	0	1	1	0	1	1	0	0	0	0	2	0	0	0	0	0	0	0
1	0	0	0	0	0	0	1	1	0	0	0	0	0	2	1	1	1	1	2	1	0	0	2	2	0	0	0	0	0	0	0	0	0	1	0	0	0	1	0	0	0	0	0	0	0	0	0	0	0
0	0	0	2	0	2	5	0	1	0	0	0	0	0	0	2	0	0	1	4	0	2	0	0	0	1	0	0	0	1	0	1	1	0	0	0	0	0	0	0	1	0	1	0	0	0	0	0	0	0
0	1	0	0	0	0	0	0	0	0	0	0	0	1	1	1	0	0	1	0	1	0	1	0	1	0	0	0	2	0	0	3	1	2	0	1	0	2	0	0	0	0	1	0	0	0	0	1	1	0
1	0	0	0	2	0	3	1	0	2	2	1	1	0	2	0	0	3	1	1	0	1	0	0	2	2	2	4	0	0	0	3	4	1	1	0	0	0	0	0	2	0	0	1	0	0	1	1	0	2
0	0	1	0	0	0	0	1	1	1	1	1	1	1	0	0	0	3	0	2	0	1	0	0	1	0	2	1	0	1	1	0	1	1	1	0	1	0	0	0	0	1	0	2	0	0	0	1	3	1
1	0	0	0	0	0	0	1	1	0	0	1	0	0	0	0	0	0	1	0	0	1	1	0	0	3	1	1	0	0	1	0	0	1	0	0	0	0	0	1	2	1	1	0	2	0	0	0	0	0
0	0	1	0	0	0	0	1	0	1	1	0	1	1	0	0	1	0	0	0	1	0	2	2	1	1	1	1	0	1	2	1	1	1	0	1	1	0	0	1	0	0	0	2	0	0	0	0	1	0
1	1	0	0	0	0	0	0	0	1	1	0	1	0	1	1	0	2	0	3	0	0	0	2	0	0	0	1	0	0	0	0	1	2	2	0	1	2	0	0	0	0	1	0	0	0	0	0	2	2
0	0	0	2	2	2	1	4	0	2	0	2	1	0	2	1	0	2	1	1	1	0	0	0	0	4	1	0	1	1	1	0	0	1	1	1	1	2	1	2	0	0	0	1	2	0	1	2	0	1
0	1	0	1	0	0	0	0	0	1	0	3	0	1	1	2	0	1	0	0	1	0	1	1	0	2	4	1	1	1	1	0	0	1	0	0	0	1	0	0	0	0	1	0	0	0	0	0	3	0
0	0	0	2	0	0	0	1	0	0	1	1	0	0	0	0	0	1	0	0	0	0	0	0	0	0	2	1	0	1	0	2	2	0	1	1	1	2	0	1	2	1	0	2	0	0	0	1	0	3
0	0	0	0	0	1	1	0	0	0	0	1	0	0	3	0	1	1	0	1	0	1	1	1	0	2	1	0	0	2	0	0	0	0	0	1	1	0	0	0	0	1	0	0	0	0	0	2	0	0
0	0	0	0	1	0	0	0	0	1	0	0	0	0	0	0	1	0	1	1	0	1	0	0	1	1	3	0	0	0	0	2	1	0	0	1	0	0	0	0	0	0	0	0	0	0	0	1	0	0
1	0	1	1	0	1	0	0	2	0	1	1	1	1	0	0	1	0	1	0	1	1	0	1	1	1	1	0	0	0	1	2	1	0	0	0	1	0	1	0	1	0	0	0	0	0	0	0	0	0
0	0	0	1	0	0	0	0	0	1	1	0	0	1	1	1	0	0	0	2	0	0	2	0	0	1	1	1	0	1	0	0	1	0	0	1	0	0	0	0	0	0	0	0	0	0	0	0	1	0
1	0	1	0	0	0	0	0	1	1	0	0	0	0	0	0	0	1	0	2	1	1	1	0	1	0	1	1	1	1	0	1	1	0	0	0	0	0	0	0	0	0	0	1	0	0	0	3	0	1
0	0	0	1	1	0	1	0	0	0	0	1	4	1	0	2	0	0	0	1	0	3	0	0	0	1	1	0	1	0	1	2	0	1	2	2	2	2	0	2	2	2	0	3	0	0	1	0	1	0
0	0	1	0	0	1	0	0	0	0	0	0	0	1	1	0	0	1	1	2	1	0	2	1	0	1	1	0	2	2	2	2	0	2	1	2	1	0	1	0	0	2	0	2	1	0	0	0	2	0
0	0	0	1	0	0	0	0	1	0	1	0	0	0	1	0	0	1	1	0	1	1	0	0	2	1	0	0	0	2	0	0	0	0	0	0	0	2	0	0	0	0	1	0	0	0	1	0	1	0
0	0	0	1	0	0	0	0	0	2	0	0	0	0	0	0	0	0	0	1	1	0	0	1	1	0	4	0	1	0	1	1	1	0	0	1	1	0	0	1	0	2	0	0	0	0	0	0	0	0
1	0	0	0	0	0	0	0	0	0	1	0	1	0	1	0	0	1	0	0	0	0	0	0	0	2	0	0	0	0	0	3	0	1	0	0	0	1	0	0	0	1	1	2	0	0	0	0	0	0
0	0	0	0	0	0	1	0	1	0	1	0	0	0	0	0	1	0	1	1	1	0	0	0	0	1	2	0	0	0	0	1	0	1	0	0	1	1	0	1	1	0	1	2	0	0	0	1	1	0
0	0	0	0	0	0	0	0	0	1	0	1	0	1	1	1	0	0	0	0	0	0	0	2	0	0	0	0	0	0	1	0	0	0	0	0	1	0	1	0	0	0	2	0	0	0	0	0	0	1
0	0	0	0	0	0	0	0	0	0	1	1	1	0	2	0	0	0	0	0	0	0	0	0	1	1	1	1	1	1	0	1	0	0	1	1	2	2	0	2	0	0	2	2	0	0	0	2	0	0
0	0	0	0	0	0	0	0	2	0	0	0	0	0	0	0	0	0	0	0	0	1	0	1	2	0	2	0	1	0	0	0	0	0	0	2	0	2	0	0	1	1	0	1	0	0	0	0	0	0
0	0	0	0	0	1	0	1	0	1	2	0	1	0	2	0	2	1	0	1	0	0	1	1	0	0	0	1	0	1	0	0	0	2	0	2	0	1	1	0	2	1	0	0	0	0	0	1	0	2
0	0	0	1	0	0	0	0	0	0	1	0	0	0	0	0	0	0	0	2	1	1	2	1	0	0	0	1	0	0	1	0	0	1	1	0	1	2	2	0	0	2	0	0	0	0	0	1	0	0
0	0	0	0	0	2	0	0	0	2	1	1	1	1	0	0	0	0	2	1	1	0	0	1	0	1	0	2	2	0	0	0	0	0	0	2	1	1	1	1	0	0	0	2	0	0	0	1	1	2
0	0	1	0	0	0	0	0	0	0	0	1	1	0	0	0	0	1	1	2	0	0	0	0	1	0	0	2	1	1	0	1	0	0	2	0	0	3	0	1	0	2	1	3	0	0	0	1	0	2
0	0	0	0	0	0	0	0	0	1	0	0	0	0	1	1	0	0	0	1	1	1	0	1	0	0	3	1	0	0	0	0	0	0	1	0	1	3	1	1	2	0	3	3	1	0	0	2	1	0
0	0	0	0	0	0	0	0	0	1	0	0	0	0	1	0	0	1	0	0	0	0	0	2	0	1	0	1	0	3	0	0	1	0	2	0	0	1	0	1	0	3	1	0	0	0	0	0	0	0
0	0	0	0	0	2	0	0	1	0	0	1	0	1	0	0	0	0	0	1	1	0	0	0	1	1	0	0	0	0	1	0	0	0	1	1	0	1	1	1	3	1	0	1	0	0	0	1	0	0
0	0	1	0	0	0	0	0	0	0	0	0	1	0	0	1	1	0	0	0	1	0	0	0	1	1	0	0	0	1	1	0	0	1	0	0	0	1	0	1	1	1	1	1	0	0	0	1	0	0
1	0	0	0	0	0	0	0	0	1	1	0	0	0	1	0	1	0	0	2	0	1	1	2	0	0	0	0	0	0	0	0	0	0	0	3	1	1	2	2	0	0	0	1	1	0	0	1	0	0
0	2	0	0	0	0	1	0	1	0	0	1	0	0	0	0	1	2	1	0	0	2	0	2	1	2	1	0	2	2	0	0	1	1	0	0	1	1	0	0	1	1	0	2	0	0	0	2	1	0
0	0	0	0	0	0	2	1	1	0	0	0	1	0	0	0	0	0	2	0	0	2	0	0	1	0	0	0	0	0	0	3	0	0	0	1	0	2	0	0	0	2	0	2	0	0	1	1	0	0
0	0	0	1	0	0	1	0	0	0	2	0	0	0	0	1	2	0	0	1	2	0	0	1	0	0	1	2	0	1	1	3	0	0	0	1	1	1	0	1	0	1	1	1	2	0	0	1	2	0
0	0	0	0	0	0	0	0	0	0	0	0	1	0	1	0	0	0	0	1	1	1	1	0	0	0	2	1	1	1	3	1	0	2	0	0	0	1	0	1	1	3	0	2	0	0	0	1	0	0
0	0	0	0	1	0	0	0	1	0	3	0	1	1	0	0	0	0	0	0	1	0	0	0	1	0	1	1	0	1	0	0	1	2	1	0	1	1	1	1	1	0	0	0	1	0	0	2	0	1
0	0	0	1	0	1	0	0	0	0	1	2	0	0	0	0	0	1	0	0	0	2	1	0	0	0	0	1	2	4	0	1	1	0	3	1	1	1	1	2	0	1	3	0	1	0	0	3	1	2
0	1	2	0	0	0	0	0	1	0	2	0	0	1	1	0	2	0	0	1	1	0	0	1	0	0	0	0	0	1	1	2	0	1	3	0	1	1	1	1	2	0	0	0	0	0	1	0	0	1
0	1	0	0	0	0	0	0	0	0	1	0	0	0	0	0	0	0	0	0	1	0	3	0	0	0	0	0	0	1	0	0	0	1	0	0	1	0	0	0	1	1	0	1	0	0	0	0	0	2
0	0	0	0	0	0	1	0	0	0	1	0	0	0	0	0	0	1	0	0	0	1	0	1	0	1	1	0	0	0	1	0	0	0	0	0	0	0	0	1	3	1	0	1	0	0	1	1	1	1
0	0	0	2	0	0	0	0	1	0	0	0	0	2	1	1	0	0	1	0	0	0	1	1	0	1	0	0	0	0	0	1	1	0	0	0	1	1	1	0	0	3	2	1	0	0	0	0	0	1
0	0	0	0	0	0	0	3	1	0	0	0	0	1	0	1	1	0	0	0	0	0	0	1	0	0	1	0	0	1	0	0	0	2	1	0	0	0	0	0	0	1	0	0	1	0	0	0	0	0
0	0	0	1	0	0	1	1	0	0	1	0	1	1	0	1	0	0	1	1	0	0	1	0	0	1	1	1	0	2	0	0	0	1	0	0	1	1	1	0	1	1	0	1	1	0	1	0	0	0
0	0	1	0	0	1	0	0	0	0	1	1	1	0	1	1	0	0	0	0	1	0	1	0	1	0	1	0	0	0	0	2	0	1	1	2	0	1	1	0	1	0	1	1	1	0	1	1	2	0
0	3	0	0	0	0	2	0	0	0	0	0	0	0	1	0	0	0	0	0	0	1	1	0	0	1	2	1	0	0	0	0	0	0	1	0	0	1	0	0	1	0	0	1	0	0	0	2	0	2
0	0	1	0	0	3	0	0	0	0	1	0	0	0	0	0	1	1	2	0	1	2	0	1	1	0	1	0	0	0	0	0	0	0	1	0	0	0	1	0	0	1	1	0	0	0	1	0	1	1
0	0	0	0	0	0	0	0	1	1	0	1	1	0	1	0	0	0	0	1	0	0	0	0	0	0	0	0	1	0	0	1	0	1	0	0	2	0	0	4	1	0	0	0	0	0	0	1	0	1
0	0	0	0	0	2	1	0	1	1	0	0	1	0	0	0	0	0	0	0	1	0	0	1	0	0	0	0	1	0	0	0	1	0	1	0	0	1	0	0	0	1	0	1	0	0	0	0	0	0
0	0	0	1	0	0	0	0	0	1	0	0	0	1	1	0	0	0	0	0	1	0	0	1	0	0	0	0	0	0	0	0	0	0	0	0	0	0	0	0	0	0	0	0	0	0	1	0	0	0
0	1	1	0	0	0	0	0	0	2	2	0	1	0	0	0	1	0	0	1	1	0	0	1	0	0	1	0	0	1	1	0	1	0	0	0	0	0	0	0	0	0	0	0	0	0	0	0	0	0
0	0	0	0	0	0	0	0	0	0	0	0	0	1	0	0	0	0	0	0	0	1	0	0	0	0	0	0	0	0	1	1	0	0	0	0	1	0	1	0	0	0	0	3	0	0	0	0	0	1
0	0	0	0	0	0	0	0	0	1	0	0	0	0	0	0	0	0	0	0	1	0	1	1	1	0	1	1	1	0	0	2	0	0	0	0	0	0	0	0	0	1	0	0	1	0	0	0	1	1
0	0	1	0	0	0	0	1	1	1	2	0	2	1	0	0	0	0	1	1	1	3	2	1	1	0	0	1	2	0	1	3	1	0	1	1	0	1	1	0	0	1	1	1	0	0	0	2	0	0
1	0	0	0	1	0	0	0	0	2	0	0	0	2	0	2	0	0	0	0	0	2	0	0	0	0	1	3	0	0	0	0	0	0	2	0	1	0	0	0	0	1	0	0	0	0	0	0	0	0
0	1	0	0	0	0	0	1	0	2	0	0	1	2	1	0	0	0	1	1	1	1	0	2	1	1	1	1	0	1	0	0	0	0	0	0	0	0	1	0	0	1	1	1	1	0	0	1	0	0
0	0	0	0	0	0	0	0	0	1	3	0	1	1	1	0	0	0	1	1	0	0	0	0	0	0	0	1	0	0	0	2	1	0	0	0	1	0	0	1	0	0	0	1	0	0	0	0	1	1
0	1	0	0	0	1	0	0	0	1	1	0	0	0	0	1	0	1	0	0	1	0	1	0	0	0	0	0	1	0	0	0	0	0	0	0	0	0	0	0	0	0	0	0	1	0	0	0	1	0
0	0	0	0	0	1	0	0	0	0	0	0	0	0	0	0	1	1	0	0	0	0	0	0	0	0	0	1	0	0	1	0	0	0	1	0	0	0	0	1	0	2	0	2	0	0	0	0	1	0
0	1	0	0	0	0	0	0	0	2	0	0	1	0	0	0	0	1	0	0	1	0	0	0	0	1	1	0	0	0	0	1	1	0	0	0	0	2	0	0	0	1	0	0	0	0	2	1	0	0
0	0	0	0	0	1	0	1	0	0	0	0	0	0	0	0	0	0	0	0	2	0	0	0	2	0	1	0	0	0	0	1	1	0	1	1	0	1	0	0	0	0	0	0	0	0	0	1	0	0
0	1	0	0	0	1	1	0	0	0	0	0	0	0	1	1	1	0	0	0	1	0	0	0	1	0	2	0	0	0	0	0	0	0	1	0	2	1	0	0	1	0	0	0	0	0	1	1	0	0
0	0	1	0	1	0	0	0	0	0	0	0	1	0	0	0	0	0	0	1	0	0	0	0	0	0	1	0	0	0	0	0	0	0	0	0	0	1	0	1	0	0	0	0	2	0	1	1	0	1
0	0	0	0	0	0	0	0	0	0	0	0	1	1	0	0	0	0	0	1	1	1	0	1	1	0	0	0	0	0	0	1	0	1	0	1	0	0	2	0	1	0	1	0	0	0	0	1	1	1
0	0	1	0	0	0	0	0	0	1	1	2	0	1	0	0	0	1	1	1	0	0	1	0	0	0	1	1	0	0	0	0	1	2	0	2	0	2	1	0	0	0	0	0	0	0	0	1	1	0
0	0	0	0	0	0	1	0	0	0	0	0	1	0	0	1	0	0	0	1	0	1	1	1	0	0	0	1	0	0	0	1	0	1	0	0	0	0	0	0	0	0	2	0	0	0	0	1	0	0
0	0	0	0	0	0	0	0	0	0	1	0	2	0	0	0	0	0	0	0	2	0	0	0	0	0	0	0	0	1	0	0	1	0	1	0	0	0	0	0	0	0	0	0	0	0	0	0	0	0
0	0	0	0	0	0	0	0	0	0	0	0	0	0	0	0	0	0	0	0	0	0	0	2	1	0	0	1	0	0	0	0	1	0	0	0	1	0	0	0	2	0	0	1	1	0	0	0	1	0
0	0	1	0	0	0	0	1	0	0	0	0	1	0	1	0	1	0	0	1	0	0	1	0	2	0	0	0	0	1	0	0	1	0	0	0	0	0	0	0	1	0	0	0	0	0	0	0	0	0
0	1	0	0	0	0	0	0	0	2	0	1	1	0	0	1	1	0	0	0	1	0	0	0	0	1	1	0	0	0	0	1	1	1	0	0	0	0	0	0	0	2	0	1	0	0	0	1	0	0
0	0	0	0	2	1	0	1	1	0	0	1	1	0	0	1	0	0	0	2	1	0	0	0	0	1	1	1	1	0	0	0	0	0	0	1	0	0	0	0	0	0	1	2	0	0	0	0	0	0
0	0	0	0	1	0	0	0	0	1	0	0	0	0	0	0	0	0	0	0	0	0	0	2	0	1	0	0	0	0	0	1	0	1	1	0	2	0	2	0	1	1	0	0	0	0	0	0	1	1
0	0	0	0	1	0	0	0	0	0	0	0	0	0	1	0	0	0	1	1	2	0	0	0	0	0	2	0	0	1	0	1	0	0	1	0	0	0	0	0	0	0	0	1	0	0	0	0	0	0
0	0	0	0	0	1	0	1	1	0	0	1	0	0	0	1	1	0	0	2	1	0	0	0	2	0	0	1	0	0	1	0	0	1	0	1	0	0	0	0	0	0	1	1	1	0	0	0	1	0
0	0	0	1	0	1	0	0	0	1	0	0	0	2	1	0	0	0	0	0	0	0	0	1	0	0	0	0	0	0	0	0	0	0	2	0	0	0	0	0	0	0	0	0	1	0	0	0	0	0
0	0	1	0	0	0	0	0	1	0	0	0	1	0	1	0	0	0	0	0	0	0	0	0	1	0	0	0	0	1	0	0	1	0	0	0	0	0	0	1	0	1	0	0	0	0	0	0	0	0
0	0	1	0	0	0	0	0	0	1	0	0	0	0	2	0	0	1	0	1	0	0	1	1	0	0	0	2	1	0	0	0	0	0	1	0	1	0	0	0	0	0	0	0	1	0	0	0	1	0
0	0	0	0	0	1	0	0	0	0	0	0	3	0	0	0	0	2	0	0	0	0	1	0	0	0	0	0	0	2	0	0	0	1	0	0	1	1	0	0	0	0	0	0	1	0	0	0	0	2
1	0	0	0	0	0	0	2	0	0	0	0	0	1	0	1	0	0	0	0	0	0	0	0	0	0	0	0	0	0	0	0	0	0	0	1	1	0	1	0	1	0	0	1	1	0	0	0	0	0
0	0	0	0	0	2	0	0	0	0	1	0	0	1	1	0	0	0	1	0	1	0	1	0	1	0	0	1	0	0	0	1	1	0	0	0	1	0	0	0	1	0	0	0	0	0	0	0	0	0
0	1	1	0	1	0	0	0	1	0	0	0	0	0	0	0	0	1	0	0	1	0	0	0	0	1	0	0	0	0	0	2	1	0	0	1	0	0	0	0	0	0	1	3	0	0	0	0	0	0
0	0	0	0	0	0	0	0	0	1	0	0	0	1	2	0	0	0	0	1	1	1	0	0	0	1	0	0	0	0	0	0	1	1	0	0	0	0	1	0	0	0	0	0	0	0	0	0	0	0
1	0	0	0	0	0	0	1	0	0	0	0	1	0	2	0	1	0	0	0	0	0	0	1	0	0	0	0	0	0	0	0	0	2	0	0	1	1	0	0	1	0	1	1	0	0	1	1	1	1
0	0	0	0	0	0	0	0	0	1	0	0	0	0	1	0	0	0	0	0	0	0	1	0	2	1	0	0	1	0	0	0	0	0	1	0	1	0	0	0	0	0	0	0	0	0	1	1	0	0
0	0	0	0	0	3	0	0	1	1	0	0	0	0	0	1	0	1	1	0	0	0	0	1	0	0	0	2	0	1	0	0	0	0	0	0	0	0	0	0	0	2	1	0	0	0	0	0	0	1
0	0	0	0	0	0	0	0	0	1	1	0	0	0	1	0	0	0	0	0	0	0	0	1	2	1	1	1	0	0	0	0	0	1	0	0	1	0	0	0	0	0	0	1	0	0	0	1	0	1
0	0	0	0	0	0	1	0	0	0	2	0	0	0	0	0	0	0	0	1	0	0	0	1	0	0	0	0	0	0	0	0	0	0	0	0	0	0	0	0	0	0	0	0	0	0	0	0	0	0
0	0	0	0	0	0	0	0	0	0	0	1	1	0	1	0	1	0	0	0	0	1	0	1	1	0	0	1	0	0	0	0	1	0	0	1	1	0	1	0	0	0	1	0	0	0	0	0	0	1
0	0	1	0	0	0	0	0	0	1	0	0	0	0	0	2	1	0	0	0	1	0	0	0	0	0	1	0	0	0	0	0	0	1	0	0	1	0	0	0	0	0	1	0	0	0	0	1	0	0
0	1	0	0	0	0	0	1	0	0	1	0	0	1	0	0	0	1	1	0	0	0	0	0	0	1	1	2	1	0	0	0	2	0	0	0	0	0	0	0	0	0	0	1	0	0	0	0	0	0
0	0	1	0	0	2	0	1	0	3	0	0	0	0	1	0	0	0	0	0	0	0	0	0	1	0	1	0	0	0	0	1	0	0	0	0	0	0	1	0	1	0	0	0	1	0	0	1	0	0
0	1	2	0	0	0	1	0	0	1	1	1	1	0	0	0	0	0	0	0	0	0	0	2	2	1	0	0	0	1	1	3	0	1	0	1	0	0	0	0	0	1	0	0	0	0	0	0	0	0
1	0	0	0	0	0	0	0	0	0	0	0	0	0	0	0	0	0	0	1	0	0	0	0	0	1	0	0	0	0	0	0	0	0	0	0	0	0	0	0	1	1	1	0	0	0	1	0	0	0
0	0	0	0	1	0	1	1	0	1	0	0	0	0	0	0	0	0	0	0	0	0	0	0	2	1	1	0	0	3	0	1	0	0	0	2	0	0	1	0	0	0	0	0	1	0	0	0	0	0
0	0	0	0	0	0	0	0	0	0	0	0	0	0	0	0	0	0	0	0	0	0	0	2	0	0	2	0	0	1	0	0	0	1	1	2	0	0	0	0	1	0	0	0	0	0	0	0	0	1
0	1	0	0	0	0	0	0	1	2	0	0	0	0	1	0	0	0	0	0	0	2	0	0	1	0	0	1	0	1	2	0	2	0	0	1	0	0	1	1	0	0	3	0	0	0	1	0	0	0
1	0	0	0	0	0	0	0	1	0	0	0	0	0	0	0	0	0	1	1	2	1	0	1	0	0	0	0	0	0	0	0	0	1	0	0	1	0	0	0	0	2	0	0	1	0	0	1	0	0
0	0	0	0	0	2	0	0	0	1	0	0	0	0	0	0	1	0	0	0	0	0	0	0	1	1	1	0	0	0	0	0	1	0	0	0	0	0	0	1	1	0	0	0	0	0	0	0	1	0
0	0	0	1	0	0	0	0	0	0	0	0	0	2	0	0	0	0	1	1	2	1	0	1	0	1	0	0	0	1	0	2	1	0	0	0	0	3	0	0	0	0	0	1	0	0	0	0	0	0
1	1	1	0	0	0	0	0	0	0	0	1	0	0	0	1	0	0	0	0	0	0	0	0	0	0	0	1	0	0	0	0	0	0	0	0	1	1	0	0	0	0	0	0	0	0	0	0	0	0
0	0	0	0	1	0	0	0	0	0	0	0	1	0	1	1	0	1	0	0	0	0	0	0	1	0	0	0	1	0	0	0	0	0	0	1	1	0	0	0	0	0	0	0	0	0	0	0	0	0
0	0	0	0	0	0	1	0	1	0	0	0	0	0	0	1	0	0	0	1	1	0	0	0	1	0	0	0	1	1	0	0	0	0	0	0	0	0	0	0	1	0	0	0	0	0	0	1	1	0
0	0	0	0	0	0	0	0	1	0	1	1	0	0	0	0	0	1	0	0	1	2	0	1	0	0	1	1	0	0	0	1	0	0	0	0	0	0	0	0	1	0	0	0	0	0	0	0	1	0
0	0	0	0	0	0	0	0	0	1	0	0	0	0	0	0	1	0	1	2	0	0	0	0	0	0	0	0	1	1	1	0	0	1	0	0	0	1	0	0	3	0	0	0	1	0	0	0	0	0
0	0	0	2	0	0	0	0	1	0	0	0	0	1	0	1	0	0	0	0	1	0	0	1	0	0	0	1	0	0	0	0	0	0	0	0	0	0	1	0	0	0	0	0	0	0	0	1	0	1
0	0	0	0	0	0	1	0	0	0	0	0	0	1	0	0	1	1	0	2	0	0	0	2	1	0	0	0	0	0	1	0	0	1	0	0	0	0	0	1	0	1	0	0	0	0	0	1	0	1
0	0	1	2	0	1	0	0	1	0	0	0	0	0	0	0	0	0	0	0	0	2	0	1	0	2	0	0	0	0	0	0	0	0	0	0	2	0	1	0	1	0	0	1	1	0	0	0	0	1
0	0	1	0	1	0	1	0	0	0	0	0	0	0	0	0	0	0	0	2	1	1	0	0	2	0	1	2	0	1	0	1	0	0	0	1	0	0	0	0	0	1	0	0	0	0	0	0	0	0
0	0	0	0	0	0	1	0	0	0	0	0	0	0	0	0	0	0	0	0	0	0	0	1	0	0	0	0	0	0	0	1	0	0	0	0	0	1	0	0	0	0	0	0	0	0	0	0	0	0
0	0	0	0	0	0	0	0	0	0	0	0	0	0	0	0	0	0	0	0	0	0	0	0	0	0	0	0	0	0	0	0	0	0	0	0	0	0	0	0	0	0	0	0	1	0	0	0	0	0
0	0	0	0	0	0	0	0	0	0	0	0	0	0	0	0	0	0	0	0	0	0	0	0	0	0	0	0	0	0	0	0	1	0	0	0	0	0	0	0	0	0	0	0	0	0	0	0	0	0
0	0	0	0	0	0	1	0	0	0	0	0	0	0	0	0	0	0	0	0	1	1	1	0	0	0	1	0	1	0	0	0	1	0	3	0	0	0	0	0	0	0	0	0	0	0	1	0	1	0
0	0	0	0	0	0	0	1	1	1	0	0	2	1	0	0	0	0	0	1	0	0	0	1	1	1	0	0	1	0	2	0	0	1	0	1	1	0	0	0	0	0	0	0	0	0	0	0	0	0
0	0	0	0	0	0	0	0	0	0	0	1	1	1	0	0	0	0	0	0	0	0	0	2	0	0	1	0	1	1	0	1	0	0	0	0	0	0	0	0	1	1	0	0	0	0	0	0	0	0
0	0	0	0	0	0	0	0	0	0	1	0	0	0	0	0	0	1	1	0	0	0	0	1	0	0	0	0	0	0	0	0	0	0	0	0	0	0	0	0	0	0	0	0	0	0	0	0	0	0
0	0	1	0	0	1	0	1	0	1	0	0	1	0	0	0	0	0	0	0	1	1	1	0	0	0	0	0	1	0	0	0	0	0	0	0	0	0	0	1	0	0	0	0	0	0	0	2	1	0
1	0	1	0	0	0	1	0	1	0	2	0	1	0	0	0	0	2	1	1	1	0	0	0	0	1	4	0	0	0	0	0	0	0	0	0	0	0	2	1	1	1	0	0	1	0	0	1	1	0
0	0	0	0	0	0	0	1	0	0	0	0	0	0	0	0	0	1	0	0	1	0	0	1	1	3	0	0	0	0	1	0	1	0	0	0	0	0	0	0	0	0	0	0	0	0	0	0	0	0
0	1	0	1	0	0	0	1	1	0	0	0	0	0	0	0	0	0	0	1	0	0	0	0	0	1	0	1	0	1	0	1	0	0	1	1	0	1	0	0	0	0	1	0	0	0	0	1	0	1
0	0	1	1	0	0	0	2	0	0	0	0	1	0	0	0	0	0	0	0	0	1	0	0	0	3	0	0	1	0	0	1	0	0	0	0	0	1	0	0	0	0	0	0	0	0	0	0	0	0
0	1	0	0	0	0	0	0	0	1	0	0	2	1	0	0	0	3	0	0	0	0	1	1	1	0	0	0	0	0	0	1	0	1	0	0	1	1	0	0	0	0	0	1	0	0	1	0	1	1
0	0	0	0	0	0	0	0	0	0	1	0	0	0	2	0	0	0	1	1	2	0	1	1	0	0	1	0	0	0	0	2	0	0	1	0	0	1	0	0	0	1	0	0	0	0	0	1	0	0
0	1	0	1	1	0	1	0	0	1	0	0	0	0	0	2	0	1	0	0	1	0	0	0	0	0	1	1	1	0	0	1	1	0	1	1	0	1	1	0	0	0	0	2	0	0	0	0	0	0
1	0	0	0	0	0	0	0	0	0	0	0	1	0	0	0	0	0	0	0	0	1	0	0	1	0	0	1	0	0	1	0	0	0	0	0	0	2	0	1	0	0	0	0	0	0	1	0	0	1
0	0	0	0	0	0	0	0	0	0	0	0	0	0	0	0	0	0	0	1	0	0	0	0	0	1	0	0	0	0	0	0	0	0	1	0	0	0	0	0	0	0	0	0	0	0	0	0	0	0
0	0	0	0	0	0	0	0	0	0	0	0	0	0	0	0	0	0	0	0	0	0	0	0	0	0	0	0	0	0	0	0	0	0	0	0	0	0	0	0	0	0	0	1	0	0	0	0	0	0
0	0	0	0	0	0	0	0	0	0	1	1	1	0	1	1	0	0	0	0	1	1	0	1	0	0	1	0	0	1	0	3	0	1	0	0	0	1	0	0	0	0	0	0	0	0	0	0	0	0
0	0	2	1	0	1	0	0	1	1	0	1	1	1	0	2	0	0	0	0	0	0	1	0	1	1	0	0	0	3	1	1	0	0	0	0	1	0	0	0	0	0	0	0	0	0	1	1	0	0
0	1	0	0	0	1	0	1	3	0	0	0	1	0	0	0	0	0	0	0	1	0	0	0	0	0	1	0	2	1	1	0	1	0	0	0	0	0	0	0	0	0	0	1	0	0	1	1	0	0
0	0	0	1	1	2	0	1	0	0	1	0	0	1	0	1	0	1	0	1	0	2	2	2	1	1	1	3	2	1	0	1	0	0	0	0	3	0	0	0	0	0	0	0	0	0	0	1	0	0
0	0	0	0	0	0	0	0	1	1	0	0	1	2	2	0	0	2	1	0	2	0	2	0	0	2	1	0	0	1	2	1	0	1	0	0	1	0	0	0	0	1	0	0	0	0	0	2	1	0
0	1	1	1	0	0	1	0	0	0	0	0	0	1	1	0	1	0	0	0	0	0	0	2	0	0	0	0	0	0	0	0	0	0	0	0	0	0	0	0	0	0	0	0	1	0	0	0	0	0
0	0	1	1	0	0	0	0	1	0	1	1	1	0	0	0	0	0	0	0	1	1	3	1	0	1	0	0	0	0	0	0	0	0	0	0	0	0	0	1	0	0	0	0	0	0	0	0	1	0
0	0	0	0	0	2	0	0	0	0	0	0	0	0	0	0	0	0	0	0	0	0	0	0	0	1	0	0	0	2	0	1	0	0	0	0	1	1	0	0	1	0	0	0	0	0	0	0	0	1
0	1	0	0	0	0	0	0	0	1	0	0	1	0	0	1	0	0	2	0	1	0	0	1	1	0	0	0	0	0	0	0	0	0	0	1	0	0	0	0	0	0	0	0	0	0	0	0	1	0
0	0	0	0	0	0	1	0	1	0	0	0	0	0	0	2	0	1	0	0	1	2	1	2	1	0	0	1	0	1	0	0	0	0	0	1	0	1	0	0	0	0	0	0	0	0	0	1	0	0
0	2	0	0	0	0	0	1	2	0	1	1	0	0	0	1	1	0	0	0	0	0	1	1	1	0	1	1	0	2	0	1	0	0	0	1	0	0	0	1	0	0	0	0	0	0	0	1	1	0
0	4	0	2	0	1	3	2	0	2	0	1	3	0	2	0	1	0	1	0	3	1	1	0	0	0	1	0	0	0	0	0	0	1	1	0	1	0	0	0	1	0	0	0	0	0	0	0	1	0
0	0	0	0	0	0	2	0	2	0	1	0	0	0	1	0	0	0	0	0	0	0	0	0	1	0	0	0	0	1	0	0	0	0	0	0	1	0	0	0	0	0	0	1	0	0	0	0	0	1
2	1	0	0	0	0	0	1	0	2	1	2	0	0	0	1	2	1	1	0	0	0	0	1	0	0	0	0	1	0	1	1	0	0	1	0	0	0	0	0	0	0	0	0	0	0	0	1	0	0
0	1	0	2	2	0	0	1	1	1	0	0	0	0	0	0	0	1	2	0	1	0	3	1	1	0	0	1	1	0	0	1	0	0	0	0	1	0	0	0	0	1	0	2	0	0	0	1	0	0
0	0	1	0	0	0	0	0	1	0	0	2	0	2	0	0	1	0	0	0	0	1	0	0	0	0	0	0	1	1	0	1	0	0	0	1	0	0	0	1	0	0	0	1	1	0	0	0	0	0
1	0	0	1	2	1	1	0	0	0	1	0	0	1	0	0	0	0	0	0	1	0	1	1	0	0	0	0	1	0	0	2	0	0	0	1	1	0	0	0	0	0	1	1	0	0	0	1	0	0
1	2	3	1	1	0	1	1	0	0	1	0	0	0	0	1	0	1	1	1	1	1	1	0	0	0	0	0	0	0	0	1	0	0	0	0	0	1	0	0	0	0	0	0	0	0	1	0	0	0
3	5	4	2	0	2	1	0	0	1	0	0	5	2	0	0	0	0	0	1	2	0	0	0	0	0	0	0	0	1	1	0	0	0	0	1	0	2	0	0	1	0	0	0	0	0	0	0	0	0
0	2	2	0	0	1	1	1	0	1	0	1	1	0	1	0	0	0	0	1	0	0	0	1	2	1	0	0	0	0	1	1	1	0	0	0	0	1	0	0	2	0	1	0	1	0	0	0	0	0
5	2	2	1	1	1	0	0	0	0	1	0	0	0	0	0	0	0	0	0	0	0	0	0	1	0	0	1	0	1	2	0	0	1	0	0	0	0	0	0	0	0	0	1	0	0	0	0	1	2
2	3	3	3	1	6	3	1	1	1	0	0	0	0	0	1	0	0	0	0	0	0	0	0	0	0	0	1	0	0	0	0	0	0	0	1	0	0	0	0	0	0	1	1	0	0	0	0	0	0
6	2	2	1	2	1	0	0	0	1	2	1	2	0	0	0	0	0	1	0	0	0	0	0	0	0	0	0	0	0	0	0	0	0	0	0	0	0	1	0	0	0	0	0	0	0	0	0	0	0
0	0	0	0	0	0	0	0	0	0	0	0	0	0	0	0	0	0	0	0	0	0	0	0	0	0	0	0	0	0	0	0	0	0	0	0	0	0	0	0	0	0	0	0	0	0	0	0	0	0
0	0	0	0	0	0	0	0	0	0	0	0	0	0	0	0	0	0	0	0	0	0	0	0	0	0	0	0	0	0	0	0	0	0	0	0	0	0	0	0	0	0	0	0	0	0	0	0	0	0
1	0	0	0	0	0	0	0	0	0	0	0	0	0	0	0	0	0	0	0	0	1	0	0	0	0	0	0	0	0	0	0	0	0	0	0	0	0	0	0	0	0	0	0	0	0	0	0	0	0
7	1	0	0	0	0	0	0	1	0	0	0	0	1	0	0	0	1	0	0	0	0	0	0	0	0	0	0	1	0	0	0	0	0	0	0	0	0	0	0	0	0	0	0	0	0	0	1	0	0
0	0	0	0	0	0	0	1	0	0	0	0	0	0	0	0	0	0	0	0	0	0	0	1	0	0	0	0	0	0	0	0	0	0	0	0	0	0	0	0	0	0	0	0	0	0	0	0	0	0
0	0	0	0	0	0	0	0	1	0	0	0	0	0	0	0	0	0	0	0	0	0	0	0	0	0	0	0	0	0	0	0	0	0	0	0	0	0	0	0	0	0	0	0	0	0	0	0	0	0
2	4	3	2	2	2	2	0	2	0	0	1	0	0	0	1	0	0	1	0	0	1	0	1	0	0	0	1	1	1	0	0	0	0	0	1	0	0	0	0	0	0	0	0	0	0	0	1	0	1
2	5	5	4	2	2	0	1	1	0	1	0	1	0	0	0	0	1	0	2	0	0	0	0	0	0	0	2	0	2	0	1	1	1	0	0	0	2	0	0	0	0	0	0	0	0	0	0	0	1
2	2	6	6	2	1	0	1	1	1	1	3	1	0	0	0	0	0	0	2	0	1	0	1	1	1	1	0	0	0	0	0	0	0	0	0	0	1	0	0	0	0	0	2	0	0	1	0	0	0
6	5	2	2	1	1	1	3	2	1	1	3	1	1	0	1	1	0	0	0	0	1	1	0	2	2	0	0	1	0	0	0	0	1	2	0	1	2	0	0	1	0	0	0	0	0	0	0	0	1
6	4	4	5	0	3	1	0	1	1	0	2	0	1	1	1	0	0	2	1	2	1	0	2	0	0	0	1	0	0	1	1	2	1	0	0	0	1	0	1	0	0	1	3	0	0	0	1	0	3
0	2	5	5	1	2	3	1	2	2	1	1	3	2	0	0	2	1	1	0	2	1	1	3	1	0	0	1	1	1	0	0	0	1	0	0	0	0	0	3	1	0	0	0	1	0	1	0	0	1
1	1	5	0	1	1	1	3	2	2	0	2	2	2	1	0	1	4	1	0	3	1	0	0	0	0	3	0	1	0	4	1	1	1	0	0	0	0	0	2	0	1	0	0	0	0	0	0	1	1
2	3	2	1	0	3	1	1	1	0	0	2	0	1	1	0	0	1	0	0	0	2	0	0	1	0	0	1	1	0	1	1	0	0	1	0	0	1	0	0	0	0	0	0	0	0	0	0	1	0
1	2	1	2	3	1	3	1	1	0	0	1	0	1	0	1	0	1	1	0	1	0	1	0	1	3	0	1	0	2	1	0	0	0	0	0	1	0	0	0	0	1	0	0	0	0	1	1	0	2
0	1	2	0	0	2	0	1	1	1	1	0	2	1	0	0	0	1	0	1	1	1	0	0	0	2	0	1	3	0	0	1	0	0	1	0	1	0	0	1	0	0	1	0	0	0	0	1	1	0
1	1	1	1	0	2	1	1	3	1	0	1	0	0	1	1	2	0	0	0	0	1	0	1	0	0	1	0	0	1	0	1	0	1	0	1	2	0	0	0	0	1	0	1	0	0	0	2	2	1
0	1	0	2	2	4	3	2	1	3	0	1	1	1	0	0	1	2	1	0	1	0	1	2	1	1	2	1	0	0	0	0	0	0	1	0	0	0	0	0	0	0	0	0	0	0	0	0	0	0
1	0	1	0	1	1	1	0	1	0	0	0	1	1	0	0	1	0	0	0	0	0	2	1	1	3	1	0	0	1	0	1	0	0	0	0	0	1	0	0	2	0	2	0	0	0	0	0	2	1
0	0	2	2	0	2	0	0	0	0	0	1	0	1	0	0	0	1	0	0	0	0	1	1	0	0	2	2	0	0	1	1	0	0	1	1	2	1	0	1	0	0	1	1	0	0	0	2	0	0
1	0	0	3	1	1	0	0	0	1	2	0	0	1	0	2	0	1	1	0	1	0	0	1	0	1	2	2	1	0	0	1	0	0	0	0	0	1	1	0	1	1	0	0	0	0	0	1	0	0
0	0	4	1	0	1	1	0	0	1	0	1	1	4	0	1	0	0	0	0	1	2	2	1	0	0	0	1	0	1	3	1	0	1	0	1	1	1	0	0	0	0	0	3	0	0	1	1	0	2
1	0	0	0	1	0	1	0	2	0	1	1	0	0	1	0	0	0	2	1	0	0	0	0	1	1	1	0	1	2	2	0	1	1	1	0	0	1	0	0	0	0	0	0	3	0	0	1	1	0
0	1	0	1	2	3	0	0	2	1	1	2	2	0	0	1	0	1	0	1	1	1	1	0	0	0	1	2	0	1	1	1	1	0	2	0	0	2	1	0	0	0	2	2	0	0	0	1	2	0
0	1	2	0	0	0	1	0	0	0	2	1	1	0	0	2	1	0	1	1	2	1	2	0	0	1	0	1	1	0	0	0	2	0	1	1	1	1	1	2	1	0	0	1	0	0	1	0	1	0
1	1	0	1	1	0	0	0	0	2	1	0	0	0	1	0	0	0	0	2	0	0	1	0	1	0	3	1	0	1	0	1	0	1	1	0	1	1	0	0	1	0	0	0	0	0	0	1	0	0
0	1	1	1	1	0	1	1	0	0	3	0	3	0	1	0	0	1	0	1	1	3	0	1	0	1	1	1	2	0	1	0	0	0	2	0	0	1	1	0	0	0	1	1	0	0	0	2	2	2
0	0	0	2	1	1	0	2	0	0	0	0	2	2	3	0	0	0	1	2	0	0	0	0	0	0	1	1	1	1	1	1	0	1	0	1	0	1	0	0	1	0	0	1	1	0	0	4	2	1
1	1	2	1	1	1	1	1	1	0	2	2	0	3	0	1	0	0	0	1	1	3	3	1	1	0	0	1	1	1	1	1	0	0	0	2	1	0	0	1	0	2	0	1	2	0	0	1	2	2
0	2	1	3	1	2	0	0	1	4	3	1	3	0	2	0	0	2	4	0	0	0	0	0	0	0	2	0	0	1	0	0	2	1	2	1	2	2	2	0	3	2	2	0	1	0	0	1	0	0
0	0	0	1	1	2	2	0	0	0	0	0	0	2	2	0	0	0	0	0	1	1	0	0	0	0	2	0	1	0	0	1	0	1	1	0	1	1	0	0	1	1	0	2	1	0	0	1	1	0
0	0	1	0	1	0	4	2	0	0	2	0	1	1	2	0	1	1	0	0	1	0	0	1	1	1	1	1	2	2	1	2	0	0	0	0	1	2	0	1	0	0	0	0	0	0	1	0	1	2
0	1	1	0	0	2	1	0	2	0	0	0	1	1	0	2	1	1	0	0	1	3	0	1	2	0	0	0	0	1	1	2	0	1	0	2	0	0	0	1	0	0	2	2	3	0	0	1	1	0
0	0	0	0	2	0	2	0	1	0	1	0	1	1	0	2	1	1	1	2	3	1	1	1	0	0	1	1	0	0	0	1	0	1	2	0	1	1	6	2	1	0	0	2	2	0	3	1	1	7
0	1	0	0	0	1	1	0	0	0	1	0	0	0	1	0	1	2	2	1	1	0	1	0	1	2	1	1	2	2	2	0	0	1	0	0	2	2	1	0	0	4	0	0	0	0	0	0	1	2
0	0	0	0	0	0	1	2	0	0	0	0	1	0	0	0	1	1	1	1	3	2	4	0	0	1	3	0	0	2	0	0	2	1	0	1	0	2	2	2	1	0	2	0	0	0	0	2	1	1
0	0	0	0	0	2	1	0	0	2	1	2	1	2	3	0	0	1	0	0	2	2	1	0	0	1	0	2	1	2	1	0	1	1	2	2	1	2	2	1	1	1	1	0	1	0	0	1	0	2
0	0	0	0	0	0	0	1	0	0	0	1	2	0	0	1	2	0	0	0	1	0	1	1	2	1	1	0	0	1	0	0	2	0	1	1	0	0	0	0	2	1	1	2	0	0	0	1	0	1
1	0	0	1	0	0	0	0	1	0	0	0	0	1	0	1	0	0	0	0	0	0	0	0	4	1	1	2	0	1	1	2	1	0	1	0	0	1	0	0	2	1	2	1	1	0	0	1	2	1
0	0	2	0	0	0	0	1	0	1	1	0	1	0	2	0	0	0	0	0	1	1	1	0	0	1	2	2	1	0	1	1	0	0	0	0	0	0	0	2	1	0	1	0	0	0	1	0	1	1
0	0	0	0	0	2	0	1	0	0	1	0	1	2	1	2	0	0	1	0	0	2	0	1	0	2	3	3	1	1	1	2	1	0	0	1	2	2	1	2	5	3	1	1	0	0	0	2	0	0
0	0	0	0	0	0	0	0	0	0	0	1	0	1	0	0	1	0	0	0	2	0	1	0	0	1	2	1	1	1	1	1	0	1	1	0	0	0	0	2	2	0	0	1	1	0	0	1	0	1
0	0	0	0	0	1	0	0	0	1	0	1	0	0	0	0	1	1	0	0	0	0	1	0	1	3	0	3	1	2	2	3	3	0	2	0	1	2	0	1	1	2	3	4	1	0	2	2	2	1
0	0	0	1	0	1	0	1	0	2	0	0	0	2	1	1	0	0	1	0	0	0	1	1	1	1	1	0	0	2	0	0	1	0	0	0	2	0	1	1	3	3	1	2	0	0	1	1	1	1
0	0	0	0	0	0	0	0	0	0	0	0	0	0	0	0	0	0	0	0	0	0	0	0	0	0	0	0	0	0	0	0	0	0	0	0	0	0	0	0	0	0	0	0	0	0	0	0	0	0
0	0	0	0	0	0	0	0	0	0	0	0	0	0	0	0	0	0	0	0	0	0	0	0	0	0	0	0	0	0	0	0	0	0	0	0	0	0	0	0	0	0	0	0	0	0	0	0	0	0
0	0	1	0	0	0	0	0	0	0	0	0	0	1	1	0	0	0	0	0	0	0	1	0	0	0	0	0	0	0	0	1	1	0	0	0	0	1	1	0	2	0	0	0	0	0	0	0	0	0
0	0	0	0	0	0	0	0	0	1	1	1	1	0	1	0	0	2	0	0	0	1	0	2	0	0	1	2	2	0	0	1	2	1	0	0	0	1	1	2	3	2	2	4	1	0	0	1	1	1
0	0	2	0	0	0	0	0	0	0	0	0	0	0	0	1	0	1	0	0	0	1	0	1	0	1	0	0	0	0	0	0	1	3	0	2	0	5	1	3	4	2	7	4	0	0	1	0	1	3
0	0	0	0	0	1	0	0	0	0	0	0	0	1	1	0	0	0	1	2	3	0	1	1	0	0	1	0	0	0	1	4	1	0	2	1	1	0	0	1	3	1	1	3	0	0	1	0	2	1
0	1	0	0	0	0	0	0	0	1	0	0	1	1	0	1	0	0	1	0	1	4	0	0	0	1	1	2	0	0	0	2	0	2	1	0	0	0	0	1	3	2	0	1	0	0	1	0	1	0
0	0	1	0	0	0	0	0	0	0	2	1	1	0	1	2	0	0	2	0	1	0	3	0	2	0	0	0	2	1	2	1	3	0	1	1	2	1	1	1	3	2	1	3	1	0	0	1	2	1
0	0	0	0	0	1	0	0	0	1	0	0	0	0	1	0	0	1	1	0	0	0	1	0	0	2	2	1	0	1	0	2	1	1	2	0	1	0	0	1	3	1	2	2	4	0	0	0	2	0
1	0	1	1	0	0	0	0	0	1	3	0	1	1	0	0	0	0	0	1	1	0	0	1	0	0	0	0	0	1	1	1	0	0	0	0	0	0	2	2	0	0	0	2	2	0	1	1	3	2
0	0	0	0	0	1	0	0	0	0	0	4	0	0	0	0	0	0	0	0	0	0	1	0	1	0	2	0	0	0	2	0	1	2	0	1	1	0	0	1	1	2	1	1	0	0	2	0	1	2
0	0	0	0	0	0	1	1	0	0	0	2	2	1	0	0	0	2	1	0	0	1	0	0	1	0	1	0	1	2	0	0	2	2	0	0	1	1	0	0	2	0	0	0	1	0	0	0	1	0
0	2	0	0	0	0	0	0	2	2	0	0	0	0	0	0	1	0	1	2	2	3	0	2	2	2	1	4	0	0	0	4	0	0	1	0	0	0	1	0	0	1	1	0	1	0	0	0	0	1
0	0	1	1	1	0	0	1	0	0	0	1	0	0	0	0	0	1	0	0	0	0	0	0	1	1	3	1	0	0	0	0	0	0	1	0	1	0	0	1	0	0	0	2	0	0	0	0	2	1
0	0	0	0	1	0	0	0	0	2	1	0	0	0	1	0	1	0	0	0	0	1	0	0	0	1	2	1	0	0	1	1	1	2	1	0	0	0	2	0	2	2	0	0	0	0	0	0	0	1
0	1	0	0	0	0	0	0	0	0	1	0	1	0	1	0	0	0	0	0	1	0	0	1	0	2	0	0	0	1	1	1	0	0	0	2	0	3	0	1	1	0	0	0	0	0	0	0	0	1
0	0	0	1	0	1	1	0	1	1	0	1	0	0	0	0	1	0	0	1	3	1	1	0	0	0	2	0	0	0	1	5	1	0	0	0	1	2	0	0	0	4	2	0	0	0	1	0	0	3
0	1	0	0	0	0	2	0	0	0	0	0	0	1	1	0	0	0	1	3	2	1	2	2	1	0	2	1	2	0	0	4	1	2	1	1	0	2	0	1	1	0	0	4	0	0	0	1	3	0
0	0	0	0	1	0	0	1	2	1	0	2	0	0	0	0	0	1	1	2	0	1	2	0	2	1	0	0	0	2	0	1	1	0	1	0	0	1	1	1	0	0	3	3	0	0	0	0	0	1
1	0	0	0	0	1	0	0	0	0	0	0	1	0	0	0	1	1	0	0	2	1	1	1	1	1	0	0	0	0	0	0	1	1	0	0	1	1	0	0	0	2	0	0	0	0	0	0	1	0
0	0	0	0	1	1	0	0	1	1	0	0	0	1	0	2	0	0	1	0	1	1	1	0	2	0	1	1	1	0	0	1	0	1	1	2	0	0	0	1	3	1	0	0	2	0	0	0	1	1
0	0	1	0	0	0	0	1	0	0	0	2	2	0	0	1	1	1	1	1	1	1	1	0	0	1	1	0	0	0	1	0	0	0	2	1	1	0	1	1	0	0	2	0	2	0	0	1	1	3
1	1	1	0	0	0	1	1	1	0	2	2	2	0	0	0	2	1	0	0	0	1	0	0	2	2	3	0	0	1	0	0	1	1	1	0	1	1	0	2	0	0	1	0	0	0	3	0	2	0
1	0	0	1	1	0	1	1	1	0	2	1	1	0	0	0	1	0	1	1	1	0	1	2	1	1	1	0	1	2	1	1	1	1	0	1	0	1	0	1	0	1	1	0	0	0	0	1	0	2
0	0	0	0	0	0	0	0	0	2	0	0	1	0	1	0	0	0	2	1	1	0	0	1	2	1	0	0	1	1	0	1	1	1	0	0	0	0	0	1	0	1	1	1	0	0	0	2	1	1
0	1	2	1	0	0	2	0	1	0	0	1	1	1	0	0	0	0	0	0	2	1	1	0	2	2	1	1	2	2	3	1	0	0	1	0	0	2	0	1	1	0	2	1	2	0	0	0	3	1
1	1	1	0	3	3	1	0	1	1	1	0	1	2	1	0	0	1	1	2	0	1	0	2	0	0	1	0	2	1	2	0	1	0	1	0	1	2	2	1	1	1	2	0	0	0	0	2	1	2
1	0	2	2	0	1	2	2	0	0	1	0	0	0	0	1	0	0	1	0	0	1	0	1	1	0	0	0	0	1	0	0	0	1	1	0	0	2	0	0	0	0	0	1	1	0	0	0	0	1
0	1	1	0	1	0	0	0	3	0	1	0	1	0	0	1	0	1	0	1	0	1	0	1	0	0	0	0	0	0	0	1	0	0	0	0	1	0	0	1	1	1	1	0	0	0	0	3	0	0
2	0	1	1	1	1	1	0	0	0	1	0	2	2	1	1	2	2	2	1	1	1	1	1	0	1	0	0	0	1	1	1	2	0	0	1	1	1	0	2	0	0	0	1	0	0	0	0	0	0
1	2	2	0	1	1	0	0	1	0	1	2	1	0	0	0	0	1	0	1	0	0	1	1	0	0	1	1	0	1	2	0	0	1	0	0	1	0	1	1	1	0	0	1	1	0	0	0	0	0
0	0	2	0	0	2	0	0	1	1	0	1	2	2	0	1	0	1	1	0	0	2	1	0	1	1	0	0	0	1	1	0	0	2	1	0	1	0	0	1	0	2	0	0	1	0	0	1	2	0
0	3	0	0	1	1	0	0	0	1	1	0	1	0	0	0	1	0	0	3	3	1	0	0	0	0	1	3	0	2	1	0	0	0	0	0	0	0	0	0	0	0	1	0	0	0	0	0	2	0
1	3	1	1	1	0	0	0	2	0	0	1	0	3	1	2	3	0	0	1	0	1	2	1	1	1	2	1	0	1	0	0	0	1	2	1	2	1	1	1	0	0	0	1	0	0	2	1	2	1
0	2	0	1	0	2	1	1	2	2	2	1	1	0	0	1	2	0	0	0	0	0	0	0	0	0	0	1	0	1	0	2	0	0	0	0	2	2	0	0	0	0	0	3	2	0	0	0	2	0
0	2	3	2	0	4	1	2	1	1	0	2	1	1	0	1	1	1	1	1	1	1	0	0	0	0	1	1	0	1	0	0	0	0	1	0	0	0	1	0	0	0	1	1	0	0	1	0	1	2
1	0	0	2	1	0	1	2	1	1	2	0	0	0	0	0	1	0	0	1	1	0	0	0	0	1	1	0	1	2	0	0	0	0	0	1	0	1	2	1	1	0	0	0	0	0	1	0	0	1
1	0	1	2	1	0	1	0	1	0	1	0	1	2	0	1	0	1	0	0	0	1	1	0	1	0	1	0	0	0	0	1	0	1	0	0	1	0	0	1	0	0	0	1	0	0	0	0	0	1
4	5	6	2	1	3	1	0	1	2	1	0	1	1	1	0	0	0	1	0	0	0	0	2	0	0	3	1	1	0	0	0	0	1	0	0	0	0	1	0	0	0	1	1	1	0	0	1	1	0
3	5	4	4	0	3	0	1	3	3	2	2	3	1	3	1	0	0	0	0	1	1	2	1	2	1	0	1	2	1	0	1	0	0	0	0	0	1	0	1	1	1	0	1	0	0	0	0	2	0
6	6	2	2	1	1	0	0	0	0	0	0	0	0	0	0	1	0	0	1	0	0	0	1	1	0	0	0	0	1	0	0	0	0	0	0	0	0	0	1	0	0	0	0	0	0	0	0	3	0
7	3	2	0	0	0	2	1	0	0	0	0	0	0	1	1	0	0	2	0	1	0	1	0	0	0	1	1	0	1	0	0	0	0	1	0	0	0	0	0	0	0	1	0	0	0	0	1	1	0
2	1	1	0	0	1	0	0	0	0	0	0	0	0	0	1	0	0	0	0	0	0	0	0	0	0	0	0	0	0	0	0	0	0	0	1	0	0	0	0	0	0	0	0	0	0	0	0	0	0
13	2	0	1	0	3	1	1	0	0	0	0	1	0	0	0	1	0	1	2	0	0	0	0	0	0	0	0	0	0	0	0	0	0	0	0	0	0	0	0	0	0	0	0	0	0	0	0	0	1
5	5	4	0	0	1	0	0	0	0	1	0	0	0	0	0	0	0	0	0	0	0	0	0	1	0	0	0	0	0	0	0	1	0	0	0	0	1	0	0	0	0	0	0	0	0	0	0	1	0
2	1	4	0	1	0	0	1	2	0	0	0	0	0	0	0	0	0	1	1	0	1	0	1	0	1	0	0	0	0	0	0	0	0	0	0	0	0	0	0	0	0	0	0	0	0	0	0	0	0
3	3	2	0	0	0	0	1	0	0	0	0	1	0	0	0	0	1	0	0	1	0	0	0	0	1	0	0	0	0	0	1	0	0	0	0	0	0	0	0	0	0	2	0	0	0	0	0	0	0
4	3	1	2	1	3	1	3	1	1	0	2	0	0	0	0	0	0	2	2	1	0	0	0	0	0	0	0	0	0	0	0	0	0	0	0	0	0	0	0	1	0	0	1	0	0	0	0	0	1
2	2	0	3	0	1	2	1	2	3	0	4	0	0	1	2	1	0	0	0	1	0	1	0	0	0	0	0	0	1	0	1	0	0	1	0	0	1	0	0	0	1	0	0	0	0	0	1	0	2
1	2	2	2	1	0	0	1	0	1	0	2	0	1	1	0	0	1	0	0	0	1	0	0	0	0	0	0	1	2	0	0	0	0	0	0	2	1	0	0	0	0	0	1	0	0	0	0	1	0
2	0	0	2	0	1	1	2	0	1	1	1	0	1	1	1	0	1	0	0	0	1	0	0	0	0	0	0	0	0	1	0	0	1	0	0	0	0	0	0	0	0	0	0	0	0	0	0	1	0
3	1	3	0	0	0	2	0	0	0	1	0	0	0	0	0	0	0	0	1	0	1	1	0	0	0	0	0	0	2	0	0	0	0	0	0	0	0	0	0	0	0	0	0	0	0	0	0	0	1
1	1	1	2	0	1	0	0	1	1	1	1	2	0	0	0	1	0	1	1	0	0	0	0	0	1	0	0	0	0	0	2	0	0	0	0	0	0	0	0	0	0	2	0	0	0	0	1	0	0
3	1	0	0	1	2	1	0	0	1	0	0	2	0	1	1	0	0	0	0	0	0	0	1	0	0	0	2	1	0	0	1	0	0	0	0	0	0	0	0	0	0	0	0	1	0	0	0	0	0
0	0	1	1	1	3	0	1	1	0	3	1	1	0	0	0	0	1	0	0	0	0	0	0	0	1	0	0	0	0	0	0	0	2	0	0	0	1	0	0	0	0	0	2	0	0	1	0	0	0
1	1	0	0	1	1	0	3	2	0	1	0	0	0	0	0	0	0	0	0	0	0	2	0	0	0	0	0	1	0	0	1	0	0	0	1	0	2	0	0	0	0	0	0	0	0	0	1	1	1
1	1	1	0	0	0	0	0	0	1	1	0	0	0	0	1	0	1	1	1	0	2	0	3	1	1	0	0	2	1	1	1	0	0	1	0	0	0	0	0	0	0	0	1	0	0	0	0	0	0
0	0	1	1	0	1	1	0	1	1	2	0	3	0	0	0	0	0	0	0	1	0	0	0	0	0	0	0	0	2	0	0	0	0	0	0	0	1	0	0	0	0	0	0	0	0	1	0	0	0
2	2	0	1	1	1	0	1	0	0	0	0	0	0	2	0	0	0	0	0	0	0	0	2	0	0	1	1	1	0	3	1	0	0	0	1	0	1	0	1	0	0	1	1	0	0	0	0	0	0
0	3	2	0	0	0	2	0	1	0	2	0	1	0	0	0	1	0	0	2	0	0	0	1	1	2	0	0	0	1	0	0	1	1	0	0	0	2	0	0	1	0	1	0	0	0	0	0	1	1
1	0	1	0	1	1	0	0	0	1	2	0	0	0	1	1	0	1	0	1	1	1	0	0	0	2	0	0	0	0	0	1	0	0	0	0	1	0	0	0	0	0	0	1	0	0	0	0	0	1
2	0	0	0	0	1	1	0	0	0	0	0	0	0	0	0	0	0	0	0	0	0	1	0	0	0	0	0	0	0	1	1	1	0	0	0	0	0	0	0	0	0	0	1	1	0	0	0	1	0
1	1	1	0	0	0	1	1	0	1	2	1	1	0	0	1	0	0	0	1	0	0	0	0	0	1	1	0	1	1	0	0	0	0	1	0	0	0	0	0	0	1	0	0	0	0	2	0	0	0
0	0	0	0	1	1	0	2	1	0	1	0	0	2	0	0	2	1	0	2	1	0	0	0	2	0	0	0	0	0	0	0	0	1	0	0	0	0	1	0	1	1	0	0	0	0	0	0	0	0
1	1	1	3	1	0	1	3	0	0	2	0	0	1	0	1	0	0	2	1	0	2	0	0	0	2	2	0	1	0	0	0	0	2	0	1	0	1	1	0	0	0	0	0	0	0	0	0	1	0
0	2	1	1	0	1	0	0	0	2	1	1	1	0	1	0	1	0	0	1	1	0	2	1	1	0	0	0	0	0	0	3	0	0	0	0	0	1	0	0	0	0	0	0	0	0	0	0	0	0
0	0	1	0	0	0	0	0	2	1	1	0	1	0	0	1	0	0	0	0	0	0	0	0	2	0	0	1	0	0	0	0	1	1	0	0	0	0	0	0	0	0	0	0	2	0	0	0	1	0
1	0	1	0	1	0	0	0	0	1	0	2	1	0	0	3	1	0	0	1	0	0	1	3	1	0	0	0	0	1	0	0	1	2	1	0	0	0	0	1	0	0	1	0	0	0	0	0	1	0
0	0	0	0	0	1	0	1	1	0	0	3	4	0	0	2	1	1	0	0	1	0	0	0	1	1	0	0	0	0	0	0	0	0	0	0	1	0	0	0	1	0	0	0	0	0	0	0	0	0
0	1	0	0	0	1	1	0	0	1	0	1	1	0	0	2	0	0	2	3	0	1	0	0	0	0	0	1	0	0	0	0	0	0	2	0	0	0	0	0	0	0	0	0	0	0	0	0	0	0
0	2	0	2	2	0	0	0	1	1	0	0	0	0	1	1	0	0	2	0	1	1	3	1	0	1	1	0	0	0	1	1	1	0	0	0	1	0	0	1	0	0	0	0	1	0	0	0	0	0
1	1	1	0	0	0	0	1	0	0	0	0	0	0	0	1	0	0	1	1	0	1	1	0	2	1	1	0	0	1	0	0	2	0	0	0	1	0	1	0	0	0	0	1	0	0	0	0	1	0
0	2	1	3	0	0	0	0	0	1	0	0	0	1	0	1	0	0	0	0	0	0	1	0	0	0	0	1	0	0	0	0	0	0	0	2	0	1	0	0	0	0	0	0	0	0	0	0	0	0
0	0	1	0	0	0	1	1	0	2	0	0	0	0	1	0	1	1	0	0	0	1	0	2	1	2	0	1	2	0	0	1	1	1	0	0	0	0	0	1	0	0	2	0	0	0	0	1	1	1
0	0	0	0	0	0	0	0	1	0	1	1	0	1	0	0	1	1	1	0	1	0	1	0	0	0	2	0	0	0	0	1	0	0	1	0	0	0	1	1	0	0	1	0	0	0	0	0	0	0
0	0	0	0	0	1	0	1	0	0	0	0	0	0	0	0	1	1	0	1	2	0	0	0	0	0	2	0	0	0	0	0	1	0	0	0	1	0	0	0	0	1	0	0	1	0	0	0	0	0
0	1	1	0	0	0	1	1	0	0	1	0	1	0	0	0	0	0	0	0	2	1	0	0	0	1	0	1	0	0	0	0	0	1	0	0	0	0	0	0	0	0	0	0	0	0	0	0	0	2
0	0	2	0	1	2	0	2	1	1	2	0	0	1	0	0	1	1	0	1	0	0	0	0	0	2	1	1	1	0	0	1	0	0	0	0	0	0	0	0	0	0	0	0	0	0	0	1	0	0
0	0	0	0	0	2	1	0	0	0	1	0	0	1	0	0	1	0	0	1	0	0	1	0	0	0	0	0	1	0	0	0	0	0	0	0	0	0	0	0	0	0	0	0	1	0	0	0	0	1
0	0	0	1	0	0	1	0	1	0	0	1	0	0	1	1	0	1	0	0	0	1	0	0	0	0	0	1	0	0	0	1	0	0	0	0	0	0	0	0	0	0	0	0	0	0	1	0	0	0
0	0	0	1	0	1	1	1	0	0	0	0	0	0	0	0	0	0	0	1	1	0	1	0	2	0	0	0	0	0	0	0	1	0	0	0	0	0	0	0	0	0	0	0	0	0	0	0	0	1
0	0	2	1	1	1	0	0	0	1	0	0	0	0	0	1	0	0	0	0	2	0	1	1	0	0	0	0	0	0	0	0	0	0	1	0	0	0	0	0	0	0	0	1	0	0	0	2	0	0
0	0	0	1	0	0	0	1	1	0	0	0	1	0	1	1	0	0	0	0	0	1	1	0	0	0	0	0	1	0	0	1	0	1	0	0	0	0	0	0	0	0	0	0	0	0	0	0	0	0
0	0	0	0	0	0	1	2	0	1	0	0	0	0	0	0	2	1	0	1	2	1	0	1	0	0	1	1	0	0	0	0	0	1	0	0	0	0	0	0	1	0	0	0	0	0	0	2	0	0
1	0	2	0	1	0	0	1	1	0	0	0	0	0	0	0	0	0	0	0	1	0	0	0	0	0	0	0	1	0	1	0	2	0	0	0	0	1	0	0	0	0	0	0	0	0	0	0	0	1
1	1	2	1	0	0	0	1	0	0	0	1	0	0	1	0	0	0	0	0	0	0	0	1	0	0	0	2	0	1	1	0	2	0	0	0	2	2	0	0	0	1	0	0	0	0	0	2	0	0
0	0	0	0	0	0	1	0	0	1	0	1	1	0	0	0	0	1	0	2	1	0	1	0	0	1	1	0	0	0	0	0	0	1	1	0	1	0	0	0	1	0	0	0	0	0	0	0	0	0
0	0	0	1	0	0	0	1	1	0	0	0	0	0	0	1	0	0	1	0	0	0	1	1	0	3	1	0	0	0	1	1	0	1	0	0	1	0	0	0	0	0	0	1	0	0	0	0	0	1
0	1	0	0	0	1	1	0	0	0	0	0	1	1	0	2	0	1	0	0	0	1	0	0	1	0	0	0	1	0	1	1	0	0	1	0	0	0	0	0	0	1	0	0	0	0	0	0	1	0
0	0	0	0	0	0	0	0	2	0	0	1	0	0	1	0	0	0	0	1	0	0	0	0	1	0	0	0	1	0	0	2	0	0	0	0	1	0	0	0	0	0	0	0	0	0	1	0	0	0
0	0	1	0	0	0	0	0	0	0	0	0	0	0	0	0	0	0	0	2	1	0	1	0	0	0	0	1	0	1	2	1	0	0	0	0	0	3	0	0	0	1	0	1	0	0	0	0	0	0
0	0	1	0	1	0	1	0	1	1	1	0	0	1	0	0	0	0	1	0	0	1	1	3	1	0	0	0	1	0	1	0	0	0	3	0	0	0	1	0	2	0	1	1	0	0	0	1	0	0
0	0	0	0	0	0	0	1	1	0	0	0	0	0	1	0	0	0	0	1	0	0	0	0	2	0	2	0	0	0	0	1	0	0	2	0	1	1	0	0	2	0	1	0	0	0	0	0	0	0
0	1	0	0	0	0	1	0	0	0	0	1	0	0	0	0	1	0	0	0	0	0	0	0	0	0	1	0	0	0	0	0	0	0	0	0	0	0	0	0	0	0	0	0	0	0	1	0	0	1
1	0	0	1	0	0	0	0	0	0	0	1	0	0	0	0	0	0	1	0	1	0	0	0	1	0	0	0	0	0	0	1	0	0	1	0	0	0	0	0	0	1	0	0	0	0	0	0	0	0
0	0	3	0	0	0	0	0	2	0	0	0	0	0	1	1	0	1	1	0	0	0	2	0	1	0	1	0	0	0	0	0	0	0	0	0	0	1	0	0	1	0	0	0	0	0	0	0	0	0
0	0	0	0	0	0	0	0	0	0	0	0	0	0	0	1	0	1	0	0	0	0	0	0	0	0	0	0	0	1	0	0	0	0	0	0	0	0	0	0	0	0	1	0	1	0	0	0	0	0
0	1	0	0	1	0	0	0	0	0	1	0	0	0	0	0	1	0	1	0	0	0	0	0	0	1	0	0	0	0	0	2	0	2	2	0	0	0	0	0	0	1	0	0	1	0	0	0	0	0
0	0	0	0	0	0	0	0	0	0	0	0	0	0	0	0	0	0	2	0	0	0	0	1	0	0	1	1	0	0	0	0	0	0	1	0	0	0	0	0	0	0	0	0	0	0	0	0	0	0
0	0	1	0	0	0	0	2	0	0	0	0	0	0	0	0	0	1	1	0	0	0	0	2	0	2	0	0	0	0	1	0	0	0	0	2	0	0	1	0	0	0	0	0	0	0	0	0	0	0
0	1	0	0	0	1	0	1	1	0	0	0	0	0	0	1	0	1	1	1	1	0	0	0	1	2	1	0	0	1	0	0	0	0	0	0	1	0	0	1	0	0	0	2	0	0	0	0	2	2
0	1	0	0	0	0	0	0	0	0	0	1	0	1	0	1	0	1	1	0	0	2	0	0	1	0	1	1	1	0	1	0	0	0	0	0	0	0	0	0	0	0	0	0	0	0	0	0	0	0
0	0	0	0	0	0	0	0	0	0	0	0	1	1	0	1	0	0	0	1	0	0	0	0	0	0	0	0	0	3	0	0	0	0	0	0	0	1	0	0	1	0	0	1	0	0	0	0	0	0
0	0	0	1	0	0	0	0	2	0	0	0	0	0	0	1	0	0	1	0	0	1	0	0	0	2	0	0	0	0	0	0	0	0	1	1	0	0	0	1	0	0	0	0	0	0	0	0	0	1
0	0	1	0	0	0	0	0	1	0	0	1	0	2	0	0	1	0	0	0	0	0	1	0	1	0	0	0	0	0	0	0	0	1	0	0	0	1	0	0	0	0	0	0	0	0	0	1	0	1
0	0	0	0	0	0	0	0	2	0	2	0	0	1	0	0	0	0	0	0	0	0	0	1	0	0	0	0	0	0	0	2	1	1	0	0	0	1	0	0	0	0	1	0	0	0	0	1	0	0
0	0	0	0	0	0	2	0	0	0	0	0	0	0	0	0	0	0	0	0	0	0	1	0	0	0	1	0	0	1	0	0	0	0	0	1	0	0	0	0	0	3	0	0	0	0	0	0	0	0
0	0	0	0	0	1	0	0	0	1	0	0	0	0	0	0	1	0	0	0	0	0	0	0	0	1	0	0	0	0	0	0	0	0	0	0	0	0	0	0	0	0	1	0	0	0	0	0	1	0
0	1	0	0	0	0	0	1	0	0	0	0	0	0	0	0	0	0	0	0	0	0	2	0	0	0	0	1	0	1	1	1	0	0	0	0	0	0	0	0	0	0	0	0	0	0	0	1	1	0
0	0	1	0	0	0	0	0	0	0	0	1	0	0	0	0	0	0	0	0	1	2	0	1	2	0	1	0	0	0	0	2	0	0	0	0	2	0	0	0	0	1	1	0	0	0	0	1	0	0
1	0	0	1	0	0	0	0	0	0	1	1	2	1	1	1	0	0	1	1	0	0	0	0	0	1	0	0	0	0	0	0	0	1	2	0	0	2	0	0	0	0	1	1	0	0	0	0	0	0
0	0	1	0	0	0	0	0	0	0	0	0	1	0	2	1	1	1	0	0	0	0	0	0	0	0	0	0	0	1	0	0	0	0	0	1	0	0	0	0	0	0	0	0	1	0	0	0	0	0
0	0	0	0	0	0	0	0	1	0	0	0	0	0	0	0	0	0	0	0	0	0	1	0	0	0	0	0	0	0	0	0	1	0	0	0	0	0	0	0	0	0	0	0	0	0	0	0	0	0
0	0	0	0	1	0	0	0	0	1	0	0	0	1	0	0	0	0	1	0	0	0	0	0	1	0	0	1	0	0	0	0	0	1	0	1	2	0	1	1	0	0	0	0	0	0	0	0	0	0
0	0	1	0	0	1	1	1	0	0	0	0	0	0	1	0	0	1	1	0	1	0	0	1	0	1	0	0	0	0	0	0	1	0	0	0	0	0	0	1	0	0	0	0	0	0	0	0	0	2
0	0	0	0	0	0	0	0	0	1	0	0	1	0	0	0	0	0	0	0	0	0	0	0	0	1	1	2	0	0	0	1	0	0	0	0	0	1	0	0	0	0	0	1	0	0	0	0	0	0
0	0	0	0	0	1	1	0	0	0	0	0	0	1	1	0	1	0	0	0	0	2	0	0	0	0	0	1	0	0	0	1	0	0	0	1	0	0	0	0	0	0	0	0	0	0	1	2	0	0
0	1	1	1	0	0	0	0	0	0	0	0	0	0	0	0	0	0	0	0	1	1	0	0	0	0	0	1	0	0	0	0	0	0	0	0	0	0	0	0	0	1	0	0	0	0	0	0	0	0
0	0	2	0	0	0	0	0	0	2	1	0	2	0	1	0	0	0	2	1	0	0	0	2	1	0	0	0	0	1	1	0	0	0	0	0	0	0	1	2	2	0	1	0	2	0	0	0	0	0
0	0	1	0	0	1	1	0	0	0	0	0	1	1	0	0	1	0	0	1	0	0	0	0	0	0	0	0	0	0	0	0	0	1	1	0	0	4	0	0	0	0	0	1	0	0	0	0	1	0
0	0	0	1	0	0	0	0	0	0	0	0	1	0	0	0	0	0	0	2	1	0	0	0	0	0	0	0	0	0	0	0	0	0	0	1	2	1	0	0	0	0	0	2	0	0	0	0	0	0
0	0	1	1	0	0	0	0	0	0	1	0	0	0	0	0	0	0	1	0	0	0	0	0	0	0	1	0	1	1	0	0	0	0	1	0	0	0	0	1	0	0	0	0	0	0	0	1	0	0
0	0	0	0	0	0	0	0	0	0	0	0	0	0	0	0	0	0	1	1	0	1	0	1	0	0	0	1	0	2	0	2	1	0	1	0	0	0	0	0	0	0	0	0	0	0	0	0	0	0
0	0	1	0	0	0	0	0	0	0	0	0	0	0	0	0	0	0	1	1	0	0	0	0	0	0	0	1	0	0	0	1	1	2	0	1	0	0	0	0	0	0	0	0	0	0	0	0	0	0
0	0	0	0	0	0	0	0	0	0	0	0	1	0	0	0	0	2	0	0	1	1	0	0	0	0	1	0	0	0	0	0	0	0	0	0	0	0	0	0	0	0	1	0	0	0	0	0	0	0
0	0	2	0	0	0	0	0	0	0	0	1	0	1	0	0	0	0	0	0	0	0	0	0	1	1	0	0	0	1	1	0	0	0	0	0	0	1	0	0	0	0	0	0	0	0	0	0	1	1
0	0	0	1	0	0	0	0	0	0	1	0	0	0	0	0	0	0	0	0	0	0	0	1	0	0	0	0	0	0	0	0	0	0	0	2	0	0	1	0	0	0	0	0	0	0	0	0	0	1
0	0	0	0	0	0	0	0	0	0	0	0	0	0	1	0	0	0	0	1	1	0	0	0	0	0	0	0	0	0	0	0	0	0	0	0	0	0	1	0	0	0	0	0	0	0	0	0	0	0
1	0	0	0	0	0	0	0	0	0	0	1	0	1	0	1	0	0	0	0	2	0	0	0	1	0	1	1	0	0	0	0	0	0	0	1	0	0	0	1	0	1	0	1	0	0	0	0	0	0
0	0	0	0	0	0	0	0	0	1	0	1	0	0	0	0	0	0	0	0	0	0	0	0	0	0	1	0	0	2	0	0	1	1	1	0	0	0	0	0	0	0	0	0	0	0	0	0	0	2
0	0	0	0	1	1	0	0	0	2	0	0	1	1	1	1	0	0	0	0	0	1	0	0	0	0	0	1	0	0	0	0	2	0	0	0	0	0	1	0	0	0	0	0	0	0	0	1	0	0
0	0	0	0	0	0	0	0	0	0	0	1	1	0	0	0	0	0	0	0	1	1	0	1	1	0	0	0	0	0	0	0	0	0	0	0	0	0	0	0	0	0	0	0	0	0	0	0	0	0
0	1	0	1	0	1	0	0	0	0	0	0	0	0	0	0	0	0	1	2	0	0	0	1	1	0	0	0	1	0	2	0	0	0	0	0	0	1	0	1	1	1	0	0	1	0	0	0	1	0
0	0	1	0	0	0	0	0	0	0	0	0	0	0	0	0	0	0	0	0	0	0	2	0	0	1	2	0	2	0	0	0	0	0	1	0	0	1	0	0	0	1	1	0	0	0	0	0	1	0
0	0	0	0	0	0	1	0	1	0	0	0	0	0	0	0	0	0	0	2	0	1	0	0	0	0	1	0	1	1	0	0	0	1	0	0	0	0	0	0	0	0	0	0	0	0	0	0	0	1
0	0	0	0	0	0	0	0	0	1	1	0	2	0	0	1	1	0	0	0	1	0	0	0	0	0	2	0	1	0	0	0	0	0	0	0	0	0	0	0	0	0	0	0	0	0	0	1	0	0
0	2	0	0	0	0	0	0	0	0	0	0	2	0	0	0	0	2	0	0	1	0	0	0	0	0	0	0	1	0	1	0	0	0	0	0	0	0	0	0	0	0	0	0	0	0	0	0	0	2
0	0	0	0	0	0	0	0	0	0	0	0	0	1	0	1	1	0	0	0	1	0	1	0	0	0	0	1	1	0	0	0	0	0	1	0	0	0	0	1	1	1	0	2	0	0	0	0	1	0
0	0	0	0	0	0	1	1	0	0	0	1	0	0	1	0	0	1	0	0	1	0	1	0	0	0	0	0	1	0	0	1	0	0	0	0	0	0	1	0	0	0	0	0	0	0	0	1	0	0
0	0	0	1	0	2	0	1	0	2	1	0	0	0	0	0	0	0	0	0	0	2	0	0	0	0	0	0	0	0	1	0	1	0	0	0	0	1	0	1	1	0	0	0	0	0	0	0	1	2
0	0	2	0	0	0	0	0	0	0	0	0	0	0	0	0	0	0	0	0	0	0	0	0	1	0	1	0	0	0	1	0	1	1	0	0	0	0	0	0	0	0	0	0	0	0	1	0	1	0
0	0	0	1	0	0	0	0	0	0	0	0	0	0	0	0	0	0	0	0	0	0	1	0	0	0	0	0	0	0	0	0	0	1	0	0	0	2	0	0	1	0	0	0	0	0	0	1	0	0
0	1	0	0	0	0	0	0	0	0	0	0	2	0	0	0	0	0	0	0	0	0	0	0	0	1	0	0	0	0	0	0	0	0	0	0	0	0	0	0	0	0	0	0	0	0	0	1	0	0
0	0	0	0	0	1	1	0	0	1	1	1	0	0	0	0	0	0	0	1	0	0	0	4	2	0	1	0	0	1	0	0	0	0	0	0	1	0	1	0	0	1	2	1	0	0	0	0	1	0
0	0	0	0	0	1	0	0	0	0	0	1	0	1	0	0	1	0	0	0	1	2	0	0	0	0	1	1	1	1	0	0	1	0	0	0	0	1	0	0	0	0	0	1	0	0	0	0	0	1
1	0	1	0	0	0	0	2	1	0	0	0	1	0	0	0	0	0	2	0	0	1	0	0	0	1	0	0	0	1	0	0	0	1	0	0	0	0	0	0	1	0	0	0	0	0	0	0	0	0
0	0	0	0	0	0	0	1	1	0	0	0	1	1	2	0	0	0	0	0	0	0	0	0	2	1	0	0	0	0	0	0	2	0	0	0	0	1	0	0	1	0	0	0	1	0	0	0	0	0
0	0	0	1	0	0	0	0	0	0	0	0	0	0	0	0	0	0	0	1	0	0	0	0	0	1	2	0	0	0	1	0	0	0	0	1	0	0	0	0	1	0	0	0	0	0	0	0	0	0
0	0	0	0	0	0	1	2	1	0	1	1	0	0	0	0	0	0	0	1	1	0	0	1	1	0	0	0	0	3	0	0	0	1	0	0	1	0	0	0	1	0	0	0	0	0	0	1	0	0
0	0	0	0	0	0	0	1	0	0	0	0	2	0	1	0	0	0	0	2	0	0	0	0	1	0	1	1	0	0	1	2	0	1	1	1	0	0	0	0	0	1	0	1	0	0	0	0	0	2
0	0	0	0	0	0	0	0	1	1	0	1	0	1	0	0	1	0	0	0	1	0	1	3	0	1	1	1	0	1	0	0	1	1	0	1	1	0	0	0	0	0	1	0	1	0	0	0	0	0
0	0	0	0	0	0	0	0	0	1	2	2	0	0	0	0	0	0	0	0	1	0	0	2	0	0	1	0	0	0	0	0	0	0	0	0	1	0	0	0	0	0	0	0	0	0	0	2	0	0
0	0	0	0	0	0	0	0	0	0	0	0	1	1	1	0	0	0	0	0	0	1	0	3	0	0	1	0	0	0	0	0	1	0	0	1	0	0	0	0	0	0	0	1	0	0	1	2	0	0
0	0	1	0	0	0	0	1	0	1	0	0	0	0	0	0	0	1	0	1	1	0	0	0	0	1	2	0	0	0	0	0	0	1	1	1	0	0	0	0	0	1	0	0	0	0	1	0	0	0
0	0	0	0	0	0	0	0	1	1	0	0	0	0	0	0	0	0	0	1	0	0	0	0	0	2	1	1	0	0	0	0	1	1	0	1	0	0	0	0	0	0	1	0	0	0	0	0	1	0
0	0	0	0	0	0	0	0	1	0	1	0	0	0	1	0	0	0	1	0	0	0	0	0	0	0	1	0	0	2	0	1	0	1	1	0	0	0	0	0	0	0	0	0	0	0	0	0	0	1
0	0	0	1	0	1	1	0	1	0	1	0	2	0	0	0	0	0	0	0	2	0	0	3	0	1	0	2	0	0	0	1	0	0	1	1	1	0	0	0	0	0	0	0	0	0	0	1	0	0
0	2	0	0	0	0	0	0	1	0	0	0	1	0	0	0	0	0	0	2	1	0	0	0	0	0	0	0	0	0	0	2	0	0	0	0	1	2	0	0	0	1	0	0	0	0	0	1	0	1
0	0	0	0	0	0	0	0	1	0	0	0	0	0	0	0	0	0	0	1	0	1	0	0	1	0	1	0	0	0	0	0	0	0	0	0	0	0	0	0	0	0	2	0	0	0	0	0	0	0
0	0	3	0	0	0	1	1	0	0	1	1	2	0	0	0	0	1	1	0	0	0	0	0	0	0	1	0	0	0	0	0	0	1	0	0	0	0	0	0	1	0	0	1	0	0	0	0	1	0
0	0	0	0	0	0	0	0	0	0	0	1	0	1	0	0	0	0	0	0	0	0	0	1	0	1	0	0	0	1	0	3	1	0	1	0	1	1	0	0	0	0	0	0	0	0	1	0	0	1
0	0	0	0	0	0	0	0	1	0	0	0	0	0	0	0	0	0	0	0	0	2	0	0	0	0	0	1	0	0	0	1	0	0	0	1	0	0	1	0	1	0	0	0	0	0	1	0	1	0
0	0	0	0	0	0	0	0	0	0	1	0	0	0	0	1	0	0	0	0	0	1	0	0	0	0	0	0	0	0	1	2	0	0	0	0	0	1	0	0	0	0	0	0	0	0	0	0	0	1
0	0	0	0	0	0	0	0	0	0	1	0	0	1	0	0	0	1	0	0	0	0	0	0	0	1	0	0	0	0	0	0	0	0	0	0	0	0	1	0	1	1	0	0	0	0	0	0	0	0
0	0	0	0	0	0	0	1	0	0	1	0	0	0	0	0	1	0	0	0	0	0	0	0	0	0	0	0	1	0	0	1	0	0	1	0	3	0	0	0	0	0	0	0	0	0	0	0	0	0
0	0	0	0	0	0	1	0	1	0	0	1	0	2	1	0	1	0	1	0	1	0	0	0	1	1	0	0	0	0	0	0	0	0	1	0	0	0	0	0	0	0	1	0	0	0	0	1	1	0
0	0	0	0	1	0	0	1	0	0	1	0	0	1	0	0	0	0	0	0	0	0	0	0	1	0	1	0	0	0	0	0	0	0	0	0	0	0	0	0	0	0	0	0	0	0	0	0	0	0
0	0	0	1	0	1	1	0	0	0	0	0	0	0	1	0	1	1	0	0	1	0	2	1	0	0	0	0	0	0	0	2	0	1	0	0	0	0	1	0	0	0	0	0	0	0	0	0	0	0
0	0	0	0	0	0	0	0	0	1	0	0	2	0	0	1	1	0	0	0	1	0	0	0	0	1	0	1	2	0	0	0	0	0	0	0	1	0	1	0	0	0	0	0	1	0	0	1	0	0
1	0	0	0	0	0	0	0	1	0	0	2	0	1	0	0	0	0	0	0	0	0	0	0	0	0	0	0	0	0	1	1	1	0	0	0	0	0	0	0	0	0	0	0	0	0	0	1	1	0
0	0	0	0	1	0	0	0	1	1	0	0	0	1	1	0	0	0	0	1	0	0	0	1	2	0	1	0	0	0	0	2	0	0	0	1	0	1	1	0	0	0	0	0	0	0	1	0	0	0
0	0	0	0	0	0	0	0	0	1	0	0	0	0	0	0	0	0	0	0	1	0	0	2	1	0	0	0	2	3	1	0	0	0	0	0	1	0	0	1	1	0	1	0	0	0	0	0	0	0
0	0	0	0	0	0	0	1	0	0	1	0	0	0	0	0	0	1	1	0	0	0	0	0	1	1	2	1	0	0	0	1	0	0	0	3	0	1	1	0	1	0	0	0	0	0	0	0	0	0
0	0	0	0	1	1	0	1	0	0	0	1	2	1	0	0	0	1	0	0	1	0	0	0	0	0	0	0	0	0	0	2	0	0	1	0	0	0	0	0	0	1	0	1	0	0	0	0	0	0
0	0	0	0	0	0	1	0	0	0	0	1	1	0	1	0	0	1	1	0	0	1	0	0	1	0	0	0	0	1	0	0	0	1	0	0	2	2	0	0	1	0	0	0	0	0	0	0	0	1
0	0	0	0	0	0	0	0	1	0	1	0	0	0	1	0	0	1	0	0	0	0	0	0	1	0	0	1	2	1	0	0	1	0	0	0	0	0	0	0	2	0	1	0	0	0	0	0	0	2
0	1	0	0	0	0	0	0	1	0	1	1	1	0	0	1	1	0	1	0	0	0	0	0	0	0	0	0	0	0	0	0	1	1	0	0	0	0	0	0	0	0	0	0	0	0	0	0	0	0
0	0	0	0	0	0	1	0	1	0	0	0	0	1	0	0	0	0	0	0	0	0	0	1	0	0	1	0	0	0	0	0	0	0	0	0	1	1	0	0	1	1	0	0	0	0	0	0	0	0
0	0	0	1	0	0	3	1	0	0	0	0	0	0	1	0	0	0	0	1	0	0	0	0	0	0	1	0	0	0	1	2	0	0	0	0	0	0	0	0	0	0	0	0	0	0	0	1	0	1
0	1	0	0	0	0	1	0	0	1	0	1	0	1	0	1	0	0	0	0	2	0	0	1	2	1	1	1	0	0	0	0	0	0	0	1	2	1	0	1	0	2	1	0	0	0	0	0	0	2
1	1	0	1	0	1	0	0	0	0	0	0	1	0	0	0	0	1	2	1	1	0	0	1	0	0	0	1	1	0	0	0	0	0	0	0	1	1	0	0	0	1	0	0	0	0	0	1	0	0
0	1	0	0	0	0	0	0	0	0	1	0	0	2	0	0	0	0	0	0	0	1	1	0	0	0	0	1	1	1	1	1	1	2	0	0	0	2	0	1	3	0	0	0	0	0	0	1	1	0
0	0	0	0	0	1	0	0	0	0	1	0	2	1	0	0	1	0	0	1	0	0	0	1	1	0	0	0	1	1	1	0	1	0	0	0	0	1	0	0	0	0	1	1	0	0	1	1	1	1
0	0	1	0	0	0	1	0	0	1	0	0	3	0	0	0	0	0	0	0	1	2	0	1	0	0	0	1	0	0	0	0	0	1	2	0	0	1	0	0	0	0	0	3	0	0	0	0	1	0
0	1	0	0	0	0	0	0	0	0	0	1	0	0	1	0	0	0	0	1	1	2	0	1	1	0	0	1	0	0	2	3	0	0	0	1	0	0	0	0	0	0	0	0	0	0	0	0	0	1
0	0	0	1	0	0	0	0	2	0	0	0	1	0	0	0	0	0	1	0	2	0	0	2	1	2	0	0	2	0	0	2	0	1	1	0	0	1	0	0	0	0	0	1	0	0	0	0	0	1
0	0	0	0	0	0	0	0	0	0	0	1	0	0	0	0	0	0	1	2	1	1	0	0	0	2	1	0	0	1	0	0	1	0	1	0	4	0	0	0	0	0	0	2	0	0	0	2	1	0
0	1	0	0	0	0	0	1	0	0	0	0	0	1	1	0	0	0	0	0	0	1	1	0	0	0	1	0	0	1	1	0	1	0	0	1	0	1	2	0	0	0	0	1	0	0	0	1	0	1
0	0	0	0	0	0	2	1	0	0	0	0	0	1	0	1	1	0	0	0	0	0	0	1	0	0	0	0	0	0	0	0	0	0	1	0	0	0	1	0	0	0	0	1	0	0	1	1	2	1
1	0	0	0	0	0	0	0	0	0	0	0	0	0	0	0	0	1	1	3	2	0	1	1	0	0	2	1	0	1	0	0	1	0	0	1	1	1	0	1	0	0	0	0	0	0	0	2	0	1
0	1	0	1	0	0	0	0	1	0	0	0	0	1	0	0	0	0	0	0	0	0	1	3	0	0	1	3	0	0	0	1	1	0	1	1	1	0	0	0	0	1	1	1	1	0	0	1	1	2
0	0	0	0	0	1	0	0	0	0	0	0	1	0	0	0	1	0	0	0	1	0	0	0	1	1	0	0	1	0	1	0	1	1	1	0	0	1	0	0	0	0	0	2	0	0	1	0	0	1
1	0	0	0	0	0	1	0	1	0	0	0	0	0	0	0	0	0	0	0	1	1	0	0	0	0	2	0	1	1	0	1	0	0	1	1	0	1	0	3	1	0	1	0	0	0	0	0	0	0
0	2	0	1	0	1	0	0	0	0	0	0	0	0	1	0	0	1	0	2	0	0	0	0	0	0	0	2	1	1	0	0	1	0	0	0	0	0	0	2	0	1	1	1	0	0	1	1	0	0
0	0	0	0	1	0	0	0	1	0	1	3	0	1	0	0	0	2	1	0	1	1	0	1	1	0	0	0	1	0	0	2	1	0	0	0	0	0	0	1	1	0	2	0	0	0	3	0	0	0
1	0	1	0	0	0	0	1	0	0	0	0	0	0	1	1	0	0	0	2	0	1	0	1	0	0	0	0	0	0	0	1	1	2	0	1	1	1	0	0	1	0	0	2	0	0	0	0	0	1
0	0	0	0	0	1	0	0	0	0	0	0	0	0	0	0	0	0	0	0	0	0	0	1	0	0	0	1	1	2	0	0	0	0	1	0	0	1	0	1	0	4	4	1	1	0	0	3	2	0
0	0	0	0	0	1	0	0	0	0	0	0	0	0	0	0	0	0	0	0	1	0	0	1	1	0	0	1	0	1	0	0	0	0	1	2	1	0	1	2	1	0	0	3	0	0	0	0	0	0
0	0	1	0	1	0	0	0	1	0	1	0	2	0	0	1	0	0	0	0	1	0	0	0	1	0	1	0	0	0	0	0	0	1	0	0	1	3	1	0	2	1	3	6	2	0	1	3	0	0
0	0	0	0	0	0	0	0	0	0	0	0	2	1	0	0	0	0	0	1	1	0	1	2	0	1	1	3	0	0	1	0	0	2	0	1	1	2	2	1	0	0	0	2	2	0	1	1	2	0
0	0	0	0	0	0	0	0	0	0	0	2	0	0	0	0	0	0	0	0	0	0	0	0	0	1	0	0	1	1	1	1	1	1	1	0	0	0	0	2	1	2	0	5	0	0	2	0	0	0
0	0	0	0	0	0	0	0	1	0	1	1	0	0	1	0	1	0	1	2	0	0	2	1	1	0	1	0	1	1	1	2	1	0	2	0	0	0	1	0	0	0	0	0	0	0	0	0	0	1
0	0	0	0	0	0	0	0	0	0	0	0	0	1	0	0	0	0	0	0	2	1	1	0	1	0	0	0	0	0	0	1	0	1	0	0	0	3	0	1	1	1	1	3	0	0	0	0	1	1
0	0	1	0	0	0	1	0	0	0	0	0	0	0	0	0	0	0	0	0	0	0	0	0	1	0	1	0	0	1	2	3	0	1	0	0	0	0	0	0	1	1	1	0	0	0	0	1	0	1
0	0	0	0	1	0	0	0	0	0	1	0	2	0	1	0	0	0	0	2	0	0	0	2	0	0	0	0	0	2	0	0	0	1	0	0	2	3	1	0	2	2	1	1	0	0	0	0	1	2
0	0	0	0	0	1	0	1	0	0	0	1	2	0	0	0	0	1	1	0	0	0	0	0	1	0	0	0	2	0	0	0	1	0	0	0	0	2	1	1	1	0	0	0	0	0	0	0	0	0
0	2	0	0	0	0	0	0	0	1	0	0	1	0	1	0	0	0	1	1	0	1	1	1	2	2	1	2	0	1	1	0	0	0	1	1	2	1	1	0	1	0	0	1	1	0	0	0	0	0
0	0	1	0	0	1	0	0	0	0	0	2	0	1	1	1	0	0	0	2	0	0	1	0	1	1	2	1	2	1	0	1	0	3	0	1	1	3	0	1	1	0	1	1	0	0	0	1	2	2
0	0	0	0	0	0	0	1	0	0	0	0	0	0	0	0	0	0	0	3	0	0	0	0	0	1	0	0	0	0	0	1	0	0	0	2	0	1	0	1	0	1	1	0	0	0	0	2	0	0
0	0	0	0	0	0	0	0	0	0	0	0	0	0	0	0	0	1	0	0	0	0	0	0	1	0	0	0	0	1	0	0	0	1	0	0	0	0	0	0	0	0	0	0	0	0	0	0	0	0
0	0	0	0	0	0	0	0	0	0	0	0	0	0	0	0	0	0	0	0	0	0	0	0	0	0	0	0	0	0	0	0	0	0	0	0	0	0	0	0	0	0	0	0	0	0	0	0	0	0
1	0	0	0	0	0	0	0	0	0	0	0	1	0	0	0	1	0	1	0	0	0	0	1	0	0	1	0	0	2	0	2	0	0	1	0	0	1	0	0	2	0	0	0	0	0	1	0	0	1
0	0	0	0	0	1	1	0	0	0	1	0	2	1	1	0	1	0	0	0	0	1	0	0	2	0	1	0	0	0	1	1	2	0	0	0	0	1	0	0	0	0	0	2	0	0	0	1	0	0
0	0	0	0	0	0	0	0	1	0	2	0	0	1	0	0	0	0	0	1	0	0	1	0	1	1	0	0	0	0	0	1	0	0	0	0	0	0	0	0	0	0	0	1	0	0	0	0	0	0
0	0	0	0	0	0	0	0	0	2	1	1	0	0	1	1	1	0	0	1	1	0	1	3	1	1	0	1	0	0	0	1	1	0	0	0	0	1	0	0	3	0	0	0	0	0	0	0	0	1
0	1	0	0	0	0	0	0	0	0	0	0	0	0	0	0	0	0	0	0	0	0	1	1	0	0	1	0	0	1	0	0	1	0	0	0	0	0	1	0	0	0	0	1	0	0	0	0	0	0
0	0	0	0	0	0	0	0	0	0	1	1	1	1	0	1	0	1	0	0	1	0	0	0	0	0	1	0	1	1	1	0	0	1	0	0	0	0	2	0	1	1	1	0	0	0	0	0	0	0
0	0	1	0	0	0	1	0	1	2	1	0	0	0	0	1	1	0	1	0	2	1	0	1	1	1	0	0	0	1	3	0	0	0	1	1	0	0	0	0	1	0	0	0	0	0	0	0	0	1
0	0	0	0	0	0	0	0	0	0	0	0	0	0	0	0	0	0	0	0	0	0	0	0	0	0	0	0	0	1	0	0	0	0	0	0	0	0	0	0	0	0	0	0	0	0	0	0	0	0
0	0	0	0	0	0	0	0	0	0	0	0	0	0	0	0	0	0	0	0	0	0	0	0	0	0	0	0	0	1	0	0	0	0	0	0	0	0	0	0	0	0	1	0	1	0	1	0	0	0
0	0	0	0	0	0	0	0	0	0	0	0	0	0	1	0	0	1	0	0	0	0	0	0	0	0	0	0	1	0	0	0	0	0	0	0	1	0	0	0	0	0	0	1	0	0	0	0	0	0
0	0	0	0	0	0	0	0	0	0	0	0	0	0	0	0	0	0	0	0	0	0	0	0	1	0	0	0	0	0	0	0	0	0	0	0	0	0	0	0	0	0	0	0	0	0	0	0	0	0
0	0	0	0	0	0	0	0	0	0	1	0	0	0	0	0	0	0	0	0	0	0	0	0	0	0	0	0	0	0	0	0	0	0	0	0	0	1	0	0	0	0	0	0	0	0	0	0	0	0
0	0	1	0	0	0	0	1	0	0	1	1	1	0	0	0	0	0	0	1	0	1	0	1	0	1	0	0	0	0	0	1	1	0	0	0	0	0	0	0	1	0	0	2	0	0	0	0	0	0
1	0	0	0	0	0	0	0	0	0	0	0	0	0	0	0	0	0	1	1	1	2	1	0	1	0	1	0	0	1	1	2	0	0	0	0	0	0	0	0	0	1	0	0	0	0	0	0	0	0
0	0	0	0	0	0	0	0	0	0	1	1	0	1	0	0	0	1	0	0	0	0	1	0	0	0	0	0	0	0	0	2	0	1	0	1	0	2	1	0	1	1	0	1	0	0	0	0	0	0
0	0	1	0	0	0	0	0	1	0	0	0	1	2	1	0	0	0	1	2	1	0	0	0	0	3	0	0	0	0	0	0	0	0	0	0	1	0	0	0	0	0	0	2	0	0	0	0	1	0
0	0	0	0	0	0	0	0	2	0	0	1	1	0	0	0	0	1	2	0	0	0	1	2	0	0	2	1	0	1	0	1	0	0	0	0	0	2	0	0	0	0	0	0	0	0	1	0	1	0
0	0	0	0	0	0	1	1	0	0	1	0	0	0	0	0	0	0	0	0	1	0	2	0	0	0	0	0	0	0	0	0	0	0	1	0	0	0	1	0	1	1	0	0	0	0	0	0	1	0
0	0	0	0	1	0	0	0	0	0	1	0	0	0	0	0	0	1	0	1	1	0	1	0	0	0	1	0	0	0	0	0	0	1	0	0	0	0	1	0	1	0	0	1	0	0	0	1	0	0
0	0	1	0	0	0	0	0	0	0	0	1	0	3	2	0	1	0	0	0	0	0	0	0	0	0	2	0	0	0	1	2	0	0	0	0	1	0	0	0	0	0	0	0	1	0	0	0	0	0
0	1	0	0	0	0	0	0	0	0	0	0	0	0	0	0	0	1	0	1	1	1	0	0	1	1	0	0	0	0	2	0	0	0	2	0	0	1	0	1	1	2	0	0	0	0	0	0	0	0
0	1	1	0	0	0	1	0	0	1	1	0	1	0	0	0	0	0	1	0	0	0	1	1	0	0	1	0	0	0	0	1	0	0	0	0	1	0	1	1	0	0	1	3	0	0	0	0	0	0
0	0	0	0	0	0	0	0	0	0	0	0	0	0	0	0	0	0	0	0	0	1	0	1	1	0	0	1	0	1	1	1	1	0	0	1	0	0	0	0	0	1	0	0	1	0	0	2	0	0
0	0	0	0	1	0	1	0	1	0	0	0	0	0	0	0	0	0	0	1	0	0	0	1	0	0	1	1	0	0	0	0	1	0	0	0	0	1	0	0	2	0	0	1	0	0	0	1	1	0
1	0	0	0	0	1	0	0	1	0	0	1	0	0	1	0	0	0	1	0	0	0	0	2	1	1	0	0	0	1	1	1	0	1	0	0	1	2	0	0	0	0	0	0	0	0	0	0	0	0
0	0	0	0	1	0	1	0	0	1	0	1	0	0	0	0	1	0	0	0	1	0	0	0	0	1	0	0	0	2	1	0	0	1	0	0	0	1	0	1	0	0	0	0	0	0	0	0	0	0
0	0	0	0	1	0	0	0	0	0	1	0	1	0	0	0	0	0	0	0	0	0	1	0	0	2	1	0	0	1	0	1	0	0	0	0	0	1	0	0	0	0	0	1	0	0	0	0	0	1
0	0	0	0	0	0	1	0	0	0	0	0	0	0	0	0	0	0	0	0	0	0	0	0	0	0	1	0	0	0	0	0	0	0	0	0	0	0	0	0	0	0	1	0	0	0	0	0	2	0
0	0	0	0	0	0	0	0	0	0	0	0	0	0	0	0	0	0	0	0	0	0	0	1	1	0	2	0	2	1	0	0	2	0	0	0	0	0	0	0	0	0	0	0	0	0	0	0	0	0
0	1	0	0	0	0	0	0	2	0	0	1	1	0	0	2	0	0	0	1	0	0	2	0	1	0	1	0	0	1	1	0	0	0	0	0	2	1	0	0	0	0	0	1	0	0	0	0	0	0
0	0	0	0	0	0	0	0	0	1	2	0	0	0	0	0	1	0	0	0	0	0	0	0	0	0	1	0	1	1	0	0	0	0	0	1	0	1	0	0	0	0	0	0	0	0	0	0	1	0
0	1	0	0	0	1	0	0	0	0	0	0	0	0	2	0	1	0	0	0	0	0	0	2	0	0	0	1	0	2	1	0	0	0	0	0	1	0	0	0	0	0	0	0	1	0	0	0	0	0
0	0	0	0	0	0	0	0	0	0	1	0	0	0	0	0	1	0	0	1	0	1	0	0	0	0	0	0	1	0	2	0	0	0	0	0	0	1	0	0	0	0	0	0	1	0	0	0	0	0
0	0	0	0	0	0	0	0	0	0	0	0	1	0	0	1	0	0	0	0	0	0	0	0	0	0	0	1	0	0	0	0	1	0	0	0	0	0	0	0	0	0	0	1	0	0	0	0	0	0
0	0	0	0	0	0	0	0	0	0	0	1	0	0	1	0	1	0	0	1	0	0	0	1	2	0	0	0	0	0	0	0	0	0	0	0	0	0	0	0	0	0	0	2	0	0	0	0	0	0
0	0	0	0	0	0	2	1	0	1	0	0	0	0	0	0	0	1	0	0	0	0	0	1	0	0	1	0	0	1	0	0	1	0	0	1	0	1	0	0	1	0	0	0	0	0	1	0	0	0
0	0	0	0	0	0	0	1	0	0	0	0	0	0	0	1	0	0	0	0	0	0	0	1	0	0	0	0	1	0	1	0	0	0	0	0	1	0	1	0	0	0	0	0	0	0	1	0	0	0
0	0	0	2	0	0	0	2	0	0	0	0	1	1	0	0	1	0	1	0	0	0	1	0	0	0	0	0	0	0	0	0	0	0	0	0	0	2	0	0	0	0	1	0	0	0	0	0	0	0
0	1	0	0	0	1	0	0	1	0	1	0	0	1	1	1	0	1	0	0	1	0	1	0	1	0	2	0	0	1	1	0	0	0	0	1	0	0	0	0	1	0	0	1	0	0	0	0	0	0
0	0	0	0	0	0	0	0	1	0	1	0	0	0	2	0	0	0	2	1	0	0	0	0	0	0	0	0	1	0	0	0	0	0	0	1	0	0	0	0	0	0	0	0	0	0	0	0	0	0
0	0	0	0	0	0	0	0	0	0	0	1	0	0	0	0	0	1	2	0	0	0	0	0	0	0	1	0	0	0	0	0	0	0	0	0	0	1	0	0	0	0	0	0	0	0	0	0	0	0
0	0	0	0	0	1	0	1	0	0	2	0	1	1	0	0	0	0	0	1	2	1	1	0	0	0	0	0	0	0	0	0	0	0	1	0	0	0	0	0	0	1	0	0	0	0	0	1	0	1
0	0	0	0	0	1	0	0	1	1	0	0	0	0	2	0	0	1	0	0	0	0	0	0	0	0	0	0	1	0	0	0	1	0	0	1	0	0	0	0	0	0	0	1	0	0	0	0	0	0
0	0	0	0	1	0	0	1	0	0	0	0	0	1	0	0	0	1	0	0	0	0	2	0	0	0	0	0	0	0	2	0	0	0	0	0	0	0	1	0	1	0	0	0	0	0	0	0	0	1
0	1	1	0	0	0	0	0	1	0	1	0	1	0	0	0	0	0	1	1	0	0	0	1	0	0	1	1	0	1	2	1	1	0	0	1	1	0	0	0	1	0	0	0	0	0	0	0	0	0
0	1	0	0	0	0	0	0	0	0	0	0	0	0	0	1	1	0	0	1	0	1	1	0	0	0	0	1	0	1	1	0	0	0	1	0	1	0	1	0	0	0	0	0	0	0	1	0	0	0
0	0	0	0	0	0	1	0	0	0	0	0	0	0	0	0	1	0	0	1	3	0	0	1	0	0	0	1	1	0	0	0	0	0	1	0	1	0	0	0	0	0	1	0	0	0	0	1	0	0
1	0	0	0	0	0	0	0	0	0	0	1	1	0	0	0	0	0	0	0	0	1	0	0	2	0	0	0	2	1	0	2	0	0	0	1	1	0	0	0	0	1	0	1	2	0	0	0	1	2
0	0	0	0	0	0	0	0	1	0	0	1	0	0	0	0	0	0	1	1	0	1	0	0	0	0	0	0	0	1	0	1	0	0	0	1	0	1	1	0	0	0	0	0	0	0	0	1	0	0
1	0	0	0	1	0	2	0	1	0	0	0	0	1	0	0	1	0	0	0	0	0	0	0	0	0	1	1	0	0	0	1	0	0	0	1	1	0	0	0	0	0	0	0	1	0	0	1	0	0
0	0	0	0	0	0	0	0	0	0	0	0	0	0	0	0	0	0	1	0	0	0	0	0	0	0	0	0	0	0	0	0	0	0	0	0	0	0	0	0	1	1	0	0	0	0	0	0	0	0
0	0	0	0	0	0	0	0	0	0	0	0	0	0	1	0	0	0	0	0	0	1	0	0	0	0	0	0	0	1	0	0	0	0	0	0	0	0	0	0	0	0	0	0	0	0	0	0	1	1
0	0	1	0	0	0	1	0	1	1	0	0	1	0	0	0	0	0	1	0	0	1	0	0	0	0	1	0	0	0	0	0	0	0	0	1	0	0	0	0	1	0	0	0	0	0	0	1	0	0
0	0	0	0	0	0	1	1	0	0	1	0	0	0	0	0	0	0	1	0	0	0	1	0	0	0	0	1	0	1	1	1	0	0	1	0	1	0	0	0	0	0	1	0	0	0	0	0	0	0
0	0	0	1	1	0	0	0	0	0	1	0	0	0	0	1	0	0	0	0	0	0	0	2	0	0	0	1	0	0	0	1	0	0	0	2	0	0	0	0	0	0	0	0	0	0	1	1	0	0
0	0	0	0	0	1	0	0	0	0	0	0	0	0	0	1	0	0	0	0	1	0	0	0	0	0	0	1	0	0	0	0	0	1	0	0	0	0	0	0	0	0	0	0	0	0	0	0	0	0
0	0	0	1	0	0	0	0	0	1	1	0	0	0	0	0	1	0	0	0	0	2	0	0	0	0	0	0	0	0	0	0	0	2	0	0	0	0	0	0	0	0	0	1	0	0	0	0	0	0
0	0	1	0	0	0	0	0	0	0	0	0	2	0	0	0	0	0	0	0	0	0	1	2	0	0	0	0	0	0	0	0	0	0	0	1	0	0	0	0	0	0	0	0	0	0	0	0	1	0
0	0	0	1	0	0	0	0	0	0	0	0	0	0	0	1	0	0	0	0	0	1	0	1	0	0	1	2	0	0	0	0	0	0	0	0	1	0	0	0	0	0	0	0	0	0	0	0	0	0
0	0	0	0	0	1	0	0	0	0	1	0	0	0	1	0	0	0	0	0	0	0	0	0	0	0	0	0	0	0	0	0	0	0	0	0	0	0	0	0	0	0	0	0	0	0	0	0	0	0
0	0	1	1	0	0	1	1	0	0	0	0	0	1	0	0	0	0	1	0	1	1	0	0	0	0	0	0	1	0	1	0	0	0	1	0	1	0	0	1	0	0	0	0	0	0	0	0	1	0
0	0	0	0	0	0	0	0	0	0	1	0	0	0	0	0	0	0	0	0	0	0	1	0	1	0	1	0	0	1	0	0	0	1	0	0	0	0	0	0	0	0	0	0	0	0	0	0	2	0
0	0	0	0	0	0	0	0	0	1	1	0	1	0	0	0	0	1	0	0	0	1	0	0	1	0	0	1	0	1	0	1	1	2	1	1	0	1	0	0	0	0	2	0	0	0	0	0	0	0
0	0	0	0	0	1	0	0	0	0	0	1	1	3	0	0	0	0	0	0	0	1	0	0	0	0	0	0	0	0	2	1	0	0	0	1	1	1	0	0	2	0	1	0	0	0	0	2	0	0
0	0	1	0	0	0	0	0	0	0	0	0	0	1	0	0	0	1	0	3	0	1	0	0	1	0	2	0	0	0	1	2	0	0	0	0	1	1	0	0	0	0	0	0	0	0	0	0	0	0
0	0	1	0	0	0	0	0	0	0	0	1	0	3	0	1	0	0	0	1	0	0	0	0	0	0	0	0	0	0	0	0	0	0	0	0	0	0	0	0	0	0	0	1	0	0	0	0	0	1
0	0	0	0	0	0	0	0	0	0	0	0	0	0	0	0	0	0	2	0	1	0	0	0	0	0	0	0	1	0	0	0	1	0	0	1	0	0	0	0	0	0	0	1	0	0	0	0	0	0
0	0	0	0	0	0	1	0	0	0	0	0	0	0	0	0	0	0	0	1	0	0	0	1	1	0	0	0	0	0	0	1	0	0	0	0	0	1	0	0	0	0	0	0	0	0	0	0	0	0
0	0	1	0	0	0	0	0	0	0	0	0	0	0	0	0	0	1	0	0	0	1	0	0	0	0	0	0	0	4	0	0	0	0	0	1	0	0	0	0	0	0	0	0	0	0	0	0	0	0
0	0	0	0	0	0	0	0	0	0	0	0	1	0	0	0	0	0	1	0	0	0	0	1	0	0	0	0	1	0	0	0	1	0	0	0	1	0	1	2	0	0	1	0	1	0	0	0	0	0
0	0	0	0	0	0	0	0	0	0	0	0	0	0	0	0	0	0	0	0	0	0	1	1	2	1	1	0	0	0	0	1	0	0	0	0	0	0	0	0	0	0	0	0	1	0	0	0	2	1
0	0	0	0	0	0	0	0	0	1	0	0	0	0	1	0	0	0	1	0	0	0	0	0	2	0	0	0	0	0	1	1	1	0	0	0	0	0	0	1	0	0	0	0	0	0	0	0	1	0
0	0	0	0	0	0	0	0	0	0	0	0	0	0	0	0	0	0	1	0	0	0	0	0	0	0	0	0	0	0	1	0	0	0	0	1	0	0	0	0	0	0	0	0	0	0	0	1	0	0
0	0	0	0	0	0	0	0	0	0	0	1	0	0	0	0	1	0	0	1	0	1	1	0	0	0	0	0	0	0	0	0	0	0	1	0	0	0	0	0	0	0	0	0	0	0	0	0	0	0
2	0	0	0	0	0	0	0	0	0	1	1	1	0	0	0	0	0	0	0	0	0	0	1	0	0	0	0	0	0	0	0	0	0	1	1	0	0	0	1	0	1	0	0	0	0	1	0	1	0
1	1	1	0	0	0	0	0	1	0	0	1	0	0	1	0	0	1	0	0	0	0	0	0	1	1	0	0	0	0	0	1	0	0	0	0	0	0	0	0	0	0	0	0	0	0	0	0	0	1
0	0	0	0	0	0	1	0	0	0	0	0	1	0	0	0	0	2	0	1	0	0	1	0	0	0	0	1	0	0	1	0	0	0	0	0	0	2	2	0	0	0	0	0	0	0	0	0	0	0
0	0	0	1	0	0	0	0	0	0	3	1	0	1	0	0	0	0	0	0	1	0	0	0	0	0	0	0	1	0	0	0	0	0	1	1	1	0	0	0	0	0	0	0	0	0	0	1	0	0
0	0	0	0	0	0	0	1	0	0	1	0	0	0	0	0	2	0	0	0	2	0	1	0	0	0	0	1	0	0	0	0	0	1	0	0	0	0	0	0	0	1	1	0	0	0	0	0	1	0
0	0	1	1	0	0	0	0	0	1	0	0	0	1	0	2	0	0	0	0	1	0	0	0	2	0	0	0	0	0	0	0	0	0	0	1	0	0	0	0	0	0	2	1	0	0	0	0	0	0
0	0	0	0	0	0	0	0	0	0	0	0	0	0	0	0	0	0	0	0	0	1	0	0	0	0	0	0	0	0	0	0	0	1	0	0	0	0	0	0	0	0	1	0	0	0	0	0	0	0
0	0	0	0	0	0	0	0	0	0	0	0	0	0	0	0	0	0	0	0	0	0	0	0	0	0	0	0	0	0	0	0	0	0	0	0	0	0	0	0	0	0	0	0	0	0	0	0	0	0
0	0	0	0	0	0	0	0	0	0	0	0	0	0	0	0	0	0	0	0	0	0	0	0	0	0	0	0	0	0	0	0	0	0	0	0	0	0	0	0	0	0	0	0	0	0	0	0	0	0
0	0	0	0	0	0	0	0	0	0	0	0	0	0	0	0	0	0	0	0	0	0	0	0	0	0	0	0	0	0	0	0	0	0	0	0	0	0	0	0	0	0	0	0	0	0	0	0	0	0
0	0	0	0	0	0	0	0	0	0	0	0	0	0	0	0	0	0	0	0	0	0	0	0	0	0	0	0	0	0	0	0	0	0	0	0	0	0	0	0	0	0	0	0	0	0	0	0	0	0
0	1	0	0	0	0	0	0	0	0	0	0	0	0	0	0	0	0	0	0	0	0	0	1	0	0	0	0	0	0	0	0	0	0	1	0	0	0	0	0	0	0	0	0	0	0	0	0	1	0
0	0	0	1	0	0	0	0	1	0	2	0	1	1	1	0	0	1	1	0	0	0	0	0	1	0	0	0	0	0	0	0	0	1	0	0	0	0	0	0	0	0	0	1	1	0	0	0	0	0
0	0	0	2	0	0	2	1	0	0	1	1	0	0	0	0	0	0	0	0	0	0	0	0	2	0	0	1	0	0	0	0	0	0	0	0	0	2	0	0	0	0	0	0	0	0	0	0	0	0
0	0	0	1	0	1	0	0	0	0	0	0	0	1	0	0	0	0	0	0	0	0	0	1	0	0	1	0	0	0	0	1	0	0	0	0	0	0	0	0	1	0	0	0	0	0	0	0	0	0
0	0	0	0	0	0	0	1	0	1	1	1	0	1	1	0	0	0	0	0	0	0	0	0	1	1	1	0	0	0	0	0	0	0	0	0	0	1	0	0	0	0	0	0	0	0	0	0	0	0
0	0	1	0	0	0	1	0	1	0	1	0	0	0	0	0	0	0	0	1	0	0	0	0	0	0	0	0	0	0	0	2	0	0	0	1	0	0	0	1	0	0	0	0	0	0	0	0	0	1
0	0	0	0	0	0	1	0	0	0	0	0	1	0	0	0	0	0	0	0	0	0	0	0	0	0	0	1	0	0	0	1	0	0	1	1	1	1	0	0	0	0	0	0	0	0	0	0	1	0
0	0	1	0	0	0	0	0	0	0	0	0	0	0	0	2	0	0	0	0	0	0	1	0	0	0	0	0	1	0	0	0	0	0	0	0	0	0	1	1	0	0	0	0	0	0	0	0	1	0
0	0	0	0	0	0	0	2	0	0	0	1	1	0	0	0	1	1	0	0	0	1	1	0	0	0	2	0	0	1	2	0	0	1	0	0	0	0	0	0	0	0	0	1	0	0	0	1	0	1
0	0	0	0	0	0	1	0	0	0	0	0	1	0	0	0	0	1	1	0	1	2	0	0	2	0	2	2	0	0	0	1	0	1	1	1	0	0	0	0	0	1	0	0	0	0	0	0	1	0
0	0	0	1	0	0	0	0	0	0	1	0	1	0	0	0	0	0	0	1	0	0	0	0	0	0	1	1	0	0	1	0	0	0	0	1	0	0	0	0	0	0	0	0	1	0	0	0	2	1
0	0	0	0	0	1	0	0	1	0	1	0	1	0	0	0	0	0	1	0	0	0	0	0	1	0	0	0	0	0	1	0	0	0	1	0	1	0	0	0	0	1	0	0	0	0	0	1	0	0
0	0	0	0	0	0	0	1	0	0	0	0	0	0	0	1	0	0	0	2	0	0	0	0	0	1	0	2	0	0	0	1	0	2	0	0	0	0	0	0	1	0	0	0	1	0	0	1	0	0
0	1	0	0	0	1	0	1	0	1	0	0	0	0	0	1	1	0	0	0	0	0	0	0	0	0	1	0	0	0	0	0	0	0	0	0	0	0	0	1	0	0	1	0	1	0	0	0	0	0
0	1	0	0	1	0	1	0	0	1	0	0	0	1	3	0	0	0	0	1	0	0	0	0	0	1	0	0	0	0	1	1	0	0	0	0	2	1	0	0	0	0	1	0	1	0	1	0	1	1
1	0	0	0	0	0	0	1	0	0	0	0	0	0	0	2	0	0	0	1	0	0	2	1	0	2	0	0	0	0	1	0	0	0	0	0	1	0	0	0	1	0	0	1	0	0	0	1	0	0
0	1	0	0	0	0	0	1	0	1	0	1	3	0	0	0	0	1	0	1	1	0	1	1	0	0	1	1	0	0	1	0	0	0	0	0	1	1	1	0	0	1	0	1	1	0	0	0	1	0
0	1	0	0	0	0	0	0	0	1	1	1	0	0	0	2	0	1	0	0	0	0	0	0	0	1	0	0	0	1	0	0	0	0	0	0	1	0	0	0	0	0	0	1	1	0	0	0	2	0
1	0	0	0	0	1	0	0	1	0	0	0	0	2	0	1	1	0	0	0	0	0	0	1	0	0	2	1	0	1	0	0	0	0	0	0	1	1	0	0	0	1	0	1	0	0	0	1	0	0
0	0	1	0	0	1	0	0	0	1	0	0	1	0	0	0	0	1	0	0	0	1	0	0	0	0	1	1	0	0	0	0	1	0	0	0	0	0	0	0	0	0	0	0	0	0	2	0	1	0
1	0	0	0	0	0	0	0	0	0	2	0	0	0	0	0	2	0	0	0	1	0	0	2	0	1	0	0	0	0	2	1	0	1	1	0	0	0	0	0	0	0	0	0	0	0	0	0	0	0
0	0	0	1	0	0	1	0	1	0	0	0	0	0	0	1	0	0	0	0	0	0	0	0	0	0	1	1	0	0	0	0	0	0	0	1	1	0	0	1	0	0	0	0	0	0	0	0	0	0
0	0	0	0	0	0	1	0	0	0	0	1	0	0	0	0	0	0	0	2	0	0	0	0	0	0	0	0	1	0	1	1	0	0	0	1	0	1	0	0	0	1	0	1	0	0	0	1	1	0
0	0	0	0	0	0	0	1	0	0	1	0	0	0	0	0	0	0	1	2	0	1	1	0	0	1	0	0	0	0	0	0	1	0	0	0	0	0	0	1	0	1	0	0	0	0	0	0	0	1
1	0	0	0	0	0	2	0	0	0	0	0	1	0	0	0	1	1	0	0	0	0	1	1	0	0	0	1	0	1	0	0	0	0	0	0	1	0	0	0	0	1	1	1	0	0	0	0	0	0
0	0	1	0	0	0	1	0	2	1	0	0	0	0	0	0	0	0	0	0	1	0	0	0	0	0	1	0	0	1	0	0	1	0	0	0	0	0	0	0	0	0	0	1	0	0	0	0	0	0
0	0	2	0	1	1	0	0	1	1	0	0	1	1	0	0	0	0	1	0	0	0	0	0	2	0	1	0	0	0	0	0	0	0	0	1	0	0	0	0	0	0	1	1	0	0	0	1	0	1
0	0	0	1	0	1	1	0	0	0	0	0	0	0	0	0	0	1	0	0	1	0	0	0	0	0	0	0	0	1	0	0	1	1	0	0	0	0	0	0	0	0	0	0	2	0	0	2	0	0
0	0	0	0	0	1	0	0	0	0	0	1	0	0	0	0	1	0	0	0	0	0	0	0	1	0	0	0	0	1	0	0	0	0	0	0	1	0	0	0	0	0	0	1	1	0	0	0	0	0
0	0	0	1	0	0	0	0	0	1	0	0	0	0	2	1	0	0	0	0	0	1	0	0	0	0	1	0	0	0	0	1	0	0	0	0	0	0	0	0	0	0	0	0	0	0	0	0	0	0
0	0	0	1	0	0	0	0	0	0	0	0	0	0	1	0	0	0	0	0	0	1	0	0	0	1	0	1	0	0	0	0	0	1	0	0	0	1	0	0	2	0	0	0	0	0	0	0	0	0
1	0	0	0	0	1	1	0	0	0	0	1	0	0	1	1	1	0	0	1	0	0	0	3	0	0	0	1	3	1	0	0	0	0	0	0	0	0	0	0	0	0	0	0	0	0	0	0	1	1
0	0	0	0	0	1	0	0	0	0	0	0	2	0	1	0	0	0	0	0	0	1	2	0	1	1	1	1	0	1	0	1	0	0	0	0	0	0	0	0	0	0	2	0	0	0	0	0	0	0
0	0	0	1	0	0	0	0	0	0	0	0	1	0	0	0	0	0	1	0	0	0	0	1	0	0	0	2	0	1	0	0	0	0	1	0	0	0	1	0	0	1	0	0	0	0	0	0	0	0
0	0	0	0	0	0	0	0	0	0	1	1	0	2	0	0	0	0	1	1	1	0	0	1	1	1	1	1	0	1	0	2	1	0	1	1	1	0	0	0	0	0	0	0	0	0	0	0	0	0
0	0	0	0	0	1	0	0	0	0	0	0	0	1	1	1	1	1	0	1	0	0	0	0	0	1	0	0	1	0	1	0	0	0	0	0	0	0	0	0	0	0	0	1	0	0	0	1	0	0
0	0	0	0	1	1	0	1	0	2	0	1	0	0	1	0	0	0	0	0	0	0	0	0	0	0	1	0	0	1	0	1	0	0	0	0	0	0	1	0	0	0	1	0	0	0	0	0	0	1
0	0	0	0	1	0	0	1	0	0	0	0	1	0	1	0	0	0	0	0	1	0	0	0	0	0	1	0	0	1	0	0	0	0	0	1	0	0	0	0	0	0	0	3	0	0	1	2	0	0
0	0	0	0	0	0	0	0	0	1	0	0	0	0	0	0	0	0	0	1	0	1	0	1	0	0	1	1	0	0	0	1	0	1	0	0	0	1	0	0	0	1	2	0	0	0	0	1	0	0
0	1	0	0	0	0	1	2	0	0	0	2	0	0	0	0	0	1	0	1	1	1	1	0	0	0	1	0	0	0	1	0	1	2	1	0	1	0	0	0	1	0	1	1	0	0	0	0	0	0
0	0	0	0	1	1	0	0	0	0	1	1	0	1	0	0	0	0	0	1	0	0	1	0	0	1	0	0	0	0	1	2	0	0	0	0	0	0	0	0	0	0	0	0	0	0	0	2	0	1
0	1	1	0	0	1	1	2	0	1	0	0	0	1	0	0	0	0	2	1	0	1	0	0	3	1	0	0	0	0	0	0	0	0	0	0	0	0	0	0	0	0	0	0	0	0	0	0	0	0
0	0	0	1	0	1	0	0	2	0	2	2	0	0	0	0	1	2	1	0	0	0	0	0	1	1	0	0	0	0	1	1	1	0	1	1	0	1	0	0	0	0	0	0	0	0	1	0	0	0
1	0	0	0	0	0	0	1	1	0	1	1	0	0	1	1	0	3	2	2	0	2	0	1	0	1	0	0	0	0	1	1	0	0	1	0	1	0	0	1	0	0	0	1	0	0	0	1	0	0
0	0	0	0	0	0	0	0	0	0	0	0	0	0	0	1	1	1	1	1	1	0	0	1	1	0	0	0	0	0	1	0	1	0	0	1	0	1	0	0	0	0	0	0	0	0	0	0	0	0
1	0	0	0	1	0	0	0	0	0	0	0	0	0	0	0	0	1	0	0	1	0	0	1	0	0	0	1	0	0	1	0	0	0	0	1	1	0	0	0	1	0	0	0	0	0	0	0	0	0
0	1	0	0	1	0	1	0	0	0	1	1	0	0	0	0	1	0	1	0	1	0	0	0	0	0	0	1	0	0	0	1	1	0	0	1	0	0	0	0	0	1	0	0	1	0	0	0	0	0
0	0	1	0	0	1	0	0	0	1	0	2	0	1	0	0	0	0	0	1	2	0	0	1	0	0	1	0	1	0	0	2	1	0	0	0	0	0	0	0	0	0	0	0	0	0	0	1	0	0
0	1	0	1	0	1	0	0	0	1	0	0	0	1	0	0	0	0	1	0	0	0	0	0	0	0	0	0	0	0	0	0	1	0	0	0	0	0	0	0	0	0	1	0	0	0	0	0	1	0
0	0	0	0	0	0	1	0	1	0	0	0	0	1	0	0	0	0	1	0	0	0	1	1	0	0	0	0	1	1	0	1	1	1	0	0	0	0	0	0	1	0	0	0	0	0	0	0	1	0
0	0	0	1	0	0	0	0	1	0	0	0	0	0	2	1	1	0	0	1	0	0	0	0	0	0	1	0	0	1	0	0	0	0	0	0	1	0	0	1	0	0	0	0	0	0	0	0	0	0
0	0	0	0	0	2	0	0	0	0	1	0	0	0	0	0	0	0	1	0	0	0	0	0	0	0	0	0	0	0	0	0	0	0	0	1	0	0	0	0	0	0	0	1	0	0	0	0	0	0
0	0	2	1	0	1	0	0	0	0	0	0	0	1	0	0	1	0	0	0	0	0	0	1	0	0	0	0	0	0	0	0	0	0	0	0	0	0	1	0	0	0	0	0	0	0	0	0	0	0
0	0	1	0	0	0	1	0	0	0	0	0	0	0	0	0	0	0	1	0	0	0	0	2	0	1	0	0	0	0	0	2	0	0	0	0	0	0	0	0	0	0	0	0	1	0	0	0	0	0
0	0	0	1	1	0	1	0	2	0	1	0	1	0	1	0	0	0	0	2	1	0	0	1	0	0	0	0	0	1	0	0	0	0	0	2	1	2	0	0	0	1	0	0	0	0	0	0	0	1
1	1	1	1	1	0	2	1	2	0	0	0	1	0	0	0	1	0	0	0	0	0	0	0	1	0	0	1	0	0	0	1	1	0	0	1	0	0	0	0	1	0	0	0	0	0	0	0	2	0
0	0	0	1	0	1	0	1	1	0	0	1	1	0	0	0	1	1	0	0	0	1	0	0	0	0	1	0	0	0	0	0	1	1	0	1	0	0	0	1	0	0	0	0	1	0	0	0	0	1
0	2	1	0	0	0	0	1	0	1	0	2	0	0	2	0	0	0	0	0	1	0	2	0	0	0	1	0	1	0	0	0	0	1	0	1	0	1	0	0	0	0	1	0	0	0	1	0	2	0
0	0	0	1	0	0	0	0	1	1	0	2	0	0	0	0	0	0	1	0	0	0	0	1	0	1	0	0	0	1	0	1	0	0	0	0	0	0	0	0	1	0	2	0	0	0	0	0	1	1
0	2	6	0	0	1	0	1	0	0	0	0	0	2	0	0	0	2	1	0	0	0	0	1	1	0	0	0	0	2	0	1	0	0	0	0	0	0	0	0	0	0	1	0	0	0	0	0	0	0
0	1	0	0	0	0	0	1	3	1	0	0	1	1	0	0	0	2	0	0	0	0	0	1	1	1	0	0	1	0	0	0	0	1	0	0	0	0	0	1	0	0	0	0	0	0	0	1	0	0
1	0	0	1	0	0	0	1	2	0	1	0	1	0	0	2	0	0	1	0	0	2	1	1	0	0	1	1	0	1	1	0	0	0	1	0	0	0	0	0	0	1	0	0	0	0	0	0	0	2
0	2	0	1	1	1	0	0	2	0	0	1	0	0	1	0	0	1	0	0	0	2	1	0	1	0	0	0	0	1	0	0	0	0	2	1	0	1	0	0	0	0	0	0	0	0	0	0	1	0
0	0	0	0	0	1	1	0	0	1	0	0	1	1	0	0	0	0	0	0	0	0	0	0	0	1	2	0	0	0	1	2	0	0	0	0	1	0	0	2	0	0	0	0	0	0	0	0	0	0
0	0	1	2	0	0	2	0	0	0	0	1	0	0	1	1	0	1	0	0	0	1	3	1	0	0	0	0	0	0	0	0	1	1	0	0	0	0	0	0	0	0	0	0	0	0	1	0	0	0
4	1	1	1	0	2	1	1	1	1	1	2	1	0	1	3	0	0	1	1	2	0	0	2	0	2	0	0	2	2	1	1	2	0	0	0	1	0	0	0	1	2	0	0	0	0	0	0	1	0
0	2	0	0	1	1	0	0	0	0	0	0	0	1	2	1	0	1	1	1	0	0	1	0	0	0	0	2	0	1	1	0	0	1	0	0	0	1	0	0	0	0	0	0	0	0	0	0	0	0
1	1	1	0	0	1	0	0	0	0	0	2	1	0	0	0	0	3	0	1	0	0	2	0	0	2	1	1	2	0	1	1	1	0	0	1	0	1	0	0	0	0	0	0	0	0	0	1	0	0
1	1	3	1	2	0	0	1	1	2	0	1	1	1	1	0	1	0	0	0	0	3	0	0	0	0	0	0	2	0	1	0	0	0	1	0	0	0	0	0	0	0	2	0	0	0	0	0	0	2
1	2	1	0	1	0	0	1	1	0	0	0	2	0	0	1	1	1	1	0	0	2	1	1	0	1	2	0	1	0	1	2	0	0	0	0	0	0	0	1	0	0	1	0	0	0	0	1	0	0
1	2	1	1	1	0	0	3	2	0	0	0	0	0	0	0	0	0	1	0	0	0	0	0	2	0	0	0	1	0	0	0	0	0	0	0	1	1	0	0	0	0	1	0	0	0	0	0	2	1
0	2	0	2	0	3	0	2	0	0	0	1	1	1	1	0	1	2	1	2	0	0	1	0	0	1	1	0	0	1	1	0	0	0	0	1	0	0	0	0	0	0	0	0	0	0	0	0	1	0
1	1	2	2	2	1	1	1	2	0	0	0	1	0	0	1	1	0	0	2	0	0	1	2	1	1	1	1	0	0	0	1	0	0	0	0	0	0	0	0	1	0	0	0	0	0	0	0	0	0
0	3	1	1	2	0	1	0	0	1	1	0	0	1	0	0	0	0	0	0	0	0	1	1	1	0	0	1	0	0	0	0	2	0	0	0	1	0	0	0	0	0	0	0	0	0	1	1	2	1
2	0	1	2	0	0	0	0	0	1	0	0	0	0	1	0	0	0	0	0	0	0	0	0	0	0	0	0	0	0	0	0	0	0	0	0	0	0	0	0	0	0	0	0	0	0	0	0	0	1
6	0	3	1	0	0	1	0	0	1	0	0	0	1	0	1	2	1	1	0	0	0	0	0	0	0	0	1	0	0	0	0	1	0	0	0	1	0	1	0	0	0	0	0	0	0	0	0	0	0
0	0	0	0	0	0	0	0	0	0	0	0	0	0	0	0	0	0	0	0	0	0	0	0	0	0	0	0	0	0	0	0	0	0	0	0	0	0	0	0	0	0	0	0	0	0	0	0	0	0
0	0	0	0	0	0	0	0	0	0	0	0	0	0	0	0	0	0	0	0	0	0	0	0	0	0	0	0	0	0	0	0	0	0	0	0	0	0	0	0	0	0	0	0	0	0	0	0	0	0
0	0	1	0	0	0	0	0	1	0	0	0	0	0	0	0	0	0	0	0	0	0	0	0	1	0	0	0	0	1	0	0	0	0	0	0	0	0	0	0	0	0	0	0	0	0	0	0	0	0
5	2	1	0	1	1	0	0	0	0	0	0	0	0	0	0	0	0	1	0	0	0	0	0	1	0	1	1	0	1	0	0	0	0	0	0	0	0	0	0	0	0	0	1	1	0	0	0	0	0
3	2	3	0	2	2	1	2	1	1	1	0	1	2	2	0	0	0	2	0	1	0	1	1	0	1	1	1	0	0	0	1	0	0	0	0	0	0	0	1	0	0	0	0	1	0	0	2	2	1
7	4	3	2	0	2	2	0	1	1	1	1	3	0	1	0	0	0	0	2	1	0	1	0	0	0	0	1	0	1	0	0	1	0	0	1	0	0	0	0	0	0	0	0	0	0	0	0	1	0
1	0	4	1	2	3	0	0	0	1	0	1	0	0	0	1	0	1	1	1	0	1	1	0	0	0	0	1	0	0	0	0	0	1	2	1	0	1	0	1	0	0	0	1	0	0	0	0	0	0
2	3	2	4	0	2	3	2	0	1	0	0	0	0	0	0	0	2	1	1	0	0	0	0	2	1	0	0	1	0	0	1	0	1	0	0	0	0	0	0	0	0	0	0	1	0	1	0	0	3
2	1	0	2	1	0	1	3	1	0	1	0	0	0	0	1	0	2	1	0	1	1	1	1	2	1	1	0	0	0	0	2	1	0	0	0	0	4	0	0	0	0	0	0	0	0	0	2	0	0
0	1	1	3	1	1	1	0	1	1	1	2	1	0	1	2	0	0	1	0	0	1	0	1	0	2	0	0	0	2	0	0	0	1	4	0	0	0	0	0	0	0	0	2	1	0	2	0	0	3
1	0	1	3	1	3	1	0	1	0	1	1	1	0	1	0	0	1	1	0	1	0	0	0	1	0	1	0	0	2	0	0	0	1	1	0	0	0	0	0	0	1	0	0	1	0	0	2	2	0
0	1	3	0	1	2	0	0	1	0	1	0	0	0	1	2	0	1	1	0	0	1	0	1	0	2	1	1	0	0	0	0	1	0	1	0	0	1	1	0	0	2	1	0	0	0	0	0	0	3
1	1	1	1	0	0	3	0	1	0	0	1	2	1	0	2	2	1	0	0	1	0	2	1	1	0	0	0	0	0	2	3	0	2	0	0	0	0	0	1	0	0	0	0	0	0	0	0	1	2
0	1	1	0	1	2	0	0	1	0	0	1	3	0	0	0	1	1	0	0	0	1	0	2	1	0	1	2	1	1	0	1	1	2	2	0	0	0	0	0	0	0	0	1	0	0	0	0	1	2
0	0	2	1	4	0	2	0	1	2	2	0	1	1	1	0	2	0	2	0	1	0	1	0	1	0	1	1	0	0	0	1	0	2	1	0	0	1	0	0	1	2	2	1	0	0	0	1	0	0
1	1	0	2	1	0	2	0	0	3	1	2	0	0	0	2	0	0	2	1	0	0	0	1	0	1	3	0	0	1	0	0	1	0	0	0	1	0	0	1	1	0	0	2	0	0	0	1	0	1
0	2	0	1	0	1	0	0	0	0	1	0	1	0	1	0	3	0	1	0	0	0	0	2	2	1	3	1	0	0	1	1	1	0	0	0	0	2	0	0	0	0	1	1	0	0	1	1	0	1
0	0	0	0	0	0	0	0	1	2	1	0	2	0	1	0	0	0	1	2	3	0	0	0	1	0	1	0	0	0	1	0	0	1	0	1	1	0	0	0	0	0	0	1	0	0	0	0	0	0
1	0	0	0	0	1	1	0	0	0	0	0	0	0	1	1	0	0	0	1	0	0	0	1	1	0	1	1	0	0	1	0	1	0	0	0	2	0	0	0	0	1	0	2	0	0	0	1	1	0
0	0	0	0	0	0	2	0	0	0	0	1	1	2	0	1	0	0	0	0	0	0	0	5	0	0	1	1	0	2	0	1	0	0	0	0	1	1	0	0	0	0	0	0	0	0	1	1	1	0
1	1	0	0	0	0	0	1	1	0	0	1	2	0	0	1	2	0	0	1	1	0	0	1	1	0	0	1	1	2	0	2	1	0	1	0	0	2	2	0	1	1	2	0	0	0	0	2	0	0
0	1	1	0	0	1	1	3	0	1	0	0	0	2	0	1	1	0	2	0	3	1	2	1	0	0	1	2	1	2	0	3	1	0	0	0	0	1	0	2	1	0	0	1	0	0	2	2	0	0
0	0	0	0	1	1	0	0	2	0	0	0	1	1	0	0	1	1	1	2	0	0	0	4	2	0	2	2	1	1	1	0	1	2	0	0	0	1	0	0	1	0	0	1	0	0	1	1	0	0
0	0	0	1	0	0	0	0	0	1	0	0	1	3	0	1	0	0	1	0	1	1	0	1	1	0	2	0	0	2	2	1	1	0	0	0	2	0	1	0	0	0	0	2	0	0	0	0	3	0
0	0	0	0	0	0	1	0	0	0	0	0	1	0	0	0	1	0	0	1	1	1	0	2	1	1	1	2	0	0	1	2	1	2	2	2	2	0	1	1	1	2	1	2	0	0	0	0	0	1
0	0	0	0	0	0	0	1	2	0	1	0	0	3	0	0	0	0	1	0	1	0	1	1	2	0	2	1	1	0	0	2	0	2	0	1	0	0	1	3	1	2	1	1	1	0	1	2	3	0
0	0	0	0	0	0	0	0	0	0	0	1	0	0	0	0	0	0	0	1	1	0	0	2	1	1	2	0	0	1	1	0	0	0	0	1	0	2	0	1	1	1	1	0	0	0	0	0	4	0
0	0	0	1	0	0	0	1	1	0	0	0	0	0	1	0	0	1	1	1	2	0	0	1	1	1	0	1	0	2	2	0	1	1	0	1	1	1	1	0	1	0	1	1	0	0	0	0	0	0
0	0	0	0	0	0	0	0	0	0	0	0	0	0	0	0	0	0	0	0	0	0	0	0	0	0	0	0	0	0	0	0	0	0	0	0	0	0	0	0	0	0	0	0	0	0	0	0	0	0
0	0	0	0	0	0	0	0	1	0	0	0	0	0	0	1	0	1	0	1	0	0	0	0	0	1	0	0	0	1	0	0	0	1	0	1	1	1	0	0	0	0	0	1	0	0	0	0	2	0
0	0	0	0	0	0	0	1	1	0	0	0	0	0	0	0	0	0	1	1	1	2	1	1	1	0	1	0	0	1	0	0	0	2	0	1	0	0	1	2	0	1	2	2	1	0	0	0	0	1
0	0	0	0	0	0	0	1	0	1	1	0	0	0	1	0	0	0	0	0	0	1	1	1	0	2	1	0	1	1	0	0	0	1	1	2	0	3	2	1	2	3	3	3	2	0	1	1	0	0
0	1	0	0	0	0	0	0	1	0	0	0	0	0	0	0	0	1	0	0	1	0	0	0	0	0	0	1	1	1	1	0	0	0	1	3	0	0	0	2	0	0	3	2	0	0	0	0	2	0
0	0	0	0	0	0	1	0	0	1	0	0	0	0	0	0	0	0	1	1	0	0	1	1	1	0	0	0	2	0	0	0	0	2	1	4	1	2	1	1	6	4	1	1	1	0	1	1	0	1
0	0	0	0	0	0	0	0	3	0	0	0	0	1	0	0	0	0	0	0	1	0	0	0	0	0	1	1	0	0	0	2	2	0	1	0	1	3	2	3	1	3	1	0	1	0	1	1	0	0
0	0	0	0	0	0	0	0	0	0	0	0	0	1	0	0	0	1	1	1	0	1	1	1	1	1	2	0	0	0	1	1	1	0	1	0	1	1	1	0	0	1	0	4	1	0	0	0	1	2
0	0	1	2	0	0	0	0	1	0	1	0	0	2	0	1	0	1	0	0	1	0	2	1	0	0	0	2	0	0	3	3	2	0	0	1	0	2	0	1	1	2	1	3	0	0	0	1	2	1
0	0	0	0	0	0	0	1	0	0	0	0	1	1	0	1	1	0	1	1	0	2	1	0	2	0	1	0	0	0	0	2	1	1	0	0	1	3	1	2	0	1	3	1	1	0	1	3	0	2
0	3	2	0	0	0	1	0	0	0	2	1	0	1	0	0	0	0	0	1	0	0	0	1	1	1	1	0	0	1	0	1	2	0	0	0	1	0	0	0	1	1	2	1	0	0	0	2	0	0
0	0	0	0	0	0	1	0	1	0	0	0	1	1	0	1	0	0	1	1	3	1	0	0	0	1	1	0	0	2	0	0	2	0	2	0	2	0	0	0	1	1	0	1	1	0	2	0	0	3
1	0	0	0	0	0	0	0	0	0	0	0	0	1	0	0	0	0	2	0	1	0	0	0	0	0	0	2	1	0	2	1	0	2	0	0	0	2	0	0	0	3	0	0	2	0	1	1	0	0
1	1	0	1	0	0	0	0	0	2	0	0	1	0	0	0	0	0	0	0	0	2	0	1	0	0	0	0	1	0	0	0	1	0	1	0	0	0	0	2	1	0	1	2	0	0	1	0	0	0
1	0	1	0	0	0	0	0	0	0	0	1	0	0	0	2	0	1	0	0	0	1	0	0	1	0	0	0	0	0	1	1	0	0	1	0	0	0	0	1	1	0	1	1	1	0	1	2	3	0
1	0	0	0	0	0	2	1	0	0	0	0	0	0	0	2	0	0	1	1	0	1	0	0	0	1	0	0	1	1	1	0	0	1	1	0	0	2	2	0	0	1	0	1	2	0	0	1	1	1
0	0	0	0	0	0	0	0	0	1	0	1	0	0	0	1	0	1	0	1	2	0	0	0	0	1	0	0	0	0	3	1	2	0	0	0	0	1	0	0	0	1	3	2	1	0	1	0	0	0
0	1	0	0	0	0	0	1	0	0	0	2	0	0	0	1	0	1	0	0	0	0	0	0	1	0	1	0	0	0	0	2	1	1	0	0	0	1	0	0	0	1	1	0	0	0	0	1	0	0
0	0	0	0	1	0	0	1	0	0	0	0	0	0	0	0	1	1	1	0	0	0	1	0	0	0	0	1	0	0	0	0	2	0	2	0	0	1	0	1	1	0	1	2	0	0	0	0	0	0
0	0	0	2	0	0	0	0	1	0	0	0	1	0	0	1	0	0	1	0	0	2	0	0	0	3	2	1	0	2	1	2	0	0	1	0	0	0	0	0	1	0	0	0	0	0	0	1	1	2
0	0	0	0	0	0	1	0	2	1	1	0	0	0	1	1	0	2	1	0	0	1	0	4	0	1	1	1	1	1	1	1	0	0	1	0	1	0	0	0	0	0	1	1	0	0	1	1	1	2
0	0	0	1	0	0	1	0	0	0	2	1	0	1	0	0	0	0	1	0	1	0	0	0	1	0	2	3	0	1	0	1	0	0	0	0	1	0	0	1	2	1	1	1	1	0	0	1	1	0
0	0	0	0	0	0	0	0	0	0	0	0	0	0	0	0	0	1	0	0	0	2	0	1	0	0	0	1	2	0	1	1	1	0	0	0	0	1	0	0	0	1	0	0	0	0	1	0	1	0
2	0	0	1	0	0	0	1	0	2	1	0	0	1	1	0	0	0	1	0	0	1	0	1	1	0	0	0	0	2	0	1	0	0	0	0	0	1	0	1	0	1	0	0	0	0	1	0	0	0
0	0	2	0	0	0	0	0	0	0	0	0	1	1	0	0	0	0	2	1	0	0	0	0	0	0	0	0	0	2	1	1	2	0	0	0	1	0	0	1	0	2	0	0	0	0	0	0	1	1
1	1	0	1	0	0	0	1	1	1	1	0	2	0	0	0	0	1	0	0	1	1	0	1	0	1	0	0	1	0	0	1	0	2	0	0	0	0	0	0	2	0	0	0	0	0	0	0	1	1
0	0	0	1	1	0	0	0	1	0	0	1	1	0	0	1	0	1	0	0	1	0	0	1	0	0	0	0	0	1	1	1	0	1	0	0	0	1	0	1	1	0	0	0	1	0	0	0	1	0
0	1	0	0	0	0	0	0	1	1	1	0	1	1	1	0	0	2	1	1	0	0	1	0	1	0	2	1	0	1	0	1	0	0	1	1	1	0	1	0	0	2	0	1	0	0	1	1	0	0
0	0	0	3	0	0	0	0	0	0	0	1	0	0	1	0	0	1	0	0	0	0	0	0	1	2	0	0	0	0	0	1	1	0	0	0	0	0	0	1	0	1	0	0	0	0	0	2	0	0
0	0	0	1	0	1	1	0	1	0	0	0	0	0	0	0	0	0	0	0	1	0	0	0	1	2	0	0	0	0	0	1	0	0	0	0	0	1	0	0	0	0	1	0	0	0	0	0	1	0
0	1	0	0	0	1	1	1	0	0	0	0	1	0	0	1	2	0	0	0	0	0	0	0	0	0	0	2	0	2	0	1	1	0	0	0	0	2	0	0	0	0	0	0	0	0	0	0	0	1
0	0	0	0	0	0	0	0	1	1	0	0	0	0	0	1	0	1	0	0	0	0	1	0	0	1	0	0	0	1	0	1	0	0	1	0	1	0	0	1	0	0	1	1	1	0	0	2	2	1
0	0	1	0	1	0	0	0	0	0	0	0	0	0	0	0	1	0	0	1	0	0	2	1	1	0	0	1	2	1	2	2	1	1	1	0	0	1	0	0	0	0	0	0	1	0	0	0	1	0
1	0	1	1	0	0	0	0	1	0	0	0	2	0	1	0	1	0	1	0	0	0	0	0	1	2	1	0	1	0	0	0	0	2	0	2	0	0	0	0	0	0	0	0	0	0	1	0	0	0
0	0	0	0	0	0	0	0	2	2	0	2	0	0	0	0	1	0	0	1	0	0	1	2	0	1	1	0	1	0	0	0	0	1	0	0	0	1	1	0	0	0	0	0	2	0	0	0	0	0
0	0	0	0	0	0	0	0	0	2	2	1	1	0	0	0	0	0	0	2	0	1	0	1	1	0	1	0	0	0	0	2	1	0	0	1	1	0	1	0	0	0	0	0	0	0	0	1	0	0
0	0	1	0	0	0	1	0	1	0	0	0	0	0	0	0	0	0	0	0	1	0	1	2	0	0	1	0	0	0	1	0	0	1	1	1	0	0	0	0	1	0	0	0	1	0	1	0	0	2
0	0	0	0	0	2	0	0	0	0	0	0	2	0	1	0	0	0	0	1	0	0	1	1	0	1	0	0	1	0	0	1	0	0	0	0	0	1	0	1	1	0	1	0	1	0	0	0	0	0
0	0	0	0	0	0	0	0	1	1	0	0	0	0	0	0	1	0	0	0	0	1	0	2	0	0	1	0	0	0	0	0	0	0	0	0	0	0	1	0	0	0	0	0	1	0	0	1	0	0
0	0	0	1	2	0	0	0	0	0	0	0	0	0	0	0	0	0	0	0	1	0	1	0	0	0	1	0	0	0	0	1	0	1	0	0	0	1	0	0	0	0	0	1	0	0	0	0	0	1
1	0	1	0	0	0	0	0	0	0	0	1	0	0	0	0	1	0	0	2	1	1	0	1	0	0	0	0	0	0	2	0	0	0	0	1	0	0	1	2	1	0	1	1	0	0	0	1	1	0
0	0	0	1	0	0	0	0	0	0	0	0	0	2	0	0	1	0	0	0	2	2	0	3	0	0	0	0	0	0	0	1	0	0	0	0	0	0	0	0	0	1	1	0	0	0	0	0	0	0
0	0	1	0	1	0	0	0	0	0	0	0	0	0	0	0	0	0	0	0	0	0	1	1	2	1	2	0	0	0	0	1	1	0	0	1	0	0	0	0	1	0	0	0	0	0	0	1	0	1
0	0	0	0	0	0	0	0	0	1	0	0	0	0	1	1	0	0	0	0	1	2	0	1	0	1	0	0	1	0	1	0	0	0	0	0	0	1	0	0	0	0	0	0	0	0	0	0	0	0
0	0	0	0	1	0	0	0	1	1	1	1	0	0	1	1	0	0	0	0	0	0	0	1	0	0	0	0	0	0	0	1	0	1	0	0	0	0	0	1	0	1	0	0	0	0	0	1	0	0
0	0	0	0	2	1	1	0	1	0	0	1	1	3	0	2	0	2	0	0	0	0	0	2	0	0	2	0	2	0	0	0	0	0	1	0	0	0	0	0	0	0	0	4	0	0	1	0	0	1
0	0	0	0	0	0	0	0	0	0	0	0	0	0	0	0	0	0	0	0	0	1	0	0	0	0	0	0	0	1	0	0	1	0	0	1	0	0	0	0	1	1	1	0	0	0	0	1	0	0
0	0	0	0	0	0	0	0	0	0	2	0	1	0	0	0	0	0	1	0	0	0	1	1	0	0	0	2	1	0	0	0	0	0	0	0	0	0	1	0	0	0	0	0	0	0	0	0	0	2
0	0	0	1	0	0	0	0	0	0	0	0	0	0	1	0	1	0	0	1	0	2	0	1	0	1	1	0	0	0	0	0	0	1	0	0	0	0	0	0	1	0	0	0	3	0	1	0	0	0
0	0	0	0	0	0	0	0	0	0	0	0	0	1	0	0	1	0	0	1	1	0	0	0	0	0	1	1	0	0	0	0	0	0	0	2	0	0	0	0	0	0	1	0	0	0	0	1	0	0
2	0	0	0	1	0	0	0	0	0	0	1	0	0	0	0	0	0	0	0	0	0	0	1	1	1	2	0	0	0	0	0	0	1	0	0	0	1	0	0	0	0	0	0	0	0	0	0	0	0
0	0	0	0	0	0	0	0	0	1	0	0	0	1	1	0	0	0	0	0	0	0	0	1	1	0	0	1	1	0	0	0	0	0	0	1	1	1	0	0	0	0	1	0	0	0	0	0	1	0
0	0	0	0	0	0	0	0	0	0	1	0	0	0	0	0	0	0	0	0	0	1	0	0	0	0	0	0	0	1	0	1	2	0	0	0	0	3	0	0	0	0	1	0	1	0	1	1	1	0
2	0	2	0	0	0	0	0	0	0	0	0	0	0	0	0	0	0	1	0	1	2	0	0	0	0	1	0	3	0	0	1	0	0	0	0	0	0	0	0	0	0	0	0	0	0	0	0	0	0
0	0	0	0	0	0	0	0	0	0	0	0	0	1	0	0	0	1	0	0	0	0	0	2	0	0	1	1	1	1	0	1	0	0	1	2	0	0	0	0	0	0	1	2	0	0	0	0	0	0
0	1	0	0	0	0	0	0	0	1	0	0	0	1	0	0	0	0	1	2	0	1	0	0	0	1	1	0	1	1	1	0	0	1	1	0	1	0	0	0	1	0	2	0	0	0	0	2	1	0
0	0	1	0	0	0	0	1	0	0	0	0	0	0	0	1	0	1	3	0	0	0	1	0	1	1	0	0	0	1	1	1	0	1	0	0	1	0	0	0	0	1	0	0	0	0	1	0	0	0
0	0	0	0	0	0	0	0	0	0	0	1	0	0	0	1	0	0	2	0	1	0	0	1	0	0	1	0	0	0	0	0	0	2	0	0	0	0	0	0	0	0	1	0	0	0	0	0	0	0
0	0	0	0	0	1	0	1	0	0	1	0	0	0	1	0	0	0	0	0	1	0	0	0	0	0	0	1	0	0	0	0	0	0	0	0	0	0	0	0	0	0	1	1	0	0	0	0	0	2
1	0	0	0	0	1	0	1	0	0	0	0	0	0	0	1	0	0	0	1	1	0	0	2	0	0	1	0	1	1	0	1	0	0	0	2	1	0	0	0	0	0	0	1	1	0	0	0	0	0
0	0	0	0	0	0	0	0	0	0	1	1	2	1	0	0	1	0	0	0	0	0	0	1	0	0	1	0	1	0	0	0	0	0	1	0	0	1	0	0	0	1	0	0	0	0	0	1	0	0
0	0	1	0	0	0	0	0	1	0	0	0	2	0	1	0	0	1	0	0	0	1	0	0	0	0	2	0	0	2	0	1	0	0	1	0	0	0	1	1	1	0	0	0	0	0	0	0	0	0
0	0	0	0	0	1	0	0	1	0	0	1	0	0	1	0	1	0	1	0	0	1	0	0	1	0	0	1	0	0	0	1	1	0	0	0	1	0	0	0	0	0	0	0	0	0	0	1	0	0
0	0	0	0	0	0	0	1	0	1	0	0	0	0	0	0	0	1	0	0	2	0	0	0	0	0	1	0	0	0	1	0	0	0	0	0	0	0	0	0	0	1	0	1	0	0	0	0	0	0
0	0	0	0	1	0	0	0	0	0	0	1	0	0	0	0	0	0	0	1	0	0	1	0	1	1	1	0	1	1	1	1	0	0	0	0	0	0	0	0	1	0	1	1	0	0	0	1	0	0
0	2	0	0	1	0	0	0	0	1	0	1	0	0	0	1	0	0	0	0	1	1	0	1	0	1	1	0	1	2	0	1	1	1	0	1	1	0	0	0	1	1	0	1	0	0	1	1	0	0
0	0	0	1	1	0	0	0	0	0	1	0	1	0	0	0	1	1	0	0	0	1	0	0	1	0	0	0	1	1	0	0	0	0	0	2	0	0	0	2	0	0	0	1	0	0	0	0	0	0
0	0	2	0	0	1	1	0	0	1	1	1	1	1	1	0	0	0	0	1	0	1	0	1	1	0	1	2	0	1	0	1	0	0	0	0	0	0	1	0	1	1	0	0	0	0	0	0	1	0
0	2	2	0	0	0	1	0	0	0	0	0	1	0	0	0	0	0	0	0	0	1	0	0	0	0	1	0	0	0	1	0	0	0	0	0	1	1	1	0	0	0	0	0	0	0	0	0	0	0
0	0	1	0	0	0	0	0	0	0	1	0	0	0	0	0	0	1	0	0	2	0	1	1	2	0	1	0	2	0	0	0	1	0	0	0	1	0	0	1	0	0	1	0	0	0	0	0	0	0
0	1	0	0	0	1	0	0	0	0	1	0	2	1	1	0	0	0	1	0	0	0	0	1	2	1	1	2	1	2	0	1	1	0	0	0	0	0	0	0	0	0	0	0	0	0	1	0	0	1
0	2	0	1	0	0	0	0	0	0	0	0	0	0	0	0	0	0	0	0	1	0	0	0	0	0	1	0	1	0	0	0	0	0	0	0	1	0	0	0	0	1	0	1	0	0	0	0	0	0
0	0	1	0	0	0	1	0	0	0	0	0	2	0	1	0	0	0	2	0	1	1	0	0	0	0	1	0	0	0	0	1	1	0	0	1	0	0	0	0	0	0	0	0	0	0	1	0	0	0
0	0	0	1	0	0	1	0	0	0	0	0	0	0	0	1	0	0	0	0	0	0	0	3	0	0	1	0	0	1	0	0	0	0	0	0	0	0	0	0	0	0	0	0	0	0	0	1	0	0
0	0	0	0	0	0	0	0	0	0	1	0	0	2	0	0	0	0	0	0	0	1	1	0	1	0	0	1	1	0	0	1	0	0	0	0	1	0	0	0	0	0	1	2	0	0	0	0	0	0
0	0	1	0	0	0	0	0	0	1	1	0	1	1	0	0	0	0	0	2	1	1	0	0	0	0	0	0	1	0	0	0	0	0	0	0	0	0	0	0	0	0	0	0	0	0	0	1	0	0
0	0	1	0	0	0	0	1	0	0	0	0	2	1	0	1	0	0	0	0	1	1	0	0	2	0	0	0	0	0	1	1	0	0	0	0	0	0	0	0	0	0	0	0	0	0	0	1	0	1
1	0	0	0	0	0	0	1	0	0	0	0	0	0	2	0	0	0	0	0	0	0	0	1	0	0	0	0	0	0	0	0	0	2	1	1	0	1	1	0	0	0	1	1	0	0	0	0	1	0
1	0	1	0	0	2	0	0	1	2	0	0	1	1	0	0	0	0	1	1	1	2	0	0	0	1	0	0	0	2	1	0	0	0	0	1	0	0	0	0	0	0	0	0	0	0	0	0	1	1
0	0	0	0	0	0	0	0	0	1	1	0	0	0	0	1	0	1	0	0	0	0	1	0	0	2	0	0	0	0	0	0	0	0	0	0	0	1	0	0	0	0	0	0	0	0	0	0	0	0
0	0	0	0	1	0	0	0	0	0	0	0	0	0	1	0	0	1	0	0	0	0	0	0	1	1	1	0	1	0	0	0	0	0	0	0	0	0	0	0	1	0	0	0	0	0	0	0	0	0
0	1	1	0	0	0	0	0	0	0	0	0	2	0	0	1	0	0	1	0	0	0	0	1	1	0	2	1	0	0	1	2	0	0	0	0	0	0	0	0	0	0	0	0	0	0	0	1	1	1
0	0	0	0	0	0	0	0	0	0	0	0	0	0	1	0	0	0	0	0	0	1	1	0	0	0	0	1	0	0	0	2	0	0	1	0	0	0	0	0	0	0	0	0	0	0	0	0	0	0
0	0	0	0	0	0	0	0	0	1	1	0	0	0	0	0	1	1	0	0	0	0	1	0	0	1	1	0	0	0	1	0	0	0	0	0	0	0	0	0	0	1	0	0	0	0	0	0	1	0
0	0	0	0	0	0	0	0	0	0	1	0	0	1	0	0	1	0	0	0	1	0	0	0	0	0	0	1	0	0	0	2	0	0	0	0	0	0	0	0	0	0	0	0	0	0	0	0	0	0
0	0	0	1	0	0	1	0	0	0	0	0	0	0	0	1	0	0	0	0	0	0	0	0	0	0	1	0	1	0	0	0	1	0	1	0	1	1	0	0	1	0	0	0	0	0	0	0	0	1
1	0	0	0	0	1	0	0	0	1	1	0	3	0	0	0	0	0	0	0	0	0	0	0	0	0	0	0	0	0	0	0	0	0	0	0	0	0	0	0	0	1	0	0	0	0	1	0	0	0
0	0	0	0	0	1	0	1	0	0	0	0	0	0	0	0	0	0	2	1	0	0	0	0	0	0	1	0	0	0	0	0	0	1	0	0	0	1	0	0	2	0	0	0	0	0	0	0	0	0
0	0	1	0	0	1	1	1	0	0	0	0	0	0	1	0	0	0	0	1	1	2	0	0	1	0	0	2	1	0	0	0	0	0	0	0	0	1	0	0	0	0	1	0	1	0	0	1	1	0
0	0	0	1	0	1	0	0	1	1	1	1	0	0	0	0	2	0	0	1	1	0	0	0	1	0	1	0	0	1	0	0	0	0	0	0	2	1	1	1	0	1	0	0	1	0	0	0	0	0
0	0	0	1	0	1	0	0	0	0	0	0	0	1	0	0	0	1	2	0	0	0	1	0	0	0	1	0	0	1	1	0	1	0	0	0	1	0	0	1	0	0	0	0	0	0	0	1	0	0
1	0	0	1	0	0	1	1	0	0	2	0	1	2	0	0	0	2	0	1	0	1	1	0	0	0	0	1	0	0	0	2	0	0	0	0	1	0	0	0	0	0	1	0	0	0	0	0	0	0
1	0	0	0	0	0	0	1	0	1	0	0	0	1	2	1	0	0	1	0	0	1	0	0	0	0	1	0	0	0	0	2	0	0	0	0	0	1	1	0	0	1	2	0	0	0	0	0	0	0
1	0	0	1	0	0	0	0	0	2	1	1	0	0	0	0	2	0	3	0	0	0	0	1	1	1	1	0	1	1	1	1	1	0	0	0	1	0	1	0	0	0	0	0	0	0	0	0	0	1
1	0	0	0	1	0	0	0	0	2	0	0	0	1	2	0	0	0	0	0	0	1	0	0	0	1	0	0	0	1	0	0	0	0	0	0	0	0	0	0	0	0	0	0	0	0	0	0	0	0
0	2	0	0	1	1	0	0	0	1	0	0	0	0	0	0	0	1	0	1	1	1	2	0	2	0	0	0	0	0	1	0	0	0	0	0	1	0	0	0	0	1	0	0	0	0	0	0	0	1
0	1	0	1	2	0	1	0	1	1	0	2	1	0	2	0	1	1	0	0	0	0	1	0	0	0	2	1	2	1	0	1	0	1	1	0	0	0	0	0	0	0	0	0	0	0	0	1	1	1
0	0	1	0	1	1	0	0	1	2	0	0	0	0	0	0	1	0	0	0	0	0	0	0	0	0	1	2	1	1	0	0	0	0	0	1	0	0	0	1	0	0	0	0	0	0	0	0	0	0
0	0	0	0	0	0	1	0	0	2	0	0	1	0	1	0	0	0	0	0	1	0	1	0	0	0	1	0	0	0	0	0	0	1	0	0	1	0	0	0	0	1	0	0	0	0	0	0	0	0
0	0	1	0	0	0	1	0	1	0	0	0	1	0	0	1	0	0	0	0	0	1	1	0	0	0	0	1	0	0	0	1	0	0	1	0	0	0	0	0	0	0	0	0	0	0	0	0	0	0
1	0	1	0	1	0	0	0	2	0	3	1	1	1	0	0	0	0	0	2	1	0	0	2	1	1	2	0	1	1	1	3	1	1	1	0	1	1	0	2	1	0	0	0	0	0	1	1	0	0
0	1	0	0	0	1	1	0	0	0	0	0	0	0	1	3	0	1	0	1	1	1	0	0	2	0	0	0	0	2	1	0	0	0	0	0	1	0	0	0	0	1	0	0	0	0	1	0	0	1
0	0	0	0	0	1	0	0	0	0	0	0	1	0	0	0	1	1	1	1	0	0	0	0	0	1	0	1	0	1	0	0	1	0	0	0	0	0	0	0	0	1	0	0	0	0	0	0	0	0
1	1	0	0	0	2	1	0	0	2	0	0	2	0	0	0	0	0	1	0	1	0	1	1	0	0	1	0	0	0	0	1	0	0	0	1	0	1	0	0	1	0	0	1	0	0	0	0	0	0
0	0	0	0	0	0	0	0	1	0	0	0	1	1	0	1	0	0	0	0	1	0	2	0	1	0	0	0	1	0	0	0	0	1	0	0	0	0	1	0	1	0	0	1	0	0	0	0	0	0
0	0	0	0	0	0	0	0	1	1	0	1	0	0	0	1	0	0	1	1	0	0	1	0	0	0	2	0	1	1	1	2	0	0	0	1	0	1	1	0	0	0	0	0	0	0	1	0	0	1
0	0	0	0	1	0	0	0	1	0	0	0	0	0	1	0	1	0	0	2	1	1	0	0	1	0	1	0	1	1	2	1	2	0	1	1	1	1	0	0	0	0	0	0	0	0	0	0	0	0
0	1	0	0	1	0	1	1	0	0	0	0	0	0	0	0	0	0	0	0	1	0	1	0	0	0	1	0	1	0	0	0	0	0	1	0	0	0	0	0	1	0	0	0	0	0	0	0	1	0
0	0	0	0	1	0	1	1	0	1	1	1	0	0	0	0	0	0	0	0	0	0	0	0	0	1	0	0	0	1	0	0	0	0	1	1	0	1	0	1	0	0	0	0	0	0	0	0	1	0
0	0	0	0	0	0	0	0	0	2	0	0	0	1	0	0	0	0	0	0	0	2	1	0	0	0	0	2	0	0	0	0	0	1	0	0	1	0	0	0	0	0	0	0	0	0	0	0	1	0
0	0	1	0	0	0	0	0	0	1	0	0	0	0	1	1	0	1	0	1	3	1	0	1	1	0	0	0	0	1	0	3	1	0	0	0	0	0	0	0	0	1	1	0	1	0	0	0	2	0
0	0	0	1	0	1	1	1	1	0	0	0	1	0	0	0	0	0	0	0	0	0	1	0	2	0	0	0	1	0	2	2	0	1	0	0	1	0	0	0	0	0	0	0	0	0	0	0	0	0
0	1	0	0	1	0	3	0	1	1	0	0	1	0	0	0	0	1	0	0	1	0	0	1	0	2	2	0	1	0	1	0	0	1	0	0	1	0	0	0	0	0	0	1	0	0	0	0	1	0
2	0	2	0	1	1	1	0	0	0	0	1	0	0	1	0	1	0	0	1	0	0	1	1	2	0	1	0	1	1	0	1	0	0	0	0	0	0	0	0	0	0	0	0	0	0	0	0	2	0
0	1	0	0	0	0	0	1	0	1	0	1	1	0	0	0	0	1	0	0	0	0	1	1	0	1	3	0	0	0	0	0	1	0	0	0	0	0	0	0	0	1	0	0	0	0	1	1	1	0
0	1	0	1	1	0	0	0	1	0	1	0	1	0	0	0	1	1	0	0	0	0	0	1	0	0	2	0	0	0	0	2	2	0	0	0	0	0	0	0	0	0	0	1	1	0	0	2	0	0
1	0	4	0	0	1	0	1	1	0	0	0	1	0	1	0	0	0	0	0	1	0	1	2	0	0	1	0	1	0	0	0	1	1	0	0	1	1	0	0	0	0	0	1	0	0	0	0	1	0
0	1	0	0	0	0	0	0	0	1	2	1	0	2	0	1	0	0	0	0	0	0	0	1	0	0	1	0	0	0	0	0	2	1	1	0	0	0	0	0	0	0	1	0	1	0	0	0	0	0
0	0	2	1	1	0	1	0	1	0	0	0	1	1	0	1	1	0	1	0	0	2	1	0	2	0	1	1	2	0	0	1	0	1	0	1	0	0	0	0	0	0	0	0	0	0	0	0	1	1
2	1	2	1	0	3	0	2	0	0	0	1	3	2	0	0	0	0	0	0	0	0	0	0	0	0	1	0	0	0	0	0	0	1	0	0	0	0	0	0	0	1	0	0	0	0	0	0	0	0
0	1	0	0	1	0	0	0	0	0	0	0	0	0	0	0	1	0	0	0	0	0	0	0	0	1	1	0	0	0	0	0	0	0	0	0	0	0	1	0	0	0	0	2	0	0	2	1	0	1
1	0	0	0	1	0	0	1	1	4	2	0	0	0	1	0	2	2	1	0	0	1	1	0	0	0	1	1	0	1	1	1	0	0	0	1	1	0	0	0	0	1	0	0	0	0	0	1	0	0
1	0	0	0	1	0	0	1	0	0	1	0	0	0	1	2	0	0	0	1	0	0	0	5	0	0	1	1	0	0	1	0	0	1	0	0	0	0	0	0	0	0	0	0	0	0	0	0	0	1
1	0	2	1	1	0	1	2	0	2	1	0	1	0	0	0	1	2	1	0	1	0	0	0	0	2	1	2	0	0	0	0	2	2	0	0	1	1	1	0	2	1	0	0	1	0	0	0	0	1
0	0	2	0	2	1	0	0	1	0	0	0	0	0	0	1	1	1	0	0	0	0	0	2	0	0	0	0	0	0	1	0	0	0	0	1	0	1	0	0	0	0	0	0	0	0	0	0	1	0
0	0	0	1	3	0	1	0	1	0	0	1	2	1	0	0	1	1	0	2	2	0	1	1	2	0	1	0	0	0	1	2	2	0	0	2	0	0	0	1	0	0	0	0	0	0	0	0	0	0
0	1	3	0	2	1	1	0	1	4	0	0	0	1	1	0	0	2	0	2	0	0	1	0	0	0	0	0	0	0	0	1	0	0	0	0	1	0	0	0	0	0	0	0	0	0	0	1	0	0
1	1	0	2	0	1	2	0	1	0	0	0	1	0	0	1	2	0	0	1	0	0	0	0	1	0	2	0	0	0	0	0	0	0	0	0	0	1	0	0	0	0	1	0	0	0	0	1	1	0
1	2	5	3	0	1	0	1	1	1	1	0	0	1	1	0	0	1	0	0	1	1	3	0	0	2	2	0	0	0	0	0	0	0	1	1	0	0	0	0	0	0	0	1	0	0	0	0	1	0
3	2	24	4	114	1	0	1	0	0	0	0	0	3	0	0	0	1	0	0	0	1	0	0	0	2	1	0	1	0	0	0	0	1	0	1	0	0	0	0	0	0	0	0	0	0	0	0	0	0
0	1	0	7	12	0	0	0	0	0	1	1	0	0	0	0	0	0	0	0	0	0	0	1	0	0	0	0	0	0	0	0	0	0	0	0	0	0	0	0	0	0	0	0	0	0	0	0	0	0
0	1	0	2	0	0	0	0	0	0	0	0	0	0	0	0	0	0	0	0	0	0	0	0	0	0	0	0	0	0	0	0	0	0	0	0	0	0	0	0	0	0	0	0	0	0	0	0	0	0
0	0	0	0	0	1	0	1	3	0	0	0	1	0	0	0	0	0	0	0	0	0	0	0	0	0	0	0	0	0	0	0	0	0	0	0	0	0	0	0	0	0	0	0	0	0	0	0	0	0
0	0	0	0	0	0	0	0	0	0	0	0	0	0	0	0	0	0	0	0	0	0	0	0	0	0	0	0	0	0	0	0	0	0	0	0	0	0	0	0	0	0	0	0	0	0	0	0	0	0
4	0	4	0	0	0	0	0	1	0	0	0	0	0	0	0	0	0	0	1	1	0	0	0	0	0	0	0	0	0	1	0	0	0	0	0	0	0	0	0	0	0	0	0	0	0	0	1	0	0
0	0	0	0	0	0	0	0	0	0	0	0	0	0	0	0	0	0	0	0	0	0	0	0	0	0	0	0	0	0	0	0	0	0	0	0	0	0	0	0	0	0	0	0	0	0	0	0	0	0
0	0	0	0	0	0	0	0	0	0	0	0	0	0	0	0	0	0	0	0	0	0	0	0	0	0	0	0	0	0	0	0	0	0	0	0	0	0	0	0	0	0	0	0	0	0	0	0	0	0
0	0	0	0	0	0	0	0	0	0	0	0	0	0	0	0	0	0	0	0	0	0	0	0	0	0	0	0	0	0	0	0	0	0	0	0	0	0	0	0	0	0	0	0	0	0	0	1	0	0
0	0	0	0	0	0	0	0	0	0	0	0	0	0	0	0	0	0	0	0	0	0	0	0	0	0	0	0	0	0	0	0	0	0	0	0	0	0	0	0	0	0	0	0	0	0	0	0	0	0
0	0	0	0	0	0	0	0	0	0	0	0	0	0	0	0	0	0	0	0	0	0	0	0	0	0	0	0	0	0	0	0	0	0	0	0	0	0	0	0	0	0	0	0	0	0	0	0	0	0
0	0	0	0	0	0	0	0	0	0	0	0	0	0	0	0	0	0	0	0	0	0	0	0	0	0	0	0	0	0	0	0	0	0	0	0	0	0	0	0	0	0	0	0	0	0	0	0	0	0
0	0	0	0	0	0	0	0	0	0	0	0	0	0	0	0	0	0	0	0	0	0	0	0	0	0	0	0	0	0	0	0	0	0	0	0	0	0	0	0	0	0	0	0	0	0	0	0	0	0
0	0	0	0	1	0	0	0	0	1	0	0	0	0	0	0	0	0	0	0	0	0	0	0	0	0	0	1	0	0	0	0	0	0	0	0	1	0	0	0	0	0	0	0	0	0	0	0	0	0
0	0	2	1	3	3	1	0	1	0	0	0	0	0	1	0	0	0	0	1	1	0	0	0	0	0	0	0	0	0	0	1	0	1	0	0	1	1	0	0	0	0	1	0	0	0	0	0	0	0
1	2	2	1	3	1	3	2	0	2	2	2	1	1	0	0	0	0	1	1	1	0	0	0	0	2	1	1	0	0	1	1	0	1	0	1	0	1	0	0	0	0	0	0	0	0	0	0	0	0
3	2	4	1	2	4	1	2	0	0	3	1	0	0	0	0	0	1	1	0	0	0	2	1	0	2	1	1	0	0	0	0	1	0	0	0	0	0	0	0	0	0	0	0	0	0	0	4	0	0
2	3	0	0	1	0	0	1	0	0	1	1	1	0	0	2	0	0	0	0	1	0	0	0	0	0	0	1	1	0	1	0	1	0	0	0	0	0	0	0	0	0	0	1	0	0	0	0	0	0
0	1	2	2	0	3	1	0	2	0	1	1	0	1	1	1	1	1	0	2	1	0	3	1	0	1	3	0	0	1	0	1	0	0	0	0	0	0	0	0	2	1	0	0	0	0	0	2	0	0
0	2	0	0	1	4	2	0	1	1	1	1	2	1	1	1	0	1	0	1	0	1	0	0	0	1	3	1	0	1	1	1	0	0	0	0	1	0	0	2	1	0	0	0	1	0	0	0	0	0
1	0	0	0	1	1	2	2	0	1	1	0	1	0	1	1	0	2	1	0	0	2	0	1	0	1	0	0	0	0	2	0	0	1	0	0	0	0	0	0	1	0	0	1	0	0	0	0	0	0
1	1	1	2	0	1	0	0	0	0	0	0	0	0	0	2	0	4	0	0	0	0	0	0	0	2	1	1	1	0	1	0	0	0	0	0	2	1	0	0	1	0	0	0	0	0	0	0	0	0
1	1	0	1	1	1	0	0	1	0	0	0	0	0	0	0	0	2	0	0	0	1	2	0	2	0	1	1	0	1	2	0	0	3	1	2	1	0	0	0	0	1	0	0	0	0	0	1	0	0
0	1	2	0	0	1	2	0	0	2	0	0	3	2	0	0	2	0	0	3	0	1	1	0	0	0	1	0	0	0	2	0	0	1	0	1	0	0	0	0	0	0	0	1	1	0	0	1	2	1
0	0	2	0	0	0	0	1	1	0	2	0	0	0	0	1	2	0	1	0	0	1	1	0	0	3	1	1	0	0	0	1	0	1	1	0	1	0	0	0	0	0	0	0	0	0	0	1	0	0
0	2	0	0	1	1	1	0	2	0	1	1	1	0	0	1	1	1	0	0	1	0	0	0	0	0	1	0	1	0	1	1	0	0	0	1	1	0	0	1	0	0	0	0	0	0	0	0	0	0
0	1	2	1	0	1	0	1	0	0	0	0	0	0	1	0	1	2	1	0	2	0	0	0	0	1	2	1	2	0	0	0	2	0	1	0	2	2	1	0	0	0	1	1	0	0	1	0	0	2
1	0	1	0	0	1	1	1	0	0	0	1	0	2	0	0	0	0	0	0	0	0	0	0	1	0	0	2	2	0	0	1	0	0	0	1	0	0	0	0	0	0	0	0	0	0	0	0	0	0
1	2	1	1	0	0	0	0	0	0	2	0	0	0	0	0	0	2	0	1	0	0	1	1	1	0	3	0	1	1	0	0	0	0	0	1	0	2	0	0	1	0	0	0	0	0	1	0	0	0
0	1	2	0	1	0	1	0	0	2	0	1	2	0	1	0	1	0	0	1	0	2	1	1	2	0	0	0	0	0	1	1	0	0	0	1	0	2	0	0	0	0	0	0	0	0	1	0	2	0
0	0	0	0	1	2	0	1	1	0	1	1	0	0	0	0	0	0	1	1	2	0	2	1	1	1	0	0	1	1	0	0	0	0	0	0	0	0	0	1	0	0	0	1	0	0	0	0	2	1
1	0	1	1	0	1	1	0	0	0	0	0	0	0	0	0	0	2	0	0	0	0	0	0	1	1	2	0	0	3	1	1	0	0	1	0	1	2	0	0	1	0	1	0	0	0	0	1	0	0
0	0	1	0	0	2	0	0	0	0	0	1	0	1	1	1	0	0	1	0	0	1	1	1	0	0	2	0	1	0	0	0	0	0	0	0	0	1	0	0	0	0	0	1	0	0	1	1	0	0
0	0	2	0	1	0	0	0	1	0	1	1	1	1	1	0	0	1	0	2	1	2	0	0	1	1	1	1	1	1	0	2	1	0	0	2	0	0	0	0	1	0	0	0	1	0	0	1	0	1
1	0	0	1	1	0	2	0	0	1	1	1	0	0	0	0	0	0	0	0	1	0	1	1	0	0	1	0	0	0	0	0	0	0	0	1	0	0	0	0	0	0	0	0	0	0	0	0	0	1
0	1	1	1	0	0	0	1	1	0	0	0	1	3	0	0	1	0	0	0	1	1	0	2	3	2	3	0	1	0	0	2	0	0	0	0	1	0	0	2	0	1	0	0	0	0	1	0	0	1
0	0	0	0	0	1	0	1	0	1	1	0	0	0	0	0	0	0	0	1	1	1	0	0	0	1	0	0	0	1	0	0	0	2	1	0	2	0	0	1	0	0	0	0	1	0	0	0	1	0
0	0	1	0	0	0	1	0	0	0	2	1	1	0	0	0	0	0	0	2	0	0	0	1	0	0	0	0	0	0	1	0	1	0	0	0	0	3	1	0	0	0	0	0	0	0	1	0	0	0
0	0	1	1	0	0	0	1	0	0	0	0	0	0	2	1	1	0	2	0	1	0	0	0	0	0	1	1	0	0	1	1	1	0	0	0	1	1	0	0	0	2	0	0	1	0	1	0	1	0
0	0	0	1	0	2	0	0	2	0	0	0	0	1	2	1	0	0	0	2	0	0	0	1	0	0	0	0	0	0	1	2	0	0	0	1	0	2	2	0	0	0	0	0	0	0	1	1	1	0
1	0	0	1	0	1	0	0	0	0	0	2	0	0	0	0	0	0	0	0	1	1	0	0	0	2	1	1	0	1	0	1	0	0	1	1	0	0	0	1	0	0	0	2	0	0	0	0	2	0
0	0	0	0	0	0	0	0	0	0	0	0	0	0	1	0	0	0	0	0	1	0	0	0	1	1	0	0	2	2	0	0	0	0	0	1	1	1	0	0	0	0	0	1	0	0	0	0	1	0
0	0	1	0	1	0	0	1	0	2	0	0	0	0	0	0	0	1	0	0	1	1	0	2	0	0	1	0	0	1	0	0	1	0	0	0	0	0	0	0	1	0	0	0	0	0	0	1	2	1
0	0	0	0	0	1	0	0	1	0	0	2	0	0	0	0	1	1	1	0	0	0	1	0	1	0	0	1	0	1	1	0	0	1	0	1	0	1	0	1	0	0	0	2	0	0	0	0	1	0
0	1	0	0	0	0	0	0	2	0	0	0	0	0	1	1	0	1	0	0	2	1	0	0	1	0	1	0	1	0	1	1	1	0	1	0	1	0	0	0	0	0	0	1	0	0	0	1	2	2
1	1	0	0	0	1	0	1	0	1	0	0	1	0	0	0	1	1	0	3	0	1	0	0	1	0	1	1	2	0	0	0	0	0	0	0	0	0	1	0	0	0	0	0	2	0	1	1	1	0
0	1	0	0	0	0	0	0	0	1	1	1	0	1	0	1	1	0	0	2	1	0	1	0	0	0	1	1	0	0	0	0	0	1	0	0	0	1	0	0	0	0	0	1	0	0	0	1	2	0
0	0	0	0	0	0	1	0	0	0	1	0	0	0	0	0	0	0	0	0	1	0	1	0	1	1	0	0	0	0	0	1	0	0	0	0	1	0	0	0	0	0	0	0	0	0	0	0	4	0
0	0	0	0	0	0	0	0	0	2	1	1	0	0	1	0	0	0	0	0	0	0	0	1	2	0	0	2	0	0	0	0	0	1	0	0	0	0	1	0	0	1	0	0	0	0	1	1	1	1
0	0	0	0	0	1	0	1	0	0	0	2	1	0	0	0	0	0	2	0	1	1	0	1	0	0	0	1	0	0	0	0	0	1	2	0	0	1	0	0	0	0	0	0	0	0	0	0	0	2
0	0	0	0	0	0	0	1	0	2	1	0	0	1	0	0	0	2	0	1	0	1	1	1	1	0	1	0	0	1	1	1	0	1	1	0	0	2	0	0	0	1	0	0	0	0	0	1	0	0
1	0	1	0	0	0	0	1	0	0	0	1	1	0	0	1	0	1	0	0	0	0	0	0	0	0	0	1	0	0	0	1	0	0	0	0	1	0	0	0	0	0	2	0	0	0	0	1	0	0
0	0	0	1	1	0	0	0	0	1	0	0	0	0	3	0	0	0	2	2	3	1	1	0	0	0	1	0	0	0	0	0	0	0	1	0	2	0	0	0	1	0	0	0	1	0	0	0	0	0
0	1	0	0	0	0	1	1	1	0	0	0	0	1	0	1	0	0	0	0	0	0	1	0	0	0	0	0	0	0	0	0	0	1	0	0	0	0	0	0	1	0	0	2	0	0	0	1	1	3
0	0	2	1	0	1	0	0	2	1	0	0	0	0	0	0	0	0	1	1	0	1	0	0	1	0	2	1	0	3	1	2	1	0	1	1	0	0	0	3	0	0	0	2	0	0	0	0	2	1
0	0	1	0	0	0	0	0	0	0	0	0	0	0	0	0	0	3	1	1	0	0	0	1	0	0	1	0	0	0	0	1	0	0	0	0	1	0	0	0	1	0	1	0	0	0	0	0	0	0
0	0	0	0	0	0	1	0	0	1	1	0	0	0	0	0	0	2	0	0	0	0	0	1	0	0	2	0	1	0	0	0	1	0	0	0	0	1	0	0	1	0	0	0	0	0	0	0	0	0
0	1	1	1	0	1	0	1	0	0	1	1	0	0	1	1	1	0	0	0	0	1	0	1	1	0	1	1	1	0	0	0	0	2	0	0	1	0	0	1	0	0	0	0	0	0	0	1	0	0
0	1	0	0	0	0	0	1	1	0	1	0	0	1	0	0	0	1	1	0	1	0	0	1	1	0	0	1	2	1	0	1	0	1	1	0	0	0	0	0	0	0	0	0	1	0	0	1	1	0
0	1	0	0	0	2	0	0	1	0	1	2	0	1	1	1	1	0	0	0	0	2	0	1	2	0	1	0	1	1	0	0	1	0	1	0	0	0	1	0	0	0	0	0	0	0	0	1	1	0
0	0	0	0	0	0	0	0	0	1	0	1	1	0	1	2	0	0	0	0	1	1	0	0	0	2	0	1	1	0	0	1	0	0	0	0	0	0	0	0	0	0	0	0	0	0	1	0	0	1
0	0	0	0	0	0	1	0	0	1	0	0	0	0	1	1	1	0	0	0	0	0	1	3	1	0	0	1	0	1	1	0	1	0	0	0	0	2	0	0	0	0	0	0	0	0	0	0	0	0
0	0	0	0	1	3	1	0	0	0	0	0	0	2	0	2	0	0	0	0	1	0	0	0	1	1	0	1	0	0	0	1	0	0	0	0	1	0	0	0	0	0	0	0	0	0	0	0	1	0
1	0	0	0	1	0	0	0	0	0	0	0	0	0	0	1	0	0	0	1	1	0	0	0	3	1	0	0	0	0	0	2	0	0	0	0	0	3	1	0	0	2	1	0	0	0	0	0	0	0
0	0	1	0	0	1	2	0	0	0	0	1	0	1	0	0	0	0	1	0	0	0	0	0	1	0	0	0	0	0	1	0	0	2	2	0	0	1	0	0	0	0	0	2	0	0	1	0	1	1
0	0	0	0	0	0	0	0	0	0	1	0	1	1	1	0	2	0	0	1	0	1	0	2	1	0	1	1	1	0	1	1	0	1	0	1	0	0	1	0	0	0	0	0	0	0	0	0	1	0
0	0	1	0	1	0	0	1	0	1	2	2	2	1	0	1	0	0	0	0	2	0	0	0	0	0	3	0	0	1	0	0	1	1	0	1	1	1	0	0	0	1	0	0	0	0	1	1	0	2
0	1	0	0	1	0	0	0	0	0	0	1	0	0	0	1	0	0	0	0	0	1	0	0	1	0	2	1	0	0	0	0	1	1	0	1	0	0	0	1	0	1	1	1	1	0	0	0	0	1
0	0	0	0	0	0	0	0	0	1	0	2	1	0	1	1	0	1	0	0	0	0	1	0	0	0	0	0	0	0	1	0	1	0	0	0	0	1	0	0	0	1	0	0	0	0	0	1	1	0
0	0	0	0	0	0	1	0	0	0	1	0	0	0	1	1	2	1	0	0	0	0	0	0	1	0	0	1	1	0	1	2	1	1	0	1	1	2	0	0	0	0	0	0	0	0	0	0	1	0
0	0	0	0	0	0	0	0	0	2	1	0	0	0	0	2	0	0	1	0	0	0	0	1	0	0	1	0	1	1	0	1	0	0	1	1	0	0	0	0	0	0	2	0	0	0	1	2	0	0
0	0	0	0	0	0	0	0	0	0	0	0	1	1	0	0	0	1	0	0	0	0	0	0	0	2	1	0	0	0	0	0	1	1	0	0	0	1	0	1	1	0	1	0	0	0	0	0	0	0
0	0	0	0	0	0	0	0	1	0	0	1	0	2	0	0	1	0	0	0	1	2	1	0	0	1	1	0	0	0	0	0	0	0	0	0	0	0	1	0	1	0	0	1	0	0	0	1	0	0
0	0	0	0	0	0	0	0	0	0	0	0	0	0	0	0	1	0	0	0	0	0	0	0	0	0	0	0	0	0	0	0	0	0	0	0	1	0	0	0	0	0	0	0	0	0	0	0	0	0
0	1	1	0	0	0	0	0	0	0	0	0	0	1	0	0	0	0	1	0	0	1	0	1	1	0	3	0	0	1	0	0	0	0	0	2	0	2	0	0	0	0	0	2	1	0	0	1	0	2
1	0	0	0	0	1	0	1	1	0	0	1	0	1	0	1	0	1	1	0	3	1	1	0	0	1	1	1	0	0	0	0	0	0	0	1	1	0	0	0	0	0	0	0	0	0	0	0	0	0
0	2	0	1	0	0	0	0	0	0	0	0	0	0	2	0	2	0	0	0	0	1	1	0	0	0	0	1	2	0	3	0	0	1	0	1	0	0	0	0	1	0	0	0	0	0	0	1	0	0
0	0	0	0	0	1	1	0	0	0	1	0	1	1	1	0	0	1	0	0	0	0	0	0	1	1	0	0	0	1	0	0	0	0	0	1	0	0	0	1	0	0	1	0	0	0	0	0	1	0
0	0	0	0	1	0	1	0	0	0	1	0	0	0	2	2	0	1	0	1	0	0	0	0	2	2	0	0	0	0	2	1	1	0	0	0	0	0	0	0	1	0	0	0	0	0	0	0	1	1
0	2	0	0	0	0	0	0	0	0	1	1	2	1	0	0	0	1	0	0	0	0	0	0	0	0	0	0	0	0	0	1	0	0	0	0	1	1	1	1	0	0	0	1	0	0	1	0	1	0
0	0	0	0	0	0	0	0	0	0	0	0	1	0	0	0	0	0	0	0	0	0	0	1	1	0	0	1	0	0	0	0	0	0	0	0	0	0	0	0	0	0	1	1	0	0	0	0	1	0
1	1	0	0	1	0	2	0	0	0	1	2	0	0	0	0	1	0	1	1	0	0	0	1	1	1	1	1	0	0	2	2	0	1	0	1	0	0	0	2	0	0	0	0	0	0	0	0	0	0
0	0	0	0	0	0	0	0	0	0	0	0	1	0	1	0	1	0	0	0	1	0	1	1	1	0	1	1	0	0	1	0	0	0	1	0	0	0	0	0	0	0	1	0	0	0	0	0	1	0
0	0	0	1	0	0	0	0	0	0	0	0	0	0	0	0	1	0	1	0	0	0	0	0	0	0	3	0	0	1	0	0	0	0	0	0	0	0	0	1	0	2	1	0	0	0	0	1	1	2
0	0	0	0	1	0	0	2	0	1	0	1	1	0	1	0	0	2	1	0	1	1	0	0	2	0	1	0	1	0	0	0	0	0	0	0	1	1	1	0	0	0	0	1	1	0	0	2	0	0
0	1	1	0	0	0	0	0	1	1	1	0	0	0	2	1	1	1	0	0	0	1	0	0	0	0	0	0	0	2	0	0	0	0	0	0	1	0	0	0	0	0	0	0	0	0	0	0	0	1
0	0	0	0	0	0	0	0	0	0	1	0	0	0	0	0	0	1	2	0	1	0	2	0	0	1	1	0	0	0	1	0	0	0	1	0	0	0	2	0	0	0	0	0	0	0	0	1	0	1
0	0	0	0	0	0	1	0	0	1	1	0	1	1	0	0	0	0	0	0	0	0	0	0	0	0	1	0	1	0	0	1	1	0	0	0	1	0	0	0	1	1	0	2	0	0	1	0	0	0
0	0	0	1	0	0	1	3	0	2	1	0	1	0	0	2	0	1	0	2	1	0	0	0	0	1	0	0	1	0	2	1	0	1	0	0	0	1	0	1	1	1	1	0	0	0	0	0	0	1
0	0	0	0	0	0	0	0	0	2	0	1	1	0	1	1	1	0	0	0	0	0	0	1	2	0	1	0	0	0	2	2	0	1	0	1	0	0	0	0	0	2	0	1	0	0	0	0	1	0
0	0	0	0	0	0	0	1	0	0	0	0	0	2	1	0	2	1	0	2	0	0	0	1	1	1	1	0	0	0	0	1	0	0	0	0	1	2	0	1	1	1	1	0	0	0	1	2	2	1
0	1	1	0	0	1	2	0	0	0	0	0	0	1	0	1	0	0	1	1	0	0	0	0	1	0	1	0	1	0	0	1	0	0	1	0	2	1	1	1	0	0	0	0	0	0	0	0	0	0
0	0	0	0	0	0	0	0	1	0	0	0	1	0	1	0	1	0	0	1	3	1	0	2	1	1	0	1	2	1	0	0	0	0	0	1	1	2	0	0	0	0	0	1	0	0	0	0	1	1
0	0	0	0	0	0	0	0	0	1	0	1	0	1	0	0	1	0	0	0	0	0	0	1	1	1	3	0	0	0	0	0	0	0	0	2	1	0	0	0	2	0	0	2	0	0	0	0	0	0
0	0	0	0	0	0	1	0	0	0	0	0	1	0	0	1	0	0	0	0	0	2	0	1	0	0	1	2	0	0	0	0	0	0	0	0	0	0	0	0	1	0	1	0	0	0	1	0	0	2
0	0	0	0	1	0	2	0	0	1	0	1	1	0	0	0	1	0	1	2	0	2	0	0	1	0	2	0	0	0	1	2	1	0	0	1	1	0	0	0	1	1	1	0	0	0	0	0	1	0
0	1	2	0	1	0	0	1	0	0	0	0	0	0	0	0	0	0	1	1	0	0	0	1	0	0	2	0	2	0	0	2	0	0	1	0	0	0	0	0	0	2	1	2	0	0	0	0	0	1
0	0	0	0	0	0	0	0	0	1	0	0	1	0	0	1	0	0	0	1	0	1	1	0	1	2	0	0	0	0	1	1	1	0	1	0	0	2	1	0	1	2	1	2	0	0	0	0	0	0
0	0	0	0	1	0	0	0	1	0	0	0	0	0	0	0	0	1	0	0	1	2	1	0	1	0	1	1	0	0	1	1	1	0	1	1	1	1	1	0	0	0	0	0	2	0	0	0	0	1
0	0	0	0	1	0	0	0	1	0	0	0	0	0	0	1	0	0	1	0	0	0	2	1	0	0	0	1	0	0	0	0	0	1	1	0	0	0	0	1	0	0	0	2	2	0	1	0	0	0
1	0	1	0	0	1	0	0	0	0	1	1	0	3	0	0	0	0	2	0	0	0	0	0	0	0	1	1	0	1	0	1	0	2	0	0	0	1	2	0	1	0	0	0	0	0	1	0	0	0
0	0	1	0	0	1	2	0	0	0	0	0	1	1	0	1	0	0	1	0	0	0	1	1	1	2	0	0	0	1	1	3	1	0	1	1	0	1	1	0	0	0	2	0	0	0	1	1	0	2
0	1	0	0	0	1	0	0	0	0	0	1	0	1	0	2	0	2	0	1	0	0	0	2	0	1	0	2	0	0	0	3	0	0	1	1	2	2	0	0	1	2	0	0	0	0	0	0	0	3
0	0	0	0	0	0	1	0	0	0	0	0	1	1	0	0	1	0	0	2	0	1	1	0	1	1	0	1	0	0	0	0	0	0	1	1	1	1	0	0	0	0	0	1	0	0	1	0	1	0
0	0	0	1	2	0	0	0	1	2	0	0	0	2	0	0	0	0	0	0	0	2	0	5	1	1	1	2	0	2	1	1	1	0	0	1	0	1	1	1	0	0	0	2	0	0	1	1	0	1
0	0	0	1	0	0	0	1	1	2	0	0	1	0	1	0	1	0	0	0	1	0	0	1	1	0	0	0	0	0	1	0	1	0	1	1	1	0	0	0	0	1	0	0	0	0	0	1	0	1
0	0	0	0	0	1	0	1	0	0	2	1	0	0	0	0	1	1	0	0	0	1	1	0	0	0	1	1	2	1	1	1	1	1	0	2	1	0	0	0	0	0	0	0	0	0	0	1	0	0
0	0	0	1	0	1	0	0	0	0	0	1	0	0	1	0	1	1	1	0	0	0	0	0	0	0	3	0	0	1	0	0	1	0	0	1	0	0	0	3	1	0	0	1	1	0	0	0	1	1
0	0	0	0	0	0	0	0	0	0	0	0	0	1	0	0	0	0	0	0	0	1	0	1	1	0	0	0	3	1	1	4	2	0	1	0	0	0	0	0	0	3	0	0	0	0	1	2	1	0
0	0	1	0	0	0	0	0	1	0	0	0	1	1	0	0	0	4	1	1	0	1	1	3	0	0	0	1	0	0	2	3	1	1	0	1	1	2	3	1	1	1	1	1	1	0	2	2	1	0
0	0	1	0	2	0	0	1	0	2	1	0	0	0	0	0	0	2	1	0	1	0	1	3	3	0	1	0	1	0	0	3	1	1	3	1	1	2	0	1	1	1	1	0	1	0	2	2	1	3
0	0	0	0	0	0	0	0	1	1	0	0	0	1	0	1	0	0	1	1	2	1	0	0	1	0	2	1	0	1	0	0	0	1	1	1	0	1	0	0	1	2	0	1	1	0	0	0	0	0
0	2	1	0	0	0	0	1	1	0	2	0	2	2	0	0	0	0	0	0	1	1	1	4	2	3	1	2	1	2	1	3	0	0	1	0	3	2	0	2	0	1	1	2	1	0	0	1	1	0
0	0	0	0	0	0	0	0	0	2	0	1	0	1	1	1	1	1	0	0	2	0	0	0	1	0	0	1	0	2	0	2	0	1	1	1	0	0	0	1	1	0	1	0	0	0	1	0	0	2
0	0	0	0	0	0	1	2	0	1	0	0	0	3	0	0	2	2	1	1	1	0	0	0	0	0	1	1	2	2	1	0	1	0	1	1	2	1	0	0	0	2	1	1	1	0	2	0	1	1
1	0	1	0	0	0	0	0	1	0	0	0	0	0	0	0	1	1	0	1	1	1	0	2	0	2	2	1	0	1	0	1	1	0	1	0	0	0	0	1	1	1	1	0	0	0	0	3	0	0
0	0	1	1	0	1	0	0	0	0	0	0	2	0	0	0	0	0	2	1	2	2	0	0	1	0	0	0	0	0	1	1	0	1	1	2	0	0	0	2	0	0	1	2	0	0	0	0	1	0
0	0	0	0	0	0	0	2	1	0	0	3	2	0	1	1	0	1	0	0	0	1	0	1	2	0	0	1	2	2	0	3	2	2	2	0	1	0	2	1	2	0	0	1	2	0	1	1	2	1
0	0	0	1	1	1	0	1	1	0	0	1	1	0	1	2	0	0	1	0	0	0	0	0	0	0	0	1	0	1	1	2	1	0	1	1	0	0	1	1	2	1	0	1	1	0	0	2	2	2
0	0	1	2	0	1	0	0	0	0	0	0	0	0	0	0	0	0	0	1	1	0	0	3	0	0	1	0	0	1	0	3	3	0	2	0	1	3	1	0	2	2	1	3	0	0	0	0	0	1
0	1	0	0	0	0	0	0	1	0	0	0	1	0	1	0	0	1	2	0	0	1	0	2	1	0	0	2	0	1	1	0	0	0	0	2	0	2	1	1	0	3	1	1	2	0	0	2	1	1
0	0	0	0	0	1	0	0	0	0	1	2	2	0	0	1	1	0	0	1	2	0	0	0	2	0	2	0	0	1	0	4	0	0	0	1	2	2	0	2	3	4	1	4	0	0	1	0	0	0
0	0	0	0	1	1	0	0	1	0	0	1	0	1	0	2	1	0	0	0	0	0	0	2	1	2	0	0	0	0	0	0	1	0	2	0	1	1	1	3	2	2	3	4	0	0	0	0	3	0
0	0	0	0	0	1	0	0	1	0	0	0	2	0	0	2	0	1	1	1	0	2	0	0	1	0	1	1	3	0	1	0	1	1	1	1	1	2	1	0	2	1	2	1	3	0	0	1	3	0
0	1	0	1	0	0	0	0	0	0	1	0	0	0	1	1	0	0	0	2	0	1	1	0	0	1	0	0	0	0	2	0	1	0	1	1	2	0	0	0	1	0	2	1	0	0	0	2	2	3
0	1	0	0	1	0	1	0	1	2	0	0	1	0	0	2	1	0	3	2	1	1	0	2	2	1	1	2	2	1	1	2	1	3	0	1	3	1	0	3	1	0	0	1	0	0	1	3	1	1
1	0	1	0	1	0	0	0	1	0	3	1	0	0	4	1	1	0	1	0	0	0	2	1	1	1	4	0	1	0	1	1	0	1	0	0	1	1	0	2	2	1	0	2	0	0	2	1	1	1
1	3	0	1	0	1	0	0	1	0	1	0	3	0	0	1	0	1	1	0	1	0	2	1	0	0	3	0	4	1	1	1	0	0	0	0	2	1	2	1	1	0	0	1	0	0	1	0	1	2
1	1	1	0	1	4	1	1	0	2	1	0	1	0	0	0	1	1	3	0	0	1	2	0	1	1	2	1	4	4	2	1	0	0	0	0	0	0	0	1	1	0	1	1	0	0	0	1	0	0
1	0	3	0	3	0	0	2	0	0	1	0	1	1	5	0	0	3	3	0	1	0	1	0	0	0	3	2	0	1	0	1	0	0	2	1	2	0	1	1	0	0	0	1	0	0	0	1	0	0
0	3	4	4	3	2	4	0	1	1	1	2	1	1	2	0	0	0	2	0	2	0	2	0	0	3	2	0	0	0	0	2	0	0	0	0	0	1	0	0	0	0	0	2	0	0	2	3	2	1
0	1	1	0	1	0	0	1	0	0	0	1	0	1	0	2	0	0	0	1	1	0	0	1	1	1	0	0	0	0	1	2	1	0	0	0	0	0	0	0	0	0	0	0	1	0	0	1	0	0
1	2	0	0	1	1	0	2	1	0	0	0	1	1	0	2	0	0	1	3	0	0	3	0	0	0	2	3	0	1	4	1	0	2	0	0	0	1	0	0	0	0	0	2	2	0	0	2	0	0
1	4	3	2	0	1	0	1	0	2	1	0	2	0	0	0	1	0	0	2	0	1	0	0	0	1	1	0	1	0	1	2	2	1	0	2	0	1	0	0	0	0	1	2	1	0	1	2	0	1
2	3	2	0	3	2	2	1	1	3	2	1	0	1	1	1	0	1	0	1	2	2	0	0	0	0	1	1	1	1	1	0	2	0	0	0	1	0	0	1	0	0	0	1	0	0	0	1	0	0
0	3	1	4	0	1	2	3	3	1	2	0	0	2	1	0	0	0	0	0	1	2	2	1	2	1	0	0	0	0	0	2	0	3	2	0	0	1	0	0	0	0	0	1	0	0	0	1	1	2
1	3	1	2	2	1	1	2	1	1	0	1	3	0	2	1	0	0	0	0	2	1	0	0	1	0	1	0	1	1	1	1	0	1	1	0	0	1	0	1	0	2	0	3	0	0	0	1	3	1
1	0	1	0	1	0	1	0	0	0	0	1	1	0	0	0	1	0	0	0	1	1	0	1	2	0	1	0	0	2	0	0	1	2	0	0	0	0	1	0	0	2	0	0	0	0	0	3	0	2
0	1	3	2	2	2	1	4	3	0	0	5	1	0	0	0	0	2	2	2	1	1	1	1	1	1	2	1	1	0	2	0	6	0	0	0	2	2	1	0	0	1	1	0	0	0	0	1	1	2
2	3	2	1	3	3	1	1	2	1	1	0	0	0	0	1	0	2	0	1	1	2	2	2	1	2	1	0	1	1	1	0	1	2	1	0	0	0	1	0	0	1	1	0	1	0	1	2	1	0
1	3	4	5	3	2	2	1	2	0	0	2	0	2	0	2	0	2	0	1	3	1	1	0	0	0	1	0	0	1	0	0	1	1	0	0	0	1	0	1	0	1	0	0	1	0	0	0	0	0
11	16	4	2	0	2	0	1	1	3	1	1	1	0	2	0	0	0	1	1	1	0	1	1	0	1	1	1	0	1	2	3	1	0	0	0	0	1	0	1	0	0	0	0	1	0	0	2	0	1
2	0	0	1	0	0	0	0	0	0	0	0	0	0	0	0	0	0	0	0	0	0	0	0	0	0	0	0	0	0	0	0	0	0	0	0	0	0	0	0	0	0	0	0	0	0	0	0	0	0
0	0	0	0	0	0	0	0	0	0	0	0	0	0	0	0	0	0	0	0	0	0	0	0	0	0	0	0	0	0	0	0	0	0	0	0	0	0	0	0	0	0	0	0	0	0	0	0	0	0
0	0	0	0	0	0	0	0	0	0	0	0	0	0	0	0	0	0	0	0	0	0	0	0	0	0	0	0	0	0	0	0	0	0	0	0	0	0	0	0	0	0	0	0	0	0	0	0	0	0
1	0	0	0	0	0	0	0	0	0	0	0	0	0	0	0	0	0	0	0	0	0	0	0	0	0	0	0	0	0	0	0	0	0	0	0	0	0	0	0	0	0	0	0	0	0	0	0	0	0
0	0	0	0	0	0	0	0	0	0	0	0	0	0	0	0	0	0	0	0	0	0	0	0	0	0	0	0	0	0	0	0	0	0	0	0	0	0	0	0	0	0	0	0	0	0	0	0	0	0
0	0	1	0	0	0	0	0	0	0	0	0	0	0	0	0	0	0	0	0	0	0	0	0	0	0	0	0	0	0	0	0	0	0	0	0	0	0	0	0	0	0	0	0	0	0	0	0	0	0
0	0	1	1	1	0	0	0	0	0	0	1	0	0	0	0	0	0	0	0	0	0	0	0	0	0	0	0	0	1	0	0	0	0	0	0	0	0	0	0	0	0	0	1	0	0	0	0	0	0
4	1	3	5	1	1	2	1	0	0	1	1	0	1	0	0	1	0	0	0	0	1	0	0	0	1	1	0	0	1	0	0	1	0	1	0	1	0	1	0	0	0	0	0	0	0	0	0	3	0
0	6	2	3	2	4	3	2	2	4	0	0	1	0	0	0	0	0	0	1	1	0	0	0	3	1	0	0	0	0	0	2	0	0	0	1	0	2	0	1	0	0	0	0	1	0	0	0	1	1
0	2	3	0	0	0	1	0	0	0	1	0	2	0	0	0	0	0	1	0	0	1	1	0	0	0	2	4	0	1	0	1	3	0	1	0	0	0	0	0	0	0	0	1	0	0	1	0	0	0
0	3	3	4	0	2	0	3	0	0	0	0	0	0	1	0	1	1	0	0	0	0	0	1	1	0	1	0	1	0	0	1	1	0	0	0	0	0	0	0	0	0	0	0	0	0	0	0	1	0
4	2	1	1	1	1	2	2	1	0	0	0	0	0	1	0	0	0	0	0	0	0	0	0	0	1	3	1	1	0	0	0	0	0	2	0	0	0	1	0	0	0	0	1	0	0	0	0	0	1
1	1	1	1	0	2	0	1	2	3	0	1	1	1	0	0	0	1	0	0	0	0	0	0	2	0	2	2	1	0	0	2	0	0	1	1	0	0	0	1	1	1	0	0	0	0	1	1	0	0
0	4	4	0	0	1	1	0	0	1	1	0	1	2	1	0	0	1	0	0	0	1	0	1	0	0	3	3	0	0	1	0	0	0	0	0	0	1	0	0	0	1	0	0	0	0	0	0	1	1
1	0	0	2	0	1	1	4	1	0	1	1	1	0	0	1	0	2	1	1	1	0	0	0	0	0	0	1	1	1	3	0	0	3	0	0	0	0	0	0	0	0	0	0	0	0	0	1	0	0
1	1	0	3	0	1	0	1	2	0	1	0	1	0	0	2	1	1	0	1	0	0	2	1	0	1	1	0	2	2	0	1	0	0	0	0	0	0	0	0	0	0	0	2	1	0	0	0	1	1
0	0	3	0	0	0	1	0	0	1	0	0	0	1	0	1	1	0	1	0	0	0	0	0	3	0	2	0	0	1	1	0	1	1	0	0	0	0	0	0	1	0	0	0	1	0	0	0	1	0
2	1	2	1	0	1	1	0	0	0	1	0	0	1	0	1	0	0	1	0	0	0	0	0	0	0	1	1	1	1	1	1	0	2	0	1	0	0	0	0	0	0	0	0	0	0	0	2	1	0
0	1	1	3	1	1	0	0	0	0	0	2	0	0	0	0	1	1	1	1	1	0	0	2	0	2	1	0	0	0	1	2	0	2	0	0	1	1	1	0	0	0	0	1	1	0	0	0	2	2
0	4	1	1	0	1	0	0	0	0	0	1	1	1	2	1	0	0	1	0	0	0	0	0	0	1	1	0	0	0	0	0	0	0	0	0	0	1	0	1	0	0	0	0	0	0	0	0	0	0
0	0	1	0	0	0	0	1	1	0	0	1	4	1	0	1	1	0	0	0	0	1	1	1	0	0	2	0	0	1	0	2	0	2	0	1	0	0	0	0	1	0	0	1	0	0	0	0	0	0
1	0	2	2	1	1	2	2	2	0	0	0	0	0	1	1	0	0	0	1	0	1	0	0	0	1	0	1	0	1	0	0	0	1	1	0	1	0	0	1	0	0	0	0	0	0	0	0	0	0
2	0	0	0	0	1	1	0	0	0	2	0	2	1	1	0	0	3	1	0	1	1	1	1	0	0	0	0	0	0	0	1	0	0	1	0	0	0	0	1	0	0	0	0	0	0	0	0	1	1
0	0	0	0	1	1	0	0	0	2	0	1	0	0	0	0	0	0	0	1	0	1	0	0	0	0	1	0	0	0	0	0	0	1	0	0	1	0	0	0	0	0	0	0	0	0	1	0	0	0
0	0	1	0	1	0	2	1	0	0	1	1	1	1	1	0	0	0	1	0	0	2	1	1	2	1	1	0	0	0	1	0	0	1	1	0	1	0	0	0	0	0	0	0	0	0	0	0	1	0
0	0	0	1	1	0	0	1	1	0	0	0	0	1	0	1	0	0	0	0	1	0	0	0	0	0	0	1	0	0	0	0	0	0	0	0	1	0	0	0	0	0	1	0	0	0	0	0	2	0
0	0	1	0	0	3	0	2	2	0	0	1	0	0	0	0	0	0	0	0	0	1	0	0	0	1	0	1	0	0	0	0	0	0	0	1	0	1	0	0	1	0	0	0	0	0	1	0	1	0
0	1	0	0	0	0	2	3	1	0	0	1	1	2	0	0	0	0	0	0	0	1	1	0	0	2	1	2	0	1	1	2	0	0	0	0	1	1	1	1	0	0	1	1	0	0	0	0	0	0
1	0	0	0	1	1	1	0	1	0	2	0	1	0	0	0	0	0	0	0	1	0	0	1	0	1	0	1	0	0	1	0	0	0	0	0	1	0	0	0	0	1	0	0	0	0	0	0	0	0
2	0	1	0	0	0	1	2	1	0	0	1	0	2	0	1	0	2	2	0	1	0	0	0	1	0	0	1	1	1	0	0	0	0	0	2	0	2	0	0	0	0	1	1	0	0	0	1	0	0
1	1	0	0	0	0	1	2	2	0	2	0	0	1	0	0	1	1	1	0	0	0	0	1	0	0	0	1	0	0	0	1	0	1	0	0	0	0	0	1	0	0	0	0	0	0	0	0	0	0
0	0	0	0	0	0	0	1	0	0	1	0	1	0	1	0	1	2	0	0	0	0	0	1	1	1	0	0	1	0	1	2	0	0	0	0	0	0	1	0	0	0	0	1	0	0	0	0	1	0
0	0	0	1	0	0	0	2	1	0	1	0	0	0	3	0	0	0	1	1	1	1	4	2	0	0	0	2	0	0	0	0	0	1	0	0	0	1	0	0	0	0	1	1	0	0	0	0	0	0
0	1	0	0	1	0	0	0	1	0	0	0	1	1	0	0	1	0	1	1	0	1	0	0	1	0	1	0	0	0	0	0	0	0	0	0	0	0	0	0	0	0	0	0	0	0	0	0	0	0
0	0	0	1	1	0	0	0	0	0	0	0	0	1	2	0	0	0	0	0	0	2	0	0	2	0	1	2	0	0	0	0	0	0	1	0	0	1	0	0	0	0	0	0	0	0	0	0	0	1
0	0	0	0	0	1	0	0	0	1	0	0	0	0	1	1	0	1	0	0	0	1	0	0	0	1	1	0	0	0	0	0	1	0	1	0	1	0	0	0	0	0	0	0	0	0	0	0	0	1
0	0	1	0	1	0	0	0	0	1	0	0	0	1	0	1	1	0	2	0	0	0	0	0	1	0	2	0	0	0	0	0	0	1	0	0	0	0	0	0	0	0	0	0	0	0	0	0	0	0
1	0	0	1	0	1	0	1	0	2	2	0	0	1	0	2	0	0	0	0	1	1	1	0	0	0	1	1	2	1	0	1	1	0	0	0	0	0	0	1	0	0	0	2	1	0	1	0	1	1
0	0	0	0	0	0	0	0	0	0	0	0	0	1	0	1	0	0	0	1	1	1	0	1	0	0	0	0	0	0	0	0	0	0	0	0	0	0	0	0	0	1	0	0	0	0	0	1	1	0
1	0	0	1	1	0	0	0	0	1	0	0	0	1	0	1	0	0	0	0	1	0	0	0	0	0	1	1	0	0	1	1	0	0	0	0	0	0	0	1	0	1	0	0	0	0	0	0	0	0
0	0	0	0	0	0	0	0	0	0	1	0	0	0	0	0	0	0	2	1	0	0	0	0	0	0	1	0	0	0	0	0	0	1	0	1	0	0	0	0	0	0	0	1	0	0	0	0	0	0
0	1	0	0	0	1	1	1	0	1	3	0	0	1	0	0	0	3	0	0	1	0	0	0	2	1	1	0	1	0	0	0	0	0	0	0	1	0	0	0	1	0	0	0	0	0	0	0	0	0
0	0	0	0	1	0	0	0	0	0	0	0	0	0	0	2	1	0	0	0	1	0	0	0	0	0	0	0	0	1	0	0	0	0	0	0	0	1	0	1	0	0	0	0	0	0	0	0	0	0
0	0	0	0	0	0	0	0	0	0	0	1	0	0	0	0	0	0	0	0	0	0	0	2	0	1	1	0	0	0	0	0	0	0	0	0	0	1	0	0	0	0	0	1	0	0	1	0	0	0
0	0	0	0	0	0	0	2	0	1	0	0	0	0	0	1	0	0	0	0	0	2	2	0	0	0	1	0	0	0	0	0	0	1	1	0	1	1	1	0	0	0	0	0	0	0	1	1	0	0
0	0	0	0	0	0	1	0	0	0	1	0	0	0	0	0	0	0	2	1	1	0	0	1	0	0	1	1	0	0	0	0	1	0	0	0	1	0	0	1	0	0	0	0	0	0	0	1	0	0
0	0	0	0	0	0	0	1	0	1	1	0	0	0	0	1	0	1	0	0	1	1	1	0	1	0	0	0	0	0	0	1	0	0	0	0	0	1	0	2	0	0	0	0	0	0	0	2	0	0
0	0	0	0	0	0	0	0	0	0	1	0	0	0	0	0	0	1	0	0	0	1	0	1	2	0	0	0	0	0	0	0	0	0	0	0	1	0	0	0	0	0	0	2	0	0	0	0	0	0
0	0	2	0	0	1	0	0	0	1	0	1	0	0	0	0	0	0	1	0	1	0	1	0	2	0	1	0	0	1	0	1	0	0	0	1	1	1	1	0	0	0	0	1	0	0	1	0	1	0
0	0	1	0	0	0	0	2	0	0	1	0	0	0	0	1	0	0	0	1	2	1	0	0	0	0	0	0	0	1	0	1	1	0	0	0	1	1	1	0	0	0	0	0	0	0	0	1	0	0
1	0	0	0	0	1	0	1	0	0	0	0	2	0	0	0	0	0	0	0	0	1	0	0	0	1	0	0	0	1	0	0	1	0	0	0	0	1	0	0	0	0	0	0	1	0	0	0	1	0
0	1	0	0	0	0	0	1	0	0	1	0	0	0	0	1	0	0	0	0	1	0	0	0	0	0	0	1	0	0	1	0	0	0	1	0	0	0	0	0	0	0	0	0	0	0	0	0	0	0
0	1	1	0	0	1	0	1	1	0	1	0	0	0	1	0	0	1	0	0	0	0	0	1	0	1	1	1	0	2	2	2	0	0	1	1	1	0	0	0	1	0	0	0	0	0	0	0	0	0
0	1	2	0	2	0	0	0	0	1	0	0	1	1	0	0	0	0	0	1	0	0	0	0	0	0	0	0	0	0	2	2	0	0	0	0	2	0	1	0	0	0	1	0	0	0	0	0	0	1
0	0	0	0	0	0	1	2	0	0	0	0	1	1	0	0	0	0	0	0	0	0	0	1	0	1	1	0	1	2	1	0	0	0	1	0	0	0	0	0	0	0	0	0	0	0	0	0	0	0
0	0	0	0	0	0	0	1	0	0	0	0	0	1	0	0	0	0	0	0	1	0	0	0	0	0	1	0	1	0	0	0	1	0	2	0	0	1	0	0	0	0	0	0	0	0	0	0	0	0
0	0	0	0	0	0	0	0	1	1	0	1	0	0	0	0	0	0	2	0	0	0	0	0	0	0	1	0	0	0	0	1	0	1	1	1	1	0	0	0	0	0	0	0	0	0	1	1	0	1
0	1	0	0	0	0	0	0	0	0	0	1	1	0	0	0	0	0	0	0	0	0	0	1	1	1	0	0	1	0	0	0	0	0	1	1	0	0	0	0	1	1	0	0	0	0	0	0	0	0
0	0	0	0	0	0	0	1	0	1	0	0	0	0	0	0	0	0	0	2	2	0	2	2	0	1	2	0	1	0	0	1	0	0	0	0	1	0	0	0	0	0	0	0	1	0	0	0	0	0
0	0	0	1	0	0	0	1	0	0	0	0	0	0	0	0	1	0	1	0	0	0	0	0	0	0	0	0	0	0	0	0	0	0	0	0	0	0	0	1	1	0	0	1	1	0	0	1	1	0
0	0	0	0	0	0	0	0	0	0	0	0	0	1	1	0	0	0	0	0	0	0	0	0	0	0	0	0	0	0	0	0	0	0	0	0	0	0	0	0	0	0	0	0	0	0	0	0	0	0
0	0	0	0	0	0	0	0	0	1	0	0	0	1	0	0	0	1	1	0	0	0	0	0	0	0	0	0	0	0	0	0	0	0	0	0	0	0	0	0	0	0	0	0	0	0	0	0	0	0
0	0	0	0	0	0	1	0	1	1	0	0	0	1	2	2	1	1	0	0	0	2	0	1	0	0	0	0	0	0	0	0	0	0	0	0	0	0	3	0	0	0	0	0	0	0	0	2	0	1
0	1	1	0	0	0	2	1	0	0	0	1	1	0	0	0	1	0	0	2	1	0	1	1	1	1	1	0	0	2	0	0	0	0	0	0	0	0	0	0	0	0	0	0	0	0	0	0	0	1
0	1	2	0	0	0	2	0	0	1	0	0	0	0	0	0	0	0	0	0	0	0	0	0	0	2	0	0	0	0	0	0	0	0	1	0	0	0	0	1	0	1	0	0	0	0	0	0	0	0
1	0	0	0	0	0	0	0	0	2	2	0	0	1	1	1	1	0	0	0	0	0	0	0	1	0	0	0	0	0	0	0	0	1	0	0	1	0	0	0	1	0	0	0	0	0	1	1	0	1
1	0	0	0	0	2	0	0	0	0	0	0	1	0	0	0	0	0	0	0	0	1	0	0	0	0	0	0	0	1	0	0	1	0	0	0	0	2	0	0	0	0	0	0	0	0	0	0	0	0
0	1	0	0	0	0	0	0	1	0	0	0	1	0	2	0	0	1	0	1	0	0	0	1	0	0	1	0	1	0	0	2	0	0	0	0	2	0	0	0	0	1	0	0	0	0	0	1	1	0
0	0	0	0	1	0	0	1	0	0	0	0	1	0	1	0	0	0	0	0	0	0	0	0	0	0	1	0	0	1	0	2	0	0	1	0	0	0	1	0	1	0	1	0	0	0	0	0	1	0
0	1	1	0	0	0	0	1	0	0	1	2	1	0	1	2	1	0	1	2	0	0	0	0	1	0	2	0	0	0	0	0	0	0	0	1	0	0	0	0	0	0	0	0	0	0	1	0	1	0
0	0	1	0	0	0	1	0	0	0	0	1	0	0	0	0	0	0	0	1	0	0	1	2	0	0	1	0	0	1	1	0	0	1	1	0	0	1	0	2	0	0	0	0	0	0	0	1	2	0
0	0	1	0	0	0	0	1	0	0	0	0	1	0	0	1	0	0	1	1	2	0	0	0	0	0	0	0	2	0	2	1	0	0	0	0	1	1	0	0	0	0	0	0	1	0	0	1	0	0
0	0	0	0	1	0	0	0	0	2	1	1	0	1	0	1	0	0	0	0	0	0	0	0	0	0	0	1	0	0	1	0	0	0	0	0	0	0	1	0	0	0	0	1	1	0	0	0	0	0
0	0	0	1	0	0	0	0	0	1	0	0	0	1	0	1	0	0	0	0	0	0	1	1	0	0	0	0	1	1	0	0	0	0	0	0	0	0	0	0	0	0	0	1	0	0	0	1	0	0
0	0	0	0	0	1	1	0	2	0	0	0	0	0	1	0	0	0	0	1	0	0	0	1	1	0	0	1	0	3	0	0	0	1	0	0	0	1	0	0	2	0	0	0	0	0	0	1	0	0
0	0	0	0	0	0	0	1	0	0	0	0	0	0	0	2	0	0	2	0	1	1	0	0	1	0	1	0	0	1	0	0	0	0	0	0	0	0	0	1	0	0	0	0	0	0	0	0	1	1
0	0	0	0	1	0	0	0	1	0	0	0	0	2	0	0	1	1	0	0	0	0	0	1	0	0	0	0	0	1	0	1	0	0	0	0	1	1	1	0	1	0	1	1	0	0	0	2	0	0
0	0	0	0	0	0	0	0	0	0	0	0	0	0	0	0	1	0	1	1	0	0	0	3	3	0	0	0	0	1	0	1	1	1	0	0	0	0	0	1	0	0	0	1	0	0	0	2	0	0
0	0	0	0	3	0	0	0	0	0	0	0	1	0	0	0	2	0	0	2	1	0	1	1	0	0	1	0	2	0	1	0	1	0	0	0	0	0	0	1	0	0	0	0	0	0	0	0	1	1
0	0	0	1	0	0	0	0	0	0	1	0	0	0	0	1	0	0	1	0	0	0	0	1	0	0	0	0	0	0	0	1	1	0	1	0	0	0	0	0	0	0	0	1	0	0	0	0	0	0
0	0	0	0	0	0	1	1	0	1	1	0	2	0	1	0	2	0	0	0	2	0	1	0	0	0	0	0	0	1	1	0	0	0	1	1	1	0	0	0	2	0	0	0	0	0	0	1	0	0
0	1	1	0	0	0	1	0	1	0	0	1	0	1	0	1	1	0	1	0	1	2	2	1	0	1	0	1	2	1	0	1	0	0	0	0	0	1	1	0	0	0	0	3	1	0	0	1	1	1
0	0	0	0	0	0	0	0	0	0	0	0	1	2	0	0	0	1	0	0	0	1	1	2	0	0	0	0	0	1	0	1	1	0	0	0	0	0	0	0	0	0	0	1	1	0	0	0	0	1
0	0	0	1	0	0	0	2	1	0	1	1	0	0	0	0	0	0	0	2	0	0	0	0	1	0	0	0	1	0	1	1	0	0	0	0	1	0	0	1	0	0	0	1	0	0	0	0	0	0
0	0	0	1	0	0	0	1	1	0	0	0	1	0	0	1	0	1	0	0	0	0	0	0	0	0	0	0	0	3	0	0	0	2	0	0	0	0	0	0	1	1	0	0	0	0	0	0	0	1
0	0	0	0	0	0	0	0	0	0	1	0	0	0	0	0	0	0	0	0	1	0	1	1	0	0	1	4	1	1	0	0	0	0	0	0	0	0	0	0	0	0	1	1	0	0	1	0	0	1
0	0	0	0	0	0	0	0	0	0	1	1	0	0	0	0	0	1	0	0	2	0	0	0	0	2	2	2	0	0	0	1	1	0	2	0	1	0	0	1	1	1	2	0	0	0	0	1	0	0
0	0	0	1	0	0	0	1	0	0	0	0	0	0	0	1	0	0	0	0	1	2	1	2	0	0	2	1	1	0	0	0	0	0	1	3	1	0	1	1	0	1	0	1	0	0	0	1	2	0
0	1	0	0	0	0	0	0	0	0	1	1	1	1	0	0	0	0	0	0	1	2	1	1	0	0	1	1	0	0	0	0	1	0	0	0	0	0	0	0	0	0	0	0	0	0	1	0	0	1
0	1	1	0	0	0	0	0	0	1	0	0	0	1	1	0	1	1	0	0	0	1	0	0	2	0	0	1	1	0	1	0	0	0	0	0	0	0	0	0	0	0	0	0	0	0	0	0	0	1
0	1	0	0	0	0	0	2	1	0	0	1	0	0	0	1	0	1	0	1	0	0	0	0	1	0	0	1	3	0	0	4	0	0	1	0	3	1	0	0	1	0	1	2	0	0	0	2	0	0
0	0	0	0	0	1	0	0	1	0	0	0	0	1	0	0	0	0	0	0	1	1	0	0	0	0	0	1	0	1	0	0	0	0	1	0	0	1	1	0	0	0	0	0	0	0	0	1	1	0
0	0	0	0	0	0	1	0	0	0	0	0	0	0	1	0	0	1	0	0	0	0	0	0	0	0	0	1	0	0	0	1	0	0	0	0	0	3	0	0	0	0	0	1	0	0	0	1	1	0
0	0	1	0	0	0	0	0	0	0	0	0	0	0	1	1	0	0	1	0	0	0	1	2	1	0	1	1	1	0	0	0	1	0	0	1	0	1	0	0	0	0	0	0	0	0	0	2	1	0
0	0	0	1	0	0	0	0	0	0	0	0	0	0	0	0	0	1	0	0	1	1	0	0	1	0	0	1	0	0	0	0	0	0	0	0	0	1	0	0	0	0	0	0	0	0	1	0	2	0
0	0	0	0	1	0	0	0	0	0	0	2	1	0	0	1	0	0	1	1	0	1	0	1	0	0	1	1	0	0	0	0	0	2	0	0	1	0	0	0	2	0	0	0	0	0	0	1	0	0
0	0	0	0	0	1	0	0	0	0	1	0	0	0	0	0	0	0	0	0	0	0	0	0	0	1	0	1	0	0	1	0	0	1	0	1	0	0	0	0	0	0	1	1	0	0	0	0	0	2
0	0	0	1	0	1	0	0	0	0	0	0	0	0	0	0	0	0	0	0	0	1	0	1	0	0	1	0	0	1	1	0	0	0	1	0	0	0	0	0	0	0	0	0	0	0	0	0	0	0
0	0	1	0	0	0	0	0	1	1	0	1	1	0	0	0	0	0	0	0	0	1	2	0	2	0	1	3	1	0	0	2	0	0	1	2	1	1	0	1	0	0	0	0	0	0	0	1	0	0
0	0	0	0	0	0	1	0	0	0	0	0	1	0	0	2	0	1	0	1	0	0	0	0	1	1	0	1	0	1	0	0	0	0	0	0	1	0	0	0	1	0	1	0	0	0	0	2	0	1
0	0	0	0	0	0	0	1	0	0	0	0	1	0	0	0	1	0	0	0	1	0	0	0	0	1	1	0	0	1	1	1	0	1	0	0	0	1	0	0	0	0	0	2	0	0	1	1	0	0
0	0	0	0	0	0	0	0	0	2	0	0	0	1	0	0	0	1	0	0	1	0	2	0	0	0	2	0	0	0	0	0	0	1	0	0	1	0	0	0	0	0	0	0	0	0	1	0	0	0
0	0	0	0	0	0	0	0	1	1	0	0	0	0	0	0	1	1	1	0	0	0	0	0	0	1	0	0	0	1	1	0	1	1	2	0	0	0	0	0	0	0	0	0	0	0	0	1	1	0
0	0	0	2	0	0	0	0	0	0	0	0	0	0	1	1	0	1	0	0	0	0	0	2	0	0	1	2	0	0	1	0	0	0	0	1	0	2	0	0	0	0	2	0	0	0	0	0	2	0
0	0	0	0	0	1	0	0	0	0	0	0	1	1	1	1	0	1	0	0	1	1	0	1	1	0	0	1	1	0	0	0	0	0	0	0	0	0	0	0	0	0	0	0	0	0	0	0	1	0
0	1	0	0	0	0	0	0	0	0	0	0	0	0	0	1	1	2	0	1	1	0	1	1	1	1	0	1	0	2	0	1	1	0	0	0	2	1	1	0	0	1	0	2	0	0	1	0	1	0
0	0	0	0	0	0	0	0	0	0	0	0	0	0	1	0	0	1	1	0	2	2	1	0	0	0	1	0	1	2	0	0	1	2	0	0	1	0	0	0	1	1	0	1	0	0	0	2	1	2
0	0	0	0	0	1	0	0	0	0	0	0	0	1	0	1	1	0	0	0	0	1	0	0	0	0	1	0	0	0	1	0	1	0	0	0	0	0	1	0	0	1	0	0	0	0	1	0	0	1
0	1	0	1	0	0	0	0	0	0	0	0	1	0	0	0	0	1	0	0	1	0	0	2	3	0	0	2	0	0	1	1	0	1	0	1	2	1	1	0	1	0	1	0	1	0	1	0	0	0
0	0	0	0	1	1	2	0	0	1	0	0	0	1	0	1	0	0	0	1	0	1	1	1	1	2	0	0	0	2	0	2	1	1	2	1	1	2	0	2	0	1	0	0	0	0	0	0	2	0
0	0	0	1	2	0	1	0	0	0	0	0	0	0	0	0	0	0	0	1	0	1	0	0	0	1	1	0	1	0	1	1	2	1	1	1	0	0	0	0	0	1	0	0	0	0	2	0	0	0
0	0	1	0	0	0	0	0	2	0	0	2	0	0	1	0	0	0	2	1	1	0	0	1	0	0	2	0	0	0	0	0	2	0	0	0	2	3	1	2	1	0	0	0	1	0	0	0	0	0
0	0	0	0	0	0	0	0	0	0	0	1	0	0	0	0	0	1	0	0	0	1	0	1	1	2	0	1	0	0	0	0	1	0	1	0	0	2	0	0	0	0	0	0	0	0	0	0	2	0
0	0	0	0	0	0	0	1	0	1	0	0	0	0	0	1	0	0	3	0	0	2	2	1	1	0	2	2	0	1	0	1	1	0	0	0	0	0	0	0	0	1	1	2	1	0	0	2	1	1
0	0	0	0	1	0	0	0	0	1	0	2	1	0	0	0	1	1	0	1	0	0	0	1	0	0	2	0	0	3	1	2	1	0	3	0	1	0	1	1	0	0	0	0	0	0	0	0	3	2
1	0	0	0	0	0	0	1	1	1	0	0	0	0	0	0	0	0	1	0	1	2	0	0	1	0	0	0	0	0	0	0	0	1	1	0	1	0	0	0	1	0	1	0	0	0	0	0	0	0
0	0	0	0	0	0	1	0	1	0	0	0	1	1	0	0	0	0	0	0	2	0	1	2	0	0	0	0	0	1	1	2	0	0	0	0	0	0	0	0	0	0	0	2	0	0	0	0	1	0
0	0	0	0	1	1	0	0	1	0	0	0	1	0	0	0	0	1	0	2	0	1	0	0	0	0	0	0	0	1	1	1	0	1	1	0	1	1	0	0	2	0	0	1	0	0	1	1	0	0
0	0	0	0	1	0	0	0	1	0	2	0	0	1	1	0	0	0	0	0	0	0	1	1	0	1	2	2	0	1	1	1	2	0	0	0	0	0	0	1	4	1	0	0	1	0	0	1	1	1
0	2	0	0	1	0	0	0	1	0	1	2	0	0	0	1	0	0	1	1	0	0	0	1	0	3	0	0	0	0	0	2	1	0	1	0	0	1	0	1	1	1	0	0	0	0	0	0	0	0
0	0	0	0	0	0	0	0	0	0	0	0	0	0	0	0	0	0	0	2	0	1	0	0	0	0	0	0	1	0	1	1	0	0	1	3	1	1	0	0	0	1	0	0	0	0	1	0	0	1
0	0	1	0	0	0	0	0	0	0	1	0	0	0	0	1	1	0	2	2	1	0	0	1	0	0	0	0	0	0	2	2	0	2	0	0	0	0	0	0	1	0	0	0	0	0	0	0	1	0
0	0	0	0	0	0	0	1	0	1	0	0	1	0	0	0	1	0	0	2	1	0	0	0	0	2	1	1	1	0	1	0	2	0	2	1	2	0	2	0	0	0	0	0	0	0	0	2	1	2
0	0	0	0	0	0	0	0	0	0	1	2	0	0	0	1	1	1	0	1	0	0	1	0	0	1	1	3	1	0	0	0	1	0	1	0	1	0	0	1	1	0	3	1	2	0	0	2	0	0
0	0	0	0	0	1	0	0	0	1	2	0	1	0	0	0	0	0	2	2	0	0	1	0	0	1	1	0	0	2	0	2	0	2	0	0	0	3	0	2	4	0	0	3	0	0	0	0	1	0
0	0	0	0	0	0	0	1	0	0	0	0	0	1	0	0	0	2	2	0	1	1	0	0	1	0	1	1	1	0	0	0	0	0	1	0	1	0	2	1	2	1	0	1	0	0	0	0	0	0
0	0	0	1	0	0	0	0	0	1	0	0	1	0	1	0	0	0	0	0	0	1	0	2	0	2	1	1	1	1	0	1	1	0	1	0	1	2	0	2	1	0	0	3	1	0	0	0	1	0
0	0	0	0	0	0	0	2	1	1	0	1	0	0	0	1	0	0	1	2	0	1	0	0	0	0	0	1	1	1	0	0	2	0	0	2	0	2	0	0	1	2	3	0	0	0	0	1	1	0
0	0	0	0	0	1	1	0	0	0	1	0	0	0	0	1	1	0	1	1	2	0	0	0	1	0	1	0	0	1	0	0	2	1	0	1	2	1	0	1	0	2	2	0	1	0	0	1	3	0
0	0	0	0	2	0	0	0	0	0	0	0	1	0	1	0	0	0	1	0	0	0	0	1	0	1	1	2	0	0	0	1	0	1	1	0	0	1	0	1	2	2	1	1	1	0	0	0	1	0
0	0	1	0	0	0	1	0	0	1	0	1	0	0	1	0	1	1	0	2	1	0	0	2	1	1	1	1	0	3	1	2	0	1	1	0	1	2	1	5	0	1	3	2	1	0	1	0	1	2
0	0	0	0	0	0	0	0	0	1	0	1	1	0	1	0	0	0	0	0	1	1	0	0	0	0	0	0	0	0	1	0	1	2	1	2	1	0	1	2	1	2	3	2	2	0	0	0	0	1
0	0	1	0	0	0	0	0	0	0	0	1	0	0	0	0	0	0	0	2	0	1	2	1	1	0	2	0	0	0	0	1	0	1	1	1	1	1	1	1	0	3	2	5	1	0	0	2	0	0
0	0	0	1	0	0	0	1	0	0	0	0	0	1	0	0	1	0	0	1	1	0	1	0	0	1	0	0	0	0	2	1	1	1	1	1	3	0	1	2	3	0	0	2	1	0	2	1	0	0
0	0	0	0	0	0	0	1	0	0	0	0	0	1	0	0	1	0	0	0	1	1	2	1	1	0	2	1	1	0	0	3	0	1	0	1	0	0	0	1	2	1	0	1	3	0	0	0	1	2
0	0	0	0	0	0	0	0	0	1	1	0	1	1	0	0	0	0	0	0	0	0	0	1	0	1	0	1	0	2	0	1	1	3	0	1	1	0	0	0	0	1	2	2	1	0	0	0	1	0
0	0	0	0	0	0	1	0	0	0	0	0	1	2	0	1	1	2	0	0	1	0	3	0	2	2	1	2	0	1	0	1	0	2	3	1	0	0	1	1	2	0	2	3	1	0	0	1	1	1
0	0	0	0	0	0	0	0	0	0	0	0	1	0	0	0	0	0	1	1	0	0	0	0	2	1	1	2	2	2	1	0	0	0	0	0	2	1	0	1	0	0	2	2	0	0	0	1	0	1
0	0	0	1	0	0	0	0	0	2	1	0	0	0	0	0	1	0	1	1	1	0	0	1	1	0	0	0	0	0	0	0	0	0	1	0	1	3	0	1	2	1	2	1	0	0	0	2	1	1
0	0	0	0	0	0	1	0	0	0	0	0	0	0	0	0	0	0	0	0	0	0	0	3	0	1	1	0	0	2	0	1	0	1	1	1	1	0	1	0	2	0	1	0	0	0	0	1	0	0
0	0	0	0	0	0	0	0	1	0	0	0	0	0	1	0	0	0	1	0	1	2	1	1	0	0	1	2	1	1	0	1	0	0	1	0	0	1	0	0	1	1	0	3	0	0	0	1	0	0
0	1	0	0	1	0	0	0	0	1	1	1	0	0	0	0	1	1	0	1	0	0	0	1	0	1	0	2	0	0	0	0	1	0	1	0	1	2	0	1	0	1	0	1	2	0	0	1	0	1
0	0	0	0	0	0	0	0	0	0	0	1	0	0	0	0	0	0	0	1	0	0	3	1	1	0	3	0	1	0	1	0	1	0	0	0	0	1	1	2	2	0	0	1	1	0	0	1	0	0
0	0	0	0	0	0	0	0	1	0	0	0	0	0	0	0	1	1	0	0	0	1	1	0	0	0	2	0	0	0	0	0	1	1	1	0	0	1	0	0	0	1	0	1	0	0	1	0	0	1
0	0	0	0	0	0	0	0	0	0	0	0	0	0	0	0	0	0	0	0	0	0	0	0	0	0	0	0	0	0	0	0	0	0	0	0	0	0	0	0	0	0	0	0	0	0	0	0	0	0
0	0	0	0	0	0	0	0	0	0	0	0	0	0	0	0	0	0	0	0	0	0	0	0	0	0	0	0	0	0	0	0	0	0	0	0	0	0	0	0	0	0	0	0	0	0	0	0	0	0
0	0	0	0	0	0	0	0	0	0	0	0	0	0	0	1	0	0	0	0	0	0	0	1	0	0	0	0	0	0	0	0	0	1	0	0	0	0	0	0	0	0	0	0	0	0	0	0	0	0
1	0	0	2	0	0	0	0	0	0	0	1	1	3	0	1	0	0	0	0	2	1	1	1	0	1	0	1	0	1	0	1	1	0	1	1	1	1	0	0	0	1	0	0	0	0	1	0	0	1
0	1	0	0	0	0	0	2	0	1	0	2	0	1	0	0	0	2	0	0	0	1	1	0	1	2	0	2	4	1	1	0	0	1	2	0	0	5	0	2	0	1	1	1	1	0	0	0	0	1
0	0	0	0	0	0	0	0	0	0	0	1	0	0	0	1	1	0	0	0	2	1	0	0	1	2	0	2	1	2	0	0	1	0	0	0	2	0	0	0	1	0	0	0	0	0	0	0	1	0
0	0	0	0	0	0	0	0	1	1	2	0	0	1	0	0	0	0	1	0	1	0	1	0	0	1	1	2	1	0	2	1	1	1	0	0	2	0	0	1	2	1	0	1	0	0	0	0	1	3
0	0	0	0	0	0	0	0	0	0	1	0	0	0	1	0	0	0	0	0	1	2	1	1	1	2	0	1	0	0	2	0	1	3	0	0	1	0	1	1	0	1	0	1	0	0	0	0	0	2
0	0	0	0	0	0	0	0	0	0	0	1	0	0	1	1	0	1	1	0	0	1	0	2	0	1	1	0	0	2	0	1	3	0	0	1	0	0	0	1	0	0	0	2	0	0	0	0	0	1
0	0	0	0	0	0	0	0	0	0	0	0	0	0	0	0	1	0	1	0	0	1	0	1	0	2	1	0	0	1	1	2	0	1	0	0	2	3	0	1	0	1	0	1	0	0	0	1	0	0
0	0	0	0	0	0	0	0	0	0	0	0	1	0	0	1	0	1	0	3	0	2	1	2	0	1	2	1	1	0	0	2	1	2	1	1	0	0	0	0	1	1	2	0	0	0	0	0	1	1
0	0	1	0	0	0	0	0	0	0	1	1	1	0	1	0	0	1	0	0	0	0	0	1	0	2	0	0	0	3	1	2	0	3	1	1	0	0	0	0	2	0	0	0	1	0	0	0	1	1
0	0	0	0	0	0	0	0	0	1	1	0	0	0	0	0	0	0	0	0	0	1	0	1	0	1	2	3	1	2	1	0	0	0	1	0	0	1	1	0	1	0	0	0	0	0	0	1	0	0
0	0	0	1	0	0	0	0	0	1	0	1	0	0	0	0	1	0	0	3	2	0	0	2	0	1	3	0	1	0	1	1	0	0	0	0	1	1	0	1	0	0	0	4	0	0	1	2	0	0
0	0	0	1	0	0	1	0	0	0	0	0	0	1	0	0	1	0	1	1	1	0	0	1	0	0	2	0	0	2	0	0	1	3	0	1	0	0	0	2	0	0	0	0	0	0	0	0	0	2
0	0	1	0	0	1	0	0	0	0	1	0	0	0	0	0	1	2	1	0	0	0	0	0	0	1	1	0	1	0	0	4	0	0	0	0	0	1	1	0	0	0	0	0	0	0	0	2	0	1
1	0	1	0	0	0	0	0	0	1	2	1	0	1	1	0	1	0	0	0	0	0	0	1	0	1	3	0	0	0	0	0	1	0	0	0	0	2	0	2	0	1	0	0	0	0	0	0	0	2
0	1	0	0	0	0	0	3	0	0	0	0	0	0	1	0	0	0	0	2	0	0	0	1	0	0	0	0	0	0	1	0	1	0	0	0	0	0	0	0	1	1	1	0	0	0	0	0	1	0
0	1	0	0	0	0	0	0	0	0	0	0	0	0	1	0	0	1	0	1	0	0	0	0	0	1	0	0	1	0	0	2	0	0	0	0	0	0	0	0	1	0	2	1	2	0	1	0	0	1
0	0	0	0	0	0	0	0	0	0	1	0	0	0	0	1	0	0	1	0	0	0	1	1	0	0	0	0	1	1	0	1	0	1	0	0	0	1	0	1	0	0	0	0	0	0	0	0	0	0
0	0	0	0	1	0	0	0	0	0	0	0	0	0	1	0	0	0	1	0	0	0	1	0	1	1	1	2	1	0	1	1	1	0	0	0	1	0	0	0	0	0	1	1	1	0	0	0	0	0
0	0	0	0	0	0	0	0	0	0	0	0	2	0	1	1	0	1	0	0	1	1	1	0	0	1	0	0	1	0	0	0	0	1	1	0	1	1	1	0	1	0	0	0	0	0	0	0	1	0
0	0	0	0	0	0	0	0	1	2	0	0	0	0	0	0	0	0	0	0	0	0	0	0	0	0	0	0	1	0	0	0	0	1	0	0	0	0	0	0	1	1	0	0	1	0	0	2	1	0
0	0	0	1	0	0	1	0	1	0	0	1	0	0	0	0	1	0	0	0	1	0	0	0	0	1	0	1	0	0	0	1	0	0	0	1	1	0	0	0	0	0	1	0	0	0	0	1	0	2
0	0	0	0	0	0	0	1	0	0	1	0	1	0	1	0	0	1	0	0	0	0	0	1	0	0	0	0	0	0	0	2	0	0	1	0	1	1	0	0	0	0	0	1	0	0	0	0	0	1
0	0	0	0	0	0	1	1	1	0	0	0	1	0	0	0	1	2	0	1	0	3	1	0	1	1	0	1	0	0	0	0	2	0	0	0	0	1	1	0	0	1	0	0	0	0	0	0	0	1
0	0	0	0	0	0	0	1	0	0	0	0	0	1	0	0	0	1	1	2	0	0	0	0	0	0	2	0	0	1	1	2	0	0	0	0	0	1	0	0	1	0	0	0	0	0	0	0	0	0
0	0	0	0	0	0	0	1	0	1	0	0	1	0	0	0	1	0	0	1	0	1	1	0	1	0	3	0	1	1	0	2	0	0	1	0	1	1	0	1	0	0	0	0	1	0	0	1	0	0
0	0	0	0	2	0	1	1	0	0	0	0	1	1	0	2	0	0	0	0	1	0	1	1	1	0	0	0	0	0	0	2	0	0	0	1	0	0	0	0	0	0	1	1	0	0	0	0	1	0
0	0	0	0	0	0	0	0	0	0	0	0	2	1	0	0	0	0	0	0	1	0	0	1	0	0	0	0	0	0	0	0	1	1	0	0	0	1	1	0	0	0	0	0	0	0	1	1	0	0
0	0	0	0	1	0	0	0	1	0	0	2	1	1	1	0	0	0	0	0	0	0	1	0	1	1	0	2	1	0	0	0	0	0	0	0	0	0	0	0	0	0	1	0	0	0	1	0	0	0
0	0	1	0	0	1	0	0	1	0	1	1	0	0	1	0	0	1	0	0	1	0	1	0	0	1	1	1	1	0	1	1	1	0	0	1	0	1	0	0	0	0	0	1	0	0	0	0	1	0
1	0	0	0	0	0	0	2	0	0	0	0	0	0	0	0	0	0	0	0	0	2	0	0	0	0	0	2	0	1	1	0	1	1	0	0	0	0	1	0	1	0	0	1	0	0	1	0	0	0
0	0	0	0	0	0	1	0	0	0	1	0	0	1	0	0	0	1	1	0	0	1	0	0	0	0	0	0	0	0	0	1	0	0	0	0	0	0	1	0	0	0	0	0	0	0	0	0	0	1
0	0	0	0	0	1	0	1	0	0	0	0	1	0	0	0	0	0	0	0	1	0	1	0	1	0	0	2	1	3	0	1	0	0	0	1	0	0	0	0	0	1	2	0	1	0	0	0	1	0
0	0	0	0	0	1	0	0	0	1	0	0	0	1	0	0	1	0	0	0	0	0	0	0	0	0	0	0	1	0	0	0	0	0	0	0	0	0	0	0	0	0	0	0	0	0	0	0	0	1
1	0	0	0	2	0	0	0	1	0	0	0	1	0	0	1	1	0	1	0	0	0	0	0	0	2	1	1	0	0	0	0	0	0	0	0	1	0	0	1	0	0	1	1	0	0	1	0	0	0
0	0	0	1	0	1	0	0	0	0	2	2	0	0	1	0	0	0	0	0	0	1	0	0	0	1	2	0	0	0	0	0	1	1	0	1	1	1	0	0	0	1	0	0	0	0	0	1	0	1
0	0	0	0	0	1	0	0	0	1	0	0	2	1	0	0	0	0	1	2	0	0	0	1	3	0	2	0	0	0	1	1	0	0	0	0	1	1	2	0	0	0	0	0	0	0	0	3	0	0
0	0	0	0	0	0	0	1	1	0	1	0	1	1	0	1	0	2	0	0	0	1	0	0	0	0	1	2	0	1	0	2	1	0	0	0	0	1	0	0	1	0	2	0	0	0	0	0	0	1
0	0	1	0	0	0	0	1	0	0	3	1	0	0	1	0	0	1	1	0	1	0	0	1	0	0	1	0	0	1	0	2	1	0	0	0	0	0	1	0	0	1	1	0	0	0	0	0	1	1
0	0	0	0	0	1	0	0	0	0	0	0	0	1	0	0	1	0	1	1	0	0	1	1	1	0	2	0	0	0	0	1	0	0	0	0	1	2	0	1	1	0	0	0	0	0	1	0	1	0
1	0	1	0	0	0	0	0	1	0	0	1	1	0	0	0	0	0	0	1	2	0	0	0	0	0	1	0	2	0	0	0	0	1	0	1	0	0	1	0	0	1	0	0	0	0	0	2	0	0
0	1	0	0	0	0	1	1	0	2	1	0	1	0	0	2	0	0	1	1	0	2	0	1	0	0	0	1	0	0	0	1	0	0	1	1	0	0	0	0	0	1	1	0	1	0	0	0	2	2
0	0	0	0	1	0	0	0	0	1	0	0	0	0	0	0	0	0	0	0	1	0	0	1	1	0	0	0	1	1	0	0	0	0	0	0	0	0	0	1	0	0	0	1	0	0	0	1	0	0
0	0	0	1	0	1	0	2	0	1	0	1	0	0	0	0	1	1	0	0	1	1	1	0	0	0	0	0	0	0	0	1	0	1	0	0	0	0	0	1	0	0	0	0	0	0	0	0	1	0
0	0	0	0	0	0	0	0	1	0	0	0	0	0	0	1	0	0	1	0	1	0	0	1	1	0	0	0	0	0	0	0	0	0	0	0	1	1	1	0	0	0	0	0	0	0	0	0	1	0
0	1	0	1	0	0	2	1	0	2	0	0	1	1	1	0	1	1	0	0	0	0	0	1	0	1	2	1	1	0	1	1	0	1	2	0	1	0	0	1	0	0	0	0	0	0	0	0	1	1
1	0	1	1	0	1	0	0	0	0	1	1	0	0	0	1	1	0	0	1	2	0	2	0	0	1	0	1	0	0	0	0	0	2	0	0	0	0	0	0	0	1	1	2	0	0	0	2	0	0
0	0	0	0	0	0	0	0	0	0	0	1	1	1	0	0	0	0	0	0	0	2	1	2	0	1	0	0	1	0	0	2	0	0	0	0	0	0	0	0	1	0	0	0	0	0	0	0	0	0
0	0	0	0	0	0	0	1	0	2	0	0	1	0	1	0	1	2	0	0	2	1	2	1	0	2	0	0	1	1	1	1	1	0	0	0	1	0	0	0	0	1	0	0	0	0	0	0	0	0
1	0	0	0	1	1	0	0	0	0	1	0	1	0	0	0	1	1	1	0	1	1	1	0	0	0	0	0	0	0	0	0	1	1	0	0	0	1	0	0	0	0	0	0	0	0	0	0	0	0
0	0	0	0	0	0	1	0	1	0	1	1	1	1	0	1	0	0	1	0	1	1	1	0	0	1	1	1	0	0	1	0	0	0	0	0	0	0	0	0	1	0	1	1	1	0	0	0	1	0
0	1	0	0	0	0	0	1	2	0	1	0	0	0	0	0	0	0	0	1	0	0	1	1	2	0	1	0	0	0	0	1	0	0	0	0	0	0	0	0	0	0	0	0	1	0	0	0	1	0
3	0	1	1	0	0	0	0	0	1	0	0	0	0	0	0	0	0	0	0	0	0	0	1	0	0	0	1	1	0	0	3	1	0	0	1	1	0	0	0	0	0	0	0	0	0	0	0	0	0
0	0	1	1	0	0	0	1	1	1	1	1	0	1	4	0	0	1	0	1	3	0	0	0	0	3	0	1	0	1	0	1	0	1	0	0	0	1	0	1	1	0	0	0	0	0	0	0	0	0
1	0	0	0	0	0	1	0	0	0	1	0	0	0	0	0	1	0	1	0	1	0	0	1	2	2	1	1	1	0	0	0	0	0	0	0	0	1	0	0	0	0	0	0	1	0	0	0	0	0
1	1	0	0	0	1	0	1	2	1	0	0	0	0	0	0	0	0	0	0	1	0	0	0	0	0	0	0	0	0	0	1	0	1	0	0	1	0	0	0	0	0	1	0	0	0	0	0	0	0
1	3	1	0	1	1	1	2	1	1	1	1	0	0	0	0	0	2	2	0	1	1	0	0	3	0	0	1	0	0	1	0	0	0	0	0	1	1	0	0	2	1	0	1	0	0	0	3	0	0
0	0	0	0	1	0	1	1	0	0	0	0	2	1	0	0	0	1	1	2	1	1	0	0	1	1	0	0	0	1	2	0	1	0	0	1	0	0	0	0	1	0	1	0	0	0	0	0	0	0
0	0	1	1	0	0	1	0	2	1	1	1	0	0	0	1	0	0	3	1	0	1	1	2	1	1	3	1	0	0	1	0	0	1	1	0	1	0	0	0	0	0	0	0	0	0	0	1	0	0
0	0	0	0	2	2	0	3	1	1	1	1	0	0	0	0	0	0	0	0	0	0	0	0	1	1	0	2	0	0	0	0	0	1	0	0	0	0	0	0	0	1	0	0	0	0	0	0	1	0
1	0	2	1	0	2	0	1	0	0	2	0	1	1	0	0	0	0	0	0	1	0	0	0	0	1	1	0	1	0	0	0	0	0	0	1	0	0	1	0	0	0	0	0	1	0	0	0	1	0
2	1	3	0	1	1	2	2	0	0	0	0	3	0	0	0	0	0	0	0	1	1	0	1	0	1	0	1	1	0	0	1	0	0	1	1	0	0	0	0	0	1	0	0	0	0	0	0	2	1
0	0	2	0	1	0	0	0	1	0	1	1	0	0	1	0	1	2	0	1	2	1	1	1	2	0	0	1	0	1	1	1	0	0	1	0	2	0	0	1	0	0	0	1	0	0	0	0	0	1
0	0	2	1	0	0	0	2	3	0	0	1	0	0	1	2	1	1	2	1	1	2	1	1	1	1	1	1	2	2	1	0	0	0	0	0	1	1	0	0	0	0	0	1	0	0	0	1	0	2
0	0	1	1	0	0	0	3	1	1	1	0	3	0	2	0	0	0	0	0	1	0	0	0	0	0	1	1	0	0	0	0	0	0	0	1	0	1	0	0	0	0	0	0	0	0	0	0	0	0
1	1	0	0	0	1	0	0	0	1	2	1	2	0	1	0	0	1	0	0	0	2	0	2	1	0	1	0	1	0	0	0	1	0	0	1	1	1	0	0	0	0	1	1	0	0	0	0	1	0
1	0	2	0	0	2	0	1	2	0	2	1	1	0	0	1	1	0	0	1	1	1	0	0	0	1	2	1	0	3	0	2	1	0	0	0	1	0	0	0	0	1	1	2	0	0	1	0	0	1
0	0	2	1	0	0	1	0	1	2	0	0	0	0	1	0	0	3	1	1	0	0	2	1	1	2	1	0	0	1	0	2	0	0	0	0	0	1	0	0	1	0	0	1	0	0	0	0	1	0
0	2	0	1	1	0	0	0	0	1	0	0	0	0	0	1	2	1	0	2	0	0	0	0	1	1	0	0	1	0	0	0	1	0	1	0	0	1	1	0	0	0	0	0	0	0	0	0	1	0
1	0	0	0	0	2	1	2	1	2	0	0	0	0	1	2	0	1	0	0	1	3	0	0	1	1	4	2	2	2	0	1	0	0	0	0	0	2	0	0	1	1	2	1	0	0	0	0	0	0
0	3	1	0	1	1	0	0	2	0	0	1	2	1	0	0	0	2	0	1	0	0	0	0	0	1	0	0	1	0	1	1	0	1	0	0	0	2	1	0	0	0	0	1	0	0	0	0	0	1
0	1	0	4	0	0	3	1	3	1	0	2	2	2	0	0	0	0	1	0	2	1	1	1	0	0	2	0	2	0	1	0	1	1	0	0	0	0	0	0	1	0	0	1	0	0	0	0	1	1
3	2	2	2	0	2	1	2	0	2	1	1	1	1	0	1	0	2	3	0	0	0	1	0	1	0	0	1	0	1	0	2	0	0	0	0	2	0	0	0	0	0	0	0	2	0	1	1	0	0
2	2	1	3	4	4	1	1	1	0	1	0	0	0	0	0	0	1	0	2	0	0	0	1	0	2	1	0	0	1	1	1	0	1	1	0	0	0	0	0	1	0	0	0	0	0	0	0	0	1
2	2	4	0	2	0	2	2	0	1	0	2	0	0	0	0	0	4	0	1	1	0	0	0	0	0	2	0	0	1	1	0	0	2	0	1	0	0	0	0	1	0	0	0	0	0	0	0	0	1
2	1	0	1	0	2	0	3	0	0	1	1	1	2	2	0	1	0	1	0	0	0	0	0	1	1	1	1	1	0	1	0	0	1	0	0	0	0	1	0	0	0	0	0	0	0	0	0	2	1
2	3	2	1	2	3	0	0	0	1	1	1	0	1	1	2	0	2	0	1	2	2	1	0	0	0	0	1	1	1	1	1	0	0	0	0	1	0	0	1	0	0	0	0	0	0	0	1	0	2
0	0	2	0	1	1	3	2	3	0	1	0	0	3	0	0	1	0	0	1	1	1	1	1	0	0	1	1	0	0	0	2	1	1	1	1	0	0	0	0	1	0	1	0	0	0	0	1	0	1
0	0	0	0	0	0	0	1	0	0	0	0	0	0	0	0	0	0	0	0	0	0	0	0	0	0	0	0	0	0	0	0	1	0	0	0	1	0	1	0	0	0	0	0	0	0	0	0	1	0
1	0	0	0	0	0	0	0	0	0	0	0	0	0	0	0	0	0	0	0	0	0	0	0	0	0	0	0	0	0	0	0	0	0	0	0	0	0	0	0	0	0	0	0	0	0	0	0	0	0
1	2	0	0	0	0	0	0	0	1	1	0	0	0	0	0	0	0	0	0	0	0	0	0	0	0	0	0	0	0	0	0	0	0	0	0	0	0	0	0	0	0	0	0	0	0	0	0	0	0
0	1	0	0	0	0	0	0	0	0	0	0	0	0	0	0	0	0	0	0	0	0	0	0	0	0	0	0	0	0	0	0	0	0	0	0	0	0	0	0	0	1	0	0	0	0	0	0	0	0
6	3	5	0	0	1	2	0	0	1	0	1	0	1	0	0	0	0	0	0	0	0	0	0	0	1	1	0	0	1	0	0	0	0	0	0	0	0	0	0	0	0	0	1	1	0	0	0	0	0
6	3	5	0	0	1	1	0	2	2	1	0	1	1	0	0	0	0	0	0	0	1	1	0	1	0	1	0	0	0	0	0	0	0	1	0	0	0	0	0	0	0	1	0	0	0	0	2	1	1
5	4	5	1	2	1	0	0	2	0	2	0	0	2	0	1	1	0	0	1	1	0	0	0	0	1	1	0	0	0	1	1	2	0	0	0	0	0	0	0	0	0	1	0	0	0	0	0	1	2
2	1	1	0	1	1	0	1	1	3	0	1	0	0	0	1	1	0	0	0	2	1	0	0	0	0	0	0	0	0	0	0	0	0	0	0	0	0	0	0	0	1	0	0	0	0	0	0	0	0
0	3	0	0	0	0	0	2	0	2	0	1	0	0	0	0	0	0	1	1	0	0	0	0	0	1	0	0	0	1	0	0	0	0	0	0	0	0	0	1	0	0	1	0	0	0	0	0	0	0
0	1	1	0	1	0	0	0	1	1	1	0	0	0	0	1	0	1	0	0	1	0	0	0	0	0	3	0	0	0	0	2	0	0	0	0	0	0	0	0	0	1	0	0	0	0	0	0	0	0
3	0	0	0	0	1	1	0	0	1	1	1	2	1	0	0	0	0	1	0	0	0	1	0	1	0	1	0	0	1	0	1	0	0	0	0	0	2	0	0	1	0	0	0	2	0	0	0	0	1
1	4	2	1	2	1	0	1	2	0	2	2	2	0	0	1	1	0	1	0	1	1	0	0	1	0	1	0	0	0	0	1	1	0	1	0	1	1	0	0	0	0	0	0	1	0	0	0	1	0
3	2	1	0	0	2	0	0	0	0	0	0	0	0	0	1	0	0	0	1	0	0	0	0	0	0	0	1	0	0	0	0	0	0	1	0	0	0	0	0	0	0	0	0	0	0	1	0	0	0
1	3	1	0	0	1	3	1	0	1	1	2	1	1	0	0	0	0	1	0	4	0	0	0	1	0	1	0	1	0	1	2	0	1	2	0	1	1	0	0	1	0	1	0	1	0	0	0	0	0
0	3	0	1	0	0	1	0	0	0	1	0	0	1	0	1	0	0	1	1	0	0	0	0	1	0	0	2	0	0	2	1	0	2	0	0	0	0	0	0	0	0	0	0	1	0	1	1	1	0
0	0	2	0	0	0	0	0	0	3	0	0	1	0	0	0	1	1	1	0	1	1	0	0	1	1	1	0	0	0	1	1	0	0	0	0	0	0	0	1	0	0	0	0	0	0	0	0	0	3
1	1	1	1	0	2	0	0	0	1	0	1	1	0	0	0	0	1	0	2	0	0	0	1	1	0	2	0	0	0	1	2	1	0	0	0	0	0	0	0	0	0	1	0	0	0	0	0	0	0
0	0	1	1	1	2	1	1	1	0	0	0	1	0	1	0	0	0	0	1	0	0	0	2	1	0	0	0	0	0	0	0	0	0	0	0	0	1	0	0	0	0	0	0	0	0	0	2	1	0
0	0	0	1	1	2	2	0	1	2	3	0	1	1	0	0	0	0	0	0	1	0	2	1	0	0	0	0	2	0	0	0	0	0	0	1	2	0	0	0	0	0	1	0	0	0	0	0	0	0
0	0	1	1	0	2	0	1	0	1	1	1	0	0	0	0	1	1	0	0	1	1	0	3	0	0	1	0	0	0	1	0	0	0	0	1	0	0	0	1	0	0	0	1	0	0	0	0	0	2
3	1	1	0	0	1	2	1	0	2	2	0	1	0	0	1	0	1	0	0	1	2	0	2	0	1	0	0	0	0	0	0	0	0	0	0	1	0	0	0	0	0	1	0	1	0	0	1	1	0
0	1	0	1	0	1	0	0	0	0	0	2	0	0	1	0	0	0	0	0	0	0	0	0	2	0	1	0	0	0	0	0	0	0	1	0	0	0	0	0	0	0	0	1	0	0	0	1	0	0
0	2	0	2	0	1	0	0	1	2	1	1	1	1	0	0	0	0	0	0	0	1	0	0	0	1	0	1	0	0	0	0	1	0	1	0	0	1	0	0	0	0	0	0	0	0	0	0	1	0
0	0	0	0	1	1	1	0	1	1	1	1	0	2	1	0	0	0	2	0	0	1	0	0	0	0	0	0	0	0	0	0	0	0	0	0	0	0	0	0	0	1	2	0	0	0	0	0	1	0
0	0	2	1	0	0	1	1	0	2	2	0	0	0	0	0	0	0	0	0	0	3	0	0	0	0	0	1	0	0	0	0	0	0	0	0	0	1	0	0	0	0	1	0	0	0	0	0	2	0
0	0	1	0	0	1	0	0	0	2	0	1	1	0	0	0	0	0	0	0	0	0	0	0	0	0	0	0	0	1	0	0	0	3	0	0	0	2	0	1	0	0	0	0	0	0	0	0	0	1
0	0	0	0	0	1	1	2	1	1	0	3	0	0	1	1	0	1	0	0	0	1	1	0	0	1	0	0	0	0	1	0	0	0	0	0	0	0	0	0	0	1	0	0	0	0	0	2	0	0
0	0	0	0	0	0	0	0	0	0	0	0	0	0	0	0	0	0	0	0	0	0	0	0	1	0	0	0	0	0	0	0	0	2	0	0	0	0	0	0	0	1	0	1	0	0	0	0	0	0
0	0	0	0	0	0	0	0	1	0	1	0	0	1	0	0	0	1	0	0	1	0	0	2	0	0	0	2	0	0	0	0	0	1	0	0	0	1	0	0	0	0	0	0	0	0	0	0	0	0
0	0	0	0	0	2	0	0	2	0	0	0	3	0	0	1	0	0	1	0	0	0	2	0	0	1	1	0	0	1	0	1	1	0	1	1	0	0	0	0	0	0	1	0	1	0	0	0	0	0
0	0	0	0	0	0	1	0	0	0	0	1	1	1	0	0	1	0	0	0	0	0	0	2	0	0	0	0	3	0	0	1	0	0	0	0	0	1	0	1	0	1	0	0	0	0	0	1	0	0
0	0	1	0	0	1	0	0	0	1	1	0	0	1	0	0	0	0	0	0	0	0	1	0	1	0	1	0	0	0	1	1	0	0	0	0	0	0	0	0	0	0	1	2	0	0	0	0	0	0
[truncated: 1,594 more rows]
[truncated: 3,544 more columns]
