# Supplementary material for: Spatial reorganization of telomeres in long-lived quiescent cells
Source: Genome Biol. 2015 Sep 23;16(1):206. doi: 10.1186/s13059-015-0766-2 (PMC4581094; doi:10.1186/s13059-015-0766-2)
Supplement: Additional file 12: — Full resolution contact map binned at 10 RF of G0 sir3Δ population presented in Additional file 3 . (DAT 24.6 mb) [file 13059_2015_766_MOESM12_ESM.dat]

41	42	34	26	18	16	12	10	10	10	8	6	4	3	4	7	1	2	6	4	3	3	0	1	2	4	3	2	3	2	5	3	2	1	4	0	0	5	0	3	2	0	0	3	0	0	2	3	1	0
42	71	71	33	16	18	11	12	10	6	10	5	10	3	4	2	4	5	6	3	3	6	1	5	2	4	1	4	5	3	4	0	3	0	2	2	1	0	2	1	0	1	3	4	2	0	1	1	5	3
34	71	35	31	25	27	17	6	12	17	8	5	4	6	2	5	7	3	4	5	6	3	6	6	1	1	7	4	3	3	2	5	1	0	4	1	4	4	1	2	2	3	3	3	1	0	1	5	4	2
26	33	31	19	24	22	8	15	10	11	7	9	7	4	4	2	1	6	1	3	2	0	1	2	5	5	4	5	6	0	1	5	2	3	2	1	1	1	1	1	5	2	3	1	0	0	0	0	1	1
18	16	25	24	28	25	13	12	11	12	6	9	3	3	1	8	1	3	4	1	6	3	0	3	1	1	4	2	0	0	2	2	4	0	1	3	1	1	1	0	3	3	1	0	0	0	1	3	1	1
16	18	27	22	25	38	70	25	17	22	10	11	5	4	4	6	2	5	7	7	4	7	1	2	6	3	1	4	1	0	4	3	1	3	0	3	3	4	0	1	3	3	2	4	3	0	2	4	1	1
12	11	17	8	13	70	55	54	34	32	17	8	7	7	6	5	8	13	7	6	8	3	1	2	4	1	5	5	3	1	1	1	1	2	0	2	1	2	0	4	2	3	0	1	0	0	0	2	2	1
10	12	6	15	12	25	54	36	136	33	21	12	12	7	8	5	3	7	4	6	5	2	5	5	2	5	6	3	4	5	3	3	1	0	2	1	1	3	3	0	2	0	0	0	0	0	0	2	2	2
10	10	12	10	11	17	34	136	48	100	18	13	9	7	9	3	14	9	9	4	3	5	3	5	1	2	6	3	3	4	4	7	5	3	1	2	1	5	1	2	3	1	2	1	1	0	1	3	5	2
10	6	17	11	12	22	32	33	100	64	24	16	25	11	8	12	3	18	16	4	5	5	7	4	3	1	3	3	6	6	3	3	3	3	4	4	1	2	1	0	2	3	1	1	1	0	1	0	3	1
8	10	8	7	6	10	17	21	18	24	92	109	53	26	23	24	15	21	15	14	14	4	2	7	8	5	11	4	5	2	4	5	2	6	4	4	4	2	3	2	1	3	3	2	1	0	3	6	2	3
6	5	5	9	9	11	8	12	13	16	109	58	78	36	31	16	14	17	18	9	12	8	5	8	7	6	9	4	3	4	4	2	2	3	1	2	3	2	3	2	2	1	2	0	1	0	0	5	2	0
4	10	4	7	3	5	7	12	9	25	53	78	52	78	39	43	28	31	10	15	8	6	10	8	5	7	11	5	8	11	3	11	4	4	1	2	4	3	4	3	6	0	4	2	0	0	3	5	2	9
3	3	6	4	3	4	7	7	7	11	26	36	78	87	53	30	15	29	16	8	14	7	3	7	5	7	8	3	6	7	3	5	3	3	2	3	3	2	2	2	1	2	0	4	2	0	1	1	3	3
4	4	2	4	1	4	6	8	9	8	23	31	39	53	78	69	32	33	17	13	9	10	4	7	9	3	7	3	5	5	3	2	3	3	1	2	2	2	0	2	0	1	5	2	2	0	1	2	1	1
7	2	5	2	8	6	5	5	3	12	24	16	43	30	69	40	89	38	13	8	12	6	6	12	7	2	6	4	6	8	1	4	2	5	4	1	5	3	1	3	1	2	0	2	0	0	2	2	2	1
1	4	7	1	1	2	8	3	14	3	15	14	28	15	32	89	63	48	21	10	6	3	8	3	4	6	6	5	4	4	1	3	2	5	2	2	3	1	0	1	1	0	4	3	2	0	0	0	2	4
2	5	3	6	3	5	13	7	9	18	21	17	31	29	33	38	48	88	78	29	16	14	11	9	7	4	11	10	5	7	2	5	2	4	4	3	3	7	2	5	1	2	1	7	1	0	1	3	2	4
6	6	4	1	4	7	7	4	9	16	15	18	10	16	17	13	21	78	41	40	20	17	5	16	11	4	3	3	4	3	3	6	2	4	2	3	4	6	3	1	6	1	0	2	1	0	0	1	0	2
4	3	5	3	1	7	6	6	4	4	14	9	15	8	13	8	10	29	40	65	71	34	17	21	26	10	17	8	3	4	12	14	6	6	9	4	9	4	4	6	10	5	3	1	5	0	0	4	4	6
3	3	6	2	6	4	8	5	3	5	14	12	8	14	9	12	6	16	20	71	66	87	34	36	26	12	21	13	9	13	5	13	13	9	6	8	13	7	4	3	4	6	2	3	3	0	2	5	6	2
3	6	3	0	3	7	3	2	5	5	4	8	6	7	10	6	3	14	17	34	87	25	63	43	21	18	17	12	9	9	6	9	9	3	4	4	10	11	4	0	3	1	0	4	2	0	3	5	2	5
0	1	6	1	0	1	1	5	3	7	2	5	10	3	4	6	8	11	5	17	34	63	54	76	37	24	20	12	8	8	15	12	6	8	2	3	2	3	1	3	1	2	5	2	1	0	3	4	7	3
1	5	6	2	3	2	2	5	5	4	7	8	8	7	7	12	3	9	16	21	36	43	76	50	75	31	41	26	16	13	14	30	14	9	9	5	5	15	11	8	3	10	5	4	3	0	5	5	7	3
2	2	1	5	1	6	4	2	1	3	8	7	5	5	9	7	4	7	11	26	26	21	37	75	124	70	54	9	15	14	7	21	10	9	11	8	9	9	2	5	6	2	6	13	2	0	1	3	2	5
4	4	1	5	1	3	1	5	2	1	5	6	7	7	3	2	6	4	4	10	12	18	24	31	70	38	80	28	12	20	12	22	11	5	11	6	12	18	2	2	5	4	5	6	5	0	1	6	5	2
3	1	7	4	4	1	5	6	6	3	11	9	11	8	7	6	6	11	3	17	21	17	20	41	54	80	52	62	38	38	18	29	20	18	11	14	9	17	9	7	9	8	11	8	5	0	3	9	6	11
2	4	4	5	2	4	5	3	3	3	4	4	5	3	3	4	5	10	3	8	13	12	12	26	9	28	62	97	63	41	20	34	23	18	12	8	14	17	3	6	13	7	7	8	4	0	4	9	9	13
3	5	3	6	0	1	3	4	3	6	5	3	8	6	5	6	4	5	4	3	9	9	8	16	15	12	38	63	41	51	21	24	14	16	6	10	13	12	5	7	7	6	3	9	4	0	5	11	11	6
2	3	3	0	0	0	1	5	4	6	2	4	11	7	5	8	4	7	3	4	13	9	8	13	14	20	38	41	51	40	33	33	15	22	18	14	15	15	8	4	6	8	6	7	8	0	6	11	5	10
5	4	2	1	2	4	1	3	4	3	4	4	3	3	3	1	1	2	3	12	5	6	15	14	7	12	18	20	21	33	38	56	15	10	18	6	15	6	5	11	7	1	3	10	6	0	2	5	8	9
3	0	5	5	2	3	1	3	7	3	5	2	11	5	2	4	3	5	6	14	13	9	12	30	21	22	29	34	24	33	56	55	56	45	36	24	23	26	10	10	11	10	9	22	7	0	4	7	9	5
2	3	1	2	4	1	1	1	5	3	2	2	4	3	3	2	2	2	2	6	13	9	6	14	10	11	20	23	14	15	15	56	121	60	28	17	19	14	5	8	4	11	4	17	5	0	2	6	7	8
1	0	0	3	0	3	2	0	3	3	6	3	4	3	3	5	5	4	4	6	9	3	8	9	9	5	18	18	16	22	10	45	60	76	48	31	20	26	7	11	11	6	8	13	4	0	7	7	9	8
4	2	4	2	1	0	0	2	1	4	4	1	1	2	1	4	2	4	2	9	6	4	2	9	11	11	11	12	6	18	18	36	28	48	122	69	27	21	9	11	7	14	11	18	4	0	4	10	8	7
0	2	1	1	3	3	2	1	2	4	4	2	2	3	2	1	2	3	3	4	8	4	3	5	8	6	14	8	10	14	6	24	17	31	69	66	47	48	11	11	7	5	7	6	2	0	3	6	13	3
0	1	4	1	1	3	1	1	1	1	4	3	4	3	2	5	3	3	4	9	13	10	2	5	9	12	9	14	13	15	15	23	19	20	27	47	71	61	22	11	17	15	12	12	12	0	10	12	9	14
5	0	4	1	1	4	2	3	5	2	2	2	3	2	2	3	1	7	6	4	7	11	3	15	9	18	17	17	12	15	6	26	14	26	21	48	61	42	41	37	35	20	14	28	11	0	7	19	11	12
0	2	1	1	1	0	0	3	1	1	3	3	4	2	0	1	0	2	3	4	4	4	1	11	2	2	9	3	5	8	5	10	5	7	9	11	22	41	67	35	18	13	8	14	8	0	3	5	5	3
3	1	2	1	0	1	4	0	2	0	2	2	3	2	2	3	1	5	1	6	3	0	3	8	5	2	7	6	7	4	11	10	8	11	11	11	11	37	35	37	62	32	27	38	8	0	7	10	8	14
2	0	2	5	3	3	2	2	3	2	1	2	6	1	0	1	1	1	6	10	4	3	1	3	6	5	9	13	7	6	7	11	4	11	7	7	17	35	18	62	104	102	51	63	23	0	10	14	26	17
0	1	3	2	3	3	3	0	1	3	3	1	0	2	1	2	0	2	1	5	6	1	2	10	2	4	8	7	6	8	1	10	11	6	14	5	15	20	13	32	102	104	93	60	23	0	10	20	13	15
0	3	3	3	1	2	0	0	2	1	3	2	4	0	5	0	4	1	0	3	2	0	5	5	6	5	11	7	3	6	3	9	4	8	11	7	12	14	8	27	51	93	54	99	22	0	8	21	14	16
3	4	3	1	0	4	1	0	1	1	2	0	2	4	2	2	3	7	2	1	3	4	2	4	13	6	8	8	9	7	10	22	17	13	18	6	12	28	14	38	63	60	99	83	56	0	13	28	26	25
0	2	1	0	0	3	0	0	1	1	1	1	0	2	2	0	2	1	1	5	3	2	1	3	2	5	5	4	4	8	6	7	5	4	4	2	12	11	8	8	23	23	22	56	21	0	9	18	11	12
0	0	0	0	0	0	0	0	0	0	0	0	0	0	0	0	0	0	0	0	0	0	0	0	0	0	0	0	0	0	0	0	0	0	0	0	0	0	0	0	0	0	0	0	0	0	0	0	0	0
2	1	1	0	1	2	0	0	1	1	3	0	3	1	1	2	0	1	0	0	2	3	3	5	1	1	3	4	5	6	2	4	2	7	4	3	10	7	3	7	10	10	8	13	9	0	9	39	18	14
3	1	5	0	3	4	2	2	3	0	6	5	5	1	2	2	0	3	1	4	5	5	4	5	3	6	9	9	11	11	5	7	6	7	10	6	12	19	5	10	14	20	21	28	18	0	39	51	83	38
1	5	4	1	1	1	2	2	5	3	2	2	2	3	1	2	2	2	0	4	6	2	7	7	2	5	6	9	11	5	8	9	7	9	8	13	9	11	5	8	26	13	14	26	11	0	18	83	64	67
0	3	2	1	1	1	1	2	2	1	3	0	9	3	1	1	4	4	2	6	2	5	3	3	5	2	11	13	6	10	9	5	8	8	7	3	14	12	3	14	17	15	16	25	12	0	14	38	67	48
1	4	5	0	1	1	0	1	2	2	3	1	2	3	1	2	2	3	2	4	4	0	1	6	2	0	11	5	4	5	4	4	5	2	6	4	6	9	2	7	4	4	6	13	11	0	7	26	35	94
1	1	2	1	0	4	4	1	2	2	1	1	2	2	3	0	5	3	3	3	2	3	8	4	6	4	11	9	2	5	5	4	2	4	3	5	3	12	4	9	13	7	5	17	4	0	9	16	29	28
4	2	5	1	0	3	4	0	1	2	2	2	4	2	1	1	0	1	1	0	1	0	3	2	2	4	2	4	4	1	3	4	2	2	5	5	7	8	6	4	9	3	5	9	4	0	5	11	16	14
3	2	3	3	1	2	1	2	2	1	3	1	0	0	2	1	0	1	1	4	6	1	2	3	3	1	8	5	1	4	1	5	1	5	2	4	6	4	2	5	5	4	11	15	9	0	2	11	14	20
1	1	1	2	2	3	0	3	3	0	1	1	0	2	1	1	1	0	2	1	3	4	1	6	3	3	6	2	2	2	6	8	1	6	3	3	1	7	2	3	5	2	3	5	2	0	1	14	7	13
2	4	3	3	1	2	4	0	6	3	3	4	1	1	2	2	3	0	2	4	3	1	3	0	3	2	2	3	0	2	2	4	2	3	2	2	2	2	4	0	1	3	4	2	5	0	3	4	7	6
5	3	3	5	3	3	1	3	5	5	7	1	1	3	1	1	0	0	2	6	3	0	6	4	6	5	4	2	2	5	3	6	3	3	1	3	4	5	3	4	3	2	5	7	6	0	1	7	10	11
9	6	8	3	8	6	4	6	9	3	4	3	4	5	1	4	4	2	1	5	3	5	1	4	10	7	8	8	6	7	5	8	7	7	7	4	3	6	7	1	7	3	7	10	3	0	4	11	12	15
4	7	6	7	6	1	0	2	2	4	4	2	2	5	4	2	3	1	0	2	2	1	1	4	2	2	9	4	2	4	3	1	2	6	4	2	2	5	2	2	9	3	2	4	3	0	2	3	7	11
5	4	13	7	105	4	4	0	3	2	3	3	2	2	2	4	0	1	3	5	5	5	1	6	3	2	6	7	3	4	1	11	5	2	8	4	3	7	2	2	4	5	2	7	5	0	3	5	7	5
1	5	4	9	21	2	1	1	2	0	2	3	0	0	1	1	0	5	3	1	1	0	1	3	1	1	3	0	1	2	0	1	1	4	2	0	4	2	1	3	2	1	3	5	2	0	0	1	3	3
0	0	0	1	0	0	0	0	0	0	0	0	0	0	0	0	0	0	0	0	0	0	0	0	0	0	0	0	0	0	0	0	1	0	0	0	0	0	0	0	0	0	0	0	0	0	0	0	0	0
0	1	1	0	0	1	0	0	0	0	0	0	0	1	0	0	0	0	0	0	0	0	0	0	0	0	0	0	0	0	0	0	0	0	0	0	0	1	0	1	0	0	0	0	0	0	0	0	0	0
2	2	4	2	3	2	1	2	1	0	3	1	4	1	1	0	2	0	0	2	1	0	2	2	0	3	2	1	2	3	0	3	1	0	2	1	2	2	2	2	1	2	1	5	2	0	1	0	1	4
3	2	1	1	0	2	1	1	1	1	1	0	1	0	1	0	1	1	0	2	0	1	1	1	3	0	3	1	0	0	0	0	2	0	2	0	3	1	1	1	1	0	0	2	1	0	1	1	1	6
0	0	0	0	0	0	0	0	0	0	0	0	0	0	0	0	0	0	0	0	0	0	0	0	0	0	0	0	0	0	0	0	0	0	0	0	0	0	0	0	0	0	0	0	0	0	0	0	0	0
10	0	0	0	0	0	0	0	0	0	0	0	0	0	0	0	0	0	1	1	0	1	0	0	1	0	0	0	0	0	0	0	0	0	0	0	0	0	0	0	0	0	0	0	0	0	0	0	0	0
2	0	2	1	0	0	1	0	2	0	0	0	0	0	0	0	1	0	0	0	3	1	0	0	0	0	0	0	0	1	1	1	1	0	0	0	0	0	0	0	0	0	2	0	0	0	0	0	0	0
2	0	0	1	0	1	1	1	0	0	1	0	0	0	2	0	0	0	0	0	0	0	0	0	0	1	2	0	0	0	0	0	0	0	0	0	0	0	0	0	0	0	0	1	1	0	0	0	0	1
0	1	0	0	0	1	1	0	0	2	0	1	0	0	1	0	1	0	0	0	1	0	0	0	1	1	0	0	0	1	0	0	1	0	0	0	0	0	0	0	1	0	0	1	0	0	0	0	2	0
0	0	0	0	0	0	0	0	0	1	1	0	0	1	0	0	1	0	0	0	0	1	0	0	0	0	0	0	1	1	1	0	0	2	0	0	0	0	0	0	0	0	0	0	0	0	0	1	0	1
2	1	1	1	1	0	0	2	0	0	0	0	1	1	0	0	1	0	0	0	3	0	0	0	0	1	1	0	0	1	0	2	1	0	1	0	0	0	1	0	1	0	0	1	0	0	0	0	0	0
0	3	0	0	0	0	0	2	0	0	0	1	0	1	0	1	1	0	0	1	0	0	0	0	0	0	0	0	0	1	1	1	0	0	0	0	0	0	0	0	0	0	0	0	0	0	0	0	0	0
0	1	0	0	1	0	0	0	0	0	0	0	0	0	0	0	0	0	1	0	0	0	0	0	0	3	0	0	0	0	0	0	0	0	0	0	1	0	0	0	0	0	0	0	0	0	0	0	0	1
0	0	0	0	0	0	0	0	0	0	0	0	0	0	0	0	0	0	0	0	0	0	0	0	0	0	0	0	0	0	0	0	0	0	0	0	0	0	0	0	0	0	0	0	0	0	0	0	0	0
0	0	0	0	0	0	0	0	0	0	0	0	0	0	0	0	0	0	0	0	0	0	0	0	0	0	0	0	0	0	0	0	0	0	0	0	0	0	0	0	0	0	0	0	0	3	0	0	0	0
0	0	0	0	0	0	0	0	0	0	1	1	0	0	0	0	1	1	0	0	1	0	0	2	0	0	1	0	0	0	1	0	0	1	0	0	0	0	0	0	0	0	0	1	0	0	0	1	2	0
0	2	1	0	0	1	0	0	0	0	2	0	0	0	1	1	0	1	1	1	1	0	0	0	0	0	0	1	0	0	1	0	0	0	1	0	1	0	0	0	0	0	0	0	0	0	0	1	0	0
0	2	0	0	0	0	2	0	0	0	0	0	0	0	0	0	0	1	0	0	0	0	0	0	1	1	0	0	0	0	1	0	0	0	0	0	1	0	1	0	0	0	0	0	0	0	0	1	0	0
0	0	0	0	0	0	0	0	1	0	1	1	0	1	0	0	0	1	0	0	0	0	0	0	0	0	0	0	1	0	0	0	0	1	0	0	0	1	0	1	0	0	0	0	0	0	0	0	0	0
1	2	0	1	1	0	0	1	0	0	0	1	0	0	0	1	0	2	1	0	1	0	0	0	2	0	0	0	0	1	0	1	1	0	2	0	0	0	1	0	1	1	0	0	0	0	0	0	2	0
0	0	0	0	0	1	0	0	0	0	2	0	0	0	0	2	0	1	1	1	0	0	0	1	1	0	0	0	0	0	1	0	0	0	0	1	0	0	0	0	0	1	0	0	0	0	0	0	0	1
1	0	1	0	0	0	0	0	1	0	0	1	1	0	1	0	0	1	0	0	4	0	1	0	0	0	1	0	0	1	0	3	0	0	0	0	1	0	0	0	0	0	0	0	0	0	0	1	0	1
0	1	0	1	0	1	0	0	0	0	0	3	0	0	0	1	0	0	0	1	0	1	0	0	1	0	0	1	1	0	0	1	0	0	0	0	0	0	0	0	0	1	0	3	0	0	0	0	0	0
0	1	0	0	0	0	1	1	0	0	0	0	0	0	0	0	0	0	1	0	0	1	1	1	0	2	0	2	0	0	0	0	0	0	0	0	0	1	0	0	0	0	1	0	0	0	1	0	1	0
1	0	1	0	0	1	0	0	0	0	1	0	2	0	0	0	0	0	2	0	1	0	0	0	0	0	0	0	0	2	1	2	0	0	0	0	1	0	0	0	1	0	1	0	0	0	0	1	2	0
0	0	0	1	0	0	0	0	1	0	1	1	0	1	0	1	1	0	0	0	0	0	1	0	0	0	1	0	0	0	0	1	1	0	0	1	1	0	0	0	0	0	1	0	0	0	0	0	0	0
0	1	1	0	0	0	0	0	1	0	0	0	0	0	1	0	0	0	0	0	0	0	0	0	0	0	0	1	0	0	0	0	0	0	0	0	1	0	0	0	0	0	0	0	0	0	0	0	0	1
0	1	0	0	0	0	1	0	1	0	1	0	1	0	0	0	1	0	0	1	0	0	0	0	0	1	0	0	2	0	0	1	0	1	0	0	0	0	1	0	0	0	1	0	0	0	0	0	2	0
0	1	2	0	0	0	0	0	2	0	0	0	0	1	0	0	0	2	1	0	1	2	1	0	0	1	1	0	0	1	2	0	0	2	0	0	0	1	0	0	0	1	0	0	0	0	0	1	0	0
0	1	0	1	0	0	0	0	0	0	1	1	0	1	0	1	0	0	0	2	0	0	0	1	2	0	0	2	0	3	1	0	0	0	1	0	4	0	0	0	0	1	0	0	1	0	0	0	0	0
0	2	0	0	0	0	1	0	1	0	0	0	0	0	0	1	0	0	0	0	0	0	0	1	1	0	2	0	1	0	0	0	0	0	0	1	2	0	0	0	0	0	1	0	0	0	0	0	1	0
0	1	0	0	0	0	1	1	1	0	0	2	0	0	0	0	0	0	0	0	0	1	0	0	0	0	2	0	0	0	0	0	1	0	0	0	0	0	0	1	0	1	0	0	0	0	0	0	0	0
0	0	1	0	0	1	0	0	1	0	0	0	0	0	0	0	1	0	2	0	0	0	0	1	0	0	0	1	0	0	0	0	0	0	0	0	1	1	0	0	0	0	0	0	2	0	0	0	1	0
0	0	1	0	1	0	0	0	1	1	1	0	1	0	0	1	1	0	0	1	1	0	0	0	1	0	0	0	1	0	0	0	0	0	0	0	0	0	0	0	0	0	0	1	0	0	0	1	0	0
0	2	0	0	0	0	0	1	0	0	0	0	0	0	1	0	0	0	2	0	0	1	0	0	1	0	1	1	0	0	0	0	0	0	0	0	1	0	0	0	0	0	0	0	0	0	0	1	1	0
0	1	0	0	0	0	0	0	1	0	0	0	2	1	0	1	1	0	1	0	1	0	1	0	0	1	0	0	0	0	1	0	0	0	0	0	1	1	0	0	0	0	0	0	0	0	0	0	1	1
1	0	2	0	0	0	0	1	1	0	0	0	0	0	0	0	0	0	1	1	0	1	1	0	1	0	1	0	0	0	0	0	0	0	0	0	0	0	0	0	0	0	0	1	1	0	0	0	1	0
0	1	0	0	0	0	0	0	0	1	0	0	1	1	0	0	0	0	0	0	0	0	0	0	1	0	3	1	0	0	0	1	0	0	0	0	0	0	0	0	1	0	1	0	0	0	0	0	0	0
0	0	0	0	0	0	0	0	0	0	0	0	0	0	0	0	0	0	1	1	2	0	0	0	0	0	0	0	0	0	0	0	0	1	0	0	1	1	0	0	1	0	0	0	0	0	0	0	0	0
0	1	0	2	0	0	0	0	1	0	1	0	1	0	0	0	0	1	0	1	0	0	0	0	0	1	1	0	0	0	1	1	0	1	1	0	0	0	0	0	1	0	0	0	0	0	0	0	0	0
0	0	0	0	3	0	1	1	0	0	0	0	0	0	0	1	1	0	0	2	1	0	0	2	0	0	3	0	1	0	1	0	2	0	0	0	1	0	2	0	0	1	0	0	0	0	0	0	0	0
0	0	0	1	0	0	0	0	0	1	1	0	0	0	1	0	0	1	0	1	0	1	0	0	1	1	1	0	0	0	2	0	2	1	0	2	0	1	0	1	0	0	0	1	2	0	0	0	0	0
0	1	1	1	0	0	0	0	0	1	1	0	0	1	0	2	0	1	0	0	0	1	0	0	0	1	0	0	1	0	0	0	0	0	0	0	0	0	1	0	1	0	1	1	0	0	0	1	1	1
0	1	1	0	0	0	2	0	0	0	0	0	0	1	0	0	0	0	0	1	1	0	0	0	2	1	1	0	0	0	2	0	0	0	0	0	0	2	0	0	1	0	1	0	0	0	0	2	0	0
1	3	2	0	0	0	0	1	0	0	2	1	1	1	0	0	0	0	1	0	1	0	0	2	1	0	1	2	1	2	0	1	0	0	2	0	1	0	0	0	0	0	0	0	0	0	0	0	1	0
0	0	0	0	0	0	0	0	1	0	1	0	1	0	0	0	0	0	2	1	0	0	0	0	0	2	1	1	0	1	1	0	0	0	1	0	0	0	1	0	0	0	0	0	0	0	0	0	0	0
0	1	0	1	0	0	0	0	2	0	1	0	2	0	0	1	0	2	1	0	0	0	0	0	0	2	0	0	0	0	0	2	0	1	1	0	0	0	0	0	0	1	2	0	0	0	0	0	1	0
1	1	0	0	0	0	0	1	1	0	0	0	0	0	0	0	0	1	0	0	0	2	1	0	0	0	0	0	0	0	0	0	0	1	1	1	0	1	0	0	0	0	0	0	0	0	0	0	0	0
1	2	1	1	0	1	0	1	0	0	0	1	0	1	1	0	1	0	1	0	1	0	0	1	0	1	2	0	1	3	1	1	0	1	0	0	0	0	0	0	0	0	1	0	0	0	1	0	0	0
1	0	0	1	0	0	0	0	0	0	0	0	0	2	0	1	0	1	1	1	0	0	1	0	0	0	0	0	0	1	0	0	0	0	0	1	0	0	0	0	0	0	0	1	0	0	0	0	0	0
0	0	0	0	0	0	0	0	0	0	0	0	0	0	1	0	2	1	0	1	0	1	0	1	0	0	0	0	0	1	0	0	0	2	0	1	0	1	0	1	0	1	0	0	0	0	0	1	1	1
1	0	0	0	0	1	0	1	0	0	0	1	2	1	0	0	0	1	1	0	0	1	0	0	0	0	0	0	0	0	0	0	0	0	0	0	0	0	0	1	0	1	1	1	0	0	0	0	0	0
1	0	1	1	0	0	0	0	0	1	1	1	0	0	1	0	0	1	0	0	0	0	0	0	0	0	2	1	0	0	0	1	2	0	1	1	1	0	0	1	0	1	0	1	0	0	0	0	1	1
0	0	1	1	0	0	1	0	0	0	1	1	0	1	0	0	0	0	0	1	1	1	1	0	0	0	0	0	1	0	0	0	1	0	0	0	0	0	0	0	0	1	0	1	0	0	0	0	0	0
1	0	0	0	0	0	0	0	0	0	0	1	1	0	1	0	0	0	0	1	2	0	2	0	1	0	0	0	0	0	0	0	0	0	0	0	0	0	0	0	0	0	0	0	0	0	0	0	0	0
0	0	1	0	0	1	0	0	1	0	0	1	0	0	0	0	0	0	0	0	0	1	0	1	0	0	0	0	0	1	0	0	0	2	0	0	0	1	0	0	0	0	0	0	0	0	0	0	0	1
1	2	1	3	2	0	0	0	0	0	1	0	0	0	0	0	1	2	1	0	0	0	0	3	0	0	0	1	0	1	0	0	0	0	0	1	1	0	0	0	0	1	2	0	0	0	0	1	0	0
1	1	2	0	0	0	0	1	1	1	2	0	1	1	2	0	0	2	0	1	1	2	0	1	1	0	0	1	0	0	1	0	1	1	1	1	1	1	0	0	0	2	0	0	0	0	0	1	1	0
0	0	0	0	0	0	1	0	0	0	0	1	0	1	0	0	0	0	0	0	0	0	0	0	0	1	1	0	1	0	0	0	0	0	1	0	0	0	1	0	0	0	0	1	0	0	0	0	0	0
0	0	1	0	1	0	0	0	0	0	1	0	1	1	2	0	0	0	1	1	0	0	0	1	0	0	0	0	2	3	0	2	0	1	1	1	0	1	0	0	0	1	0	0	0	0	3	0	0	0
0	0	1	0	1	0	0	0	0	1	2	0	0	0	0	1	0	0	0	0	1	0	0	1	0	0	0	0	0	2	1	0	0	1	1	1	0	1	1	1	0	1	0	1	0	0	0	0	1	0
0	0	3	1	0	0	2	1	1	0	1	1	0	1	0	0	0	0	0	0	0	0	1	1	1	1	0	1	0	0	1	0	1	1	0	0	0	2	0	0	1	0	1	0	1	0	0	1	1	0
1	0	1	0	0	1	0	1	1	0	0	0	0	0	0	0	1	1	0	1	0	0	0	0	0	0	0	0	0	0	0	0	1	0	0	0	0	1	0	0	0	0	2	0	1	0	0	0	0	0
0	0	1	0	0	0	1	1	0	1	1	0	0	1	0	0	0	0	1	0	0	0	0	1	0	0	1	0	1	1	0	1	0	0	0	0	0	2	0	0	0	0	1	2	0	0	0	0	0	0
1	1	1	0	0	1	0	0	1	0	1	0	0	0	0	0	2	0	1	0	0	0	0	0	0	0	1	0	1	3	1	0	0	1	0	0	0	1	0	0	0	2	0	0	0	0	1	0	0	0
0	0	0	0	0	1	0	0	1	0	0	0	2	0	0	0	0	0	1	1	0	0	0	1	0	2	0	0	0	0	1	1	0	1	0	0	1	0	1	2	1	1	0	2	0	0	0	1	0	0
1	1	2	0	0	0	0	0	1	0	0	0	2	1	0	0	1	0	1	3	0	0	0	0	0	1	0	1	1	0	0	0	2	1	0	0	0	0	0	0	1	0	1	0	0	0	1	0	0	1
0	0	0	1	0	0	0	0	0	0	0	0	0	0	0	1	0	0	0	0	0	0	0	1	0	0	1	0	0	0	1	0	0	2	1	0	0	1	1	1	0	0	0	0	0	0	0	0	0	1
1	0	0	0	0	0	0	1	0	0	0	0	1	0	0	0	0	0	0	1	0	0	1	1	0	0	1	1	1	0	0	2	0	0	0	0	0	1	0	0	0	1	0	0	0	0	0	1	0	0
0	0	0	0	0	0	0	2	2	1	0	0	1	1	1	0	0	1	0	0	1	0	1	0	1	1	2	1	1	1	0	1	1	2	4	0	1	0	0	0	1	0	0	2	1	0	1	0	1	1
0	1	0	0	0	1	0	0	0	0	0	0	1	0	0	0	0	1	0	0	1	1	1	1	1	0	2	0	1	0	1	2	1	2	1	0	1	0	0	2	1	2	0	3	0	0	0	1	0	1
0	0	0	0	0	2	0	0	0	1	1	0	0	0	1	2	1	0	1	0	0	2	0	0	1	2	0	0	0	0	0	3	2	1	1	0	1	0	0	0	0	1	0	1	0	0	0	0	1	1
0	0	1	1	0	0	0	0	0	1	0	0	1	0	1	0	1	1	1	0	1	1	1	0	2	0	1	2	2	0	0	2	0	1	0	0	1	1	0	0	0	0	1	2	0	0	2	1	0	0
1	0	0	0	2	0	1	1	0	0	0	0	0	0	0	0	0	1	0	1	2	0	2	1	1	0	0	0	0	0	2	3	1	0	0	1	2	0	0	2	0	0	1	4	0	0	0	0	0	3
0	1	0	0	0	0	0	0	0	0	0	0	1	0	0	0	0	0	0	0	0	0	0	0	1	0	0	0	0	0	0	2	0	0	0	0	1	0	1	0	0	0	0	0	0	0	0	0	0	0
0	0	0	0	0	0	0	0	0	0	0	0	0	0	0	0	0	0	0	0	0	0	0	0	0	0	0	0	0	0	0	0	0	0	0	0	0	0	0	0	0	0	0	0	0	0	0	0	0	0
0	0	0	0	0	0	0	0	0	0	1	0	0	0	2	0	0	1	1	3	1	0	0	1	1	1	1	2	1	1	2	1	0	0	1	1	0	2	1	0	1	3	0	3	0	0	1	0	0	1
1	0	0	0	0	0	0	1	1	1	2	1	1	0	0	0	0	1	0	3	0	1	0	1	2	1	0	0	2	2	0	0	0	1	0	1	0	2	1	2	2	4	2	3	3	0	0	2	3	2
0	0	0	1	1	0	0	0	0	0	0	0	0	0	0	0	0	0	0	0	0	0	0	0	1	0	1	0	0	0	3	0	0	0	0	1	0	1	1	1	0	1	4	2	1	0	0	2	0	0
0	0	0	0	0	0	0	0	0	0	0	0	2	0	0	0	0	1	0	0	1	0	0	2	0	2	1	1	0	0	0	1	0	1	0	0	0	1	1	1	1	3	3	1	1	0	1	2	0	1
0	0	0	2	2	0	0	0	0	1	0	1	0	0	0	0	1	0	0	0	1	0	1	0	0	0	2	1	0	1	1	2	0	1	1	0	1	1	1	0	2	4	2	2	1	0	0	1	1	0
0	1	0	0	0	1	0	0	0	0	0	1	0	0	2	0	0	0	0	1	0	1	0	3	2	0	0	0	1	1	0	0	1	1	1	0	1	4	0	0	2	1	3	2	1	0	1	3	1	1
0	0	0	0	0	0	0	1	1	1	0	0	2	1	0	0	2	1	1	1	2	1	0	2	1	0	1	0	0	0	0	2	0	0	0	1	1	3	0	0	1	1	3	3	1	0	0	1	2	0
0	0	1	2	1	0	0	0	1	0	0	0	0	0	0	1	0	0	2	1	0	0	0	1	0	0	1	3	0	0	0	0	0	1	1	0	0	2	0	1	0	1	1	1	0	0	1	2	0	1
0	0	0	0	0	0	0	0	1	2	0	0	0	0	0	1	0	1	0	1	1	0	0	1	1	1	0	2	2	1	1	0	0	1	1	0	2	1	2	1	1	0	1	0	0	0	0	0	0	1
0	0	0	0	0	0	0	0	0	0	0	0	0	0	0	0	0	0	0	0	0	0	0	0	0	0	0	1	0	1	0	0	0	0	0	0	0	0	0	0	0	0	0	0	0	0	0	0	1	0
0	0	0	0	0	0	0	0	0	0	0	0	0	0	0	2	1	0	0	2	0	1	0	0	0	0	0	0	0	1	2	0	0	1	1	0	0	0	0	1	1	0	0	2	0	0	0	0	0	0
1	0	2	0	1	3	1	2	2	0	1	1	1	0	0	0	0	1	1	3	1	2	0	0	1	1	2	1	4	0	2	1	2	0	0	0	1	2	0	0	0	0	2	0	1	0	1	0	0	0
1	0	0	1	1	0	0	0	0	1	1	1	0	1	0	2	0	0	0	1	1	0	0	0	0	0	2	2	1	2	1	0	0	2	1	0	1	0	0	1	0	1	2	3	0	0	0	1	1	0
0	2	0	1	1	0	0	0	1	0	0	0	0	1	1	0	1	0	1	0	1	0	0	1	0	0	2	1	0	0	0	1	1	1	1	0	0	0	0	0	2	0	0	0	0	0	0	0	0	0
0	0	0	1	0	0	1	0	0	0	1	0	1	0	0	0	0	1	0	0	0	1	0	1	1	0	0	1	0	0	0	1	0	0	0	0	1	2	0	0	0	0	0	1	0	0	0	1	0	0
2	1	1	1	1	0	0	0	0	0	0	1	0	1	1	1	0	0	0	0	2	1	1	1	0	5	0	2	0	1	0	2	0	0	0	0	2	3	0	1	0	1	1	1	3	0	1	3	1	0
1	2	0	1	1	1	0	1	0	0	0	0	0	0	0	1	0	1	0	2	0	1	1	1	0	0	4	0	0	0	0	1	1	3	2	1	0	0	2	1	0	0	0	0	0	0	2	1	0	1
1	1	0	0	1	0	0	1	0	1	1	0	2	1	1	0	0	0	0	0	0	2	0	2	0	1	0	0	0	0	0	1	1	2	1	1	0	0	0	0	1	1	0	0	1	0	1	0	1	0
0	0	0	0	3	0	1	0	0	0	2	1	0	0	1	1	0	2	0	2	2	1	1	0	2	1	3	1	1	1	0	1	1	1	1	0	2	1	0	0	0	0	0	0	0	0	0	0	1	2
0	0	0	2	1	1	1	0	0	0	0	0	0	1	2	0	0	0	0	0	0	0	0	0	1	1	0	1	0	0	1	0	0	0	1	0	0	1	0	1	1	0	0	2	0	0	0	1	0	0
0	1	0	0	0	0	0	0	0	0	0	1	0	0	0	0	0	0	0	2	0	0	1	2	0	0	0	1	0	0	0	0	0	1	1	0	1	1	0	0	0	0	0	1	0	0	1	0	0	0
0	1	0	0	0	1	1	0	0	0	0	0	0	2	0	1	0	0	1	1	0	1	1	1	1	0	0	1	1	0	0	1	1	1	0	0	1	1	0	0	1	0	1	1	0	0	0	0	0	0
1	3	1	0	0	1	0	0	2	0	0	0	0	0	0	0	0	1	0	0	0	1	0	1	1	1	1	0	1	2	0	0	1	0	0	1	0	0	0	0	1	0	0	0	0	0	0	1	0	0
0	0	1	0	0	0	0	0	0	1	0	0	1	2	0	1	0	0	2	0	1	0	1	0	1	0	0	0	0	0	0	1	1	0	0	0	0	2	0	2	0	0	0	2	0	0	1	0	0	0
1	0	0	0	0	0	0	0	1	0	1	0	1	1	0	0	1	1	1	1	0	1	1	0	0	0	0	0	0	0	0	0	1	0	0	0	2	0	1	0	0	0	1	0	0	0	0	0	0	0
0	0	0	1	0	0	0	0	0	0	0	0	0	0	1	0	0	0	1	1	1	0	0	1	3	1	2	0	1	0	0	2	0	1	0	0	1	0	0	0	1	0	1	0	1	0	0	1	0	1
1	0	0	0	1	0	0	0	0	0	1	1	0	0	0	0	0	0	0	0	2	1	0	0	1	1	0	0	0	0	1	0	1	0	1	0	0	0	1	0	0	0	1	0	0	0	0	1	1	0
1	0	0	1	0	0	0	1	0	0	0	1	0	0	1	0	0	0	0	1	0	0	1	0	1	0	0	0	0	0	1	0	3	1	0	0	1	0	0	0	0	0	0	0	0	0	0	1	0	0
0	1	0	0	0	0	1	0	1	2	1	0	2	0	0	0	0	0	1	0	0	0	0	0	0	1	1	0	0	0	1	1	0	0	0	0	2	1	0	1	0	0	1	0	0	0	0	0	1	0
0	0	2	0	0	0	0	0	0	0	0	0	0	0	0	0	0	0	0	1	0	0	2	0	0	0	1	0	2	0	0	1	0	1	0	0	0	1	0	0	0	0	1	0	0	0	0	0	0	0
0	0	2	0	0	0	0	1	0	1	1	0	0	0	1	0	0	0	0	0	0	1	0	0	1	0	0	0	0	0	0	2	1	0	0	0	0	1	0	0	1	1	2	0	0	0	0	1	0	1
0	2	0	0	0	0	0	0	0	0	0	0	0	0	0	0	1	0	0	0	0	1	1	0	1	0	0	2	0	2	0	1	1	0	0	0	0	0	0	0	0	0	0	0	0	0	0	0	0	0
0	0	0	0	0	0	1	0	0	2	1	0	0	0	0	0	0	1	1	0	1	0	0	0	0	0	1	1	1	0	0	1	1	0	2	0	1	1	0	1	0	2	1	1	1	0	0	2	1	1
0	1	0	1	1	0	1	0	2	0	0	0	0	0	0	0	0	0	0	0	0	0	1	0	0	0	2	0	1	0	0	0	0	1	0	2	0	1	1	0	0	0	0	0	0	0	0	0	0	0
0	1	0	0	0	0	0	0	1	0	0	0	0	0	0	0	0	0	0	1	0	0	1	0	0	0	0	3	1	1	1	0	0	0	2	0	0	1	0	0	0	0	1	1	0	0	0	0	0	0
1	0	1	0	0	0	0	0	0	1	0	0	1	0	0	1	0	0	1	0	0	0	0	0	0	0	1	1	0	0	0	0	0	0	0	0	0	0	0	0	0	0	0	0	1	0	0	1	1	0
0	0	0	0	0	1	0	0	0	0	0	0	0	1	0	0	0	1	1	1	0	0	0	1	1	0	0	0	0	1	0	0	1	1	0	0	0	0	0	1	0	0	0	0	0	0	0	0	0	0
0	0	1	0	0	1	0	0	0	0	1	0	0	0	0	0	0	0	0	1	1	0	0	2	1	0	0	0	2	0	0	0	0	0	0	0	0	0	0	0	0	0	2	2	1	0	0	1	1	0
0	1	0	0	0	0	1	1	0	0	0	1	0	0	0	0	0	2	0	0	1	0	0	1	1	0	0	0	0	0	0	0	0	0	0	0	0	0	0	1	0	0	0	0	0	0	0	0	0	0
1	0	1	1	0	1	1	0	1	0	0	0	1	0	0	0	0	0	1	0	1	1	0	0	0	0	0	0	0	0	0	2	0	0	0	0	1	0	0	1	1	0	0	1	0	0	0	0	0	1
1	0	0	0	0	0	0	0	0	0	0	0	0	0	0	0	0	0	0	1	0	0	0	0	0	0	0	0	0	0	0	0	0	0	0	0	0	0	0	0	0	0	0	0	0	0	0	0	0	1
0	1	0	0	0	0	1	0	0	0	0	0	0	0	0	0	2	0	0	0	0	0	0	0	0	2	0	0	0	0	0	0	0	0	0	0	0	1	0	0	0	0	0	1	0	0	0	0	0	0
0	0	0	0	1	0	1	0	1	1	1	1	0	0	0	0	0	0	0	1	1	0	0	0	0	0	2	1	0	1	0	0	1	0	0	2	0	0	0	1	0	0	0	1	0	0	1	0	2	0
0	0	0	0	0	0	0	0	0	0	0	0	1	0	0	2	1	1	3	2	1	0	0	1	0	0	0	2	1	0	0	1	1	0	0	0	1	0	0	0	0	1	2	0	0	0	0	0	1	0
0	0	0	0	1	1	0	1	0	1	0	0	0	1	2	0	1	0	0	1	0	0	1	1	0	0	0	0	0	0	0	0	0	0	0	0	0	1	0	1	1	0	1	0	0	0	1	0	1	0
0	0	0	0	1	1	0	0	2	0	1	0	1	2	0	0	0	0	0	2	1	0	0	0	1	2	0	0	1	0	0	1	0	0	0	0	0	2	0	0	0	0	1	0	0	0	0	0	0	0
0	0	0	1	1	0	0	1	0	0	0	2	0	0	0	0	1	0	0	0	0	0	0	1	1	0	1	0	1	0	0	1	0	0	0	0	0	1	0	0	1	0	1	0	0	0	0	0	0	0
1	1	1	0	1	0	0	0	2	0	0	0	1	1	0	0	0	0	0	2	1	0	1	2	0	2	0	1	2	0	0	0	1	0	0	0	0	0	0	0	1	1	0	0	0	0	0	0	0	0
0	0	0	0	0	0	0	1	0	0	2	0	0	0	1	2	0	0	0	0	0	1	0	0	1	0	0	1	1	0	0	0	0	0	0	1	0	0	0	0	1	0	0	0	1	0	0	0	1	0
1	0	0	0	0	0	0	0	1	0	0	0	0	0	1	0	0	0	0	1	0	0	0	0	0	2	1	1	0	0	0	1	0	0	0	1	0	0	0	0	0	0	0	0	0	0	0	0	1	0
1	0	0	1	0	0	0	0	0	1	1	0	0	0	0	0	1	0	0	0	0	0	0	0	0	1	0	0	0	0	0	0	0	0	0	0	0	1	1	0	0	1	0	3	0	0	1	1	0	0
0	0	1	1	1	0	0	0	0	0	0	0	1	0	0	1	1	1	1	0	0	0	0	0	1	1	1	0	3	0	0	0	0	0	0	0	0	0	0	0	0	1	0	1	0	0	0	0	0	0
0	1	0	0	0	0	0	0	0	0	1	0	0	0	1	0	0	0	1	0	0	0	0	0	0	0	0	0	1	1	0	0	1	0	0	1	0	1	0	0	0	1	0	1	0	0	0	0	1	1
1	0	1	0	0	0	0	0	0	0	1	0	0	0	0	0	0	0	0	1	0	1	0	0	1	0	1	0	0	0	1	0	1	0	1	0	0	0	0	0	0	0	0	0	0	0	0	0	1	1
1	1	1	0	1	1	0	1	0	0	1	1	2	2	1	0	1	0	0	0	0	0	0	0	0	0	1	2	0	0	2	0	0	0	0	0	0	0	0	0	1	0	0	2	0	0	0	0	0	0
1	0	0	0	0	0	2	0	1	0	0	0	0	0	1	1	0	2	0	0	0	0	0	0	0	0	1	0	0	1	0	0	0	0	0	0	0	0	0	0	0	0	0	2	0	0	0	0	0	0
1	0	0	0	0	0	0	0	0	0	0	0	0	0	0	0	0	0	0	1	0	0	0	2	0	1	0	1	0	0	2	1	0	0	1	0	0	1	0	0	0	0	0	0	0	0	0	0	0	0
0	2	2	0	0	0	0	1	0	1	1	0	1	1	0	0	0	0	0	1	0	0	0	0	0	0	0	2	1	2	0	3	0	0	0	0	0	0	0	0	0	1	0	0	0	0	0	0	0	0
1	0	0	2	0	1	1	0	2	0	0	1	0	1	0	0	0	0	1	0	0	0	0	2	1	2	0	0	0	0	0	2	0	1	1	0	0	0	0	0	0	0	0	0	0	0	0	0	0	0
0	1	0	0	0	0	0	0	0	0	0	0	0	0	0	0	0	0	1	0	1	0	1	1	1	1	0	1	0	2	0	1	0	2	0	0	1	0	0	0	0	0	0	0	0	0	0	0	0	0
0	0	0	0	0	0	0	1	0	0	0	1	0	1	1	0	0	0	0	0	0	0	0	1	0	0	0	0	0	0	0	0	0	0	0	1	0	0	0	1	0	1	0	0	0	0	0	0	0	0
0	0	0	0	1	3	0	1	0	0	1	1	0	0	0	1	1	1	0	1	0	1	0	0	0	1	0	1	0	0	0	0	0	0	0	0	2	0	0	0	2	0	0	0	0	0	0	0	0	0
0	0	2	0	0	0	0	1	3	0	1	0	1	0	0	0	0	0	0	0	1	0	1	2	0	0	1	0	0	1	0	1	0	0	0	1	1	0	0	1	0	0	0	1	0	0	0	0	0	0
0	1	1	0	0	2	0	1	1	0	0	0	0	1	0	0	1	0	0	0	0	0	0	0	0	0	0	0	0	0	0	0	1	2	1	0	0	0	0	0	0	0	0	0	0	0	0	0	0	0
1	0	0	0	0	0	0	0	0	2	2	0	0	1	0	0	0	0	1	0	0	0	0	0	0	2	2	0	0	0	0	0	0	1	0	1	0	1	0	0	1	1	0	0	0	0	1	0	0	1
0	0	1	0	0	1	0	0	2	0	0	0	0	0	0	0	0	0	0	0	0	0	0	0	0	1	0	0	1	0	1	0	1	1	0	0	0	1	0	0	1	0	0	0	0	0	0	0	1	0
1	0	1	1	0	0	2	0	0	0	2	0	0	0	0	0	0	0	0	0	0	1	0	0	1	0	0	0	1	0	0	0	1	0	2	0	1	0	2	0	0	0	0	0	0	0	0	0	0	1
1	0	0	0	0	0	0	0	2	1	0	0	0	0	1	0	0	1	0	1	1	0	2	1	0	2	0	0	1	1	0	1	0	1	0	0	0	0	0	1	0	0	0	0	0	0	0	0	2	0
0	0	0	0	0	1	0	0	0	1	0	0	2	0	0	0	0	0	1	0	0	0	0	2	0	0	1	0	0	0	0	0	1	1	0	1	0	1	1	1	2	0	0	1	0	0	0	0	0	0
1	0	3	1	1	0	0	0	0	1	0	0	0	1	0	1	0	0	0	0	1	0	0	0	0	0	0	1	0	0	0	0	0	0	1	0	0	1	0	1	0	0	0	0	0	0	0	0	0	0
1	0	1	1	1	0	2	0	0	1	0	0	0	1	0	0	1	1	0	0	1	0	0	0	0	0	0	0	2	1	0	1	0	0	0	1	0	0	0	0	1	0	1	2	0	0	0	0	1	0
0	0	1	0	1	0	0	1	0	0	0	0	1	0	0	0	1	0	0	1	0	0	1	0	0	0	0	0	0	0	0	0	0	0	0	0	0	0	0	1	0	0	0	0	0	0	0	0	0	0
0	1	2	2	0	0	1	0	0	0	0	0	0	1	1	1	0	1	0	0	0	1	0	1	1	0	1	0	0	0	1	0	0	0	0	0	0	1	0	2	0	0	1	1	0	0	0	0	0	0
0	0	0	0	0	0	0	0	1	0	1	0	0	0	1	0	0	0	0	0	0	1	0	2	1	0	0	1	0	0	0	0	0	0	0	0	0	0	0	0	0	0	1	1	0	0	1	0	1	0
0	1	0	1	0	0	0	0	0	1	0	0	0	1	0	0	0	1	1	0	1	0	0	1	1	0	1	0	0	2	0	0	0	1	0	1	0	0	0	0	0	0	1	0	0	0	0	0	1	0
0	0	0	0	0	1	0	0	0	0	1	0	0	0	0	0	1	0	1	2	1	0	0	0	0	1	0	0	0	0	1	0	1	0	1	2	0	0	1	0	1	0	2	0	0	0	0	0	0	0
0	1	0	0	0	1	0	0	0	0	1	0	0	1	0	0	1	0	1	0	0	0	0	0	0	2	0	1	0	0	0	0	0	0	0	0	0	1	0	1	0	0	0	0	1	0	0	0	0	0
0	0	0	1	0	0	0	0	0	0	0	0	1	2	0	0	1	0	0	0	0	0	0	1	0	0	0	0	1	0	0	1	0	0	0	1	0	0	0	0	0	0	0	0	0	0	1	0	0	0
1	0	0	1	1	0	0	1	0	0	1	0	0	0	0	0	0	0	0	0	0	0	0	0	0	0	2	0	0	0	1	0	1	0	1	0	0	0	0	0	0	0	0	0	0	0	0	0	0	0
0	1	1	0	1	0	0	0	0	0	0	0	1	1	1	0	1	1	0	0	1	0	0	0	1	0	0	2	0	1	0	0	0	0	1	0	0	1	0	0	0	0	0	0	0	0	0	0	1	0
0	1	2	2	0	0	0	0	0	1	0	0	0	0	0	0	0	0	0	0	0	2	0	0	1	1	0	1	0	0	0	0	0	0	0	0	1	0	0	0	0	0	0	0	0	0	0	1	0	0
0	0	0	0	0	0	0	0	0	0	1	1	1	0	1	0	0	0	0	0	0	0	0	0	0	2	1	0	0	1	0	0	0	0	0	0	0	0	0	0	0	0	0	0	0	0	0	1	0	0
0	1	2	0	0	0	1	0	0	0	0	0	2	1	1	0	0	0	0	1	0	0	0	2	0	0	2	2	0	0	0	1	0	0	0	0	0	0	0	2	0	0	1	0	1	0	0	0	0	0
0	0	0	0	0	0	0	0	1	0	0	0	0	0	1	0	1	0	1	1	0	0	0	1	1	0	1	0	0	1	0	1	1	0	0	0	0	0	3	0	0	0	0	0	0	0	0	0	0	0
1	1	0	2	0	0	1	1	0	0	0	0	2	0	1	1	0	0	0	0	0	0	0	0	0	0	1	1	1	1	0	1	0	0	0	0	0	0	0	0	0	0	1	1	1	0	1	0	1	0
2	0	0	0	0	0	0	0	0	0	1	1	0	0	0	0	0	0	2	0	0	0	1	1	1	0	0	0	0	0	0	0	0	0	1	0	0	0	0	0	0	0	0	0	0	0	0	0	0	0
2	0	1	0	0	1	0	2	0	0	0	0	3	0	0	1	0	0	1	1	0	0	0	1	0	0	0	0	0	1	0	0	0	0	0	0	0	1	0	0	0	0	0	0	0	0	0	0	0	1
0	0	1	0	0	2	1	0	1	0	1	0	0	0	1	0	0	2	0	1	0	0	0	0	0	1	0	0	0	0	0	0	0	0	0	0	0	0	0	1	0	0	0	0	0	0	1	0	0	0
0	0	0	0	0	0	0	0	1	0	0	2	0	0	0	0	0	0	0	0	0	0	0	1	0	1	0	0	1	1	0	0	0	0	0	0	1	0	0	0	0	0	0	0	0	0	0	0	0	1
0	0	1	0	0	0	0	0	0	1	0	0	1	0	1	0	0	0	0	1	1	1	1	0	0	0	1	2	1	0	0	1	0	1	0	0	0	0	0	0	0	0	0	0	0	0	0	1	1	0
0	2	0	0	0	0	0	0	1	0	0	0	0	0	0	0	0	0	1	0	0	0	0	1	0	0	1	0	0	0	0	1	0	0	0	0	1	0	0	0	0	0	0	0	0	0	0	0	1	1
0	0	0	0	0	0	0	0	0	0	2	0	3	0	0	0	0	0	0	1	1	0	0	0	0	0	0	0	1	0	0	0	0	1	0	0	0	0	0	0	1	0	0	0	0	0	0	0	0	0
0	0	0	0	1	0	0	0	0	0	0	1	0	1	0	0	0	0	0	0	1	0	0	1	2	0	0	0	0	0	1	0	2	0	0	1	2	0	0	0	0	0	0	0	0	0	1	1	2	1
1	0	1	0	0	1	0	0	1	0	1	0	1	0	0	0	0	1	1	0	1	0	0	1	0	0	0	0	0	2	1	1	0	1	0	1	0	0	0	0	0	0	0	1	0	0	0	0	0	0
0	1	1	0	0	0	1	1	0	0	2	0	0	2	1	0	0	0	0	1	0	0	0	0	1	2	1	1	0	2	0	0	0	0	0	1	0	0	0	0	0	1	0	0	0	0	0	0	1	0
0	0	0	0	0	0	0	0	0	0	0	0	0	1	0	1	1	2	0	0	1	0	0	1	0	1	0	0	1	0	1	0	0	0	0	0	2	0	0	0	0	0	0	0	0	0	0	0	0	0
1	0	0	0	0	0	1	1	0	0	0	0	1	1	2	0	0	0	0	0	0	0	0	1	0	2	0	0	0	0	0	1	0	0	1	1	0	0	1	0	0	0	0	1	0	0	0	1	0	0
0	1	0	1	1	0	0	1	0	2	1	0	1	0	0	0	0	0	1	0	0	0	0	0	0	1	3	0	0	0	0	0	0	1	0	0	0	0	0	0	0	0	0	0	0	0	0	0	0	0
0	1	0	0	1	1	0	0	2	1	0	0	1	0	2	0	0	0	1	0	0	0	0	1	0	1	1	0	0	0	0	0	0	0	0	0	0	0	0	1	0	0	0	0	0	0	0	0	0	0
1	1	0	0	0	0	0	0	0	0	0	0	0	0	0	0	0	1	0	0	0	0	0	1	0	1	0	1	0	0	0	1	0	0	0	0	0	3	0	0	0	0	0	0	0	0	0	0	0	0
0	1	1	0	0	1	0	1	0	1	0	1	0	0	2	0	0	1	0	0	0	0	0	0	0	0	0	0	0	1	0	0	0	1	0	0	0	0	0	0	0	0	0	0	0	0	0	0	0	1
1	0	3	0	0	0	0	0	1	1	0	0	1	0	0	1	0	0	0	1	0	0	0	0	0	1	0	0	0	0	0	0	0	0	0	0	0	0	0	1	0	2	0	0	0	0	0	0	0	0
0	0	0	1	0	1	0	0	0	0	0	0	0	0	0	1	0	0	0	0	0	0	0	0	2	0	2	0	0	0	0	0	0	1	1	1	0	1	0	0	0	1	0	0	0	0	0	0	0	0
0	0	0	1	0	0	0	0	0	1	1	1	0	1	0	1	0	0	0	0	0	0	0	0	1	0	0	1	0	0	1	0	0	0	0	0	0	0	0	0	0	0	0	1	0	0	0	1	0	1
1	1	0	1	1	2	0	0	0	0	0	0	2	0	0	0	0	1	0	0	2	1	0	0	1	0	0	1	0	0	0	0	0	0	0	0	0	0	0	0	0	0	0	0	0	0	0	0	0	0
0	0	1	0	0	1	1	1	0	0	0	0	1	0	0	0	0	2	0	0	0	1	0	1	0	0	0	1	1	0	0	1	0	0	0	0	0	0	0	0	0	0	0	0	0	0	0	0	0	0
1	0	0	0	0	1	1	2	0	0	1	1	0	0	1	0	0	0	0	0	1	0	0	1	0	1	0	0	1	0	1	1	0	0	0	0	0	2	1	1	1	0	0	2	0	0	0	0	0	0
0	0	2	0	0	0	0	2	0	0	0	0	1	1	0	0	1	0	0	1	1	0	1	0	2	1	0	0	0	1	0	0	0	0	0	0	1	1	0	2	1	0	1	0	0	0	1	1	0	1
1	1	0	1	0	0	0	0	0	0	0	0	1	1	0	0	2	0	0	0	1	0	1	0	0	0	2	0	0	1	0	0	0	0	0	1	0	0	0	0	2	0	0	0	0	0	0	0	0	1
0	0	1	1	0	0	0	1	1	0	0	0	0	0	1	0	0	0	0	0	0	0	1	0	0	0	2	0	0	1	0	1	0	0	0	0	0	0	0	0	0	0	0	0	0	0	1	0	0	1
0	0	0	0	1	1	1	0	0	0	0	0	0	0	0	0	2	0	0	1	0	1	0	1	1	0	0	0	0	0	0	0	0	0	0	0	0	1	0	0	0	0	0	0	0	0	0	0	0	0
0	0	0	0	0	0	0	0	0	0	0	0	0	0	0	0	1	0	1	0	0	1	0	1	1	0	0	0	0	1	1	1	0	0	0	0	0	0	0	0	0	0	0	0	0	0	0	0	0	0
0	0	0	2	0	0	1	0	1	0	0	0	0	2	0	0	0	0	1	0	0	1	0	2	0	0	1	0	0	1	0	0	0	0	0	2	0	1	0	1	0	0	0	0	1	0	0	0	1	1
1	0	0	0	0	0	1	0	0	0	0	1	0	1	0	0	0	0	1	1	1	1	1	0	0	1	0	0	1	0	0	0	0	0	0	0	1	2	0	1	0	0	1	0	0	0	0	0	0	1
0	0	0	1	0	0	0	0	0	1	0	0	0	2	1	0	1	0	0	0	0	1	1	0	0	0	0	0	0	0	0	2	0	0	0	0	0	0	0	0	0	0	0	1	0	0	0	0	0	0
1	1	0	0	0	0	0	0	0	1	0	0	0	0	0	0	1	0	0	0	1	0	0	0	0	0	1	1	0	0	0	0	0	0	0	0	0	0	0	0	0	0	0	0	0	0	0	0	2	0
0	2	0	1	0	0	0	2	0	1	0	0	0	0	0	0	0	0	0	0	0	0	2	0	1	0	1	0	1	0	0	1	0	1	0	0	0	0	1	0	0	0	0	1	0	0	0	2	1	0
0	1	1	0	0	0	0	1	0	0	0	0	0	0	1	0	0	1	1	0	0	0	0	0	0	2	1	1	2	1	0	0	0	0	0	0	0	0	0	0	0	0	0	1	0	0	0	0	1	0
0	0	0	0	0	0	0	0	1	0	0	0	0	1	0	0	0	0	0	0	0	0	0	1	0	0	1	0	0	0	0	1	0	1	0	0	0	2	0	0	2	0	1	1	0	0	0	0	1	0
0	0	1	0	0	0	1	2	0	0	0	0	0	1	0	0	0	0	0	0	0	0	0	0	1	0	0	0	0	0	0	0	0	0	1	0	0	1	0	0	0	0	0	0	0	0	0	0	0	0
0	1	1	0	0	0	1	2	0	0	1	1	3	0	0	0	0	1	0	1	0	0	0	0	1	1	0	0	0	1	0	1	0	0	0	1	0	0	0	1	0	0	0	0	0	0	0	0	0	0
0	0	0	0	0	0	0	0	3	0	0	1	0	1	0	0	0	0	0	0	0	0	1	0	0	0	0	1	0	0	0	2	0	0	0	0	0	1	1	0	0	0	1	0	0	0	0	1	0	0
0	0	0	0	0	1	0	0	0	0	1	0	1	0	0	0	0	0	0	0	0	0	0	0	0	0	0	0	1	0	0	1	0	0	0	0	0	0	0	0	0	0	0	0	0	0	0	0	0	0
1	0	0	0	0	0	0	0	0	0	0	0	0	0	1	0	0	0	0	0	1	0	1	1	1	0	1	0	0	1	1	0	0	0	0	0	0	1	0	0	0	0	1	1	0	0	0	0	0	0
1	0	1	0	0	1	0	0	0	2	0	0	0	0	0	0	0	1	0	0	0	0	0	0	0	2	0	0	1	0	0	1	0	1	0	0	0	0	0	0	1	0	0	1	0	0	0	1	0	0
0	0	0	0	0	0	0	0	1	1	0	0	1	0	0	0	0	0	0	0	1	0	0	0	0	0	0	0	0	0	0	0	2	1	0	0	0	0	0	0	0	0	0	0	0	0	0	2	0	0
0	0	0	0	0	1	1	0	0	0	0	0	0	0	0	1	0	0	0	0	0	1	0	0	0	0	0	1	0	1	0	0	0	0	0	0	0	0	0	0	0	0	0	0	0	0	0	1	0	0
0	0	1	0	0	1	0	1	1	0	0	0	0	1	0	0	1	1	0	0	0	0	0	3	0	0	1	0	0	1	0	0	0	0	0	1	0	0	1	0	0	0	0	0	0	0	0	0	0	0
0	0	3	0	0	0	1	0	0	0	0	0	2	0	0	0	0	0	0	2	0	1	0	0	0	0	2	0	1	1	0	1	0	0	1	0	0	0	0	0	0	0	0	1	0	0	0	0	0	0
0	1	0	0	1	1	0	0	0	0	0	1	0	1	0	1	0	0	3	1	0	0	0	0	0	0	0	0	0	1	0	0	0	0	0	0	0	0	0	0	0	0	0	0	0	0	0	0	0	0
0	0	3	0	1	0	0	0	1	0	0	0	0	1	0	0	0	0	0	0	0	0	1	1	0	0	0	0	1	1	0	1	0	1	0	0	0	0	0	0	1	0	0	0	0	0	0	0	0	0
1	0	0	0	0	0	0	0	0	0	0	1	1	0	1	1	0	0	0	0	0	0	0	0	0	1	1	2	0	0	0	3	0	0	1	1	0	0	0	0	0	0	0	0	1	0	0	0	0	0
0	0	0	0	2	0	0	0	1	1	0	0	2	0	0	0	0	0	0	0	1	0	1	0	0	0	0	0	0	0	0	0	0	0	0	0	2	0	2	0	0	0	0	0	0	0	0	0	0	0
0	1	0	0	0	1	0	0	0	0	0	0	1	0	0	0	1	0	0	0	1	0	0	0	0	0	1	0	0	0	0	0	0	1	1	0	0	0	0	0	1	1	1	1	0	0	0	1	1	1
0	0	0	0	0	1	0	0	0	1	1	0	0	1	1	0	1	2	0	0	1	0	0	1	0	0	1	0	0	0	0	2	1	1	1	0	0	1	0	0	0	0	0	1	0	0	0	0	2	0
0	0	0	0	0	0	0	0	3	0	0	1	1	0	1	0	0	0	0	0	1	0	0	0	1	1	0	0	2	1	0	0	0	1	0	0	1	2	0	1	0	0	0	0	0	0	0	0	0	0
0	0	0	0	0	0	0	0	0	0	0	0	0	0	0	0	0	1	0	0	1	0	0	0	0	0	1	0	0	0	0	0	0	0	0	0	0	0	1	0	0	0	0	0	0	0	0	0	0	0
0	1	0	0	0	0	0	0	0	0	1	1	0	1	0	0	0	0	0	0	1	0	0	0	0	1	1	0	0	0	0	0	1	0	0	0	0	0	0	0	0	0	0	0	0	0	0	0	0	0
0	0	0	0	0	1	1	0	0	0	0	0	0	0	0	1	0	1	0	1	0	0	1	0	0	0	1	1	0	0	0	0	0	1	0	0	0	0	0	0	1	0	0	1	0	0	0	0	0	0
0	0	1	1	2	0	0	0	0	0	0	0	2	1	1	0	1	0	1	0	1	1	0	0	0	0	0	0	0	1	0	2	1	0	0	0	1	0	0	0	1	1	0	0	0	0	0	0	0	0
0	0	0	0	0	0	0	1	0	0	0	0	0	1	0	0	1	1	0	1	0	0	0	0	0	0	1	1	0	0	0	0	0	0	0	0	0	0	0	0	0	0	0	1	0	0	0	0	0	0
1	0	0	0	0	1	0	0	0	0	1	0	0	0	0	0	0	0	0	2	2	1	0	0	0	1	0	1	1	0	0	0	1	1	1	0	2	0	0	0	0	0	0	0	0	0	0	0	0	0
0	0	0	0	0	0	0	0	0	0	0	0	0	0	1	1	2	0	1	1	1	0	0	0	0	0	2	0	1	0	0	0	0	0	0	0	0	0	0	1	0	0	1	0	0	0	0	0	0	0
0	0	1	1	0	0	0	1	0	0	0	0	1	0	0	0	0	0	1	1	1	0	0	2	0	0	1	1	0	0	0	0	0	0	1	0	0	0	0	0	0	0	0	0	0	0	0	0	1	1
0	2	1	0	1	1	0	0	0	0	0	2	0	1	1	0	0	0	0	1	2	0	0	0	0	0	1	1	0	0	1	0	0	0	0	1	0	0	0	0	0	1	0	0	0	0	0	0	0	1
0	1	0	1	0	0	0	0	0	0	0	0	0	0	0	1	0	0	0	1	0	0	0	0	0	1	1	0	0	0	0	0	0	0	0	0	0	1	0	0	0	0	0	1	1	0	0	0	1	1
0	2	1	1	0	0	0	0	0	0	1	0	1	0	0	1	0	1	0	0	0	0	0	0	0	0	0	0	0	0	1	0	0	1	1	0	1	0	0	0	0	2	0	1	0	0	0	0	1	1
0	2	0	1	0	0	0	0	0	0	0	0	0	0	0	0	1	0	1	0	1	0	1	1	0	2	0	0	0	0	0	0	0	0	1	0	0	0	0	0	0	0	0	0	0	0	0	1	0	0
0	1	0	0	0	0	1	0	0	1	0	1	1	1	0	0	0	0	0	1	1	0	0	0	0	1	0	1	1	1	0	0	2	2	0	0	0	0	0	1	0	1	0	1	0	0	0	0	0	0
0	3	1	0	0	1	1	2	0	0	0	0	0	1	0	0	0	0	1	0	0	2	0	0	0	0	0	0	0	0	0	0	1	0	0	1	0	0	0	0	0	1	0	0	1	0	0	1	0	0
0	1	0	0	0	0	0	0	0	1	1	1	0	0	0	0	0	0	0	0	0	0	0	0	0	0	0	0	0	1	1	0	0	0	0	0	1	0	0	0	0	0	0	0	0	0	0	0	1	1
0	1	0	0	0	0	0	0	2	0	1	1	2	0	0	0	1	0	0	0	1	0	0	0	0	0	0	0	0	0	0	0	0	0	0	1	0	0	0	0	0	0	0	0	2	0	0	2	0	1
0	0	2	0	2	0	0	1	0	0	0	0	0	0	0	1	0	0	1	0	0	0	3	0	0	1	2	0	0	0	0	1	1	1	0	0	1	0	1	0	0	0	0	1	0	0	0	0	0	1
2	0	1	0	1	0	1	1	0	0	1	1	0	0	0	0	1	2	1	0	2	0	1	0	0	0	1	0	2	1	0	0	1	0	1	0	0	0	0	0	0	0	0	0	0	0	0	0	0	0
0	1	1	1	0	1	0	0	0	0	1	1	0	1	0	0	0	0	0	0	0	0	0	0	3	0	1	0	0	0	0	0	0	1	0	1	0	1	0	1	0	0	0	0	0	0	0	0	1	0
0	2	0	1	1	1	1	1	1	1	0	0	0	1	0	1	0	0	0	0	1	0	0	1	0	0	1	0	1	0	2	0	0	0	1	0	0	1	0	0	0	0	1	0	0	0	2	0	1	0
1	1	0	0	0	0	0	0	0	0	0	0	1	0	1	0	0	1	0	0	0	1	0	0	1	0	0	0	0	0	0	0	0	0	0	1	0	0	0	0	0	0	0	1	0	0	0	0	0	0
0	0	0	0	0	0	0	0	0	0	0	0	1	0	0	0	0	0	0	0	0	1	0	0	0	0	1	1	1	0	0	0	0	1	0	0	1	0	0	0	0	0	0	1	0	0	0	0	0	1
0	0	1	0	0	0	0	1	0	1	1	0	0	0	0	0	0	0	0	0	0	0	1	0	0	0	0	0	0	0	0	0	0	1	0	0	0	0	0	0	0	0	0	0	0	0	2	0	0	0
0	0	0	0	0	0	1	1	0	0	0	0	0	0	0	0	1	0	0	0	0	1	0	1	0	1	0	0	0	0	1	0	0	0	0	0	1	0	0	1	1	0	0	0	0	0	0	0	0	0
2	1	2	0	0	1	0	0	1	0	0	0	0	0	0	0	0	0	0	0	2	0	0	0	1	0	1	0	0	1	0	0	0	0	1	0	0	0	0	0	1	0	1	0	0	0	0	0	0	1
0	0	1	0	0	0	0	0	2	0	1	0	0	2	0	0	1	0	0	0	1	0	0	0	0	0	0	0	0	0	0	1	0	0	0	0	0	0	0	0	0	0	0	0	0	0	0	0	0	0
0	1	0	0	0	2	0	0	1	0	0	0	1	0	0	0	0	0	0	0	0	0	0	0	0	1	0	0	0	0	0	0	0	0	0	0	0	0	0	1	0	0	0	0	0	0	0	0	0	0
0	0	0	0	0	0	0	0	0	0	0	0	0	0	0	0	0	0	0	0	0	0	0	0	0	0	0	0	0	0	0	0	0	0	0	0	0	0	0	0	0	0	0	0	0	0	0	0	0	0
7	1	0	1	0	0	0	1	2	0	1	1	1	0	0	0	0	0	0	2	0	3	0	0	0	0	0	0	0	0	2	0	1	0	1	0	0	1	0	1	1	0	0	2	0	0	0	1	0	0
1	2	0	1	0	0	0	0	0	2	0	0	0	0	0	0	1	0	1	0	1	0	0	0	0	1	0	0	0	0	0	0	0	1	1	0	0	1	0	0	0	0	0	0	2	0	0	0	1	0
1	0	0	0	0	0	1	0	0	0	0	0	0	0	0	0	0	0	0	0	0	0	0	0	1	0	0	0	0	1	0	0	0	0	0	0	0	0	0	0	0	0	0	0	0	0	0	1	0	0
0	0	0	0	0	0	0	0	0	0	1	0	0	0	0	1	0	0	0	1	1	0	0	0	0	2	0	2	0	1	0	1	0	0	0	1	1	0	0	1	0	0	1	0	1	0	0	1	0	0
0	0	1	0	1	0	1	0	1	0	0	0	1	0	0	0	1	2	0	0	1	1	2	0	2	1	0	0	0	2	0	2	0	0	0	0	0	0	0	0	0	1	1	1	0	0	0	0	0	0
2	0	2	0	1	0	0	1	1	0	2	0	0	2	0	0	1	0	2	1	0	0	0	0	0	0	2	0	1	0	0	0	0	0	0	1	2	0	0	0	1	0	0	0	0	0	0	1	0	1
2	0	0	0	1	1	0	0	0	1	0	0	1	0	0	0	1	1	0	0	0	2	0	1	0	0	0	1	0	1	0	0	2	1	0	0	1	1	0	1	1	0	0	0	1	0	0	0	1	0
0	0	2	1	0	1	0	0	0	0	0	2	1	0	0	1	0	0	0	1	1	0	0	1	1	0	0	0	0	0	1	0	0	2	0	1	0	0	0	0	0	0	0	0	0	0	0	0	1	0
2	4	1	1	1	0	0	0	2	1	0	0	1	1	0	0	1	0	0	3	1	0	2	0	0	0	2	0	1	0	0	1	0	2	0	0	0	0	0	1	1	1	0	0	1	0	0	1	2	0
1	1	1	0	0	2	0	0	1	0	0	0	0	0	2	1	0	1	0	1	1	1	0	1	1	0	0	3	0	0	0	1	1	1	0	0	0	2	0	0	0	0	0	0	0	0	0	1	0	2
0	1	1	1	1	0	2	0	0	0	0	0	0	1	0	0	0	1	0	1	0	2	0	1	0	0	0	0	0	0	1	4	1	0	0	2	3	0	0	0	0	0	1	2	1	0	0	2	1	1
1	0	2	0	2	6	1	0	2	0	1	0	0	1	0	1	1	3	0	0	4	0	1	0	0	0	1	0	0	2	1	2	1	1	0	0	0	0	0	1	1	2	1	2	1	0	0	0	1	5
0	1	1	1	0	1	0	1	0	1	1	1	1	0	0	1	1	2	0	0	0	1	0	1	1	0	2	0	1	1	0	0	0	0	1	0	0	0	0	0	1	1	0	0	0	0	0	1	3	0
2	1	0	1	0	1	0	0	0	1	1	2	0	0	1	0	0	0	0	1	0	0	0	1	0	0	3	0	0	0	2	3	1	0	0	0	1	0	0	0	1	0	0	0	0	0	0	1	0	0
0	0	0	1	0	1	3	0	0	0	0	1	1	0	0	2	0	1	0	0	0	1	0	2	0	1	0	1	0	0	1	0	0	1	0	1	0	0	1	1	1	0	0	0	2	0	1	0	1	0
0	0	0	0	0	1	0	0	0	0	0	0	0	0	1	0	0	0	0	0	1	0	0	0	1	0	0	1	0	0	0	0	0	0	0	0	0	1	0	0	0	1	0	1	0	0	0	1	0	0
0	0	1	0	0	0	0	1	2	0	1	0	0	0	0	1	0	0	0	0	0	0	0	0	2	0	0	0	2	0	0	1	1	0	0	0	0	0	0	0	1	2	0	0	1	0	0	0	1	0
1	0	0	0	1	0	1	1	0	0	1	1	0	0	0	0	0	2	0	0	0	0	0	0	0	0	1	1	1	1	0	0	0	0	0	0	1	2	0	0	0	0	0	0	0	0	1	1	0	0
0	0	0	1	0	0	0	0	0	0	1	0	0	0	1	0	0	1	0	1	1	1	0	0	0	0	5	3	0	0	1	1	0	0	0	0	0	0	0	2	0	0	2	0	0	0	0	1	1	1
0	0	0	0	0	0	0	1	2	0	0	1	0	0	0	0	0	1	0	0	0	0	1	5	0	0	1	0	0	0	0	1	0	1	0	1	0	0	0	0	0	0	0	0	0	0	0	0	0	0
0	0	0	0	0	0	0	0	0	0	1	0	0	0	0	0	0	1	0	1	0	3	0	0	1	0	0	0	0	0	1	0	0	0	0	0	0	0	0	0	0	0	0	0	0	0	0	2	1	0
0	0	1	0	0	0	0	1	0	0	0	1	0	0	0	0	0	1	0	1	0	1	0	0	0	0	0	0	1	0	0	2	0	2	0	0	0	0	0	0	0	0	0	1	0	0	0	1	0	0
0	2	2	1	0	0	0	3	1	0	2	0	0	1	2	1	0	0	2	1	1	1	0	2	0	0	2	0	0	0	1	1	0	2	0	1	0	0	0	4	0	0	0	0	0	0	1	1	1	1
0	0	0	0	0	2	0	0	0	0	0	1	1	1	0	0	0	0	1	0	2	0	2	0	0	0	1	0	2	0	0	0	0	0	0	0	0	0	0	0	0	0	0	1	2	0	2	1	3	1
0	2	1	1	0	0	0	0	0	1	1	2	1	0	0	0	0	1	0	1	0	1	0	1	0	1	0	0	0	1	0	0	0	0	0	0	2	0	1	2	1	1	0	0	0	0	0	2	1	1
0	0	0	0	0	0	1	0	0	0	1	0	1	1	0	0	0	1	0	2	1	0	0	0	0	0	0	1	1	0	0	0	2	0	0	1	0	0	0	1	0	0	0	2	0	0	1	0	0	0
0	0	0	1	0	0	0	0	1	1	1	0	0	0	2	0	0	0	1	2	0	1	0	1	0	0	1	0	0	0	1	0	0	1	1	0	2	0	0	2	1	0	2	0	1	0	1	0	2	0
1	0	0	0	1	0	1	0	1	1	0	1	0	1	0	0	0	0	0	1	0	0	0	0	1	0	1	0	0	0	0	1	1	1	0	2	2	2	0	0	0	0	0	2	0	0	0	0	0	1
0	0	0	0	0	0	0	0	0	0	0	0	0	0	0	0	0	0	0	0	0	0	0	0	0	0	0	0	0	0	0	0	0	0	0	0	0	0	0	0	0	0	0	0	0	0	0	0	0	0
0	0	0	0	0	0	0	0	0	0	0	0	0	0	0	0	0	0	0	0	0	0	0	0	0	0	0	0	0	0	0	0	0	0	0	0	0	0	0	0	0	0	0	0	0	0	0	0	0	0
0	0	0	0	0	0	0	0	0	0	1	0	0	0	0	0	0	0	0	0	0	0	0	0	0	0	1	0	0	0	0	0	1	0	0	0	2	0	0	1	1	0	0	0	0	0	0	0	2	0
1	1	1	1	0	2	0	1	0	1	0	0	0	2	0	0	0	1	0	0	0	1	0	0	1	2	4	1	0	3	0	2	1	0	1	1	1	4	1	1	1	4	1	1	0	0	1	1	1	0
3	1	0	1	0	0	1	0	0	2	2	1	0	0	0	0	1	0	0	0	1	0	2	0	0	1	0	0	1	0	1	2	1	1	1	1	1	0	0	0	1	1	1	1	1	0	1	0	1	1
0	2	0	2	0	0	0	1	2	0	0	1	1	1	1	0	0	0	0	2	0	0	1	1	0	1	2	0	0	1	0	0	0	0	1	0	2	2	4	3	5	3	1	3	3	0	1	2	2	0
0	0	0	0	0	1	0	0	0	0	0	1	0	0	0	0	0	0	0	0	0	0	0	1	0	1	2	0	0	2	1	0	0	1	0	1	0	3	1	1	1	1	0	1	1	0	0	0	1	1
0	3	0	0	1	0	0	1	0	0	0	0	1	0	0	1	0	1	0	2	1	2	1	0	0	2	0	2	1	2	0	1	1	2	1	1	2	4	0	4	1	1	0	2	0	0	0	0	2	2
0	0	1	0	0	1	0	0	2	0	1	0	1	0	0	0	1	0	1	1	0	0	0	0	1	0	2	0	0	0	1	2	0	0	0	0	1	1	2	1	2	1	3	3	0	0	3	1	2	1
1	0	0	1	0	1	0	1	0	0	0	0	1	0	0	0	1	0	1	0	1	1	0	1	1	1	0	0	0	0	0	5	1	2	0	1	1	4	2	1	0	0	0	5	1	0	0	1	1	2
0	1	0	0	1	1	0	0	0	0	1	2	0	1	2	0	0	0	0	1	1	0	1	1	2	0	2	2	0	0	0	2	0	3	0	0	0	0	0	0	1	1	1	2	0	0	0	0	0	1
0	0	0	1	0	0	0	1	0	0	0	0	1	0	0	0	0	0	0	0	2	0	1	0	1	1	0	0	1	0	1	1	0	1	0	0	0	0	1	0	0	1	0	1	1	0	0	0	0	1
0	0	1	1	0	0	0	1	0	0	1	0	0	1	0	0	0	2	2	0	0	0	0	0	2	0	1	0	2	0	0	2	0	0	0	1	0	0	0	0	0	2	0	0	0	0	0	1	0	1
0	0	1	0	0	1	0	0	0	0	1	0	0	0	0	1	1	0	1	0	0	2	0	0	0	0	0	1	0	1	0	2	0	1	0	0	0	0	0	0	1	0	2	0	1	0	1	0	0	1
1	0	0	0	0	0	1	1	1	0	1	2	0	0	0	0	1	0	2	0	2	0	0	2	1	1	2	0	1	1	0	0	0	1	0	0	0	0	0	0	0	0	0	1	0	0	1	0	1	1
0	0	0	1	0	0	0	0	0	0	0	0	0	0	0	1	0	0	0	0	0	0	1	0	2	0	0	1	0	0	0	0	0	0	0	0	2	0	0	0	0	2	0	1	1	0	0	0	0	1
0	0	1	0	0	0	0	0	0	1	1	0	1	0	1	1	0	0	0	0	2	1	0	0	0	0	1	0	0	1	0	2	1	0	0	1	0	2	0	2	3	1	1	1	0	0	0	0	0	1
1	1	1	1	0	0	0	0	1	0	0	0	0	0	1	2	0	0	0	0	0	2	0	0	0	0	1	0	0	0	0	0	0	0	1	0	0	1	0	0	2	0	0	0	0	0	1	0	0	0
0	0	0	0	1	0	0	0	2	0	0	0	0	0	0	1	0	0	1	1	1	0	0	2	1	0	0	0	0	1	0	2	0	0	0	1	0	0	0	0	0	0	0	0	1	0	0	0	0	1
1	1	0	0	0	1	1	1	1	1	1	0	0	1	0	0	0	0	0	2	1	0	0	2	0	1	2	0	1	0	0	1	0	0	0	0	0	1	0	1	1	0	0	0	0	0	0	0	2	2
1	0	0	0	1	0	1	0	0	2	0	0	1	0	0	1	0	0	0	0	0	0	0	0	0	0	1	2	0	0	0	1	0	0	1	0	0	1	0	0	0	0	0	1	0	0	0	0	0	0
0	1	0	0	0	1	0	0	0	1	0	0	0	1	0	0	1	0	1	0	0	0	0	0	1	1	0	0	1	0	0	0	1	0	0	1	2	0	0	0	1	0	0	0	2	0	0	0	0	1
0	1	0	0	0	1	0	0	0	0	1	0	1	0	0	1	0	0	0	1	0	0	1	0	1	0	0	0	1	0	0	0	1	0	1	0	0	0	0	0	0	1	0	0	0	0	0	1	2	2
0	0	1	0	0	0	0	1	0	0	0	0	0	0	0	1	0	0	1	0	0	1	0	0	0	0	0	1	0	0	0	0	1	0	0	0	0	0	0	0	0	0	0	0	0	0	0	0	0	1
0	0	0	0	0	0	0	0	0	0	0	0	2	1	1	0	0	0	0	0	1	0	0	0	0	0	1	0	0	1	0	1	1	1	0	0	2	3	0	0	0	0	1	0	0	0	0	0	0	0
0	0	0	0	0	0	0	0	0	1	0	1	1	0	0	1	0	0	0	0	0	0	0	0	0	3	2	3	0	1	1	0	1	0	0	0	0	0	0	0	1	0	0	0	0	0	0	0	1	0
1	0	0	0	0	1	0	0	1	0	0	0	0	2	0	1	0	0	0	0	2	2	0	1	0	1	0	2	0	0	1	1	0	0	1	2	2	0	0	0	0	1	0	0	1	0	0	1	1	1
0	1	0	1	0	0	1	1	1	1	1	0	1	0	0	1	0	0	0	0	0	0	0	0	0	1	0	1	0	2	0	0	0	0	0	1	0	0	0	0	0	2	0	0	0	0	0	1	0	0
0	0	0	0	0	0	0	1	0	0	0	1	0	1	0	0	0	0	1	0	0	0	0	1	1	2	0	0	3	0	1	0	0	0	0	0	2	1	0	1	2	0	0	1	1	0	0	0	0	0
1	0	0	1	0	0	0	0	0	0	1	1	1	1	0	1	0	1	1	0	0	1	1	0	3	0	0	1	2	2	0	3	0	0	0	0	0	1	1	0	1	0	1	1	0	0	0	1	0	0
0	1	1	0	0	0	1	0	1	1	1	1	0	0	0	1	1	0	0	1	0	0	0	0	1	0	2	0	2	0	3	3	0	0	0	2	1	2	1	0	0	0	0	0	1	0	0	0	1	0
0	1	1	1	0	0	0	0	0	0	0	1	0	1	0	0	0	0	1	0	0	1	1	2	0	0	2	0	0	1	0	2	0	0	1	0	1	0	0	1	1	0	0	0	0	0	0	1	0	0
0	0	0	1	0	1	0	0	0	0	1	0	0	1	0	0	0	1	0	0	3	2	0	1	0	0	0	1	1	0	0	0	0	0	0	0	0	0	0	0	0	1	0	0	0	0	0	2	0	0
0	0	1	0	0	1	0	1	0	2	1	0	1	0	0	0	1	1	0	0	1	0	0	0	0	0	0	0	0	1	0	1	0	1	1	0	0	1	0	0	0	0	0	0	0	0	0	0	0	0
0	0	1	0	0	0	0	0	0	0	1	0	0	0	0	0	0	0	0	0	0	0	0	0	0	0	1	0	1	1	0	0	0	1	0	0	0	0	0	0	0	0	0	0	0	0	0	1	0	0
0	0	1	0	0	0	2	1	1	0	2	1	2	0	0	0	2	0	0	0	1	0	0	0	0	3	0	0	0	2	0	1	1	1	0	0	1	0	0	0	0	1	0	3	0	0	0	0	1	1
2	0	1	0	0	0	0	0	0	0	0	0	1	1	0	0	0	0	0	0	1	0	0	0	0	1	2	1	1	0	0	0	2	0	0	0	0	0	0	0	0	0	1	0	0	0	0	1	0	2
0	1	0	1	0	1	1	1	0	0	0	0	0	0	0	0	0	0	2	1	0	0	0	0	0	0	1	0	0	1	1	2	0	0	0	0	1	1	0	0	0	0	0	0	0	0	0	0	1	0
0	0	0	0	1	0	2	0	1	2	0	0	0	0	0	0	0	0	0	0	0	0	0	0	0	0	0	0	0	0	1	0	0	1	0	0	1	1	0	0	0	0	0	1	0	0	0	1	0	0
0	1	1	0	0	0	0	0	1	0	3	0	0	2	0	1	0	0	0	1	1	0	0	2	2	1	1	0	1	1	0	1	2	2	0	0	0	0	0	1	0	1	0	1	0	0	0	0	1	2
1	0	2	0	2	0	1	0	0	0	3	0	0	0	1	0	0	3	0	0	0	0	1	1	1	1	0	1	1	0	0	0	2	0	0	0	0	0	0	0	0	0	0	1	0	0	0	0	1	0
1	0	1	0	0	0	0	0	0	0	0	0	0	0	1	0	0	0	0	0	1	0	0	0	0	0	2	0	0	1	0	0	0	0	0	0	1	0	0	1	1	1	0	0	0	0	0	0	1	0
0	1	0	1	0	0	1	0	1	0	0	1	0	0	0	0	0	1	0	0	0	0	0	1	1	1	1	1	0	0	2	0	0	0	0	0	2	1	0	0	0	0	0	0	0	0	0	0	0	0
2	0	0	0	0	0	2	0	0	0	0	0	0	2	2	1	1	1	1	0	0	0	0	1	1	0	0	0	0	0	0	1	0	0	0	0	1	0	0	0	0	0	0	0	0	0	0	1	0	0
2	0	1	0	0	1	0	0	0	0	1	0	0	0	0	0	0	1	1	1	1	0	0	0	0	0	0	0	1	0	1	1	0	1	0	0	0	2	0	0	0	1	0	0	1	0	1	0	0	0
0	1	0	2	0	1	2	0	0	0	0	1	0	0	0	0	0	0	0	1	1	1	0	0	0	0	2	1	0	0	0	1	1	1	0	0	0	0	1	0	0	0	0	0	0	0	0	0	0	0
0	0	1	0	0	1	0	0	1	0	1	0	1	0	0	0	0	0	0	0	1	1	0	0	0	2	0	1	0	0	0	0	0	0	0	0	1	0	0	0	1	0	0	2	0	0	1	0	1	1
0	0	1	0	1	1	0	0	1	0	1	2	0	0	0	0	0	0	0	0	0	0	0	0	1	0	0	1	0	0	2	1	0	1	1	0	0	1	0	0	1	1	0	0	0	0	0	0	0	1
0	1	0	0	0	0	0	0	0	0	0	1	0	0	0	0	0	0	1	0	0	0	0	2	1	1	1	0	0	1	2	0	0	0	1	0	0	1	0	0	0	1	0	0	0	0	0	1	0	0
0	1	0	0	0	0	0	0	1	0	0	0	0	0	0	0	0	0	1	0	0	1	0	1	1	0	1	0	0	0	1	0	0	0	0	0	0	1	0	0	0	0	1	0	0	0	0	1	0	0
0	1	0	0	0	0	1	0	0	0	0	1	2	0	0	0	1	1	0	0	0	1	0	1	1	0	1	1	0	0	0	0	0	0	0	0	0	0	0	0	0	0	0	0	0	0	0	0	0	2
0	2	0	0	0	1	2	0	0	0	3	0	0	0	0	0	1	0	0	0	2	0	0	2	1	1	0	0	0	0	0	0	0	0	0	0	0	0	0	0	0	0	0	0	0	0	1	1	0	0
0	0	0	0	1	0	0	1	0	0	0	0	0	1	0	0	0	0	1	1	0	0	2	0	0	0	1	2	0	0	1	1	1	0	0	0	0	0	0	0	0	0	0	0	0	0	0	0	0	0
3	1	0	0	2	0	0	0	1	0	1	0	1	0	1	0	0	0	0	0	0	0	1	1	0	2	1	0	1	0	0	0	0	1	0	0	2	1	0	0	1	0	1	0	1	0	0	0	1	0
1	0	0	0	0	0	0	0	0	1	2	0	0	0	0	0	1	0	0	0	0	0	0	1	2	0	0	1	0	0	1	0	0	1	1	0	1	0	1	0	0	0	0	0	0	0	1	0	1	1
0	1	0	0	0	5	0	0	0	0	0	1	0	0	0	0	1	0	1	2	1	0	2	1	3	1	2	1	0	0	2	0	0	1	0	0	0	1	0	0	1	0	0	0	0	0	0	0	2	1
0	0	0	1	0	0	3	2	0	1	1	1	1	0	0	2	1	1	0	0	1	0	1	0	0	1	1	0	2	0	1	0	1	1	1	0	0	1	2	0	0	0	1	2	0	0	0	1	2	0
1	0	0	0	1	0	0	0	1	0	0	0	2	0	1	1	1	0	0	0	0	0	2	0	0	0	1	0	0	0	0	1	0	2	0	0	1	1	0	1	0	0	0	0	1	0	0	0	1	1
1	0	0	1	3	0	0	1	2	2	2	0	0	0	1	0	0	1	0	0	0	0	0	0	1	0	1	0	1	0	0	0	0	3	0	0	0	0	0	0	2	0	0	1	0	0	0	1	0	1
2	2	1	0	1	2	1	0	2	0	0	1	0	0	0	0	0	0	3	3	0	1	2	1	1	1	0	0	0	0	1	1	1	0	1	0	0	2	2	0	0	1	1	0	0	0	0	1	0	2
2	2	0	1	1	0	0	0	0	2	0	0	1	0	1	0	0	1	0	0	1	0	0	1	0	1	0	0	1	0	0	0	0	0	0	0	0	0	0	0	0	0	2	0	0	0	0	0	0	1
2	1	1	2	1	0	0	0	1	1	0	0	1	0	0	0	0	1	0	1	0	0	0	0	0	0	1	0	0	1	0	0	1	0	2	0	0	0	0	0	1	0	0	1	1	0	0	1	1	0
0	1	0	1	0	3	0	0	2	1	0	1	1	0	1	0	0	0	0	0	0	1	0	2	0	0	1	0	0	0	0	0	0	0	0	3	0	0	0	0	2	0	0	0	0	0	0	1	0	0
2	3	0	0	1	0	1	0	0	1	1	0	0	0	1	0	0	0	0	0	1	0	0	0	0	0	0	0	0	0	0	0	0	1	0	0	1	0	0	0	1	0	0	0	0	0	0	0	1	0
2	1	0	1	1	0	0	0	1	1	1	1	0	0	0	2	0	0	0	1	0	0	1	0	0	1	2	0	0	0	0	0	0	0	0	0	0	0	0	0	0	0	1	0	0	0	0	0	0	0
1	3	0	0	0	0	1	1	0	2	0	1	1	0	0	0	0	0	0	0	0	0	0	0	0	1	1	0	0	0	0	0	1	0	0	0	0	1	1	0	1	0	0	1	0	0	0	0	0	2
6	0	0	0	0	0	0	0	0	0	0	0	0	0	0	0	0	0	0	0	0	0	0	0	0	0	0	0	0	0	0	0	0	0	0	1	0	0	0	0	0	0	0	0	0	0	0	0	0	0
0	1	0	0	0	0	0	0	0	0	1	0	0	0	0	0	0	0	0	0	0	0	0	0	0	0	0	0	0	0	0	0	0	1	0	0	0	0	0	0	0	0	0	0	0	0	0	1	0	0
0	0	0	0	0	0	0	0	0	0	0	0	0	0	0	0	0	0	0	0	0	0	0	0	0	0	0	0	0	0	0	0	0	0	0	0	1	0	0	0	0	0	0	0	0	0	0	0	0	0
1	0	0	0	0	0	0	0	0	0	0	0	0	0	0	0	0	0	0	0	0	0	0	0	0	0	0	0	0	0	0	0	0	0	0	0	0	0	0	0	0	0	0	0	0	0	0	0	1	0
0	0	0	0	0	0	0	0	0	0	0	0	0	0	0	0	0	0	0	0	0	0	0	1	1	0	0	1	0	0	0	1	0	1	0	0	0	0	0	0	0	0	0	0	0	0	0	1	0	0
0	1	0	1	1	2	1	0	0	0	0	1	0	0	1	0	0	1	1	0	1	1	1	0	2	2	0	0	1	0	1	1	0	0	0	0	0	0	0	1	0	0	1	0	0	0	0	0	2	0
1	2	0	2	1	2	0	3	1	0	1	2	0	0	0	0	0	0	0	2	2	0	1	2	0	1	0	0	0	0	1	3	1	0	1	2	0	1	0	1	1	0	0	1	0	0	0	1	0	1
2	0	1	0	0	1	1	1	0	0	1	1	1	1	0	0	0	2	0	1	0	0	0	0	0	0	0	1	0	0	1	0	0	0	0	0	0	0	0	0	0	0	0	0	0	0	0	0	0	0
1	1	1	0	2	1	2	0	0	2	0	1	2	1	0	0	1	0	0	0	0	0	0	0	0	1	0	1	0	0	1	2	1	1	1	0	1	0	2	0	0	0	0	0	0	0	0	0	0	0
1	0	2	0	1	0	0	0	1	0	2	0	0	0	0	0	0	0	0	0	0	0	1	2	0	0	0	0	0	0	0	0	1	0	0	0	0	1	0	0	1	0	0	0	0	0	0	0	0	0
0	0	0	1	0	0	0	1	0	0	1	0	0	0	0	0	0	0	0	0	0	0	0	1	0	0	0	1	0	0	0	1	0	2	0	0	0	2	0	0	0	0	1	0	0	0	0	0	1	0
1	1	0	1	0	0	0	0	0	0	0	0	0	0	1	0	0	0	0	0	0	2	0	1	0	1	2	1	0	1	0	0	0	0	0	2	0	0	0	0	0	0	0	1	0	0	2	0	1	1
1	4	0	0	1	0	0	0	0	1	0	1	1	0	1	0	0	0	0	0	2	0	0	0	1	1	0	2	0	0	0	0	0	0	0	0	0	0	0	0	0	0	0	0	1	0	0	2	1	0
3	1	0	0	1	0	0	0	0	0	0	1	0	0	0	1	0	0	0	0	0	1	0	0	1	1	1	0	1	2	1	0	0	0	0	0	0	0	1	0	0	0	0	1	0	0	0	0	0	0
1	0	1	0	1	1	0	2	0	0	0	0	1	1	0	0	0	1	0	1	2	1	0	0	0	0	0	2	0	0	0	0	0	0	0	0	0	0	0	0	1	1	1	1	1	0	0	1	0	1
1	1	1	0	0	0	0	0	0	0	0	0	0	0	1	1	1	1	0	0	0	0	1	0	0	1	0	0	0	1	2	0	0	0	0	0	0	0	2	0	0	0	0	0	0	0	0	0	0	0
0	0	1	1	0	0	0	0	0	1	0	0	0	1	0	0	0	0	1	0	1	0	0	0	0	1	0	0	0	1	0	0	0	1	0	0	0	0	0	0	0	1	0	0	0	0	0	0	0	0
0	0	1	2	0	0	0	0	1	0	1	0	0	0	1	0	0	0	2	0	1	0	0	1	1	0	0	1	1	0	1	0	0	0	0	0	0	0	1	0	0	0	0	0	0	0	0	0	0	0
0	0	0	0	0	0	0	0	0	1	0	0	0	0	0	0	0	0	0	1	0	0	1	0	0	0	0	0	0	0	1	0	0	0	1	0	0	1	0	0	0	0	1	1	0	0	0	0	0	0
1	0	1	1	1	1	0	3	0	0	0	1	1	0	0	0	2	0	0	0	0	0	0	0	0	0	0	0	1	0	0	0	0	0	0	0	0	0	0	0	0	0	0	0	0	0	0	0	0	1
0	1	2	0	0	0	1	0	0	0	1	1	1	1	1	1	0	0	0	0	0	0	0	0	2	0	1	0	0	0	0	0	0	0	0	0	1	0	0	0	0	0	0	0	0	0	0	0	0	0
1	2	0	0	1	0	0	0	0	1	0	0	0	0	2	0	0	0	0	1	0	1	0	0	0	0	0	1	1	1	1	0	1	0	0	0	0	0	1	0	1	0	0	0	0	0	0	0	0	1
1	0	1	0	0	1	0	0	2	0	0	0	0	0	0	0	0	0	0	0	1	0	0	0	1	0	1	0	3	1	0	3	0	0	0	0	0	2	1	0	0	0	0	1	0	0	0	0	0	0
0	0	0	0	0	1	0	1	0	0	1	0	0	0	0	0	1	0	0	0	1	0	0	0	1	1	2	0	0	0	0	1	0	1	0	1	0	2	0	0	0	1	0	0	0	0	0	1	1	0
0	0	1	0	0	2	0	1	0	1	1	1	0	0	1	0	1	0	0	0	0	0	0	1	0	0	1	0	0	0	2	0	0	0	0	0	0	1	0	0	0	0	0	1	0	0	0	0	0	0
0	1	0	0	0	2	0	0	1	0	0	0	0	1	1	0	0	1	1	0	0	1	0	1	2	1	0	0	1	1	1	0	0	0	0	0	0	0	1	0	0	0	0	1	0	0	0	0	0	1
1	0	2	0	1	0	1	0	0	0	0	0	0	0	0	0	0	0	0	0	0	0	0	0	0	1	0	0	0	0	0	0	0	0	1	0	0	0	0	1	0	0	0	0	0	0	0	0	0	0
1	0	0	0	0	0	0	0	0	0	0	0	0	0	0	1	0	0	1	0	0	1	0	0	2	0	0	0	0	1	1	0	0	0	0	0	0	0	0	0	0	0	0	0	0	0	0	0	1	1
1	1	0	0	0	0	0	1	0	0	0	0	1	0	1	0	0	0	1	0	0	1	0	0	0	0	0	0	0	1	0	2	0	0	2	0	0	0	0	0	0	0	0	0	0	0	0	0	0	0
0	0	0	1	0	1	0	2	2	0	2	0	0	0	1	0	0	0	0	1	0	1	0	1	1	0	1	0	0	0	0	0	0	0	0	0	0	0	1	0	1	0	1	0	0	0	0	0	0	0
0	0	0	0	0	2	0	0	0	0	1	1	1	0	0	0	1	1	0	1	1	0	0	0	0	0	2	0	0	0	1	0	1	0	0	0	0	0	1	0	0	0	0	0	0	1	0	1	0	0
1	1	0	0	0	0	0	0	1	1	1	0	0	0	0	0	0	0	0	0	1	1	1	0	0	0	0	1	0	0	0	0	0	0	0	0	0	0	0	0	0	0	0	0	1	0	0	1	1	0
0	0	0	0	0	0	1	0	3	0	0	1	0	1	0	0	0	1	1	0	0	0	0	0	0	1	0	1	0	1	0	0	0	0	0	0	1	0	0	0	0	0	0	0	0	0	0	0	1	0
1	0	1	0	0	0	1	0	0	0	0	0	1	0	0	1	0	0	1	1	0	0	0	0	1	0	1	0	0	1	0	2	0	0	1	0	0	1	0	0	0	0	0	0	0	0	1	0	0	0
0	0	1	0	0	0	0	0	0	0	0	0	2	0	1	0	0	0	0	0	0	0	0	2	1	1	0	0	0	0	0	0	0	0	0	0	0	0	0	0	0	1	0	0	0	0	0	0	0	0
0	0	0	0	0	0	0	0	0	0	1	1	0	1	0	0	0	0	0	0	0	1	0	0	0	1	0	2	0	1	1	0	1	0	0	0	0	0	1	0	0	0	1	0	0	0	0	1	0	0
0	0	0	0	0	0	0	0	0	1	0	0	0	1	0	0	0	0	0	1	0	0	0	0	1	0	0	0	0	2	0	0	0	0	0	0	0	0	0	0	0	0	0	0	0	0	0	0	0	0
0	1	1	0	0	0	0	1	0	0	2	3	0	2	0	0	0	1	1	0	1	1	2	0	0	0	1	1	0	0	0	0	0	0	0	1	0	0	0	0	0	0	0	0	0	0	0	0	0	0
0	0	0	0	0	1	0	1	1	0	0	0	0	0	0	0	1	0	0	0	0	0	0	0	0	0	2	1	1	1	1	0	1	2	1	0	0	1	0	0	0	0	0	1	0	0	0	0	0	0
1	0	0	1	0	0	0	0	0	0	0	0	0	0	0	0	0	0	0	1	1	0	0	1	0	0	0	0	0	0	1	2	0	0	0	0	0	0	0	0	0	0	0	0	1	0	0	1	0	0
0	1	0	0	0	0	0	0	0	0	0	0	0	0	0	0	0	0	1	0	0	1	0	0	0	0	0	0	0	0	0	0	0	0	0	0	0	1	1	0	0	0	0	0	0	0	0	0	0	0
0	0	0	0	0	0	0	1	1	0	0	0	0	0	0	0	0	0	0	0	0	0	0	1	0	0	0	0	0	0	0	0	0	1	0	0	0	0	0	0	0	0	0	0	0	0	0	0	0	0
0	0	1	0	1	0	1	0	0	1	0	1	0	1	0	0	0	0	0	0	0	0	0	0	0	0	0	1	0	1	0	1	0	2	0	1	0	0	0	0	0	0	1	1	1	0	0	1	1	0
1	3	1	0	0	0	2	0	0	0	3	0	0	1	0	0	0	0	0	0	1	0	1	0	0	1	1	0	0	0	0	0	0	0	0	0	0	0	0	0	0	0	0	0	0	0	0	0	0	0
0	0	1	0	0	0	0	0	0	0	0	0	1	0	0	0	1	0	0	0	0	0	1	1	1	0	0	0	0	1	2	0	0	1	0	0	0	0	0	0	1	0	0	0	0	0	0	0	0	0
0	0	1	0	0	1	1	0	2	1	1	0	2	0	1	1	1	1	1	0	0	1	0	0	1	0	0	0	1	0	2	2	1	0	1	0	1	1	0	0	1	0	0	1	0	0	0	0	0	0
0	1	1	1	1	0	0	0	0	1	0	0	0	0	1	1	0	0	1	0	0	0	0	1	1	0	0	2	0	0	0	0	0	0	0	0	0	0	1	1	1	1	0	0	0	0	0	0	0	0
0	0	1	0	0	0	0	1	0	0	0	0	1	0	0	0	0	0	0	0	0	1	0	0	0	0	0	0	0	0	0	0	1	0	1	0	0	0	0	0	0	0	0	1	0	0	0	0	0	0
0	0	0	0	0	1	0	0	1	0	0	0	0	0	0	0	0	0	0	0	1	0	0	0	0	0	0	0	0	0	1	0	0	0	0	0	1	0	0	0	0	0	1	0	1	0	0	0	1	0
1	1	0	0	0	0	1	0	0	0	0	1	0	1	3	0	0	0	0	0	1	0	2	0	0	0	1	0	2	1	0	0	0	0	0	0	1	1	0	0	0	0	0	0	0	0	0	0	1	1
1	1	0	0	0	0	0	2	0	1	0	1	1	0	1	0	0	0	0	1	3	0	1	0	0	0	1	0	0	0	1	0	0	0	1	0	1	0	0	0	0	0	0	0	0	0	1	1	0	0
0	1	0	0	0	0	0	0	0	0	1	1	0	0	0	1	0	1	0	0	1	0	1	0	0	0	1	0	0	0	0	1	0	0	0	0	0	1	1	0	0	1	0	0	0	0	0	0	1	0
0	0	1	0	0	0	0	0	0	0	0	0	0	1	2	0	0	0	0	1	2	0	0	0	0	2	1	0	2	1	0	0	0	0	0	0	0	0	0	0	0	0	0	0	0	0	0	0	0	0
0	0	0	0	1	0	0	0	1	2	1	0	0	0	0	1	1	0	1	1	0	0	0	0	0	0	0	0	1	0	1	1	0	0	0	0	0	1	0	0	0	0	0	0	0	0	1	0	0	0
1	2	0	1	0	0	0	0	0	0	2	0	0	2	0	0	0	0	0	1	0	0	0	1	1	0	0	0	0	1	1	2	0	0	0	0	0	0	0	0	0	0	0	1	0	0	0	0	1	0
0	0	0	0	0	0	0	0	0	0	0	0	0	0	0	1	1	0	1	0	0	1	1	0	2	0	0	0	0	0	1	1	0	0	0	0	0	0	0	0	0	0	0	0	0	0	0	0	0	0
0	0	0	1	0	0	1	0	0	0	0	0	0	0	0	0	0	0	1	0	0	0	0	1	0	0	0	0	0	0	0	1	0	0	0	0	0	0	0	1	0	0	0	0	0	0	0	0	1	1
0	0	0	0	1	0	0	0	0	1	0	0	0	0	0	0	0	1	0	0	2	0	1	1	1	0	0	0	0	1	0	1	0	0	1	0	0	0	0	0	0	1	0	0	0	0	0	0	1	0
0	0	0	0	1	0	1	0	1	0	0	0	1	0	0	0	0	0	0	0	0	0	0	1	0	0	0	0	0	0	0	0	0	0	0	0	0	1	0	0	0	0	0	0	0	0	0	0	0	0
0	1	0	1	1	1	1	1	0	1	1	0	0	0	0	0	0	1	0	0	0	0	1	0	1	0	0	0	0	0	0	1	0	0	0	0	0	1	0	1	0	0	0	0	0	0	0	0	1	1
0	0	0	1	1	0	1	0	0	0	0	0	0	0	0	0	0	0	0	0	2	0	0	0	0	0	1	0	0	0	0	0	0	0	0	1	1	0	0	0	0	0	0	0	0	0	2	0	0	0
0	0	0	0	0	0	0	0	0	0	0	0	0	0	0	0	0	0	0	0	1	0	0	0	0	1	1	0	0	0	0	0	0	0	0	0	1	0	0	1	0	0	1	0	0	0	0	0	0	0
0	0	0	0	0	0	0	0	0	1	0	0	0	0	0	1	0	0	1	0	1	0	1	0	0	0	0	0	0	0	0	1	0	0	1	0	1	0	1	0	0	1	0	0	0	0	1	1	0	0
0	0	0	0	0	0	0	0	0	0	0	0	0	0	0	0	0	0	1	0	1	0	0	1	0	1	0	0	0	0	0	0	0	0	0	1	0	0	0	0	0	0	0	0	0	0	0	0	0	0
0	0	0	1	0	0	1	1	0	1	0	0	0	0	2	0	0	0	0	0	1	1	0	0	0	0	0	0	0	0	0	0	0	0	0	1	0	0	0	0	0	0	0	1	0	0	0	0	2	0
1	0	0	0	0	0	0	1	0	0	0	0	0	0	0	0	1	1	0	0	0	0	0	0	0	0	0	2	0	0	0	0	0	0	0	0	0	1	0	0	0	0	0	0	1	0	0	0	0	1
0	0	0	0	0	3	0	0	0	1	0	0	0	0	0	0	0	0	1	1	0	0	0	0	0	0	0	0	0	0	0	0	0	0	0	1	0	0	0	0	0	0	0	0	0	0	0	1	0	0
0	0	0	1	0	1	0	0	0	1	0	0	0	0	1	0	0	0	1	0	0	0	0	2	0	1	0	1	0	0	1	0	0	0	1	1	0	1	0	0	0	0	0	0	0	0	0	0	0	0
0	1	0	0	0	0	0	1	0	0	1	0	0	0	1	0	0	0	1	1	1	0	0	0	0	0	2	0	1	0	0	0	0	0	0	0	0	0	0	1	0	0	0	0	0	0	0	0	0	0
0	0	0	1	0	0	0	0	0	0	0	0	0	0	0	0	0	0	2	1	0	1	0	0	0	0	0	0	0	1	0	0	0	0	0	0	0	0	0	0	0	0	0	1	0	0	0	1	0	0
0	0	1	0	0	0	0	0	0	0	0	0	1	0	1	0	0	0	0	0	0	0	0	0	1	0	0	0	0	0	0	0	1	0	2	0	1	0	1	1	0	0	0	0	0	0	1	0	0	2
0	0	0	0	0	1	0	0	0	0	0	1	0	0	0	0	1	0	0	1	0	0	0	0	1	0	1	1	0	1	1	1	0	0	0	0	0	0	0	0	0	0	1	0	0	0	0	1	0	0
0	0	0	0	0	0	1	1	0	0	0	1	0	0	0	0	0	1	0	1	0	0	0	1	0	0	0	0	1	0	0	0	0	0	1	0	0	0	1	0	0	1	0	0	0	0	0	0	0	1
1	0	0	1	0	0	0	0	0	0	1	0	0	0	0	1	1	0	0	0	0	0	0	1	1	1	0	0	1	1	0	0	0	0	0	0	1	1	0	0	1	0	0	0	0	0	0	0	0	0
0	2	0	0	0	0	1	0	0	1	1	0	0	0	0	0	0	0	0	0	0	1	1	0	0	0	0	0	0	0	0	0	0	0	1	0	0	0	0	0	1	0	0	0	0	0	1	0	0	0
1	0	0	0	0	0	0	0	0	0	0	0	0	0	1	0	0	0	2	1	0	0	1	1	1	0	1	0	1	0	0	1	0	0	0	1	0	0	0	0	0	1	0	1	0	0	0	0	0	1
1	0	1	1	0	0	0	0	0	0	0	1	0	0	0	0	0	1	2	0	0	0	0	0	0	1	0	2	1	0	1	1	0	0	0	1	2	0	0	0	0	0	2	0	0	0	0	0	1	0
0	0	2	0	0	0	1	0	1	0	0	0	0	0	0	0	0	2	0	1	1	1	0	0	1	0	2	0	0	0	0	2	1	0	0	0	0	2	0	0	1	1	0	0	0	0	0	0	0	0
0	0	0	0	0	2	0	0	0	1	0	1	0	0	0	0	0	0	1	0	0	0	0	0	0	0	2	0	0	0	0	1	0	0	0	0	0	0	0	0	0	0	0	0	0	0	1	1	0	1
2	0	0	0	0	0	0	0	0	1	0	0	1	1	0	0	1	0	0	1	0	0	0	0	1	0	0	0	1	0	0	3	0	0	1	0	0	1	0	0	0	0	1	1	0	0	1	0	0	0
1	0	0	0	0	0	0	0	0	1	0	0	0	0	0	0	0	0	0	1	1	1	0	0	0	0	1	0	0	0	0	0	0	0	0	2	1	0	0	0	0	0	0	0	0	0	0	1	0	0
0	1	1	1	2	0	0	0	1	0	0	1	0	0	0	0	0	0	1	1	0	0	1	2	0	0	0	1	0	0	0	0	0	0	0	0	0	0	0	0	0	0	1	0	0	0	0	0	1	2
0	0	1	0	0	0	0	0	0	1	0	0	0	0	0	0	0	1	0	0	0	0	0	0	0	0	0	0	1	1	0	0	1	0	0	0	0	0	0	0	0	0	0	0	0	0	0	0	0	0
0	0	0	0	0	0	1	0	1	0	0	0	0	0	0	1	0	0	1	0	1	1	0	1	0	0	0	0	0	0	0	0	0	1	0	0	1	1	0	0	0	0	0	0	0	0	0	0	1	0
0	0	1	0	0	0	1	0	0	0	2	0	0	1	0	0	1	0	0	1	0	0	0	0	0	0	0	0	0	1	0	0	0	0	0	0	0	0	0	0	0	0	0	0	0	0	0	1	0	0
0	1	0	0	0	0	0	0	0	0	0	0	0	0	0	0	0	0	0	0	0	0	0	1	0	0	0	0	1	0	0	0	0	0	0	1	0	0	0	1	1	0	0	0	0	0	0	0	0	0
0	0	0	0	0	0	0	0	0	0	0	0	1	0	0	0	0	0	0	0	0	0	0	0	0	0	0	0	0	0	0	0	0	0	0	0	0	0	2	0	0	0	0	0	0	0	1	0	1	0
0	0	0	0	0	0	0	0	1	1	1	0	0	0	0	0	0	0	0	1	1	0	0	0	1	0	0	1	0	1	2	1	1	0	0	0	1	0	0	0	0	0	0	0	0	0	0	1	0	0
1	0	0	0	0	0	0	0	1	0	1	0	0	0	0	0	0	0	0	0	1	0	0	1	0	0	0	0	0	0	0	0	0	0	0	0	1	2	0	0	0	0	1	1	0	0	0	0	1	0
0	0	0	0	0	1	0	0	1	1	1	0	0	0	1	0	0	0	0	1	0	0	1	2	1	1	1	1	0	0	0	0	1	0	0	0	0	0	0	0	0	0	1	0	0	0	0	0	0	0
0	1	0	0	0	1	0	0	1	1	0	1	2	0	0	0	1	0	0	0	2	0	0	0	0	0	0	0	0	0	0	0	0	0	0	0	0	0	0	0	0	0	0	0	0	0	1	0	1	0
1	1	0	0	0	0	0	0	0	0	0	1	1	0	0	0	0	0	0	0	0	0	0	0	0	0	2	0	0	0	1	1	0	0	0	0	0	1	0	0	1	0	0	0	0	0	0	1	0	0
0	0	0	0	0	0	1	0	0	1	0	0	1	0	0	0	0	0	0	1	0	0	0	0	0	0	2	1	0	0	0	0	0	1	1	0	0	0	0	1	0	0	0	0	0	0	0	0	1	0
1	0	3	1	0	1	1	1	0	0	0	0	0	0	0	0	0	0	1	1	0	1	0	1	0	1	1	0	0	0	0	0	0	0	1	1	1	0	0	0	0	0	0	0	1	0	1	0	0	0
0	0	0	0	0	0	0	0	0	0	0	1	2	0	0	0	0	0	0	2	1	0	1	0	0	0	0	0	0	1	0	0	0	1	0	1	2	0	0	0	1	0	0	0	0	0	0	1	0	0
0	3	1	0	0	0	0	0	0	1	0	0	1	0	0	0	0	0	0	0	0	1	0	0	0	1	2	0	2	2	0	1	0	0	0	0	0	1	1	1	1	0	0	0	0	0	0	0	2	0
0	1	2	0	0	0	0	0	1	1	0	1	0	0	0	0	1	0	0	0	0	0	0	0	1	0	1	0	0	0	0	0	1	0	0	0	0	0	0	0	0	1	0	0	0	0	0	0	0	0
0	1	0	0	0	0	1	1	0	0	0	0	0	0	1	1	0	0	0	2	0	0	0	0	0	0	1	1	1	0	0	1	0	0	0	0	0	0	0	1	0	0	1	1	0	0	0	1	0	0
0	1	0	0	0	0	0	0	0	1	0	0	0	2	0	0	0	0	0	0	0	0	0	0	0	0	0	0	1	0	0	0	0	0	0	0	0	0	0	0	1	0	0	0	0	0	0	0	0	0
2	0	0	1	0	1	1	1	0	1	0	0	1	0	0	0	0	0	0	0	0	0	0	2	1	0	0	0	0	0	1	0	0	1	0	0	0	1	0	1	0	0	0	0	1	0	0	1	0	1
0	0	0	0	0	0	1	1	0	0	0	2	1	0	1	0	0	0	0	0	0	1	0	0	1	0	0	0	0	0	0	0	0	0	0	1	0	0	0	1	1	1	4	1	1	0	0	0	0	0
0	0	0	0	1	0	0	1	0	0	0	0	1	0	0	0	0	0	1	0	0	0	0	0	0	0	0	0	0	1	0	0	1	0	1	1	0	0	0	0	0	0	0	0	0	0	0	0	0	0
1	0	0	0	0	0	0	0	0	0	2	2	1	1	0	0	1	1	0	0	3	0	0	0	0	0	2	1	0	0	0	2	0	0	0	0	0	1	0	0	1	1	0	0	0	0	1	0	0	0
0	0	0	0	0	0	0	0	0	1	1	0	0	1	0	0	0	0	0	0	0	0	0	0	0	0	0	0	1	2	1	0	0	0	1	0	1	0	0	0	0	0	0	0	0	0	0	0	0	0
0	0	1	0	0	1	0	1	0	0	1	2	0	0	0	0	0	0	1	0	1	0	0	0	2	0	1	1	0	2	0	0	0	0	0	0	0	0	0	0	0	0	0	0	0	0	0	0	0	0
0	1	0	0	0	1	0	0	0	0	0	0	0	1	0	0	0	1	0	0	0	0	0	0	0	1	1	0	1	1	0	0	0	0	1	1	1	0	0	1	0	1	0	0	1	0	0	0	1	0
0	0	2	1	1	0	1	0	0	0	1	0	1	1	0	0	1	0	0	1	0	1	0	1	0	1	0	0	0	2	0	0	0	3	1	0	0	1	0	0	0	0	0	0	0	0	1	1	0	0
1	0	0	0	0	0	1	1	0	0	0	0	0	0	0	0	0	1	0	0	0	0	0	0	0	0	0	0	1	0	0	0	0	0	0	1	0	1	0	0	0	0	0	0	0	0	0	0	1	1
0	0	0	0	0	0	1	1	0	1	1	1	2	1	0	0	0	0	0	0	0	1	0	1	1	0	0	0	0	0	0	1	0	0	1	0	1	2	0	0	1	1	0	1	0	0	0	0	1	0
1	1	0	0	1	1	2	1	1	0	0	0	0	0	0	1	0	2	0	0	0	0	0	0	1	1	0	0	1	1	1	0	0	0	0	0	0	0	1	1	0	0	0	0	0	0	2	0	0	1
0	0	1	0	0	0	1	0	0	1	0	0	0	1	0	0	2	0	3	0	1	0	0	1	0	0	0	1	0	1	0	0	0	0	0	0	1	0	0	0	0	0	1	1	0	0	0	0	0	0
1	3	1	1	1	1	0	0	0	0	0	0	0	0	0	1	1	0	0	1	1	0	1	2	0	0	0	0	1	1	0	0	0	0	0	0	1	1	0	0	0	0	0	0	0	0	0	1	0	0
0	0	0	0	0	1	0	0	0	0	1	0	0	0	1	1	0	0	0	1	0	0	0	1	0	0	0	1	0	1	0	1	0	0	1	0	1	0	0	0	0	0	0	0	0	0	0	0	0	0
0	0	0	0	1	0	1	0	0	0	0	1	1	0	0	0	0	0	0	0	0	0	0	1	0	0	0	2	0	0	0	1	1	0	1	0	0	0	0	1	0	1	1	0	1	0	0	1	0	1
1	1	1	0	0	0	0	1	1	0	0	0	0	1	0	0	0	0	1	2	0	0	1	0	0	0	4	0	1	1	0	2	1	0	0	0	1	0	0	1	1	0	0	0	0	0	0	0	1	1
0	0	0	0	0	0	0	1	0	0	0	0	2	1	1	1	0	2	0	1	0	0	0	0	1	0	0	0	0	0	0	0	0	0	0	0	0	0	0	0	0	0	1	0	0	0	0	0	1	4
2	1	1	0	0	0	0	1	0	0	0	0	2	1	0	0	1	0	1	2	1	0	0	1	0	0	0	4	0	1	0	0	2	1	0	0	0	1	0	1	0	0	1	1	0	0	0	2	2	0
1	2	2	1	0	0	0	1	0	0	0	0	0	3	0	0	0	0	0	0	0	1	0	0	1	0	0	2	0	0	0	0	0	0	0	0	0	0	0	0	1	0	0	0	0	0	0	0	1	1
0	0	1	0	0	0	0	1	0	0	0	0	0	0	1	1	0	0	0	0	2	0	0	0	0	0	0	0	0	0	0	1	2	1	0	1	0	1	1	0	1	0	0	0	0	0	0	0	0	1
0	1	0	0	0	1	0	0	0	0	0	1	0	0	0	0	0	2	0	0	2	0	0	0	0	0	0	0	0	1	0	2	1	0	0	0	0	1	0	1	0	0	1	0	1	0	0	1	1	0
1	0	0	0	0	0	0	0	0	1	0	0	1	0	0	0	1	1	0	1	0	0	0	0	1	0	0	1	2	1	1	1	0	0	0	0	0	0	0	0	0	0	0	0	0	0	0	1	0	0
0	0	0	0	0	1	1	1	0	0	1	1	1	2	0	2	0	1	1	0	0	0	0	0	0	1	1	0	0	1	0	2	1	1	0	0	0	0	0	0	0	1	0	1	0	0	0	1	0	0
1	2	0	0	0	1	1	0	0	2	0	0	0	0	3	0	1	1	2	0	0	0	1	1	1	0	1	0	0	2	2	2	1	0	0	0	1	0	0	0	1	0	0	1	0	0	0	0	1	0
0	0	1	0	0	1	0	1	1	0	1	0	1	2	0	0	0	0	2	1	1	0	0	0	1	0	1	2	1	1	1	0	0	0	2	0	1	1	0	0	1	1	0	0	0	0	0	2	1	1
0	0	1	0	0	0	1	1	0	0	0	2	0	0	0	2	0	0	1	0	1	0	2	0	0	0	2	0	1	1	0	0	0	0	2	0	1	0	1	0	1	0	0	1	0	0	0	2	1	0
0	1	0	0	0	0	0	1	2	0	0	0	0	0	1	0	1	1	1	1	2	1	0	1	0	1	0	1	0	0	1	1	0	0	1	0	0	0	1	1	1	0	0	0	0	0	1	0	0	2
0	1	2	1	1	1	1	1	0	0	0	0	0	0	0	1	1	1	0	1	0	3	0	0	0	1	3	0	0	1	0	0	0	1	1	0	0	1	1	1	1	1	2	1	0	0	1	1	0	0
0	0	1	0	0	0	0	0	0	1	1	0	0	0	1	1	0	2	0	1	0	0	0	1	0	0	1	1	0	0	0	1	0	0	0	0	0	0	0	1	1	0	0	0	0	0	0	0	0	0
1	0	2	0	1	1	0	2	0	0	0	0	0	0	0	0	0	1	0	0	1	1	0	1	0	0	1	0	2	1	0	2	0	0	1	1	1	1	3	0	1	1	0	0	0	0	0	1	0	1
0	1	1	1	0	1	0	1	1	1	1	0	1	1	1	1	1	1	0	0	0	0	0	3	0	1	0	0	0	0	3	2	0	0	0	2	0	0	0	1	1	1	2	1	1	0	0	1	0	1
0	0	0	0	1	0	0	0	1	0	0	1	1	0	1	1	0	0	1	0	0	1	0	0	0	0	0	1	1	2	0	2	1	0	0	0	0	2	0	0	1	1	1	2	0	0	0	1	1	1
1	0	1	0	0	0	0	0	0	0	0	0	1	0	0	0	0	0	0	0	0	1	0	1	1	1	1	2	0	1	0	1	2	1	0	0	0	0	0	1	0	1	2	0	0	0	0	1	0	3
2	0	0	0	0	0	0	0	0	0	0	0	2	0	0	0	0	1	1	1	0	0	1	1	0	0	0	0	0	1	0	0	1	1	0	0	0	1	0	1	0	2	2	0	1	0	0	0	0	0
0	0	0	0	0	0	0	0	0	1	0	0	0	0	0	0	1	0	1	0	0	3	0	3	1	0	0	0	0	0	0	0	0	0	0	0	0	3	0	2	0	0	0	0	0	0	0	0	0	0
0	0	0	0	0	1	0	0	0	0	0	1	1	0	1	1	0	1	1	0	1	0	1	1	0	2	1	1	0	0	0	0	0	1	2	1	2	2	0	1	2	1	1	0	0	0	1	1	1	0
0	0	0	0	0	0	0	0	0	1	0	0	1	0	0	0	0	0	1	0	0	0	0	1	1	0	0	1	0	0	0	0	0	0	0	0	4	0	0	0	1	0	4	1	1	0	1	0	0	1
0	0	0	0	0	0	0	0	1	0	1	0	1	0	1	0	0	0	0	0	0	1	0	0	1	1	0	1	0	0	0	2	0	0	1	0	1	0	0	1	1	1	0	0	1	0	1	0	0	0
0	0	0	0	1	2	0	0	0	0	0	0	1	0	1	1	0	1	1	2	0	2	1	0	0	0	2	1	0	2	1	1	0	0	1	3	0	0	0	0	3	2	1	2	1	0	0	0	0	1
0	1	1	0	1	0	0	0	0	1	0	0	1	0	1	0	0	0	0	0	2	2	0	2	1	1	1	0	1	0	1	1	0	0	0	0	1	1	2	1	1	0	2	0	1	0	0	0	0	0
0	0	0	0	0	1	0	1	1	0	3	0	0	1	0	0	1	0	1	0	0	1	2	1	0	0	2	0	0	1	1	0	1	0	0	0	2	2	1	1	0	0	1	0	0	0	0	1	1	1
0	0	0	1	0	0	0	0	0	1	0	0	0	2	0	0	0	0	1	0	0	0	0	0	0	0	0	0	0	0	0	2	0	0	0	1	0	0	0	0	2	0	0	1	0	0	0	1	2	0
0	0	1	1	1	1	0	0	1	2	0	0	1	1	0	0	0	0	0	0	1	0	1	1	0	0	2	1	0	0	0	1	0	3	1	0	1	1	0	0	1	0	0	1	2	0	0	1	2	0
1	0	0	1	1	0	1	0	1	0	1	0	0	2	1	0	1	1	0	1	0	0	0	0	2	2	2	0	0	2	3	2	1	1	1	0	1	2	0	2	1	0	1	3	1	0	1	4	0	0
1	0	1	1	0	0	0	1	0	0	0	1	2	2	0	1	0	1	0	1	2	0	0	2	0	1	1	1	1	1	0	5	0	2	2	0	0	1	0	0	0	0	2	0	2	0	1	1	1	0
0	0	1	1	1	0	0	0	1	0	1	0	1	0	1	1	0	1	1	0	2	2	1	1	2	0	2	1	1	0	2	1	0	1	0	0	2	1	0	0	1	0	0	2	1	0	0	1	0	1
0	0	0	0	1	0	0	0	0	0	0	1	0	0	0	0	0	1	0	1	1	1	0	3	1	4	0	0	0	1	1	1	0	1	0	0	0	1	1	0	0	0	0	1	0	0	0	0	1	1
0	0	0	0	0	0	0	1	0	1	0	0	0	1	1	1	0	1	0	1	1	2	1	2	1	0	0	0	1	0	0	0	0	0	0	2	1	1	0	0	1	1	1	0	0	0	1	1	0	1
0	0	0	0	0	0	0	0	0	0	0	1	0	0	0	0	2	1	0	0	0	1	0	0	0	0	2	0	1	2	0	0	0	0	0	1	0	1	0	1	0	1	2	0	2	0	0	2	0	0
0	2	2	0	0	0	0	0	0	1	0	0	0	0	1	0	0	0	1	1	0	1	0	0	0	1	0	2	0	1	0	0	0	0	0	0	0	1	2	0	0	0	0	1	1	0	1	2	0	2
0	0	0	1	1	0	0	0	0	0	1	1	0	0	0	0	0	0	0	0	0	0	0	1	0	1	0	1	1	0	0	0	0	0	0	0	0	0	0	0	0	1	1	0	0	0	0	0	1	0
0	0	0	0	0	1	0	1	0	0	0	0	2	0	2	0	1	0	1	0	0	1	0	1	0	1	1	0	1	0	0	1	2	0	0	0	1	0	0	0	0	1	0	1	0	0	0	0	0	1
0	2	0	1	1	0	2	0	1	0	1	0	3	0	0	1	0	0	0	0	1	0	0	2	0	0	3	1	1	0	0	0	0	0	0	1	0	1	1	0	0	2	1	1	0	0	0	1	0	0
0	1	0	0	0	1	1	1	0	1	1	1	0	0	0	0	0	0	0	0	2	1	0	1	0	0	4	1	2	0	2	0	0	1	1	0	0	2	0	0	1	0	2	0	0	0	0	1	0	0
0	0	0	0	1	1	1	0	0	0	1	1	0	0	0	0	0	0	0	0	0	1	1	0	0	1	0	1	0	2	1	2	0	0	0	0	1	1	0	1	0	1	1	0	0	0	1	0	1	2
0	0	0	0	0	0	0	0	0	0	0	0	0	0	0	0	0	0	0	0	0	0	0	0	0	0	0	0	0	0	0	0	0	0	0	0	0	0	0	0	0	0	0	0	0	0	0	0	0	0
0	0	0	0	0	0	0	0	0	0	0	0	0	0	0	0	0	0	0	0	0	0	0	0	0	0	0	0	0	0	0	0	0	0	0	0	0	0	0	0	0	0	0	0	0	0	0	0	0	0
0	0	0	0	0	0	1	0	0	0	0	1	0	0	0	0	1	0	0	0	1	0	0	1	0	0	1	0	0	0	0	0	0	0	0	0	1	0	1	0	0	0	1	0	0	0	2	1	1	0
0	1	2	0	0	0	0	1	0	0	1	0	0	0	0	0	0	0	0	0	0	0	0	1	0	3	0	2	0	0	0	0	0	0	1	2	2	0	0	0	1	0	0	0	1	0	0	1	0	1
1	1	0	0	0	0	0	1	0	1	0	0	2	0	1	1	0	0	0	0	2	0	1	2	0	0	0	0	0	1	0	1	0	1	1	0	0	0	0	0	0	0	0	0	0	0	0	0	0	0
0	0	1	0	0	0	0	0	0	0	0	0	0	0	0	0	0	0	0	0	0	0	0	0	0	0	0	0	0	1	0	0	0	0	0	0	0	0	0	0	0	1	0	0	0	0	0	0	0	0
0	0	0	0	0	0	0	0	0	0	0	0	0	0	0	0	0	0	0	0	0	0	0	0	0	0	0	0	0	0	0	0	0	0	0	0	0	0	0	0	0	0	0	0	0	0	0	0	0	0
0	0	0	0	0	0	0	0	0	0	0	0	0	0	0	0	0	0	0	0	0	0	0	0	0	0	0	0	0	0	0	0	0	0	0	0	0	0	0	0	0	0	0	0	0	0	0	0	0	0
0	0	0	0	0	0	0	0	0	0	0	0	0	0	0	0	0	0	0	0	0	0	0	0	0	0	0	0	0	0	0	0	0	0	0	0	0	0	0	0	0	0	0	0	0	0	0	0	0	0
0	0	0	0	0	1	0	1	0	0	0	0	0	0	0	0	0	0	0	0	0	0	0	0	0	0	1	1	0	0	0	0	0	0	0	0	0	0	0	0	0	0	0	0	0	0	0	0	0	0
1	0	0	0	0	0	1	0	1	0	3	0	1	2	0	2	2	1	0	1	0	0	0	0	0	1	1	0	0	1	1	0	0	0	0	0	0	0	0	0	0	0	0	0	1	0	1	0	0	0
1	0	0	0	1	1	1	1	0	1	1	0	0	0	0	0	0	1	0	0	0	0	0	1	0	1	0	3	1	0	1	0	0	1	0	0	0	0	0	1	0	0	0	0	0	0	0	1	1	0
0	0	1	1	0	1	0	0	0	0	0	0	0	0	0	0	1	0	0	1	0	2	0	3	1	0	0	0	0	0	0	0	1	0	0	0	2	1	0	1	1	0	0	0	0	0	0	0	0	0
0	1	0	0	0	0	1	0	0	0	2	0	1	1	0	0	0	0	0	0	1	1	0	0	2	2	0	0	0	0	0	0	0	1	1	0	0	1	0	0	0	0	0	0	0	0	0	0	2	0
1	1	1	0	0	0	1	0	0	1	1	0	1	1	2	1	0	0	0	2	1	1	1	1	1	0	1	2	1	0	1	0	0	0	0	1	0	1	0	0	0	0	1	1	0	0	1	0	0	0
1	1	0	1	1	1	0	1	0	0	2	0	0	1	0	1	0	0	1	0	0	1	2	1	0	2	1	0	0	1	0	1	1	1	0	1	1	0	0	0	1	1	0	0	0	0	0	0	0	1
0	0	0	0	0	0	0	1	0	0	1	0	0	0	1	0	0	0	0	0	1	0	0	0	0	0	1	3	0	0	0	1	2	0	0	0	0	0	1	0	0	0	0	0	1	0	0	0	2	0
0	0	1	0	0	1	0	0	0	0	1	1	0	0	1	0	0	0	0	1	0	0	0	1	0	1	0	0	0	0	0	0	0	0	0	0	0	0	1	1	1	0	0	0	0	0	2	0	2	1
0	0	0	0	0	0	0	0	1	1	1	0	0	0	0	1	0	0	1	1	0	1	0	1	1	1	0	0	0	0	0	0	0	0	0	0	0	1	0	2	0	0	0	0	0	0	0	0	0	0
1	0	0	0	1	0	1	1	0	0	1	0	0	1	0	0	0	1	0	1	1	1	1	0	1	1	0	0	0	1	1	0	0	0	0	0	0	0	0	0	0	1	0	0	0	0	1	1	1	0
0	0	1	0	1	0	2	0	0	1	1	1	0	0	0	1	0	0	0	0	1	2	1	2	0	1	1	1	0	0	0	0	1	1	1	0	0	0	0	0	1	0	1	1	0	0	0	0	1	1
0	0	0	0	3	0	0	0	0	0	1	0	0	0	0	0	0	2	1	0	1	1	0	0	1	0	3	1	0	1	1	1	0	0	2	1	1	0	0	1	0	0	0	0	1	0	0	0	0	0
0	0	0	0	1	1	1	0	1	0	0	0	0	0	0	1	1	3	0	0	0	0	0	1	1	0	0	0	0	1	0	0	0	0	0	0	0	1	0	0	1	0	0	0	0	0	0	1	0	0
0	1	0	0	0	0	0	0	0	0	0	0	0	0	0	0	0	0	0	0	0	0	0	0	0	0	1	1	0	0	0	0	1	0	0	0	0	0	1	0	1	1	0	1	0	0	0	0	0	1
0	0	0	0	0	0	0	2	0	0	0	1	1	0	0	0	0	0	0	0	2	0	1	0	0	1	0	0	1	0	0	1	1	0	1	0	1	0	0	0	0	0	0	1	1	0	0	0	0	0
0	0	0	0	0	0	0	0	1	0	0	0	1	0	1	0	1	1	0	0	1	0	0	0	0	0	0	1	0	0	1	0	0	0	0	0	0	1	0	0	1	0	1	0	0	0	0	0	0	0
0	3	0	0	0	0	0	0	0	0	0	0	0	1	0	0	0	0	0	0	0	0	1	0	0	0	0	0	0	0	0	0	0	0	0	0	0	0	0	0	0	0	0	0	0	0	0	0	0	0
0	0	1	0	0	0	2	0	0	0	0	0	0	1	0	0	0	0	0	0	1	1	0	0	1	0	0	0	0	0	0	0	0	0	0	0	0	0	0	1	0	0	0	0	1	0	0	0	0	1
0	1	1	0	0	1	1	0	1	0	0	1	1	0	0	0	0	1	0	0	0	0	2	0	0	1	2	0	1	0	0	2	1	1	1	1	1	2	0	1	0	0	0	0	0	0	1	0	0	0
0	0	0	0	0	0	0	0	0	0	0	0	0	1	1	0	0	0	0	1	0	0	0	1	0	1	1	1	1	0	0	0	0	1	0	1	1	1	1	0	0	0	0	0	0	0	0	0	0	0
1	1	0	1	0	0	0	0	0	1	0	1	0	0	0	0	0	0	0	0	1	3	0	0	3	0	0	0	1	0	0	0	0	0	0	0	0	0	0	0	1	0	0	2	0	0	1	0	0	1
0	0	1	0	0	0	0	0	0	1	0	1	0	0	0	0	0	0	0	0	0	0	0	0	1	1	1	0	0	0	0	0	1	1	0	0	0	1	0	0	0	0	0	1	0	0	0	0	0	0
0	1	0	0	1	0	0	0	0	0	0	0	0	0	1	0	0	1	1	0	0	0	0	0	1	0	0	0	1	0	0	0	0	0	0	0	0	0	0	1	0	0	0	1	0	0	0	0	0	0
1	0	0	1	0	0	0	0	1	0	0	1	0	0	0	0	0	1	0	2	1	0	0	0	0	0	0	1	1	0	2	0	0	0	0	1	0	1	0	0	0	0	1	1	1	0	0	0	0	0
0	0	0	0	0	1	0	1	0	0	1	0	0	1	0	1	0	0	1	1	0	0	0	1	0	1	0	0	0	0	1	0	0	0	0	0	0	0	0	0	0	0	0	2	0	0	0	0	0	0
0	0	1	0	0	0	0	0	0	0	0	0	1	0	0	0	0	1	1	0	0	0	1	0	0	0	0	0	0	0	0	0	0	0	0	0	1	1	0	0	0	0	1	0	1	0	0	0	1	0
0	0	0	0	0	0	0	0	0	0	1	0	0	1	0	0	0	0	0	1	0	0	0	0	0	0	0	0	0	0	0	0	0	0	0	0	0	2	0	0	0	0	0	0	0	0	0	1	0	0
3	0	0	0	1	0	0	0	0	0	0	1	0	1	1	0	1	0	0	0	0	0	1	1	1	0	0	1	0	1	0	0	1	0	0	0	0	0	0	0	0	0	2	1	0	0	0	1	0	0
0	0	0	0	0	1	0	0	0	0	0	0	0	1	0	0	0	0	0	0	0	1	1	0	0	0	1	0	1	0	0	0	0	0	0	0	0	0	0	0	0	0	1	1	0	0	1	0	0	0
0	0	0	0	1	0	0	0	0	0	1	0	0	0	1	0	0	0	0	0	0	1	0	0	0	0	0	0	0	0	0	0	0	0	0	0	0	0	0	0	0	0	0	0	0	0	0	0	0	0
0	0	0	0	0	0	0	0	0	0	0	0	0	0	0	0	0	0	0	0	0	0	0	0	0	0	0	0	0	0	0	0	0	0	0	0	0	0	0	0	0	0	0	0	0	0	0	0	0	0
0	0	0	0	0	1	0	0	0	0	0	0	0	0	0	0	1	0	0	1	0	0	0	1	1	1	0	0	1	0	0	0	0	0	0	0	0	0	0	0	0	0	0	0	0	0	0	0	0	0
0	1	0	0	0	0	0	1	1	1	0	0	0	0	0	0	0	1	0	0	0	1	0	0	0	0	0	0	0	0	0	0	0	1	0	0	1	0	0	0	1	2	0	0	0	0	0	0	0	0
0	1	0	1	1	1	1	0	0	0	0	0	1	0	0	0	0	0	0	1	0	0	1	0	1	0	1	0	0	1	0	0	0	0	0	0	1	0	0	0	0	0	0	0	0	0	0	0	0	0
0	2	0	1	0	0	0	1	0	0	0	0	0	0	0	2	0	0	0	0	1	0	0	1	1	0	0	0	0	0	1	1	0	0	0	0	1	0	0	0	0	0	1	0	0	0	0	0	1	0
0	0	0	1	0	0	1	1	0	0	1	0	0	0	0	0	1	0	0	0	1	1	0	0	0	0	0	1	0	0	0	1	0	0	0	0	0	0	0	0	0	0	0	0	1	0	0	0	0	0
0	0	0	0	0	0	0	1	0	0	0	0	0	0	1	0	0	0	0	1	0	0	0	1	0	0	0	0	1	0	0	0	2	0	0	1	0	0	0	1	0	0	1	0	0	0	0	0	0	1
1	0	1	0	0	0	1	0	0	0	1	0	0	0	0	0	0	0	0	0	1	0	0	0	0	0	0	0	0	1	1	0	1	0	0	0	1	0	0	0	0	0	0	0	0	0	0	0	0	0
0	0	0	0	0	0	0	0	0	2	1	0	1	0	0	0	0	0	0	0	0	0	2	0	0	0	0	1	0	1	0	0	1	0	0	2	0	0	0	0	0	0	0	0	0	0	0	0	0	0
0	0	0	0	1	0	0	0	0	2	0	0	0	0	0	0	0	1	0	0	1	0	1	1	0	1	1	0	0	0	0	1	1	1	0	0	0	1	0	1	0	0	0	0	0	0	0	0	0	0
1	0	0	0	0	0	0	0	0	0	0	1	0	0	0	0	0	0	0	1	0	0	0	0	1	0	0	0	0	2	0	0	0	0	0	1	0	0	0	0	0	0	0	0	0	0	1	0	0	1
0	0	0	0	0	0	0	0	0	1	1	0	1	0	2	1	0	1	0	0	0	1	0	0	0	0	0	1	1	0	0	0	0	0	0	0	0	0	0	0	0	0	0	0	0	0	0	0	1	1
0	0	0	1	0	0	0	1	0	0	1	0	1	0	1	0	1	1	0	0	0	0	0	0	0	2	0	0	0	0	0	0	0	0	0	0	1	1	0	1	0	0	0	1	0	0	0	0	0	0
1	0	0	0	1	0	0	0	0	0	2	0	0	0	1	0	0	0	0	1	1	0	0	1	0	1	0	0	1	1	0	1	0	0	0	0	1	0	0	1	0	0	1	1	0	0	1	0	1	0
0	1	1	0	0	0	0	0	0	0	2	0	0	2	0	0	0	1	0	0	0	0	1	1	0	0	0	0	0	0	0	0	0	1	0	0	0	0	0	0	0	0	0	0	0	0	0	0	0	0
0	1	1	0	0	0	0	0	0	0	1	0	0	0	1	0	0	1	0	1	0	1	0	0	0	0	0	0	0	1	1	0	0	0	0	1	0	0	0	0	1	1	0	0	0	1	0	0	0	0
1	0	0	1	0	0	0	0	0	0	0	1	1	1	2	0	0	0	1	0	2	1	1	0	0	0	0	2	0	0	0	0	1	0	1	0	1	0	0	0	0	0	1	1	0	0	1	0	0	0
1	0	0	0	0	0	0	0	0	0	0	0	0	0	0	0	0	0	0	0	1	0	1	0	0	0	0	1	1	0	0	1	0	0	0	0	0	0	0	0	0	0	0	0	0	0	0	0	0	2
0	0	0	0	0	0	0	0	0	0	0	0	0	0	0	1	0	0	0	1	0	0	0	0	0	2	0	0	0	0	0	1	0	0	0	1	0	0	0	1	0	0	0	0	0	0	0	0	0	0
0	0	0	1	0	1	0	0	1	1	0	0	0	0	2	0	0	0	0	0	1	1	0	0	1	1	0	1	0	2	2	0	0	0	1	0	0	1	0	0	1	1	0	0	0	0	0	0	0	0
0	0	0	0	0	1	0	1	0	0	0	0	0	2	1	0	0	3	0	1	1	0	0	0	0	0	0	0	0	0	0	0	0	1	1	1	1	0	0	0	0	0	0	1	0	0	0	0	0	1
0	0	0	0	1	0	0	0	1	0	0	1	0	0	0	0	0	0	0	3	1	0	0	0	0	0	0	0	0	1	0	0	0	0	0	0	0	0	0	0	0	0	0	3	0	0	0	0	0	0
0	0	0	0	0	0	0	0	0	0	0	0	0	0	0	0	0	1	0	1	1	0	0	0	0	2	0	1	0	0	0	0	0	0	0	0	0	1	2	0	0	1	0	1	0	0	0	0	2	1
0	0	1	0	0	0	0	0	0	0	0	0	0	0	0	0	1	0	0	1	0	0	0	0	0	0	0	3	0	0	0	0	0	0	0	0	1	0	0	0	0	0	0	0	0	0	0	0	0	0
0	0	0	0	0	0	0	0	0	0	0	0	0	0	0	0	0	0	1	0	0	0	0	1	0	0	0	0	0	1	0	0	0	0	0	0	0	0	0	0	0	0	0	0	1	0	0	0	0	0
0	0	1	0	0	0	1	0	0	0	1	0	3	0	1	0	2	1	0	1	1	0	0	0	1	1	1	0	1	0	0	0	0	0	0	0	0	0	0	0	0	0	0	0	0	0	0	1	0	0
0	0	0	0	0	3	0	0	1	0	2	0	2	0	1	0	0	0	0	0	0	0	0	1	0	0	0	0	0	0	0	0	0	0	1	0	0	0	1	0	0	0	0	0	0	0	0	0	0	2
0	0	1	1	2	0	1	0	1	0	0	1	0	0	1	0	0	0	0	1	0	0	0	0	0	0	2	0	0	0	0	3	0	0	0	0	0	0	0	0	0	0	0	0	0	0	0	0	1	0
0	0	0	0	0	0	0	0	0	0	0	2	0	1	0	0	1	0	0	0	0	1	1	1	0	0	0	0	0	0	0	1	1	0	1	0	0	1	0	0	0	0	0	0	0	0	0	0	0	0
0	1	0	0	0	0	2	0	0	0	0	2	0	0	0	0	1	0	0	0	0	0	0	0	1	0	0	0	0	1	0	1	0	0	0	0	0	0	0	0	0	0	0	0	0	0	0	0	0	0
0	0	1	0	0	0	0	0	0	0	1	0	0	0	0	1	1	0	0	0	0	0	1	1	0	0	0	1	0	0	0	1	1	0	0	0	0	1	0	0	1	1	0	0	0	0	0	1	0	0
1	1	0	0	0	0	0	1	1	0	0	0	1	0	0	0	0	0	1	0	0	0	1	0	0	0	0	0	0	1	0	0	0	0	1	0	0	0	0	0	0	0	0	0	0	0	0	0	0	0
0	0	0	0	0	0	0	0	0	0	0	0	0	0	1	0	0	0	0	0	0	0	0	0	0	0	0	1	0	0	0	0	1	0	0	0	0	0	0	0	0	1	1	1	0	0	0	0	0	0
0	0	0	0	1	1	0	0	0	0	0	1	0	0	0	0	1	0	0	0	1	0	0	0	0	0	0	0	0	0	1	1	0	0	0	0	0	0	0	0	0	0	1	1	1	0	0	0	0	0
0	0	0	0	0	1	1	1	0	0	0	0	1	0	0	0	0	0	0	2	0	0	0	0	0	0	1	2	0	0	0	0	0	1	0	0	0	0	0	0	0	1	0	0	0	0	0	1	0	0
1	0	0	0	0	0	0	0	0	0	0	0	1	0	0	0	0	0	1	2	0	1	0	0	0	0	0	0	0	0	1	0	1	0	1	1	0	2	0	0	0	0	0	1	1	0	0	0	0	0
0	1	0	2	0	0	0	1	0	0	0	0	0	0	0	0	1	0	0	0	0	1	1	1	0	0	0	0	0	0	0	0	0	0	0	0	0	0	1	0	0	0	0	1	0	0	0	0	1	0
1	0	0	0	0	0	0	0	1	0	0	0	0	0	0	0	0	0	0	0	0	0	0	0	0	0	1	1	1	2	0	1	0	0	0	0	0	0	1	0	0	0	0	0	0	0	0	0	0	0
0	0	0	0	0	0	0	0	0	1	1	1	2	1	0	0	0	0	0	0	0	1	0	1	0	0	0	0	0	0	0	0	0	0	0	0	0	0	0	0	0	0	0	1	0	0	0	0	0	0
0	0	0	0	0	0	1	0	1	0	0	1	1	0	0	1	0	0	1	0	0	1	0	0	0	1	0	0	0	0	0	0	0	0	0	0	1	0	0	0	0	1	0	0	0	0	0	0	0	0
1	0	1	0	0	1	2	2	1	0	0	0	1	1	1	1	0	0	0	0	0	1	1	0	0	1	1	1	0	0	0	1	0	0	1	0	0	1	0	0	0	0	1	0	0	0	0	0	0	0
1	1	1	0	0	1	0	0	0	0	1	2	0	1	0	0	0	0	0	0	0	0	0	0	0	0	0	0	0	2	1	0	0	1	0	0	0	0	0	0	0	0	0	0	0	0	0	0	0	1
0	0	0	0	0	1	0	0	0	1	0	1	0	0	0	1	0	0	1	0	0	0	0	0	0	1	0	0	1	0	0	0	0	1	0	0	0	0	0	0	1	0	2	0	0	0	0	0	1	0
0	1	0	2	0	1	0	0	0	0	1	0	1	0	0	1	0	0	0	0	0	0	0	0	0	0	0	0	0	0	0	0	0	0	0	0	0	0	0	0	0	0	0	0	0	0	0	0	0	0
0	0	0	0	0	0	0	0	0	0	0	0	1	0	0	0	0	0	0	1	0	0	1	0	1	1	0	0	0	0	0	0	0	1	0	0	0	0	0	0	1	0	0	0	0	0	0	0	0	0
0	1	0	0	1	1	0	0	1	1	0	0	0	0	1	1	0	0	0	0	0	0	0	0	0	0	0	0	0	0	1	1	0	0	0	0	0	3	0	0	0	0	0	1	0	0	0	0	0	0
0	0	0	0	0	0	0	0	0	0	0	0	0	0	0	0	0	0	1	0	0	0	0	0	0	0	1	0	0	1	0	0	0	0	0	0	1	0	0	1	0	1	0	0	0	0	0	1	0	0
0	0	0	0	0	0	0	1	1	0	0	1	0	0	0	0	0	0	0	0	0	0	0	0	0	0	2	0	0	1	0	0	0	0	0	0	0	0	0	0	0	0	1	0	0	0	0	0	0	0
0	0	0	0	0	2	0	0	0	0	0	0	0	0	1	0	1	0	0	0	1	1	0	1	1	0	0	0	0	0	0	0	0	1	0	0	1	0	0	1	3	1	0	0	0	0	0	0	0	0
1	0	0	0	0	0	0	0	0	0	0	0	0	1	0	0	0	0	0	2	0	3	0	2	0	0	1	0	0	0	0	0	0	0	0	0	0	0	0	0	0	0	0	0	0	0	0	1	0	0
0	0	2	0	0	0	0	0	1	0	0	0	0	0	0	0	1	1	1	0	1	1	0	0	0	0	0	0	0	0	0	1	1	0	1	0	0	1	0	0	0	0	0	0	0	0	0	0	1	0
0	0	1	0	0	0	0	0	0	0	1	0	0	0	0	0	1	0	1	0	3	0	0	1	0	0	1	0	0	0	0	1	2	1	0	0	1	0	0	0	0	0	0	0	0	0	0	1	0	0
1	0	0	0	0	0	3	0	1	1	0	0	1	0	1	1	0	0	0	0	0	0	0	1	2	0	0	0	0	0	1	0	0	2	0	0	0	1	0	0	0	0	0	1	0	0	1	0	0	0
0	0	0	0	0	0	0	0	0	0	1	1	0	0	1	0	0	1	0	1	0	0	0	2	0	0	0	0	0	0	0	1	0	0	0	0	0	0	0	0	0	0	0	0	0	0	0	0	0	0
1	1	0	1	0	0	0	2	0	0	0	0	0	0	0	0	0	0	0	0	1	0	0	1	0	0	0	1	1	3	0	1	0	0	0	0	0	1	0	0	0	0	0	0	0	0	0	1	0	0
0	0	0	0	0	0	0	0	1	0	0	0	0	0	0	0	0	2	0	1	0	1	0	0	0	0	1	0	0	0	0	1	1	0	0	0	0	1	0	0	0	0	0	0	0	0	0	1	0	1
1	0	0	0	0	0	1	0	0	0	0	0	0	0	1	0	0	1	0	0	0	0	1	2	0	0	1	1	0	0	0	0	0	0	0	1	0	0	0	0	0	0	0	0	0	0	0	1	0	0
0	0	1	0	0	0	0	0	0	0	0	0	0	0	0	0	0	0	0	0	0	0	0	0	0	1	0	1	0	0	0	0	0	2	0	0	0	0	0	1	1	0	0	0	0	0	0	0	0	0
0	0	0	0	2	0	0	0	0	0	0	0	0	0	0	0	0	1	0	0	1	1	0	1	0	1	0	0	0	0	0	0	0	0	0	0	1	0	0	2	0	1	0	0	0	0	0	0	0	2
0	0	0	0	0	0	0	0	0	0	0	0	1	0	0	0	1	0	0	2	2	0	0	0	0	0	2	1	0	0	0	0	0	1	0	0	0	1	0	0	1	0	0	0	0	0	0	0	0	0
0	0	0	0	0	0	0	0	0	0	0	0	0	0	0	0	0	0	0	0	1	0	0	0	0	0	0	0	0	0	0	0	1	0	0	0	0	0	0	0	0	0	0	0	0	0	0	0	0	0
0	0	0	0	0	0	0	0	1	0	1	1	0	1	0	0	0	0	0	0	0	0	0	0	1	0	0	0	0	1	0	0	0	0	0	0	0	0	0	0	0	0	1	0	0	0	0	1	0	0
0	0	0	0	0	0	0	0	0	0	0	0	0	0	1	0	0	0	0	0	1	0	1	0	0	0	0	0	0	0	2	0	0	0	0	0	0	1	0	0	0	0	0	0	0	0	0	0	0	0
1	0	0	0	0	0	0	2	0	1	1	0	1	0	0	1	0	0	0	0	0	0	2	0	0	0	0	1	0	0	0	1	1	0	0	0	1	0	0	0	0	0	0	0	0	0	0	0	1	0
1	0	0	0	0	0	0	0	1	0	0	0	0	0	0	0	0	1	2	0	0	1	0	0	0	0	1	0	1	0	0	0	0	0	0	0	0	0	0	0	0	0	0	0	0	0	0	0	0	0
0	0	1	1	0	1	0	0	0	1	0	0	0	0	0	0	0	1	0	1	1	0	0	0	1	1	0	0	1	0	0	1	1	1	0	1	0	0	0	0	1	0	0	0	0	0	0	0	0	0
1	0	0	0	0	0	0	0	0	0	0	0	0	0	1	0	0	0	0	0	0	0	1	0	0	1	0	0	0	3	0	0	1	0	0	0	0	0	0	0	1	0	0	0	0	0	0	0	0	0
0	0	0	0	0	0	0	1	0	0	0	0	0	0	0	0	0	0	0	0	0	1	0	1	0	1	0	0	0	0	0	0	0	1	0	0	0	0	0	0	0	2	0	0	0	0	0	1	1	1
0	0	1	0	0	0	0	0	0	0	0	0	0	0	0	0	0	0	0	0	0	0	0	0	0	0	0	0	0	2	0	0	0	0	0	0	0	0	1	0	0	0	1	0	0	0	0	0	0	0
0	0	0	0	0	0	0	0	0	0	0	0	0	0	0	0	0	0	0	0	0	0	0	0	0	0	0	0	0	0	0	0	0	0	0	0	0	0	0	0	0	0	0	0	0	0	0	0	0	0
0	0	0	0	0	0	0	0	0	0	0	0	0	0	0	0	0	0	0	0	0	0	0	0	0	0	0	0	0	0	0	0	0	0	0	0	0	0	0	0	0	0	0	0	0	0	0	0	0	0
0	0	0	0	0	0	0	0	0	0	0	0	0	0	0	0	0	0	0	0	0	0	0	0	0	0	0	0	0	0	0	0	0	0	0	0	0	0	0	0	0	0	0	0	0	0	0	0	0	0
0	0	0	0	0	1	0	0	0	0	0	0	0	0	0	0	0	0	0	0	0	0	0	0	0	0	0	0	1	0	0	0	0	1	0	0	0	0	1	0	0	0	0	0	0	0	0	0	0	0
0	0	0	0	1	2	0	0	0	0	0	2	0	0	0	0	0	1	0	0	0	1	0	1	0	0	0	0	0	1	0	0	0	1	0	1	1	0	0	0	0	0	0	0	0	0	0	0	1	0
1	0	0	0	0	2	0	1	0	0	0	1	0	0	0	0	0	0	0	0	0	0	1	0	0	0	0	0	0	1	0	0	0	0	0	0	0	0	0	0	0	0	0	0	0	0	0	0	0	0
0	1	0	0	0	1	0	0	0	0	0	0	1	0	0	0	0	0	0	0	0	0	0	0	0	0	1	0	1	0	0	0	0	0	0	0	1	0	0	1	1	0	0	0	0	0	1	0	0	0
0	0	0	0	0	0	0	1	0	0	0	0	2	0	1	1	0	0	0	0	1	0	0	0	1	0	0	0	0	0	0	1	0	0	0	0	0	0	0	0	0	0	0	1	0	0	0	0	0	0
1	0	0	0	0	1	0	0	1	2	1	0	0	0	1	0	0	0	0	0	1	0	0	0	0	0	1	0	0	0	0	0	0	0	0	0	0	0	0	0	1	0	0	0	0	0	0	1	0	1
0	0	1	0	0	2	0	0	0	0	0	0	0	0	1	0	0	0	0	0	1	0	0	0	0	0	0	0	0	2	1	2	0	0	0	0	0	0	1	0	1	0	0	0	0	0	0	0	1	0
0	0	0	0	0	0	0	0	1	1	0	0	0	0	0	0	1	0	0	1	0	0	0	0	0	0	0	0	0	1	0	0	0	0	0	0	0	0	0	1	0	0	0	0	0	0	0	0	1	1
1	1	1	0	0	2	0	0	0	0	0	1	0	0	0	0	1	1	0	0	0	0	0	0	0	0	0	0	0	0	0	0	0	0	0	0	0	1	0	0	0	0	0	1	0	0	0	0	0	2
0	0	0	0	0	0	0	0	0	0	0	0	0	0	0	0	1	0	0	0	0	0	0	0	0	0	0	2	0	0	0	0	0	0	0	0	0	0	1	0	0	0	0	0	0	0	0	0	1	0
0	0	0	0	0	0	1	0	0	1	0	0	1	1	0	0	0	0	0	0	0	0	0	0	0	0	1	0	0	0	0	1	0	0	0	1	2	0	0	0	0	0	0	1	0	0	0	0	0	0
1	0	0	0	0	0	0	0	0	0	0	0	0	0	0	0	0	0	1	0	1	0	0	0	0	0	1	0	0	0	0	0	0	0	0	1	2	1	0	0	0	0	0	1	0	0	1	0	0	0
0	0	1	0	0	0	0	0	0	0	0	0	0	0	0	0	0	0	0	0	1	0	0	0	1	0	0	0	0	0	0	0	0	0	0	0	0	1	0	0	0	0	0	0	0	0	0	0	0	0
0	0	0	0	0	0	1	0	0	0	0	0	0	0	0	0	0	0	0	0	0	1	0	0	1	1	1	0	0	0	0	0	0	0	0	1	0	0	0	0	0	1	0	0	0	0	0	0	0	0
0	0	0	0	0	0	0	0	0	0	0	1	0	0	0	0	0	1	0	0	0	0	0	0	0	1	0	0	0	1	0	0	0	0	1	0	0	0	0	0	0	0	0	0	0	0	0	0	0	0
1	0	0	1	0	0	0	0	0	1	0	0	1	0	1	0	0	0	0	0	0	0	1	0	0	0	0	0	1	1	0	0	0	0	0	0	0	0	0	0	0	1	0	0	0	0	0	1	0	1
0	0	0	2	0	0	0	0	1	0	1	0	0	0	1	0	0	0	0	0	2	1	0	1	0	1	0	1	0	0	0	1	0	1	0	0	1	0	0	0	0	0	0	1	0	0	0	2	0	0
0	0	1	0	0	0	0	0	0	0	0	0	1	0	0	0	0	0	0	0	1	1	0	0	1	0	0	0	0	0	1	0	0	0	1	1	0	0	0	0	0	1	0	0	0	0	1	0	0	0
0	0	1	1	0	0	0	0	0	0	0	1	0	0	1	0	1	0	0	0	0	0	1	1	0	0	0	0	0	1	0	0	0	0	0	1	1	0	0	0	1	1	0	0	0	0	0	0	0	0
0	0	0	0	0	0	0	0	1	0	0	0	0	0	0	0	0	0	1	0	1	0	0	0	2	0	0	1	0	0	0	0	0	1	0	0	0	0	0	0	0	0	0	1	0	0	0	0	0	0
0	0	0	0	0	0	0	0	0	0	0	0	0	0	0	0	1	0	0	0	0	0	1	0	0	0	1	0	0	0	0	1	0	1	0	0	1	0	0	0	0	0	0	0	0	0	1	0	1	0
0	1	0	0	0	0	0	0	0	1	1	0	1	0	1	0	0	1	0	1	0	0	0	0	0	0	1	0	1	0	0	0	0	0	1	0	0	0	0	0	0	0	1	1	0	0	0	0	0	1
0	0	1	0	0	0	0	1	0	0	1	0	0	0	3	0	0	0	0	0	0	0	0	0	0	0	0	0	0	1	1	0	0	1	0	0	0	0	0	0	0	0	0	0	1	0	0	1	0	1
2	1	0	0	1	0	1	1	1	0	0	0	1	0	0	0	1	2	1	0	0	0	0	1	0	1	0	0	0	1	1	0	0	0	0	0	0	1	0	0	0	0	0	0	0	0	0	0	0	1
0	1	0	0	1	1	0	0	0	0	0	1	1	0	0	0	1	2	0	0	3	0	0	0	0	0	1	0	0	1	0	0	0	0	0	0	1	0	0	0	0	1	0	0	0	0	0	0	0	0
0	0	0	0	0	0	0	0	0	1	0	0	0	0	0	1	0	0	0	0	0	0	0	0	0	1	0	0	0	0	0	0	0	1	0	0	1	0	0	0	0	0	1	0	0	0	0	0	0	0
0	0	0	0	1	0	0	1	0	0	0	0	1	1	2	0	0	0	0	0	0	0	0	0	0	0	1	0	0	0	0	0	0	0	0	0	0	0	0	0	0	0	0	0	0	0	0	0	0	0
1	0	0	0	1	0	0	0	0	1	0	0	0	0	1	0	0	0	1	0	0	0	0	0	0	0	0	0	0	0	0	0	0	1	0	1	0	0	0	0	1	1	0	0	0	0	0	0	0	1
0	0	0	0	0	0	0	0	0	0	1	0	0	0	1	1	0	1	0	1	0	0	0	1	1	0	0	0	0	0	0	2	0	0	0	0	0	0	0	0	0	0	0	0	0	0	1	0	0	0
0	0	0	0	0	0	0	0	0	0	0	0	0	0	0	0	0	0	0	0	0	0	0	0	0	0	0	0	0	0	0	0	0	0	0	0	0	0	0	0	0	0	0	0	0	0	0	0	0	0
0	0	0	0	0	0	0	0	0	0	0	0	0	0	0	0	0	0	0	0	0	0	0	0	0	0	0	0	0	0	0	0	0	0	0	0	0	0	0	0	0	0	0	0	0	0	0	0	0	0
0	0	0	0	0	0	0	0	0	0	0	0	0	0	0	0	0	0	0	0	0	0	0	0	0	0	0	0	0	0	0	0	0	0	0	0	0	0	0	0	0	0	0	0	0	0	0	0	0	0
0	0	0	0	0	0	0	0	0	0	0	0	0	0	0	0	0	0	0	0	0	0	0	0	0	0	0	0	0	0	0	0	0	0	0	0	0	0	0	0	0	0	0	0	0	0	0	0	0	0
0	0	0	0	0	0	0	0	0	1	1	0	0	0	0	0	0	0	0	0	0	0	0	0	0	0	0	0	0	1	0	0	0	0	0	0	1	0	0	0	0	2	0	0	0	0	1	0	0	0
0	0	1	0	0	1	0	1	0	1	0	1	1	0	1	1	1	1	0	0	0	0	0	0	0	0	1	0	0	0	1	0	0	0	0	0	0	0	0	0	1	0	0	0	0	0	0	0	0	0
1	0	0	0	0	1	0	0	0	0	0	0	0	0	0	0	0	2	0	0	0	0	0	1	0	0	0	0	0	0	0	0	0	0	0	0	1	0	0	0	0	0	0	1	1	0	0	0	0	0
0	1	0	0	0	0	1	1	0	0	0	1	0	0	0	1	0	1	0	1	0	1	0	0	0	0	0	0	0	0	1	1	0	0	1	0	0	0	0	0	0	0	0	0	0	0	0	0	0	1
0	1	1	1	3	1	0	0	0	1	0	1	0	0	0	1	0	1	0	0	0	3	0	0	0	0	0	0	0	0	0	0	0	0	0	0	0	0	0	0	1	0	0	0	0	0	0	0	0	0
1	0	1	0	1	0	0	0	1	0	1	0	0	0	0	0	0	0	0	0	0	1	1	2	1	0	1	0	2	0	0	0	1	0	0	0	1	0	0	0	0	1	0	0	0	0	0	0	0	1
1	1	0	0	0	0	0	0	1	0	0	0	0	0	0	0	0	0	0	1	0	0	0	0	0	0	0	0	0	1	0	2	0	0	0	0	0	0	0	0	0	0	0	1	0	0	0	0	1	2
0	1	0	0	0	0	2	1	0	0	1	0	0	0	1	0	0	2	0	0	1	0	1	0	0	0	0	0	0	0	0	1	0	0	1	0	0	0	0	0	1	0	0	0	0	0	0	0	0	0
1	0	1	0	0	0	0	0	0	1	1	0	1	0	1	0	0	0	0	0	1	0	1	0	0	0	0	0	0	1	0	0	0	0	0	0	2	0	1	0	0	1	0	0	1	0	0	0	0	0
0	2	0	1	1	0	0	1	0	0	0	0	0	0	1	0	0	0	0	3	0	0	0	0	0	0	1	1	0	0	1	0	0	0	0	0	0	0	0	0	0	0	0	1	0	0	1	0	1	0
1	1	1	1	1	0	0	1	0	0	0	0	0	0	0	0	1	0	0	0	0	0	1	1	0	0	0	0	0	0	0	0	0	1	0	0	0	1	1	0	1	1	1	0	0	0	0	0	1	0
0	0	0	0	1	1	0	0	1	0	0	0	0	1	0	0	0	1	0	0	0	1	0	1	0	0	1	0	0	0	1	0	0	0	0	0	0	0	0	0	1	0	0	1	0	0	0	0	0	0
0	0	0	1	0	1	0	0	0	0	1	0	2	1	1	0	0	0	1	0	0	0	0	0	0	0	0	0	0	0	0	0	0	0	0	0	0	1	0	0	0	0	0	0	0	0	0	0	0	0
1	0	1	0	1	0	0	0	0	0	0	0	1	0	0	0	0	0	0	1	2	0	0	0	0	0	1	1	0	0	0	0	0	0	0	0	0	0	0	0	0	0	0	0	0	0	0	0	0	0
0	0	1	0	0	1	0	0	1	0	0	0	0	0	0	0	1	0	0	0	1	0	1	0	0	0	1	0	0	0	0	1	0	1	0	0	1	1	0	0	0	1	0	0	0	0	0	0	0	0
0	0	0	1	0	0	0	0	0	1	0	0	1	0	0	0	0	0	0	0	0	1	0	0	1	2	1	0	0	0	0	0	1	0	1	0	0	1	0	0	0	0	1	0	0	0	0	0	0	0
0	0	0	0	0	0	1	0	0	1	0	0	0	0	0	0	0	1	0	0	0	0	1	0	0	0	2	0	0	0	0	0	1	0	0	0	0	1	0	0	0	0	0	1	0	0	0	0	0	0
0	1	0	0	0	0	1	0	1	1	0	0	0	0	0	0	0	0	0	0	0	0	0	0	1	0	0	0	1	1	0	0	0	0	0	0	0	0	0	0	0	0	0	1	0	0	0	0	0	0
0	0	0	1	0	0	0	1	0	0	0	0	0	0	0	0	2	0	1	1	0	2	0	0	0	1	1	0	0	1	0	1	1	0	0	0	0	0	0	0	0	0	0	0	0	0	0	1	0	0
0	0	0	0	0	0	0	1	0	0	0	1	0	0	0	0	0	0	1	1	0	1	0	1	0	0	1	1	0	0	0	0	0	0	0	0	1	1	1	0	0	0	0	0	0	0	0	0	0	0
1	1	0	0	0	0	0	0	0	0	0	0	0	0	1	1	1	1	0	0	1	0	0	0	0	0	0	0	0	0	0	1	0	0	0	1	0	0	1	0	1	0	0	0	0	0	0	0	0	0
1	0	0	0	0	0	0	1	1	3	0	0	0	0	0	0	0	0	1	0	0	0	0	0	0	1	0	0	0	2	0	0	0	0	0	0	1	0	0	0	0	0	1	1	0	0	0	0	1	0
0	1	2	0	0	3	0	0	0	0	0	0	0	0	0	0	0	2	0	0	0	0	0	0	1	0	0	0	1	0	1	0	0	0	0	0	0	0	0	0	0	0	0	0	0	0	0	0	1	0
0	1	0	1	0	1	0	0	0	0	0	1	0	1	1	0	1	0	0	1	2	0	2	0	0	0	0	0	1	0	0	0	0	0	0	0	0	1	0	0	0	1	0	1	0	0	0	1	0	0
0	0	0	0	1	0	0	1	0	0	0	0	0	0	0	0	0	1	0	0	0	0	1	0	0	0	0	0	1	0	0	0	0	0	0	1	0	1	0	0	0	0	0	3	0	0	0	0	1	0
0	0	0	0	2	0	0	0	0	1	0	0	0	0	0	0	0	0	1	0	0	0	0	0	0	0	0	1	1	0	0	0	0	0	0	0	0	0	0	0	0	0	1	0	0	0	0	0	0	0
0	0	0	0	0	0	0	1	0	0	0	0	0	0	0	0	0	0	0	0	1	0	0	0	0	0	1	0	0	0	0	0	0	0	0	0	0	0	0	0	0	0	0	0	0	0	0	0	0	2
0	1	0	0	0	0	1	0	0	1	0	0	0	0	0	0	0	0	0	1	0	1	0	0	0	0	0	1	0	0	0	0	0	0	0	0	0	0	0	0	0	0	0	0	0	0	0	0	0	0
1	0	0	0	4	0	0	0	0	0	0	0	0	0	0	0	0	0	1	0	0	0	0	1	0	0	0	0	0	1	0	0	0	0	0	0	0	0	0	0	1	0	0	0	0	0	0	0	0	0
1	0	0	1	0	0	0	0	0	1	0	0	0	1	0	1	0	1	1	0	0	1	0	0	0	0	1	0	0	0	0	1	0	0	0	1	0	0	0	1	1	0	0	1	0	0	0	0	0	0
0	0	1	0	0	1	1	0	1	0	0	0	0	0	0	0	0	1	1	0	1	0	0	0	0	1	2	0	1	0	1	0	0	1	0	0	0	0	0	1	0	0	1	0	0	0	0	0	0	2
0	0	0	1	1	1	0	0	0	0	0	0	0	0	0	0	0	0	1	0	0	1	0	0	1	1	0	1	0	1	0	0	0	0	0	0	0	1	0	0	0	0	0	0	0	0	0	1	0	0
0	1	0	0	0	0	0	0	0	1	0	0	0	0	0	0	0	0	1	0	0	0	1	0	0	0	0	0	0	0	0	0	1	1	0	1	0	0	0	0	0	0	0	2	0	0	0	0	0	0
0	0	0	0	0	0	0	1	0	0	1	0	0	0	0	0	0	0	1	0	0	0	1	0	0	0	1	0	0	0	0	0	0	0	0	0	0	0	1	0	0	0	0	0	0	0	0	0	0	0
0	0	0	0	0	0	0	0	0	0	0	0	0	0	0	0	0	0	0	0	0	0	0	0	0	0	0	0	0	0	0	0	0	0	0	0	0	0	0	0	0	0	0	0	0	0	0	0	0	0
0	0	0	0	0	0	0	0	0	0	0	0	0	0	0	0	0	0	0	0	0	0	0	1	0	0	0	0	0	0	0	0	0	0	0	0	0	0	0	0	0	0	0	0	0	0	0	0	0	0
0	0	0	0	0	1	1	0	0	0	1	0	0	0	0	0	0	0	1	0	0	0	2	0	0	0	1	0	0	1	2	1	1	0	0	1	0	1	0	1	0	0	1	1	0	0	0	0	0	0
0	0	1	0	1	0	0	0	0	1	0	0	0	0	0	0	0	0	1	1	0	0	1	0	0	1	1	0	0	0	1	1	2	0	0	1	0	0	1	0	0	0	0	0	0	0	0	2	0	0
1	0	0	1	0	0	0	1	0	0	0	0	1	0	0	0	0	0	0	0	0	1	0	0	0	0	2	0	0	0	0	0	0	0	0	0	0	0	0	0	0	0	0	0	1	0	0	0	0	1
1	1	0	1	0	0	0	0	0	0	0	0	0	0	1	0	0	0	0	0	0	0	0	0	0	0	1	1	0	0	0	0	0	0	0	0	0	0	0	0	0	0	0	0	0	0	0	0	1	0
0	0	1	0	0	0	0	0	0	0	1	0	0	0	1	0	0	0	0	0	0	0	0	0	2	0	0	0	0	0	0	0	0	0	0	0	0	0	0	0	0	0	0	0	0	0	0	0	1	0
0	1	0	1	0	0	0	0	0	0	0	0	2	0	0	0	0	1	0	1	0	0	1	0	0	0	1	2	0	1	0	0	0	0	1	0	0	0	0	0	0	1	0	0	0	0	0	0	0	0
0	0	1	0	0	1	0	0	0	0	1	0	1	2	0	0	1	0	1	0	0	0	0	0	1	0	0	1	0	0	0	1	0	1	1	1	0	0	0	0	0	0	0	0	1	0	0	0	0	1
0	0	0	0	0	0	0	0	0	0	0	0	0	0	1	1	0	1	0	0	0	0	0	0	1	0	0	0	0	0	0	0	0	0	0	0	0	0	0	0	0	0	0	0	0	0	0	0	0	0
0	0	0	2	0	1	0	0	0	0	0	0	1	0	0	0	0	0	4	0	0	0	0	0	1	0	0	1	0	1	0	0	1	0	1	0	0	0	0	0	0	1	0	0	0	0	0	0	0	0
0	0	0	0	1	0	0	0	0	0	0	0	0	0	1	0	0	1	0	1	0	0	0	1	0	0	0	0	0	1	0	0	0	1	0	0	0	0	0	0	0	1	0	0	0	0	0	0	0	0
0	1	0	0	1	1	0	2	0	0	1	0	0	0	0	0	0	1	0	0	3	0	0	0	0	0	2	0	2	1	1	1	0	0	0	0	1	1	0	0	0	0	0	0	0	0	0	0	0	0
0	0	0	0	0	0	0	0	0	0	0	0	1	1	0	0	0	2	0	0	0	0	0	0	0	0	0	0	2	0	0	0	0	0	0	1	1	0	0	0	0	0	0	0	0	0	0	0	0	0
0	0	1	0	0	0	1	1	0	1	0	0	0	0	0	0	1	0	1	1	1	0	0	2	1	0	1	0	0	0	0	1	0	1	0	0	0	0	0	0	1	0	0	0	0	0	0	0	0	0
0	0	0	1	0	0	0	0	0	0	0	1	0	2	0	1	0	1	1	0	0	0	0	0	0	1	0	0	0	0	0	0	0	0	0	0	0	0	0	0	0	0	0	0	0	0	0	1	0	0
0	0	0	0	0	0	0	0	0	0	0	0	1	0	1	0	0	0	0	0	0	0	0	0	0	0	1	0	0	0	0	0	0	0	1	0	0	0	0	0	0	0	0	0	0	0	0	0	0	0
0	1	2	1	0	0	0	0	0	0	0	1	0	0	0	0	0	0	0	0	1	0	1	1	0	0	2	1	1	0	0	0	1	1	0	0	1	0	0	0	0	0	0	0	0	0	0	0	1	0
0	0	1	0	0	0	0	1	0	0	0	0	0	0	1	0	0	0	0	0	0	0	0	0	0	2	1	1	0	0	0	0	0	0	0	1	0	0	0	0	0	1	0	1	0	0	1	0	0	0
0	0	0	1	0	0	0	0	0	0	2	0	0	0	0	0	0	0	0	1	0	0	0	0	0	0	1	0	0	0	0	0	0	0	0	0	0	0	0	0	0	0	0	0	0	0	0	1	0	0
0	0	0	0	0	0	0	0	0	0	0	1	0	0	0	0	0	4	0	0	1	0	2	0	1	0	0	1	0	1	0	0	0	0	0	0	0	0	0	1	1	0	0	0	0	0	0	0	1	0
1	0	0	0	0	0	0	0	0	0	0	0	0	0	0	0	0	1	0	0	1	0	0	0	0	0	0	1	0	0	0	0	0	0	0	0	0	0	0	0	0	0	0	0	0	0	0	0	0	1
0	0	0	0	0	0	0	1	0	1	0	0	0	0	0	0	2	1	1	1	1	0	0	0	0	0	1	1	1	0	1	0	0	0	0	0	0	0	0	0	0	0	0	0	0	0	0	0	1	0
0	0	0	0	0	1	2	0	0	0	1	0	0	1	0	0	0	0	2	0	0	1	1	1	0	0	0	0	0	0	0	0	0	1	0	1	0	0	0	0	0	1	0	0	0	0	0	0	1	0
0	0	1	0	0	0	0	0	1	0	1	0	0	0	0	0	0	0	0	0	0	1	0	0	1	0	1	0	0	0	0	0	0	0	0	0	0	0	0	0	0	0	0	0	0	0	0	0	0	0
0	0	1	0	0	0	0	0	0	0	0	0	0	0	0	1	1	1	0	1	0	1	0	0	0	0	0	1	0	0	0	0	0	0	0	0	1	0	0	0	1	0	1	1	1	0	0	0	0	0
0	1	0	0	0	2	0	1	0	0	0	0	0	1	0	0	1	0	0	0	1	0	0	0	0	0	1	1	0	0	0	1	2	1	0	0	0	0	0	0	0	0	0	1	0	0	0	1	1	0
0	0	0	0	0	0	2	0	0	1	0	0	0	1	0	0	0	0	0	0	1	0	0	0	0	0	0	0	0	3	0	1	0	1	0	0	0	0	0	0	0	0	0	0	0	0	0	0	0	0
0	0	0	1	0	0	0	0	0	0	0	1	0	0	0	1	0	0	0	0	2	0	0	0	0	1	0	0	0	2	0	0	0	0	0	0	0	0	0	0	1	0	0	0	0	0	0	0	0	0
0	0	0	0	1	0	0	1	0	1	0	0	0	0	0	0	0	0	0	1	0	0	1	0	0	0	1	0	1	1	0	0	0	0	1	0	0	1	0	2	0	0	0	0	0	0	0	0	0	0
1	0	2	0	0	1	0	1	1	0	1	0	0	1	1	1	0	0	1	1	0	1	0	0	1	1	0	0	0	0	1	0	0	1	0	0	0	0	0	0	0	0	0	0	0	0	0	0	0	1
0	0	0	0	0	0	1	0	0	0	1	0	0	1	1	1	0	0	0	0	1	0	0	0	1	0	1	1	0	1	0	0	1	0	0	0	0	0	0	0	0	0	0	0	0	0	0	0	0	1
0	0	0	0	0	1	0	0	2	1	0	0	0	0	0	0	0	0	0	1	0	0	0	1	0	1	0	1	0	0	0	0	0	0	0	0	0	0	0	1	0	0	0	0	0	0	0	1	0	0
0	0	0	0	0	2	0	0	0	1	0	0	0	0	0	0	0	0	0	0	0	0	0	0	0	0	0	0	0	3	0	0	0	1	0	0	0	0	2	0	0	0	0	0	0	0	0	0	0	1
0	0	0	0	0	0	0	0	0	0	0	1	0	0	0	0	0	1	1	2	0	1	1	0	0	0	0	0	0	0	0	0	0	0	0	0	0	0	0	0	0	0	0	0	0	0	0	0	0	0
0	0	0	0	0	0	0	0	0	0	0	0	0	0	0	0	0	0	0	0	0	0	0	0	0	0	0	0	0	0	0	0	0	0	0	0	0	0	0	0	0	0	0	0	0	0	0	0	0	0
0	0	0	0	0	0	0	0	0	0	0	0	0	0	0	0	0	0	0	0	0	0	0	0	0	0	0	0	0	0	0	0	0	0	0	0	0	0	0	0	0	0	0	0	0	0	0	0	0	0
0	0	0	0	0	0	0	0	0	0	0	0	0	1	1	0	0	0	0	0	0	1	0	0	2	1	0	0	0	0	0	1	0	2	0	0	0	0	0	0	0	0	0	1	0	0	0	0	0	0
0	0	0	1	1	0	1	0	0	0	0	0	1	1	0	0	0	0	0	1	2	0	2	0	1	0	0	0	0	0	1	0	0	0	0	0	0	1	0	0	0	0	0	0	0	0	0	0	0	0
0	1	1	0	0	1	0	1	0	0	2	1	0	1	1	1	2	0	1	0	0	1	0	0	0	1	1	0	0	0	0	1	0	0	0	0	0	0	0	0	0	0	0	0	0	0	0	1	0	1
1	0	0	0	0	0	0	0	0	0	0	1	1	1	0	0	0	0	1	0	0	0	1	0	0	1	0	0	0	0	0	0	0	0	0	0	0	0	0	0	0	1	0	0	0	0	0	1	0	0
0	0	0	0	0	0	0	0	1	1	0	0	0	1	1	0	0	0	0	0	2	0	0	0	1	0	0	0	0	0	0	0	1	1	0	0	0	1	1	0	0	1	1	0	0	0	0	1	0	0
0	2	2	0	1	0	0	0	0	1	0	0	0	0	0	0	0	0	0	0	0	0	0	0	0	0	0	1	0	0	0	0	0	0	0	0	0	1	0	0	0	0	0	0	0	0	0	0	1	0
0	1	0	0	0	0	0	1	0	0	0	0	0	0	2	0	0	1	0	0	0	0	0	1	0	0	0	1	0	0	1	0	0	0	0	0	1	0	0	0	1	0	0	0	0	0	0	0	0	0
1	0	0	0	0	0	0	1	0	1	3	0	1	0	0	0	0	1	0	1	0	1	0	0	0	0	0	0	1	1	0	1	0	1	0	1	0	0	0	0	1	0	0	1	0	0	0	0	0	0
1	0	1	1	0	0	1	3	0	0	1	0	1	1	0	1	0	0	0	0	0	0	0	0	1	0	0	2	0	0	0	0	0	0	0	0	0	0	0	0	0	0	0	0	1	0	1	0	0	0
0	0	0	0	0	0	0	0	0	0	0	0	0	0	0	0	0	0	0	0	0	0	0	0	0	0	0	0	0	0	1	0	0	0	0	0	0	0	0	0	0	0	0	0	0	0	0	0	0	0
0	0	0	0	0	0	0	0	1	0	0	0	0	0	1	0	0	0	0	0	0	1	0	0	1	0	0	0	0	0	0	0	0	0	0	0	0	0	0	0	0	0	0	0	0	0	0	0	0	0
0	0	0	1	0	0	0	0	1	0	0	0	0	0	0	0	0	0	1	0	0	0	1	1	0	0	2	0	0	0	0	0	0	1	0	0	0	1	0	0	0	0	1	0	0	0	0	1	0	0
1	1	0	0	0	0	0	1	0	0	0	1	0	1	0	1	0	0	0	1	0	1	1	0	0	0	0	0	0	0	0	0	0	0	0	0	0	0	0	0	0	0	0	0	0	0	0	0	0	0
0	0	0	0	0	0	0	0	0	0	0	0	0	1	0	0	0	0	0	1	0	0	0	0	0	0	0	1	1	0	0	0	1	0	0	0	0	1	0	0	0	0	0	0	0	0	0	0	0	0
0	0	0	0	0	0	0	0	0	0	1	0	1	0	2	0	0	0	0	1	0	2	0	0	0	0	0	3	0	0	0	0	1	0	0	0	0	0	2	0	0	0	0	1	0	0	0	0	0	1
1	0	1	1	0	0	0	0	0	1	0	0	0	0	0	0	0	1	0	0	0	1	0	1	0	0	0	0	0	0	1	0	0	0	1	0	0	0	0	1	0	0	0	0	0	0	0	1	0	0
0	0	0	0	0	0	0	0	0	0	0	0	1	1	0	1	0	0	0	0	0	0	0	0	0	0	0	0	0	0	0	1	0	0	0	0	0	0	0	0	0	0	1	0	0	0	0	0	1	1
0	0	1	0	1	0	0	0	1	0	0	0	0	0	0	2	0	0	0	0	2	0	0	0	0	0	0	0	0	0	0	0	0	0	0	0	1	0	0	1	0	0	0	0	0	0	0	0	1	0
1	0	2	0	1	1	0	0	1	0	0	0	1	0	0	0	0	0	0	0	0	0	0	0	0	0	0	0	1	0	0	0	0	3	0	0	0	0	0	2	0	0	0	0	0	0	0	0	1	0
0	0	0	0	0	1	0	0	0	0	0	0	1	0	0	0	0	1	0	0	0	0	0	0	0	0	0	0	1	0	0	0	0	0	1	0	0	0	0	0	0	0	0	0	0	0	0	1	0	0
1	0	1	0	1	0	0	0	0	0	0	0	0	0	1	0	0	0	0	1	0	0	0	0	0	0	0	0	0	1	0	1	0	0	0	0	0	0	0	0	0	1	0	0	0	0	0	0	1	0
0	0	1	1	0	0	1	0	0	1	0	0	0	1	0	0	0	2	1	0	1	0	0	0	0	0	1	0	1	1	1	0	0	0	0	0	0	1	0	0	0	0	0	0	0	0	0	0	0	0
0	0	1	0	0	0	1	0	0	1	0	0	0	0	1	0	1	0	0	1	0	0	0	0	0	0	1	1	0	0	0	0	0	1	0	1	1	0	1	0	0	0	1	0	0	0	0	1	0	0
0	0	1	0	0	0	0	0	1	0	0	0	1	0	0	2	0	0	0	1	0	0	0	0	1	1	0	1	0	0	0	2	0	0	0	0	0	0	0	0	0	1	0	0	0	0	0	0	0	0
0	0	0	0	0	0	0	1	0	0	0	0	0	0	0	0	0	1	2	0	0	0	0	0	0	0	0	1	0	1	0	0	0	0	0	0	0	0	0	0	1	0	1	0	0	0	0	0	0	0
0	2	0	0	0	0	0	2	0	0	0	0	0	1	0	0	0	0	0	0	0	0	0	0	0	0	0	0	0	2	0	0	0	0	0	0	0	1	0	0	0	0	0	1	0	0	0	0	0	0
0	1	0	0	1	1	0	0	0	1	1	0	0	0	0	0	0	0	1	1	0	0	1	0	0	0	0	0	0	0	0	0	0	1	0	0	0	0	0	0	0	0	0	0	0	0	0	0	0	0
0	0	0	0	0	0	0	0	0	0	0	0	0	0	0	0	1	1	0	1	2	0	0	0	1	1	1	1	0	0	0	0	0	0	0	0	1	0	0	0	0	0	0	1	0	0	0	0	1	1
0	0	0	0	0	0	0	0	0	0	0	0	0	0	0	0	1	0	0	1	0	0	1	0	0	0	0	0	0	0	0	1	0	0	0	0	0	0	0	0	0	0	0	0	0	0	0	0	0	0
0	0	0	0	0	1	0	0	1	0	1	0	0	0	0	0	1	0	0	0	0	0	0	0	0	0	0	0	0	0	0	1	0	2	0	1	0	0	0	0	0	0	0	0	0	0	0	0	0	0
0	1	1	1	1	0	0	0	0	0	0	0	0	1	1	0	0	0	0	0	0	0	1	0	0	0	1	0	0	1	0	1	1	0	3	1	0	1	0	0	0	1	1	0	0	0	1	0	0	0
0	1	0	1	0	0	1	1	0	0	0	0	0	0	0	0	0	0	0	0	0	0	0	0	0	0	0	0	0	1	0	1	0	0	0	0	0	1	0	0	0	1	0	0	0	0	0	0	0	0
1	0	0	0	0	0	0	0	0	2	1	0	0	0	0	0	0	0	0	0	0	1	1	0	0	0	0	0	0	1	1	0	0	0	0	0	0	0	0	0	0	0	0	0	0	0	0	0	2	0
1	0	0	0	0	0	0	0	0	0	1	0	0	0	0	0	0	0	0	0	1	0	1	0	1	0	1	1	1	0	0	0	0	2	0	1	0	0	1	1	0	0	0	0	0	0	1	0	0	0
0	0	0	0	0	2	0	1	1	0	0	0	0	0	0	0	0	0	0	0	0	0	0	0	0	0	1	0	0	0	0	0	0	0	0	0	0	0	1	0	0	0	0	1	0	0	0	0	0	0
0	0	0	0	0	0	1	1	1	0	1	0	0	1	0	2	0	0	0	0	0	0	0	0	0	1	0	0	0	0	0	0	1	1	1	1	0	0	0	0	0	0	0	0	0	0	0	0	0	0
1	0	1	0	0	0	0	0	0	0	0	0	0	2	0	0	0	0	0	2	0	1	0	0	0	2	0	1	0	0	0	1	0	0	0	1	0	1	0	0	0	0	0	0	0	0	0	1	0	0
0	0	1	2	0	1	0	2	0	2	1	0	0	0	0	0	1	0	0	0	0	1	0	0	0	0	1	0	1	0	0	1	0	0	0	0	0	1	0	0	0	0	0	0	0	0	0	0	0	0
1	0	0	0	0	0	0	0	1	0	1	0	1	0	1	0	0	1	0	0	0	1	1	0	0	0	0	0	0	0	0	0	1	0	0	0	0	1	0	0	0	0	0	0	1	0	0	0	0	0
0	0	0	0	0	0	0	0	0	0	0	0	0	0	2	0	0	0	0	0	0	0	1	0	0	1	1	0	0	1	0	0	0	0	0	1	0	0	0	0	0	1	1	0	0	0	0	0	0	0
1	0	0	0	0	0	0	0	0	0	1	0	0	0	0	1	0	0	1	0	1	0	0	0	0	0	1	0	0	0	0	0	0	1	1	0	0	0	0	0	0	0	0	1	0	0	0	0	0	0
0	1	0	0	1	2	1	1	2	0	1	0	0	0	0	0	0	1	0	0	2	0	1	1	0	1	1	0	0	0	0	0	1	0	0	0	0	0	0	0	0	0	0	0	1	0	0	1	0	0
0	1	0	3	0	0	1	2	0	0	0	0	0	0	0	0	0	0	0	1	0	0	0	1	0	0	0	0	0	1	0	0	0	0	0	1	2	0	0	0	0	0	0	0	1	0	0	0	0	2
0	0	0	0	0	0	0	0	0	0	2	0	0	1	0	1	0	1	0	0	0	1	0	1	2	0	0	0	1	0	1	1	0	0	1	1	0	0	0	1	0	0	0	0	0	0	0	0	0	0
1	2	0	0	0	1	0	0	1	0	1	0	0	0	0	0	0	0	0	1	0	0	0	0	0	1	0	1	0	0	0	0	0	0	0	0	0	0	0	0	0	0	0	0	0	0	0	0	0	0
0	1	0	1	5	1	1	0	0	0	0	0	2	0	2	0	0	1	1	0	0	0	0	0	1	0	0	0	0	0	0	0	0	0	0	0	0	0	0	0	0	1	3	0	0	0	0	0	0	0
0	0	2	0	0	1	0	0	0	2	1	0	0	2	0	0	0	0	2	0	0	0	0	0	0	0	0	0	0	0	0	1	1	0	0	0	0	0	0	0	0	0	0	0	0	0	0	0	0	0
1	1	0	0	0	0	0	0	1	0	1	0	0	1	1	0	0	1	1	1	1	0	1	1	0	1	0	0	0	0	1	1	0	1	1	1	0	1	0	0	1	0	0	0	1	0	0	0	0	0
0	0	0	0	0	0	0	0	0	1	0	0	1	0	0	0	0	0	0	0	0	0	0	0	0	0	0	0	0	0	0	1	0	0	0	0	0	0	0	0	0	1	0	0	0	0	1	0	0	0
0	0	0	0	0	0	0	0	1	0	1	0	0	2	0	1	0	0	0	0	0	2	0	2	1	2	0	0	0	0	0	0	0	1	0	0	0	1	0	0	0	0	0	0	0	0	0	0	0	0
0	0	0	0	0	0	0	0	0	0	1	0	0	0	0	0	0	0	0	1	0	0	0	1	0	0	2	0	0	0	0	0	0	0	0	0	0	1	0	0	0	0	0	0	0	0	0	0	0	0
1	1	0	0	1	0	0	0	0	0	1	1	1	0	0	0	0	0	1	0	1	0	1	0	0	0	1	0	0	1	0	1	1	0	0	0	0	0	0	0	0	0	1	0	0	0	0	0	0	0
1	0	1	0	1	0	0	0	0	1	0	0	0	0	0	0	0	0	0	0	0	1	0	1	2	0	1	0	0	0	1	2	0	0	1	0	0	0	0	1	0	0	0	0	0	0	0	1	0	0
0	1	0	0	0	1	0	1	1	0	0	1	1	0	0	0	0	0	1	2	0	0	0	0	1	0	0	1	0	0	0	0	0	0	0	0	0	0	0	0	0	0	0	0	0	0	0	0	0	0
0	0	0	0	0	1	0	2	0	0	0	0	0	0	0	1	0	0	0	2	0	0	0	0	0	0	0	1	0	0	0	0	0	0	0	1	0	0	0	0	0	0	0	0	0	0	0	0	0	0
0	0	0	0	0	1	0	0	1	0	0	0	0	0	2	1	0	0	0	0	0	0	0	0	0	0	0	0	0	0	0	0	0	0	0	0	0	0	0	0	0	0	0	0	0	0	0	0	1	0
0	1	0	0	0	0	1	0	1	0	0	0	0	1	1	0	0	0	0	0	4	0	1	0	0	0	0	0	0	0	0	1	1	0	2	0	0	1	1	0	0	0	0	0	0	0	0	1	0	0
1	0	2	1	0	0	0	0	0	2	0	0	1	0	1	1	0	0	0	2	0	0	0	0	0	0	0	0	0	0	0	0	0	0	0	0	0	0	0	0	0	0	0	1	1	0	0	0	0	1
0	1	0	0	1	0	0	1	0	0	0	0	1	0	0	0	1	0	0	0	0	0	0	0	0	0	1	0	1	0	1	0	0	0	1	0	0	0	0	0	0	0	0	0	0	0	1	0	1	1
0	0	0	0	1	0	0	1	0	1	0	0	0	0	1	0	0	0	0	1	0	0	0	1	0	0	0	2	1	0	1	0	0	0	0	0	0	1	0	1	0	0	0	0	0	0	0	0	0	0
1	0	0	0	0	1	0	0	0	0	1	0	0	1	0	0	1	1	0	0	0	0	1	0	1	1	0	0	2	0	0	0	0	0	0	0	0	0	0	0	0	0	0	1	0	0	1	0	0	0
1	0	0	1	0	1	0	0	0	1	0	1	1	0	1	0	0	0	0	0	0	0	0	0	0	0	0	0	0	0	0	0	0	0	0	0	0	0	0	0	0	0	0	0	0	0	1	0	0	1
0	0	0	0	0	0	1	0	0	0	0	0	1	0	0	0	0	0	0	0	0	0	0	0	0	0	0	0	0	0	0	0	0	0	0	0	0	0	0	0	0	0	0	0	0	0	0	0	0	0
0	0	1	0	0	0	0	0	1	0	0	0	0	1	0	0	0	1	1	0	1	0	1	0	0	0	1	0	0	0	0	0	0	0	1	0	0	1	0	0	0	0	0	0	0	0	0	0	0	2
1	1	0	0	0	1	0	0	0	0	0	0	0	1	1	0	0	0	0	0	0	0	0	1	2	0	0	2	0	0	1	0	0	0	1	0	1	0	0	0	0	0	0	0	0	0	0	0	0	0
0	0	0	0	0	0	0	0	0	0	0	0	0	0	0	0	0	1	0	0	0	0	0	0	0	0	0	0	0	0	0	0	0	0	0	0	0	1	0	0	0	0	0	2	0	0	0	0	1	0
0	0	0	0	0	0	0	0	0	0	0	0	1	0	1	0	0	0	0	0	0	0	0	0	1	0	0	0	1	0	0	0	0	0	0	0	0	0	0	0	1	0	0	0	0	0	0	1	0	1
0	0	1	0	1	0	0	0	0	0	0	0	1	0	1	1	1	0	0	0	0	0	1	0	0	0	0	1	0	0	0	0	0	0	1	0	0	1	0	0	0	0	0	2	1	0	0	0	0	0
0	0	0	0	1	0	0	0	0	0	0	1	0	0	0	0	0	0	0	0	0	0	0	0	0	0	1	0	0	0	0	0	1	0	0	0	1	0	0	0	0	0	0	0	0	0	0	0	0	0
0	0	1	1	0	0	0	1	1	0	0	0	1	0	1	1	0	0	2	0	0	0	0	0	0	0	2	1	1	0	1	0	0	0	0	0	0	0	0	0	0	0	1	1	0	0	0	0	2	0
0	0	0	0	0	1	0	1	0	0	0	0	0	0	0	0	1	0	0	0	0	0	1	0	1	0	0	0	0	0	1	0	0	0	0	0	0	0	0	1	0	0	0	1	0	0	0	0	0	0
1	0	0	0	0	0	0	0	0	1	0	0	1	0	0	0	0	0	0	0	0	0	0	0	0	0	0	0	0	0	0	0	0	0	0	0	0	0	0	0	0	0	0	1	0	0	0	0	1	0
0	0	0	0	0	0	0	0	0	0	0	0	0	0	0	1	0	1	0	0	1	1	0	0	0	0	1	1	1	0	2	1	0	0	0	0	1	1	0	0	0	0	0	0	0	0	0	0	0	0
0	0	1	0	0	0	0	0	0	0	0	0	1	0	0	0	0	0	0	0	0	0	1	0	0	0	0	0	1	0	0	1	0	0	0	0	0	0	0	0	0	0	1	0	0	0	0	0	0	0
0	2	1	0	0	0	0	1	0	1	0	0	0	1	0	0	0	0	0	0	0	0	2	0	0	1	2	0	0	0	0	0	1	0	0	0	0	0	0	0	0	2	0	0	0	0	1	0	0	0
2	0	0	0	1	0	0	0	1	0	0	0	0	0	0	0	0	2	1	0	0	0	0	0	1	0	0	0	0	0	1	0	0	0	0	0	1	0	0	0	0	0	0	0	0	0	1	0	0	0
0	0	0	0	0	0	1	0	1	0	1	0	0	0	0	0	0	1	0	0	2	0	0	0	0	0	0	0	0	0	0	0	0	0	0	0	0	0	0	0	0	0	0	0	0	0	0	0	0	0
0	0	0	0	1	1	0	0	0	1	1	0	0	0	1	0	0	1	0	0	0	2	0	1	0	0	1	1	1	0	0	1	0	0	0	0	0	0	0	0	1	0	1	0	0	0	0	0	0	2
0	2	0	0	0	0	0	0	0	0	0	0	0	1	0	0	0	0	1	0	0	0	2	2	0	0	2	1	0	0	0	0	0	0	1	0	1	0	0	0	0	1	0	0	0	0	0	0	0	0
0	0	0	0	2	0	1	0	0	0	1	0	1	0	0	0	0	0	0	0	1	0	1	0	0	1	0	1	0	0	1	0	1	1	0	0	0	0	0	0	0	0	0	1	0	0	0	0	0	0
2	0	0	0	0	1	0	0	0	0	0	0	2	1	0	0	0	0	0	0	0	0	0	0	0	0	0	0	0	1	0	0	0	0	0	0	0	0	1	0	0	0	0	3	0	0	1	0	0	0
1	2	0	1	2	2	1	0	0	0	0	0	0	0	1	0	0	0	0	0	0	0	1	1	0	1	0	0	0	0	0	1	0	0	0	0	2	1	0	0	3	0	2	0	0	0	0	0	0	0
0	0	0	1	0	0	0	1	1	0	0	0	0	0	0	0	0	0	0	0	0	0	0	0	0	0	0	0	0	0	0	0	0	1	0	0	0	0	0	0	0	0	0	0	0	0	0	0	2	0
0	2	0	0	0	1	1	2	0	2	0	1	2	0	0	1	0	0	0	1	0	0	0	1	0	2	1	0	0	0	0	0	0	0	0	0	0	0	0	0	1	0	0	0	1	0	0	0	0	0
0	0	0	0	2	0	2	0	0	1	0	0	0	1	2	0	0	0	0	0	0	0	0	0	0	0	0	0	0	0	0	1	0	0	0	0	1	0	0	0	0	0	2	1	0	0	0	0	1	0
3	0	0	1	1	0	0	0	0	1	0	1	0	0	0	0	0	0	0	0	1	0	0	0	0	2	0	0	1	0	0	0	1	0	0	0	0	0	1	1	0	1	0	0	0	0	0	0	0	0
0	0	1	0	0	0	0	0	0	0	1	0	0	0	0	0	0	1	0	0	1	0	0	1	0	0	1	0	1	0	1	0	1	0	0	0	1	0	0	0	0	0	0	1	0	0	0	0	0	0
0	0	0	0	0	0	0	0	1	1	1	1	0	0	0	0	1	0	0	1	1	1	1	0	0	0	0	0	0	0	0	0	0	0	0	1	0	1	0	0	0	1	0	0	0	0	0	0	0	0
1	0	1	0	1	1	0	0	1	0	0	0	1	0	0	1	0	0	1	0	1	1	0	0	0	0	0	0	0	0	0	0	0	0	0	0	0	0	1	0	0	0	1	0	0	0	0	1	1	0
0	0	0	1	1	0	0	2	0	0	0	0	0	0	0	0	0	1	0	0	0	0	0	1	0	1	0	0	0	0	1	0	0	0	0	0	0	0	0	0	0	0	1	0	0	0	0	0	0	0
0	0	0	0	0	0	2	0	0	2	0	0	1	1	2	0	0	0	0	0	0	0	0	0	0	0	2	0	0	0	0	1	0	1	0	0	1	0	1	0	0	0	0	0	0	0	0	1	0	0
0	1	0	1	0	0	0	0	1	0	0	0	1	0	0	0	0	1	0	0	0	0	0	0	0	0	0	0	0	0	0	0	0	0	0	0	0	0	0	0	0	0	0	0	0	0	0	0	0	1
0	1	2	1	0	0	0	0	0	1	0	1	1	0	2	0	0	0	2	0	0	1	1	1	1	0	1	0	0	0	0	0	0	0	0	0	0	1	0	0	0	0	0	0	0	0	1	0	0	0
0	0	0	0	0	0	0	1	0	1	0	0	0	0	0	0	0	0	0	0	1	1	0	0	0	0	0	0	0	0	1	1	0	0	1	0	0	0	0	0	0	0	0	0	1	0	0	0	0	0
0	0	0	0	0	0	2	1	0	2	1	1	2	0	0	0	0	0	0	1	1	0	0	0	0	0	0	0	1	1	0	1	0	0	0	0	0	1	0	2	0	0	0	0	0	0	0	0	0	1
3	0	0	0	0	1	0	0	0	1	0	2	1	1	0	0	0	0	0	1	0	0	0	0	0	1	1	0	0	0	0	2	0	0	0	1	0	1	0	0	1	0	1	0	0	0	0	0	0	0
1	4	1	1	1	0	0	0	1	0	0	0	1	2	1	0	0	3	3	0	1	1	0	0	2	0	0	0	1	0	0	0	0	0	0	0	0	0	0	0	0	0	0	2	0	0	0	3	0	0
1	1	0	3	0	0	1	1	1	0	0	1	2	1	0	0	1	0	0	0	1	1	1	0	1	1	0	0	0	0	0	0	0	2	0	0	1	0	0	1	0	0	1	2	2	0	0	1	1	0
19	1	0	0	0	0	0	0	0	0	0	0	0	0	0	0	0	0	0	0	0	0	0	0	0	0	1	0	0	0	0	0	0	1	0	0	0	0	0	0	0	0	0	0	0	0	0	0	0	1
0	0	0	0	0	0	0	0	0	0	0	0	0	0	0	0	0	0	0	0	0	0	0	0	0	0	0	0	0	0	0	0	0	0	0	0	0	0	0	0	0	0	0	0	0	0	0	0	0	0
0	0	0	0	0	0	0	0	0	0	0	0	0	0	0	0	0	0	0	0	0	0	0	0	0	0	0	0	0	0	0	0	0	0	0	0	0	0	0	0	0	0	0	0	0	0	0	0	0	0
0	1	0	0	0	0	0	0	1	0	0	0	0	0	0	1	0	0	0	0	0	0	0	0	0	0	0	0	0	0	0	0	0	0	0	0	0	0	0	2	0	0	0	0	0	0	0	0	0	0
2	1	0	0	0	0	0	1	1	0	0	0	0	0	0	1	1	1	0	0	0	0	0	0	0	1	0	0	0	0	1	0	0	0	1	0	0	0	0	0	0	0	0	0	0	0	0	0	1	1
2	3	2	2	0	1	1	3	3	1	2	2	1	0	0	2	0	1	0	1	1	1	1	2	0	0	0	0	1	1	0	0	0	0	0	1	3	1	0	0	0	0	1	1	0	0	0	1	2	1
0	1	2	0	0	1	1	1	0	0	0	0	2	0	0	0	0	0	1	0	0	0	0	1	0	0	0	0	0	0	0	1	0	0	0	1	0	0	1	0	1	1	1	0	0	0	0	0	1	0
1	0	3	0	2	2	0	1	0	1	1	0	0	0	1	0	2	0	1	0	0	1	0	1	1	0	0	1	0	1	0	2	0	1	1	1	1	1	0	1	0	0	1	1	1	0	0	0	0	3
1	1	0	3	1	0	0	1	0	1	0	1	0	1	0	0	0	0	0	0	0	0	1	1	0	0	1	0	0	0	0	2	0	0	1	0	0	0	0	0	0	0	0	0	1	0	0	0	0	1
1	1	0	0	0	1	0	0	0	0	1	0	0	0	1	0	0	1	0	0	0	0	0	0	0	0	0	2	0	0	0	0	0	0	0	0	0	0	0	0	0	0	0	0	0	0	0	0	0	0
1	1	1	1	0	2	1	1	0	0	0	1	0	0	0	0	0	1	1	0	0	0	1	0	1	0	0	0	0	0	0	0	0	3	0	0	0	1	0	1	0	0	0	0	0	0	0	0	0	0
0	0	1	1	1	1	0	0	1	1	0	0	0	2	0	1	0	0	0	0	1	0	0	0	0	1	2	0	1	0	0	0	0	0	0	0	0	0	0	0	0	0	0	0	1	0	0	0	0	0
1	1	0	2	2	1	1	0	1	0	1	1	0	1	0	0	1	0	3	0	1	0	0	0	0	0	0	0	0	0	1	1	0	1	1	0	0	1	0	0	0	1	0	0	0	0	0	1	0	1
1	4	1	1	1	3	1	1	0	2	0	1	1	0	0	0	1	1	0	0	1	0	0	0	1	2	2	0	0	0	0	0	0	0	1	0	0	0	0	1	0	1	1	0	0	0	0	1	2	0
0	1	1	1	0	0	0	1	2	0	1	0	2	0	0	0	1	1	0	0	0	1	1	1	4	0	0	0	0	0	1	1	1	0	2	0	0	0	1	2	1	1	0	1	0	0	1	0	0	0
0	1	0	0	1	0	0	0	1	1	0	0	0	0	0	0	0	0	0	0	0	1	0	0	0	1	1	0	0	0	0	0	0	0	0	0	0	0	0	0	0	0	0	1	0	0	0	1	1	0
2	2	1	0	0	0	2	0	1	0	1	0	0	1	0	0	1	1	1	0	0	1	0	0	0	1	0	0	0	0	1	1	0	0	0	0	0	0	0	0	1	1	0	0	0	0	0	0	0	0
0	0	2	1	0	0	0	0	0	2	1	1	1	2	0	0	0	0	1	0	1	0	0	1	0	2	1	0	0	3	1	1	0	0	1	0	1	2	0	0	0	0	0	1	0	0	0	3	3	0
1	0	1	1	0	2	2	1	1	0	0	2	0	0	0	0	2	1	0	0	1	1	1	0	0	0	1	2	0	1	1	0	0	1	0	2	1	0	1	0	0	0	1	2	0	0	1	1	1	0
3	0	0	0	1	4	1	0	1	0	2	0	2	0	2	0	0	1	0	1	0	1	0	0	0	0	0	0	2	0	0	1	0	1	0	0	0	0	0	0	0	0	0	0	0	0	0	2	0	0
0	0	1	0	0	0	0	0	0	1	0	1	0	1	0	1	0	1	0	0	2	0	0	0	0	0	2	0	0	0	0	1	0	0	0	0	0	1	0	0	0	0	0	0	0	0	0	0	0	1
0	1	1	1	2	1	0	0	0	2	0	1	0	1	0	0	0	1	1	0	0	0	2	0	0	0	0	0	0	0	0	1	1	0	1	1	1	1	1	0	1	0	0	2	0	0	0	0	0	0
2	0	0	1	1	0	0	0	2	0	1	0	0	0	0	1	0	0	2	0	0	0	0	0	2	0	1	0	1	1	0	1	1	0	2	0	0	0	0	2	0	0	0	0	1	0	0	0	0	1
1	0	0	0	0	0	0	2	0	2	1	0	1	0	0	2	0	0	0	1	1	2	1	0	2	1	1	0	0	0	1	0	0	1	0	0	0	0	0	0	1	0	0	1	2	0	1	2	0	0
0	0	1	0	0	0	0	0	0	2	0	2	1	1	0	0	1	1	0	0	0	0	0	0	0	0	0	1	0	0	1	1	1	0	0	0	0	1	0	0	0	0	0	1	2	0	0	0	1	0
0	0	1	2	1	1	0	0	0	1	0	1	1	0	0	0	0	0	0	0	0	0	0	1	0	0	0	1	0	1	0	1	0	0	1	0	0	1	2	0	0	0	0	1	0	0	1	0	0	0
1	1	0	0	1	1	0	1	1	0	1	0	0	1	0	1	0	1	2	0	1	0	1	1	0	0	0	0	0	1	0	0	1	0	2	0	0	2	1	1	0	1	0	0	2	0	1	1	0	0
0	1	0	0	1	1	0	1	1	1	1	0	2	0	0	0	0	0	0	1	0	0	0	0	0	1	0	1	1	0	0	2	0	2	1	2	0	0	0	0	0	0	0	3	0	0	0	0	0	0
1	1	0	0	0	1	0	0	0	0	0	0	1	0	0	1	1	1	1	0	4	0	0	0	1	0	0	0	1	1	1	0	1	0	0	1	0	1	0	0	0	3	0	0	0	0	0	0	1	1
0	0	0	0	1	0	0	1	0	0	1	1	0	1	0	0	0	1	0	0	0	2	1	0	0	0	1	0	0	0	0	1	1	1	1	0	1	1	1	0	1	0	0	0	0	0	0	1	2	0
0	0	0	2	1	0	0	0	0	1	2	0	0	4	0	0	0	0	0	2	1	1	0	0	2	1	1	0	1	0	1	1	0	0	0	1	0	1	1	0	1	0	0	1	0	0	1	0	1	0
1	0	2	0	2	1	0	1	1	1	1	0	0	1	0	0	0	2	1	0	0	0	0	1	0	0	1	2	0	1	0	3	0	1	0	1	0	1	1	1	0	1	0	1	0	0	0	3	3	0
0	0	0	0	0	0	0	0	0	0	1	2	0	0	0	0	0	1	1	1	0	0	0	2	2	0	2	0	0	1	2	0	0	0	0	1	1	1	0	0	0	0	0	0	2	0	0	3	1	5
0	0	0	1	0	0	0	0	0	0	0	0	0	0	0	1	0	1	0	0	0	0	1	1	0	2	0	1	0	0	0	0	0	0	0	0	0	1	1	1	0	0	0	0	0	0	1	0	0	0
0	0	0	0	0	0	0	0	0	0	0	3	1	2	0	0	0	0	0	0	1	0	2	1	1	1	0	1	0	0	0	1	1	0	0	1	1	0	0	1	0	0	0	0	1	0	1	0	1	1
0	0	1	1	1	0	0	1	1	0	0	1	1	0	0	0	1	0	1	0	0	1	0	0	1	1	0	0	0	1	0	0	0	0	0	0	0	0	0	0	1	0	0	0	0	0	0	0	1	0
0	0	1	0	1	2	0	1	1	0	0	0	0	0	0	0	1	1	2	1	1	0	0	0	0	0	2	2	0	0	0	0	3	2	1	0	0	0	1	1	1	0	0	0	0	0	0	1	0	0
0	0	0	1	1	1	1	0	0	0	0	0	0	1	0	2	0	0	0	0	0	1	0	0	0	0	1	0	0	0	0	0	0	0	0	2	0	0	0	0	0	1	0	0	1	0	0	1	0	0
0	0	1	0	0	0	2	1	1	1	0	0	0	0	0	1	2	1	0	2	0	0	0	0	0	1	0	0	0	0	0	0	1	1	1	0	0	1	0	0	0	0	0	0	0	0	1	0	0	0
1	0	0	0	1	2	1	1	0	0	0	0	0	0	2	0	1	1	0	0	1	0	0	0	0	1	1	1	1	1	0	1	1	0	0	2	1	0	0	1	0	0	1	2	0	0	0	0	0	0
0	0	0	1	1	0	0	0	0	0	0	0	0	0	1	0	1	0	1	2	0	0	0	0	1	0	2	1	0	0	0	1	0	1	0	0	0	1	0	1	0	0	0	1	0	0	1	0	2	1
0	2	0	0	0	1	0	1	0	1	4	0	0	0	0	0	0	0	1	0	1	0	0	0	0	0	0	1	0	1	1	0	0	1	1	0	0	2	2	1	0	0	1	2	0	0	1	1	0	0
0	0	0	0	1	0	1	0	2	0	0	0	0	0	0	1	0	1	2	0	0	1	0	1	0	0	0	0	0	0	0	1	0	1	0	0	0	3	0	0	1	1	2	0	0	0	0	1	0	0
1	2	0	2	2	0	0	0	0	0	1	0	0	3	0	1	0	0	0	1	0	1	2	0	0	0	3	0	1	0	0	0	1	1	0	0	0	2	1	0	4	1	3	5	2	0	0	1	0	0
0	0	0	1	0	0	2	0	1	0	0	0	0	1	0	0	0	0	1	1	2	0	2	0	1	0	0	0	1	1	0	1	0	0	0	0	2	2	1	2	1	3	5	1	1	0	0	0	1	0
1	1	1	0	0	1	0	0	1	0	0	0	0	0	0	0	0	0	0	0	0	3	0	1	0	0	0	1	0	1	0	1	0	0	0	0	1	0	0	0	0	1	0	1	1	0	0	0	1	1
0	0	1	1	0	0	0	0	0	0	0	0	0	1	1	0	0	1	0	0	1	1	0	0	1	0	1	1	0	1	0	1	0	2	1	3	0	1	0	2	0	0	0	1	2	0	1	0	1	0
0	0	0	1	0	0	0	0	0	0	0	0	0	0	0	0	0	0	0	0	0	0	0	0	0	1	0	1	1	0	1	5	0	1	0	0	1	1	1	0	0	1	1	0	0	0	0	0	0	1
0	1	0	0	2	1	0	0	1	0	0	0	1	1	1	0	0	0	2	0	1	1	0	1	1	0	1	2	3	1	0	0	1	0	1	0	0	1	2	0	0	0	2	2	2	0	0	0	3	1
0	0	1	0	0	0	1	1	0	0	0	1	2	1	0	1	0	2	0	0	1	2	0	1	2	1	1	1	0	1	0	0	0	0	1	2	2	4	0	0	0	0	1	1	2	0	0	2	1	0
0	2	1	0	0	0	1	0	1	0	0	0	0	0	1	0	0	0	0	0	0	1	1	2	0	0	1	0	0	0	0	0	1	0	0	0	2	3	0	0	0	0	0	3	0	0	0	2	1	2
0	0	0	0	0	0	1	0	0	0	1	1	0	2	0	0	0	1	2	0	0	2	1	0	1	1	0	1	0	2	1	1	0	2	1	0	1	4	1	1	0	1	2	5	1	0	1	0	4	0
0	1	0	0	0	0	1	0	0	0	0	0	0	0	1	1	1	0	1	0	0	1	0	0	0	0	0	1	1	0	1	1	0	0	0	1	2	2	0	1	0	0	3	1	0	0	0	3	0	1
1	0	1	1	2	1	0	0	0	0	0	0	0	0	1	0	0	1	0	2	1	0	0	0	0	1	0	0	0	1	0	1	0	0	1	1	2	0	0	1	1	2	0	1	0	0	0	1	0	1
0	1	0	1	1	0	1	2	2	1	1	1	1	1	0	1	0	0	1	0	0	0	0	2	0	0	0	1	0	1	0	2	0	1	3	0	1	0	0	0	0	0	1	2	0	0	0	0	0	3
0	0	1	0	1	0	1	0	0	0	0	0	2	0	1	1	0	2	1	0	0	0	2	0	0	0	0	1	0	1	0	1	1	1	0	0	0	0	0	1	0	0	0	1	0	0	0	0	0	0
0	1	0	0	0	0	1	0	0	0	1	0	0	1	0	0	2	1	1	2	0	0	1	0	2	1	0	0	0	1	0	0	0	0	0	0	0	2	1	0	1	0	0	0	0	0	0	0	0	2
0	0	1	0	0	2	0	2	0	0	0	0	0	0	0	0	0	0	0	0	0	0	1	0	0	0	1	1	0	0	1	2	0	1	0	1	0	1	0	2	0	0	0	2	1	0	0	0	0	0
1	2	0	0	1	0	1	1	0	1	0	0	0	0	1	0	0	0	0	0	0	0	1	1	0	0	0	0	1	2	0	0	0	1	1	0	0	0	0	0	0	1	1	1	0	0	0	0	1	0
1	1	2	0	0	1	1	0	1	0	1	0	0	0	0	0	0	2	2	1	0	0	0	0	0	1	0	0	2	2	0	0	1	0	3	0	0	0	0	0	0	1	0	0	0	0	0	0	1	0
0	1	0	0	0	0	0	2	0	0	1	1	0	0	0	1	0	0	0	1	0	1	0	1	1	0	2	1	0	0	0	0	0	1	0	0	0	1	1	0	1	0	0	0	0	0	0	1	1	1
1	0	0	0	0	0	0	0	2	0	1	0	1	1	1	0	1	0	0	0	0	1	1	1	0	0	1	0	0	0	0	3	0	1	0	0	0	0	0	0	2	1	0	2	3	0	0	0	0	0
0	0	0	0	1	1	0	0	1	0	0	0	0	0	0	0	0	0	1	2	0	0	0	1	0	0	0	0	0	1	0	1	0	0	1	0	0	1	0	0	0	1	1	0	0	0	0	0	0	0
1	1	1	1	2	2	0	1	0	2	1	0	1	1	0	0	1	1	0	2	1	1	1	1	0	0	2	0	0	2	1	3	0	1	0	1	0	0	0	0	0	0	0	1	0	0	0	0	0	0
0	0	1	1	0	0	0	0	0	0	1	0	0	0	0	0	0	1	0	0	0	0	0	0	0	0	1	1	1	0	0	0	0	1	0	0	1	0	0	0	0	0	0	1	0	0	0	1	0	0
1	0	0	0	0	0	0	0	0	0	0	0	2	0	0	1	0	1	0	1	1	1	0	0	0	0	1	0	0	1	0	0	0	1	1	0	0	0	0	4	0	0	0	1	1	0	0	1	0	0
0	1	1	1	1	2	0	1	1	0	0	1	0	1	0	0	1	0	0	1	2	0	0	0	1	0	0	0	0	0	0	3	0	0	0	0	0	0	0	0	1	1	0	0	0	0	1	0	0	0
0	0	1	0	1	0	0	2	0	0	0	1	1	1	1	1	0	0	1	0	0	0	0	0	0	1	0	0	0	0	0	0	0	0	0	0	1	0	0	0	0	0	0	0	0	0	0	0	0	0
0	0	1	2	0	1	0	1	0	0	0	1	1	0	0	0	1	0	0	0	0	0	0	1	0	0	0	0	0	0	0	0	0	0	0	0	0	1	0	0	0	0	0	2	0	0	0	1	0	0
0	1	1	0	0	0	0	0	0	1	0	0	0	0	0	0	0	0	0	1	0	1	0	0	0	0	0	0	0	0	0	0	0	0	0	0	1	0	0	0	0	0	0	0	0	0	0	0	0	0
1	0	0	1	1	0	0	0	1	2	0	1	1	0	0	0	2	1	0	0	0	1	0	3	0	0	1	2	1	2	0	0	0	2	1	1	0	0	1	0	1	0	0	1	1	0	0	0	2	0
1	0	0	3	0	1	0	0	2	0	0	0	0	1	0	0	0	0	2	0	0	1	1	0	0	1	0	0	2	1	0	0	0	0	1	0	0	0	0	1	1	0	1	0	0	0	1	0	1	1
0	0	0	0	1	1	1	0	0	0	1	0	0	0	0	0	0	1	1	0	0	0	0	0	1	0	0	0	2	0	0	1	0	2	1	1	0	1	0	0	0	1	0	0	0	0	0	0	1	0
0	0	0	0	1	0	1	0	0	0	0	0	0	0	1	0	0	0	1	0	0	0	0	1	2	0	1	1	0	1	0	2	1	0	1	0	0	1	0	1	0	0	0	0	0	0	0	0	0	0
0	1	0	1	0	1	0	0	0	0	1	0	2	0	0	0	0	0	0	0	1	0	0	0	0	1	0	0	0	0	1	0	0	0	0	0	0	0	0	0	0	0	0	0	1	0	0	1	0	0
0	1	0	0	1	2	0	0	0	1	1	1	1	0	0	1	1	1	1	1	0	0	0	0	0	0	2	0	0	0	0	0	0	0	0	1	0	0	0	0	0	0	0	1	1	0	0	0	0	0
0	0	0	0	0	0	2	0	1	0	0	2	1	0	0	0	0	1	0	0	0	1	0	1	1	0	0	0	0	0	0	0	0	0	0	0	0	1	0	0	0	0	0	0	0	0	0	0	0	0
2	0	0	1	1	0	1	0	1	1	0	1	0	0	0	0	0	1	0	0	1	0	0	0	1	0	2	1	0	0	1	1	0	0	0	1	0	0	0	0	0	0	1	1	0	0	0	0	0	0
0	0	0	4	0	1	0	1	0	0	0	0	0	0	1	1	0	0	0	0	0	1	0	0	0	0	1	1	0	0	0	1	0	0	0	0	0	2	0	0	1	0	0	0	0	0	0	0	0	2
1	0	0	0	0	0	1	1	0	1	0	0	0	0	0	1	0	2	2	1	0	0	0	1	1	0	0	1	1	0	0	0	0	0	0	0	0	0	0	1	1	0	1	0	0	0	0	1	0	1
1	0	1	0	0	1	0	0	0	0	0	2	1	0	0	0	0	0	1	0	0	0	0	0	3	1	0	0	0	1	0	0	0	0	0	1	0	1	0	0	0	1	1	0	0	0	1	1	0	0
0	1	0	1	0	0	0	0	1	0	1	0	0	0	0	0	0	0	0	1	1	0	0	2	1	0	1	0	0	0	0	3	0	0	0	1	0	0	0	0	0	0	0	0	0	0	0	1	0	1
0	0	0	0	1	0	0	0	0	0	0	1	0	0	0	0	0	0	0	0	1	1	0	1	0	0	0	1	0	0	0	0	1	0	1	0	0	1	0	1	0	0	0	0	0	0	0	0	1	1
1	0	0	0	1	1	0	0	0	0	0	0	0	0	0	0	0	1	2	0	0	1	0	0	0	1	2	0	0	2	0	0	1	0	1	0	0	1	0	0	0	0	0	1	0	0	0	1	0	0
1	0	1	0	0	0	1	0	1	2	0	1	0	0	0	1	0	0	0	0	0	1	1	1	1	0	1	0	0	0	0	0	0	0	0	0	0	0	0	0	0	0	0	1	0	0	0	0	0	0
0	0	0	0	0	0	0	0	0	0	0	0	1	1	0	0	0	0	1	0	0	0	0	0	0	0	0	1	0	2	1	0	0	0	0	1	0	0	0	0	0	0	0	0	0	0	0	0	0	0
0	0	2	0	0	0	0	2	0	0	1	1	1	1	1	0	0	1	0	1	1	0	0	1	1	1	0	0	1	0	0	0	1	1	0	0	0	0	0	1	0	0	0	0	0	0	0	0	1	0
0	1	1	0	3	1	0	1	1	0	1	0	0	1	0	0	1	0	1	0	1	2	0	1	0	0	1	0	0	1	1	0	0	0	1	1	0	1	0	1	0	0	1	0	0	0	0	0	0	0
0	0	0	0	0	0	0	0	0	1	0	0	0	0	1	0	0	0	1	0	0	0	1	1	0	0	0	1	1	0	0	0	0	0	0	0	0	0	1	0	0	0	0	0	0	0	0	0	1	0
0	0	1	0	1	0	0	0	0	1	1	0	0	0	0	0	1	0	0	2	1	0	2	0	0	0	0	1	0	0	0	0	0	0	0	0	1	0	0	1	0	0	1	0	0	0	0	0	0	0
0	0	1	0	0	0	0	0	0	0	1	0	1	0	1	0	1	0	0	0	0	1	0	0	0	1	0	1	0	0	0	0	1	0	0	0	0	0	0	1	0	0	0	0	1	0	0	2	0	0
0	0	0	0	0	0	0	0	0	0	1	1	0	0	3	1	0	0	0	1	0	0	0	0	0	1	1	0	0	1	0	0	0	0	0	0	1	1	0	0	0	0	0	0	0	0	0	0	1	0
0	0	0	0	0	0	0	0	0	0	0	0	2	1	0	0	0	1	0	0	0	0	0	0	0	0	2	1	0	0	0	0	0	0	0	0	1	0	0	0	1	1	0	0	0	0	0	0	0	0
1	0	0	1	0	0	0	0	1	1	2	0	0	1	1	1	0	1	0	0	1	1	0	0	0	1	0	0	0	1	0	0	0	0	0	0	0	0	0	0	0	0	0	0	0	0	0	0	1	0
0	0	0	0	0	0	1	0	0	0	0	0	1	0	0	0	0	0	0	0	2	0	0	0	0	1	0	0	0	0	1	1	0	0	0	0	0	1	0	0	0	1	1	0	0	0	1	1	1	1
0	0	0	0	0	0	1	0	1	0	0	0	1	0	0	1	1	0	0	1	0	0	0	0	2	0	0	0	0	0	0	0	0	0	0	0	0	0	1	2	1	0	0	0	0	0	1	0	0	0
1	1	1	0	0	0	2	1	1	0	0	0	1	0	0	0	0	0	2	1	0	1	0	0	2	1	0	2	0	1	0	0	0	0	0	0	0	0	0	0	1	0	0	0	0	0	1	0	0	0
0	0	0	0	0	0	0	2	0	0	0	1	1	1	0	0	1	1	0	0	0	2	0	0	1	0	2	0	0	0	0	2	0	0	0	1	1	0	0	0	2	0	1	2	1	0	0	0	1	1
0	0	0	1	0	0	0	0	0	0	0	1	0	0	1	0	0	0	0	0	0	0	0	0	0	2	0	2	1	0	0	0	0	0	0	0	0	0	1	1	0	0	0	0	0	0	0	0	0	0
0	0	0	2	0	0	0	0	0	0	0	0	0	2	0	0	0	0	0	1	0	1	1	0	0	0	1	0	1	0	0	0	0	0	0	0	0	0	0	0	0	0	1	0	1	0	0	0	0	0
0	0	1	0	2	0	1	0	0	0	0	0	0	0	0	0	0	0	0	0	0	0	0	1	0	0	1	0	0	0	1	1	1	0	0	0	0	1	0	0	0	1	0	0	0	0	0	1	1	0
0	0	1	0	0	0	0	0	0	0	0	0	0	0	1	0	0	0	0	0	0	1	0	0	0	0	0	0	0	1	0	2	1	1	0	0	0	0	0	0	0	0	0	0	0	0	0	0	0	1
1	1	0	1	0	0	2	0	0	0	0	0	0	0	0	0	0	0	0	0	0	0	0	0	1	0	2	0	0	0	0	1	0	0	0	0	0	1	0	0	1	0	0	0	0	0	0	0	1	0
0	0	0	0	0	0	0	1	0	1	0	0	1	0	0	0	0	0	1	1	1	0	0	0	0	0	1	0	0	0	0	0	0	0	1	0	1	0	0	0	0	0	0	0	0	0	1	0	0	0
0	0	0	0	0	0	0	0	1	0	1	0	0	0	0	1	0	0	1	0	0	1	1	0	0	1	0	0	1	0	1	0	0	0	0	0	0	0	0	0	0	1	0	0	0	0	1	0	1	0
0	2	0	1	0	0	0	0	1	0	0	0	0	1	0	1	0	0	1	2	1	1	0	0	1	0	0	1	0	0	0	0	0	0	0	0	0	1	1	0	0	0	0	0	0	0	0	0	1	0
0	0	0	0	0	1	0	0	0	0	0	0	0	0	0	0	0	0	1	1	0	0	0	0	1	2	0	0	1	0	1	0	0	0	1	1	1	0	0	0	0	0	0	0	1	0	0	0	0	1
0	0	0	0	0	0	0	0	0	0	0	1	0	0	0	0	0	0	1	1	0	0	0	1	1	0	0	1	0	0	0	0	0	0	0	0	1	1	0	1	0	0	0	0	0	0	0	0	2	0
0	0	1	0	0	0	0	0	2	1	0	0	0	1	0	0	0	0	0	2	0	1	3	0	1	0	1	0	0	2	0	0	1	2	0	0	0	0	0	0	1	0	0	0	0	0	0	0	0	0
0	0	0	0	0	0	0	0	0	0	0	0	0	1	0	0	0	0	0	0	0	0	0	0	0	0	0	1	0	0	0	1	0	0	1	0	0	1	1	0	0	0	0	2	0	0	0	0	0	0
0	1	0	0	1	0	0	0	0	0	0	0	0	0	0	0	1	1	0	0	0	0	0	1	0	0	1	0	0	0	0	0	0	0	0	0	0	0	0	0	0	0	0	0	0	0	0	0	0	1
0	0	1	0	0	0	2	0	0	0	1	0	0	0	1	0	0	0	0	1	0	0	1	1	1	1	0	0	0	0	0	0	0	0	0	0	1	0	0	0	0	0	0	0	0	0	0	0	0	0
0	0	0	0	0	0	0	0	0	0	0	0	0	0	0	2	0	0	0	1	3	2	0	1	0	0	2	2	0	0	2	0	1	0	0	0	1	0	0	0	1	1	2	0	0	0	0	1	0	0
0	0	0	1	0	0	0	0	1	0	0	0	0	0	1	0	0	0	0	1	1	0	1	0	0	0	0	0	0	0	0	1	0	0	1	0	0	1	0	1	0	0	0	1	0	0	0	0	1	0
0	0	0	0	0	0	0	0	0	1	0	0	0	0	1	0	1	1	0	1	0	0	0	0	1	1	0	0	1	0	1	1	0	0	0	0	0	0	0	1	0	0	0	0	0	0	0	0	0	0
0	0	0	0	1	0	1	0	0	1	0	1	1	0	0	0	3	1	1	0	1	0	0	0	0	0	1	2	0	0	0	0	0	0	0	0	1	0	0	0	0	2	0	0	0	0	0	0	0	0
0	0	0	0	1	0	0	0	0	0	1	0	0	0	0	0	0	1	0	0	1	0	0	0	0	0	1	1	0	0	0	0	0	0	0	1	0	0	0	0	0	0	0	0	1	0	2	0	0	0
0	0	1	0	0	1	1	0	1	1	0	0	1	0	0	1	1	0	0	1	0	1	0	1	0	0	0	0	1	0	0	0	1	0	1	0	0	1	0	0	1	1	1	0	0	0	0	1	0	0
0	0	0	0	0	0	0	0	0	0	0	0	1	0	0	0	0	0	0	0	0	0	2	0	0	1	1	0	0	0	0	0	0	0	0	0	0	0	0	0	0	0	0	1	0	0	0	0	1	0
0	0	1	0	0	1	1	0	0	0	0	0	0	0	0	0	1	0	0	1	2	0	0	0	1	0	0	0	0	0	0	1	2	0	0	0	0	0	0	0	0	0	0	0	0	0	0	1	0	0
1	0	0	0	0	0	0	0	0	0	1	0	0	1	1	0	0	1	0	0	0	0	0	0	0	0	0	0	0	0	0	1	0	0	0	1	0	2	0	0	0	0	0	1	0	0	0	0	0	0
1	0	0	0	0	0	0	0	0	0	0	0	0	0	0	0	0	0	1	0	1	1	1	0	1	0	1	1	0	0	0	0	0	0	0	1	0	0	0	0	0	0	0	0	0	0	0	0	0	0
0	0	1	1	0	0	1	1	0	0	1	0	0	0	0	0	1	1	0	0	0	0	1	0	2	1	0	0	0	0	0	0	0	0	0	0	2	3	0	0	0	2	0	1	0	0	0	0	0	0
0	0	2	0	1	0	0	0	0	0	0	0	0	1	1	0	0	0	0	1	0	1	1	0	0	0	0	0	0	0	0	0	0	0	0	0	0	0	1	1	0	0	0	0	0	0	0	1	0	0
0	1	0	1	1	0	0	1	0	0	1	0	0	1	0	0	0	0	0	2	1	0	0	0	0	1	1	0	1	1	1	0	0	0	0	0	0	1	0	0	1	0	0	2	0	0	1	0	0	0
0	1	0	0	0	0	0	0	0	0	0	0	1	0	0	0	0	1	0	0	0	0	0	1	0	0	0	1	0	0	0	0	0	0	0	0	0	0	1	0	0	0	0	0	0	0	0	0	0	0
0	0	0	0	0	0	0	0	0	0	0	0	0	0	0	0	0	0	0	0	0	0	0	0	0	0	0	0	0	0	0	0	0	0	0	0	0	0	0	0	0	0	0	0	0	0	0	0	0	0
0	0	0	0	0	0	0	0	0	0	0	0	0	0	0	0	0	0	0	0	0	0	0	0	0	0	1	0	0	0	0	0	0	0	0	0	0	0	0	0	0	0	0	0	0	0	1	0	0	0
1	0	2	0	0	0	0	0	0	1	2	2	0	0	0	0	0	0	0	0	1	0	0	0	0	0	0	0	0	0	0	0	0	0	0	1	0	0	0	0	0	1	0	0	0	0	0	1	0	0
0	0	0	0	0	1	1	0	0	1	1	0	0	0	0	1	0	0	0	0	0	1	0	0	1	0	1	0	1	0	0	0	0	0	0	0	0	0	0	1	0	0	0	0	1	0	0	0	0	1
0	0	0	0	0	0	0	0	1	0	0	0	0	0	0	0	0	0	0	0	1	0	0	0	1	1	0	0	0	1	0	1	0	1	0	0	0	0	0	1	0	0	0	0	1	0	0	1	0	0
0	0	0	0	0	0	0	0	2	1	1	1	1	0	1	0	0	0	0	1	0	0	0	0	0	0	0	0	0	0	0	0	0	0	0	0	0	0	1	0	0	0	0	1	0	0	0	0	0	1
1	0	1	0	0	0	1	1	0	0	0	0	0	0	0	2	0	0	0	0	0	1	0	0	1	1	0	0	0	0	0	1	0	0	0	0	0	0	1	0	0	0	0	0	0	0	0	0	0	1
2	0	1	0	0	0	0	0	0	0	0	0	1	0	0	0	0	0	0	0	0	2	0	0	0	1	1	0	1	0	0	0	0	0	1	1	0	0	0	0	0	0	0	0	0	0	0	0	0	0
1	0	2	3	0	0	1	1	1	0	0	0	0	0	0	0	0	0	0	0	0	0	0	0	1	0	1	0	0	0	1	0	0	0	0	0	0	0	0	0	0	1	1	0	0	0	0	0	0	1
0	1	0	0	0	0	0	1	0	0	0	0	1	0	1	1	1	1	0	0	0	0	0	1	0	1	0	0	0	0	0	2	0	0	0	0	0	2	0	0	0	0	0	1	0	0	0	0	0	1
0	0	0	1	0	0	0	0	0	0	0	0	0	0	0	0	0	0	0	0	2	0	1	0	0	1	0	0	0	1	1	1	0	2	0	0	0	0	0	0	0	0	0	0	0	0	0	0	0	0
1	0	0	0	0	1	1	1	1	0	0	0	0	0	0	1	0	0	0	1	1	0	0	1	2	0	2	1	0	0	0	2	0	0	1	0	1	1	0	0	1	0	0	1	0	0	0	0	0	0
1	0	0	1	0	0	0	1	0	0	1	1	1	0	0	0	0	0	0	1	0	0	0	0	1	0	0	0	0	0	2	0	0	1	0	1	1	0	0	0	1	0	0	0	0	0	0	0	0	2
0	0	1	0	0	0	0	0	0	0	1	1	0	0	1	1	0	1	0	0	0	2	0	1	0	0	1	0	0	3	0	0	0	0	0	1	0	0	0	0	0	0	0	0	0	0	0	0	0	0
0	1	0	0	0	0	0	1	0	0	0	0	1	0	1	0	0	1	1	0	0	0	0	0	2	1	0	0	0	0	0	0	0	0	0	0	0	0	0	0	0	0	0	1	0	0	1	2	0	0
0	0	0	0	0	0	0	0	0	0	0	0	0	0	0	0	0	0	0	0	0	0	0	0	0	0	0	0	0	0	0	0	0	0	0	0	0	0	0	0	0	0	0	0	0	0	1	0	0	0
0	0	0	0	0	0	0	0	0	0	0	0	0	0	0	0	0	0	0	0	0	0	0	0	0	0	0	0	0	0	0	0	0	0	0	0	0	0	0	0	0	0	0	0	0	0	0	0	0	1
0	2	1	0	0	0	0	1	1	1	0	0	0	0	0	0	0	0	0	0	0	0	0	2	0	0	0	0	0	0	0	1	1	0	0	1	0	0	0	0	0	0	0	1	0	0	0	0	0	0
0	0	1	0	2	0	0	0	0	0	0	0	1	0	0	0	0	1	0	1	0	0	1	0	0	1	0	1	0	0	0	1	0	0	1	0	2	1	0	0	0	0	0	0	0	0	1	1	1	0
0	1	0	0	0	0	1	0	0	1	0	0	0	0	1	0	0	0	0	0	1	0	0	0	0	1	1	0	0	1	0	0	0	1	0	1	0	0	0	0	0	1	0	0	0	0	0	0	0	0
1	2	2	0	0	0	0	1	0	0	0	0	1	1	1	1	1	0	1	0	2	0	1	0	1	0	3	1	0	0	1	0	1	0	0	0	0	0	0	1	1	0	0	0	0	0	1	0	0	0
2	3	0	0	0	0	0	1	1	0	2	0	0	2	0	2	0	1	0	2	0	1	0	1	0	0	2	0	0	0	0	1	0	0	0	0	0	0	0	0	0	0	0	0	0	0	0	0	0	0
0	0	1	0	0	0	0	0	0	0	1	0	1	1	0	2	0	0	0	0	0	0	0	1	1	1	0	1	0	0	1	0	0	0	0	0	0	0	0	0	1	0	0	0	0	0	0	0	1	0
0	0	2	0	0	0	2	0	0	0	0	0	0	0	0	0	0	1	0	0	0	0	0	0	0	0	2	0	0	0	1	2	1	0	0	0	1	0	1	0	0	0	0	0	0	0	0	0	1	0
1	0	0	1	0	1	2	0	0	0	0	1	0	0	1	0	0	1	0	0	0	0	0	0	0	0	0	0	0	0	0	0	0	0	0	0	0	0	0	0	0	1	0	0	0	0	0	0	0	0
0	0	1	0	1	0	0	0	0	0	0	0	0	0	0	1	0	1	2	0	2	0	1	0	0	1	1	0	1	0	0	0	0	0	0	0	0	0	0	0	0	0	1	0	0	0	0	0	0	0
0	0	0	0	0	1	0	1	0	0	0	1	0	1	0	0	0	0	0	0	1	2	0	1	1	0	0	0	0	0	0	0	0	0	1	0	0	0	0	0	0	0	0	0	0	0	0	0	0	1
0	1	1	0	0	0	0	0	0	0	0	1	2	0	0	0	0	0	0	0	0	0	0	1	0	0	0	0	1	0	0	2	0	0	0	0	0	0	0	2	0	1	0	0	0	0	0	1	1	0
0	1	0	0	0	1	0	1	0	0	0	0	0	0	0	0	0	0	1	1	1	1	0	0	0	0	1	0	0	0	0	0	0	0	0	1	0	0	0	1	0	1	0	0	0	0	0	0	1	1
1	2	0	0	0	1	0	0	0	0	0	0	1	0	0	2	0	0	0	1	0	0	0	0	0	1	0	1	0	0	0	0	0	0	0	1	0	0	1	0	0	0	0	0	0	0	0	0	0	0
0	1	0	0	1	0	1	1	1	0	1	0	0	0	0	0	0	0	3	1	1	1	0	0	0	0	0	1	0	0	0	0	0	0	0	2	0	0	0	0	0	0	0	0	0	0	0	0	0	0
0	1	0	1	0	0	0	1	0	1	2	0	0	0	0	0	0	1	0	2	1	0	0	0	0	2	1	0	2	0	0	0	1	0	0	0	0	1	0	0	0	1	1	0	0	0	0	1	0	0
0	0	0	1	0	0	0	1	0	0	0	0	1	0	0	0	0	1	0	0	0	0	0	1	0	0	0	0	1	0	0	0	0	2	1	3	0	0	0	0	0	0	1	0	0	0	1	2	0	0
1	1	0	0	0	0	0	1	0	0	0	1	0	2	0	0	0	0	0	1	0	0	0	0	1	0	2	0	0	3	0	1	0	1	0	0	0	0	0	0	0	0	1	0	0	0	0	0	1	0
0	0	1	0	0	0	0	0	0	0	0	0	0	1	0	0	0	0	0	4	0	0	0	0	0	0	1	0	0	2	0	0	0	0	2	0	2	0	0	0	1	0	1	0	0	0	0	0	0	0
2	1	0	0	0	0	0	1	0	1	0	2	1	0	1	0	0	0	0	1	1	0	1	0	0	0	0	1	1	0	1	1	0	0	0	0	0	0	0	0	0	1	0	0	0	0	0	0	0	0
0	0	1	1	1	0	0	0	1	0	0	1	0	0	0	0	0	0	1	0	0	0	1	0	1	0	0	0	0	1	0	0	0	0	0	0	0	0	1	0	0	0	0	0	0	0	0	0	0	0
0	0	0	0	0	1	0	0	1	0	0	0	1	0	0	0	0	0	0	0	0	0	0	0	0	0	0	1	0	0	0	0	1	0	0	0	0	1	0	0	0	0	0	0	1	0	0	0	0	0
0	0	1	0	1	1	0	0	0	2	0	0	1	0	1	1	0	0	0	0	2	0	0	0	0	0	0	0	1	0	0	0	0	0	0	0	0	1	0	0	0	0	0	0	0	0	0	0	1	0
2	0	0	1	0	0	0	0	0	0	0	0	0	0	1	0	0	0	0	0	0	1	0	1	0	0	0	1	0	2	0	1	0	0	0	0	0	0	0	0	0	0	0	0	0	0	0	0	0	0
0	0	0	0	0	0	0	0	0	0	0	0	0	0	0	0	0	0	0	0	0	0	0	0	0	0	0	0	0	0	0	0	0	0	0	0	0	0	0	0	0	0	0	0	0	0	0	0	0	0
0	0	0	0	0	0	0	0	0	0	0	0	0	0	0	0	0	0	0	0	0	0	0	0	0	0	0	0	0	0	0	0	0	0	0	0	0	0	0	0	0	0	0	0	0	0	0	0	0	0
0	0	0	0	0	0	0	0	0	0	0	0	0	0	0	0	0	0	0	0	0	0	0	1	0	0	0	0	0	0	0	0	0	0	0	0	0	0	0	0	0	0	0	0	0	0	0	0	0	0
1	2	0	1	1	0	1	0	1	1	1	0	0	1	1	0	0	0	0	0	0	0	0	0	0	1	0	0	0	0	0	1	0	1	0	0	0	0	0	0	0	0	0	0	0	0	0	1	1	0
0	0	0	0	0	0	1	0	0	0	0	0	0	0	1	0	0	0	0	0	0	0	0	0	0	0	0	0	0	1	0	0	0	0	0	0	0	0	0	0	0	0	0	0	0	0	0	0	0	0
1	0	2	1	0	0	0	0	0	0	0	0	0	0	0	0	0	0	0	0	0	0	0	0	0	0	0	0	0	0	0	1	0	0	0	0	0	1	0	0	0	0	0	0	0	0	0	0	0	0
0	1	0	0	4	2	1	1	0	0	0	0	0	0	0	0	0	0	0	1	0	1	1	1	2	0	0	0	0	0	2	0	0	0	0	0	0	0	0	0	1	1	0	1	1	0	0	0	0	0
0	1	2	4	0	1	0	0	1	0	0	1	1	1	0	1	1	0	0	1	0	0	0	1	1	1	1	0	0	0	1	0	0	0	1	0	1	1	0	2	0	0	0	0	0	0	0	1	1	1
0	1	2	1	0	2	2	1	0	0	2	0	1	1	0	0	0	0	0	1	0	0	0	1	0	0	1	0	1	0	0	2	0	0	0	0	1	0	0	0	1	0	0	1	1	0	0	0	1	0
1	0	1	1	0	3	2	1	3	0	1	0	0	1	0	0	1	0	2	1	0	1	1	0	2	1	2	0	2	1	0	1	0	1	0	2	2	0	1	1	0	0	1	1	1	0	0	1	1	1
1	2	1	0	1	4	0	2	0	1	1	0	2	1	1	2	0	0	0	0	1	0	0	0	1	1	0	2	0	1	1	1	0	1	0	0	0	0	0	0	2	2	0	1	0	0	0	0	1	2
3	3	2	0	1	1	1	0	4	0	0	1	3	0	0	2	0	1	0	0	1	0	0	1	0	0	2	1	0	2	0	2	0	2	0	1	1	3	1	1	0	0	0	0	0	0	0	0	1	1
1	0	2	1	1	0	2	0	0	0	1	1	1	0	1	1	0	0	0	2	0	1	1	0	1	3	1	1	0	2	0	1	0	0	1	0	0	0	0	0	0	0	0	0	0	0	0	0	0	1
0	1	2	0	1	0	0	0	0	0	1	0	0	4	0	1	0	1	0	0	0	0	0	1	0	1	0	0	0	0	0	2	2	1	1	0	0	0	0	0	2	0	0	1	0	0	1	0	0	1
1	1	1	2	1	2	1	1	1	0	1	0	1	0	0	1	1	0	1	1	0	0	0	0	2	1	4	0	2	0	1	1	2	0	0	0	0	2	0	0	0	0	1	0	0	0	1	0	0	0
0	1	1	1	1	1	0	0	0	3	0	0	2	0	1	0	1	0	0	2	2	0	0	0	0	0	1	1	1	2	0	0	0	2	0	1	1	0	0	0	0	1	0	0	0	0	0	2	1	0
1	0	0	1	1	1	1	1	1	1	0	0	0	0	0	0	1	0	0	0	0	0	0	0	1	0	1	1	0	1	1	0	1	1	0	0	0	0	0	0	0	0	0	0	1	0	1	0	1	1
0	0	0	1	0	1	3	0	2	1	1	0	0	1	1	0	0	0	3	0	0	0	0	1	0	0	2	2	1	0	1	0	0	0	0	2	0	2	0	2	1	2	0	2	0	0	2	1	0	1
1	0	0	1	0	1	0	0	1	1	1	1	1	0	0	0	0	0	1	0	0	0	3	0	0	1	2	0	0	1	1	1	0	0	0	0	0	1	1	0	0	1	0	0	2	0	1	1	1	0
1	0	2	0	0	1	0	0	0	0	1	0	0	2	0	0	0	1	0	2	1	0	0	0	0	0	0	1	0	1	0	0	0	0	0	1	0	0	0	0	0	1	0	0	0	0	1	2	0	1
0	0	0	2	4	1	0	0	0	2	0	0	0	2	0	0	0	3	1	0	0	0	0	2	0	0	0	1	0	0	0	1	0	0	0	1	0	1	0	0	0	0	0	0	1	0	0	2	1	0
1	0	1	1	1	0	0	0	0	1	1	0	0	1	0	0	0	1	1	0	1	0	1	1	0	1	1	3	0	1	1	1	1	1	1	1	0	1	2	1	1	0	2	0	0	0	0	0	1	0
0	1	0	3	0	0	0	0	3	0	1	0	0	2	1	0	1	0	1	1	5	1	1	0	1	0	0	0	2	0	1	1	2	2	0	0	1	1	1	1	1	0	0	2	1	0	0	0	3	0
1	1	0	0	0	0	1	0	1	0	0	0	2	0	0	0	0	0	0	4	0	1	2	0	2	2	0	2	0	0	0	1	1	0	0	1	0	1	0	1	0	1	0	0	0	0	1	0	1	0
1	1	0	1	0	0	0	0	3	0	2	1	0	0	0	0	1	0	0	2	0	0	2	0	1	0	1	1	0	0	0	0	1	1	0	0	0	1	0	0	0	1	0	0	1	0	0	1	1	1
1	0	1	0	0	2	0	1	1	1	0	0	0	0	0	0	1	1	0	2	0	2	0	1	1	0	3	2	0	0	0	2	1	1	1	0	0	0	0	0	0	0	0	0	1	0	0	0	0	0
0	2	1	2	0	0	0	1	0	0	1	0	0	0	0	0	0	0	1	1	0	1	0	1	0	1	0	0	0	0	0	1	0	0	0	0	0	2	0	0	0	2	0	0	0	0	1	1	1	0
0	0	0	2	1	0	0	0	1	1	0	2	0	1	0	1	0	1	0	0	2	1	0	0	2	0	2	0	2	0	0	1	0	1	0	0	0	0	1	1	0	0	1	0	0	0	0	0	0	1
1	0	1	4	0	1	0	0	1	1	1	1	1	0	0	0	3	1	1	2	0	1	1	0	0	0	2	1	0	1	0	1	0	1	2	1	0	0	1	0	0	0	0	3	0	0	1	0	0	0
0	0	1	0	2	0	0	3	0	0	0	1	1	0	1	0	0	0	0	1	0	0	0	1	0	1	1	0	0	0	1	2	2	0	0	0	1	1	0	0	1	0	0	2	0	0	0	0	1	0
0	0	0	0	1	0	0	0	0	0	1	0	2	0	0	0	1	0	0	0	1	0	0	1	1	0	1	0	0	1	1	2	3	0	1	0	1	2	0	0	1	2	1	0	1	0	0	1	1	1
0	1	1	0	0	0	0	0	1	1	1	1	0	0	0	1	0	0	0	2	1	0	0	0	1	0	1	1	2	1	0	1	0	0	0	0	0	0	0	1	0	1	1	0	0	0	0	1	1	0
0	0	1	0	0	1	0	0	1	1	0	0	1	0	0	0	0	0	0	0	0	1	1	3	3	0	4	0	0	1	1	0	0	0	0	0	1	1	0	1	2	0	1	0	1	0	0	0	0	1
1	1	0	1	2	2	1	0	0	0	0	1	0	0	1	0	0	0	0	0	3	0	1	0	1	0	3	0	1	0	0	1	1	0	0	1	2	0	2	0	0	0	0	1	0	0	1	1	1	3
1	1	0	0	0	0	0	0	0	0	1	1	2	0	0	0	0	1	0	0	0	1	0	4	0	1	0	0	0	0	0	2	0	0	0	0	0	1	0	1	0	1	4	1	0	0	0	0	0	1
0	2	0	0	0	0	0	1	1	0	0	0	1	1	0	0	0	1	1	0	1	1	0	1	1	1	2	1	1	0	1	4	0	1	1	0	0	2	1	1	0	3	1	2	0	0	0	0	0	1
1	1	1	0	1	1	0	1	0	0	2	0	0	1	2	1	0	2	0	1	0	0	2	1	0	0	0	2	1	3	1	0	3	1	0	1	1	0	1	1	1	1	2	1	0	0	1	1	3	0
1	0	0	0	0	0	0	0	1	0	1	3	2	0	0	0	0	1	0	0	0	0	1	1	0	0	2	0	0	2	0	0	0	0	1	0	0	0	0	0	0	0	0	1	1	0	1	0	1	0
0	0	2	0	0	0	0	0	1	1	1	0	1	0	1	0	0	0	0	0	2	0	3	2	0	1	4	2	0	2	0	3	0	1	0	0	0	1	0	0	0	3	0	4	0	0	0	0	0	0
1	0	1	0	0	0	0	0	0	0	0	0	0	0	0	1	0	0	1	0	0	1	0	1	1	0	1	1	1	0	0	0	1	1	0	1	1	0	0	0	3	1	1	2	0	0	2	0	0	0
1	0	2	0	1	1	0	0	1	0	2	1	1	0	0	0	0	2	0	1	1	0	0	1	2	2	2	3	2	0	0	5	0	2	1	0	1	3	2	1	2	1	0	1	1	0	1	2	1	0
1	0	1	0	0	0	1	0	0	0	0	1	1	0	0	1	0	0	0	1	0	0	0	0	1	0	0	0	0	1	0	0	0	0	0	0	0	0	1	0	0	1	1	0	0	0	0	1	0	0
0	1	0	0	1	0	1	0	4	3	0	2	1	3	1	1	1	1	0	1	1	1	0	2	2	1	2	1	1	0	1	2	1	0	1	0	4	0	0	2	2	1	1	3	1	0	0	1	1	3
1	0	1	0	0	0	0	0	0	0	0	0	1	0	0	0	0	0	0	2	0	1	1	1	1	2	1	0	1	3	0	1	0	0	0	0	1	0	0	2	1	1	2	2	0	0	1	1	0	0
0	0	0	0	0	0	0	0	0	0	0	0	0	0	0	0	0	0	0	0	0	0	0	0	0	0	0	0	0	0	0	0	0	0	0	0	0	0	0	0	0	0	0	0	0	0	0	0	0	0
0	0	0	0	0	0	0	0	0	0	0	0	0	0	0	0	0	0	0	0	0	0	0	0	0	0	0	0	0	0	0	0	0	0	0	0	0	0	0	0	0	0	0	0	0	0	0	0	0	0
0	0	0	0	0	0	0	0	1	0	0	0	0	0	1	0	0	1	0	0	0	0	0	0	0	0	2	1	0	0	0	0	0	0	0	0	0	0	0	0	0	2	0	1	0	0	0	1	0	0
0	0	0	0	0	0	0	0	0	0	2	0	0	1	0	0	0	0	1	0	0	1	0	1	0	0	0	0	0	0	0	0	0	1	0	0	0	2	1	0	1	2	2	4	0	0	0	1	1	0
0	3	0	1	1	0	1	0	0	0	1	0	0	0	0	0	0	0	2	0	0	0	0	2	0	1	0	1	1	1	0	1	0	0	1	0	0	0	3	0	0	2	3	0	1	0	0	0	0	1
0	0	1	0	0	1	0	2	0	0	0	0	1	0	0	0	0	1	0	0	0	0	2	0	1	0	0	0	0	1	0	2	0	1	2	0	0	2	1	1	1	2	2	1	1	0	0	1	2	1
1	1	1	0	0	0	1	0	1	0	0	0	0	0	1	0	0	1	0	0	2	1	0	2	1	2	0	1	0	1	0	1	1	0	0	0	0	3	0	4	5	1	1	0	2	0	0	0	0	0
0	0	0	0	0	0	0	1	0	0	0	0	1	0	0	0	1	0	1	1	0	1	1	0	0	1	1	1	1	2	0	2	1	1	2	0	2	3	0	1	1	3	2	5	0	0	1	2	0	0
2	0	0	0	3	1	1	0	1	0	0	0	1	0	1	0	0	1	0	0	0	0	1	3	1	2	1	0	1	0	0	1	1	0	2	3	2	2	2	0	0	2	1	1	0	0	1	2	3	1
0	0	0	0	0	0	0	1	1	0	0	1	0	2	1	0	0	2	0	0	0	1	0	0	0	0	1	0	1	0	1	0	1	2	2	0	2	1	0	1	0	0	1	0	1	0	1	0	0	0
0	1	0	0	0	0	0	0	0	0	0	1	0	0	0	0	1	1	0	0	0	1	0	1	1	0	0	0	0	3	0	0	2	1	0	1	6	0	0	2	0	1	0	2	1	0	0	0	0	0
0	2	0	1	0	1	3	0	2	0	0	0	0	0	0	0	1	0	1	1	1	2	0	0	0	1	0	1	0	0	0	0	1	1	3	1	0	2	1	1	2	0	0	2	0	0	0	1	0	1
0	0	0	0	0	3	0	0	0	0	0	0	0	1	0	0	0	0	0	0	0	0	0	0	0	0	1	1	0	0	0	0	0	0	0	0	1	0	0	0	2	1	1	1	0	0	0	1	1	0
2	1	0	0	1	0	1	1	0	0	2	0	0	0	2	1	0	1	1	0	0	0	0	1	0	0	3	0	0	0	0	0	2	1	0	0	1	0	0	0	1	0	0	0	0	0	1	1	0	0
0	1	1	0	0	0	0	0	0	0	0	0	0	1	1	0	0	1	0	1	1	1	0	0	1	2	0	1	0	0	0	1	0	0	1	1	0	0	0	1	2	0	0	0	0	0	0	1	0	0
1	0	1	0	0	0	0	1	2	0	2	1	0	0	0	0	0	0	0	1	0	0	0	1	0	1	1	1	1	0	1	0	1	0	0	0	1	3	0	0	2	1	0	1	0	0	0	1	0	1
0	0	0	1	0	0	0	1	1	0	0	2	3	0	2	0	1	0	2	1	1	1	0	1	1	1	2	0	2	2	2	0	1	1	0	0	2	0	0	0	4	0	1	0	1	0	0	2	1	1
2	0	0	0	0	0	0	0	1	0	2	0	0	1	1	1	0	0	0	1	0	2	0	1	2	0	0	1	0	0	3	1	1	0	1	0	1	3	0	1	1	0	1	0	1	0	0	1	1	0
1	0	0	0	1	0	0	0	1	0	0	1	1	0	0	0	0	1	1	0	0	0	1	1	1	0	1	2	0	0	1	0	0	1	1	0	0	0	2	0	2	0	2	0	1	0	0	1	0	1
0	0	1	0	1	0	0	0	1	1	1	0	0	0	0	0	0	0	0	0	0	0	1	1	0	1	0	1	2	0	0	0	0	0	0	1	0	0	0	0	1	1	1	1	0	0	0	0	0	0
1	0	1	0	0	0	0	1	1	0	0	0	0	1	0	1	0	0	0	0	1	0	0	0	2	0	0	3	0	1	0	1	0	2	1	2	1	1	0	0	2	0	1	0	0	0	0	0	0	0
0	1	0	3	0	1	0	1	0	0	0	0	1	0	0	0	0	2	0	0	0	0	0	1	0	0	0	0	0	1	0	1	0	1	1	0	2	2	1	1	0	1	0	1	0	0	0	0	1	0
0	0	2	1	2	1	0	1	0	0	0	1	0	1	0	1	0	1	0	1	1	0	0	4	2	0	1	1	0	3	0	1	0	1	2	1	1	2	0	0	1	0	1	1	0	0	0	0	1	0
0	0	0	0	1	0	0	2	2	0	0	0	1	2	1	0	0	0	0	2	0	1	0	2	0	0	1	1	3	2	0	0	0	0	1	1	0	0	0	1	1	3	0	0	3	0	0	0	0	0
1	0	1	0	0	0	2	1	0	0	0	1	0	0	0	0	0	0	0	0	0	1	0	1	0	0	1	1	0	3	0	2	0	0	1	0	0	0	0	0	0	0	0	1	0	0	0	0	1	1
0	1	0	1	0	2	1	0	0	2	0	1	0	2	0	0	0	1	1	1	1	1	1	0	0	0	2	0	1	0	0	0	0	0	2	0	0	0	0	2	0	0	1	1	1	0	1	0	1	0
0	0	1	3	0	0	0	0	0	0	1	1	0	2	0	1	0	0	0	0	1	0	1	0	0	0	4	2	1	1	1	0	0	1	1	1	0	0	1	0	2	1	0	1	1	0	0	1	1	0
1	1	0	0	0	1	0	0	0	0	2	0	1	0	0	0	0	0	1	0	0	0	0	0	1	0	0	2	0	0	1	0	0	0	1	0	1	0	0	1	0	1	0	0	1	0	0	1	0	0
1	1	0	0	1	1	0	0	0	2	0	0	1	0	1	0	0	0	1	0	0	0	0	1	0	0	0	0	1	0	0	1	0	0	0	0	0	0	0	2	0	2	0	2	0	0	0	0	0	0
1	0	0	0	0	0	0	1	0	0	0	0	2	0	0	0	1	0	1	2	1	0	0	0	1	2	0	0	0	1	2	0	1	1	0	0	0	0	0	0	0	0	0	2	1	0	0	1	0	0
1	0	0	0	0	0	1	0	1	0	1	0	1	2	0	0	0	0	0	1	1	0	2	0	1	0	0	0	1	2	1	0	0	1	0	0	0	0	0	1	1	0	1	1	0	0	1	0	0	0
1	0	1	0	1	0	2	0	0	0	1	0	1	1	0	1	0	0	2	0	0	0	0	0	1	0	2	0	3	1	1	0	0	1	0	0	2	2	0	1	0	0	1	0	0	0	0	0	0	0
0	2	2	0	1	2	0	1	0	0	0	0	1	0	0	0	0	1	0	0	0	1	0	2	0	1	0	1	0	1	0	2	0	0	0	0	1	0	0	1	0	3	0	2	0	0	0	0	0	0
0	1	1	0	0	0	0	0	0	1	1	2	1	0	0	1	2	0	1	0	2	1	0	2	0	2	1	0	0	2	1	0	0	0	1	0	0	1	0	1	0	1	0	1	0	0	0	1	2	1
2	1	0	0	0	0	0	0	0	1	2	0	0	1	0	0	0	0	0	1	1	1	0	1	2	0	1	1	0	1	1	1	1	1	0	0	1	1	0	1	1	0	0	0	0	0	0	1	0	0
1	0	1	2	0	2	1	0	0	2	1	1	0	2	0	1	1	1	2	0	2	0	0	0	1	0	1	1	0	2	1	5	0	0	0	1	0	1	0	1	1	0	2	3	1	0	0	0	1	0
1	1	0	2	1	0	0	0	0	1	0	1	0	0	0	0	0	0	0	1	0	0	2	0	1	0	0	0	0	0	1	0	0	1	2	0	1	2	0	1	0	0	0	0	0	0	1	1	0	0
0	1	0	0	0	0	0	1	0	0	0	1	2	0	2	0	0	0	0	0	0	1	0	0	0	0	0	0	0	0	1	0	0	0	0	0	0	0	0	0	0	0	0	0	1	0	1	0	1	1
3	5	1	0	2	0	1	2	0	2	1	0	0	0	1	1	0	1	0	1	0	1	0	1	1	1	0	2	0	0	0	2	1	1	0	2	0	1	0	0	0	0	1	0	1	0	0	0	0	0
1	2	2	0	0	1	1	0	1	1	0	0	2	0	0	0	0	2	0	0	1	1	0	0	0	1	1	2	0	0	0	2	1	1	2	1	0	1	0	0	0	1	1	1	1	0	0	1	0	0
2	0	0	3	1	0	0	1	0	1	2	3	0	0	0	0	0	0	0	0	1	0	0	0	1	2	2	0	0	0	0	0	0	1	0	0	1	2	0	0	0	0	2	1	1	0	0	0	1	0
1	0	0	0	0	1	0	0	0	0	0	0	0	0	0	0	1	0	0	4	2	1	0	0	0	0	0	0	0	0	0	1	0	1	1	0	0	0	0	0	0	0	0	0	0	0	0	0	0	0
0	0	1	1	0	0	0	0	0	1	1	0	0	0	0	0	0	0	0	0	0	0	0	0	0	0	0	0	0	1	1	1	0	0	0	1	0	0	1	0	0	0	1	0	0	0	0	0	2	0
6	2	0	1	0	0	0	3	0	0	0	1	1	0	0	0	0	0	0	0	0	0	0	1	1	0	1	0	0	0	0	0	0	0	0	0	0	1	0	0	1	0	0	0	0	0	0	1	0	3
1	0	0	0	1	0	0	1	1	1	0	0	0	0	0	0	0	0	0	0	0	0	0	0	0	0	0	0	0	0	1	1	1	0	0	0	0	0	0	1	0	0	0	0	0	0	0	2	0	1
0	1	2	0	1	0	2	2	2	1	1	0	0	2	0	0	0	0	0	0	2	0	1	0	1	0	0	0	0	1	0	0	1	0	0	0	0	0	1	0	0	0	0	1	0	0	0	0	1	0
0	1	1	0	0	1	0	0	1	0	0	0	0	0	0	0	0	1	0	0	0	1	0	0	0	0	0	0	0	1	0	0	0	0	0	0	2	0	0	0	0	0	1	0	0	0	0	0	0	0
1	2	0	1	1	1	2	0	1	0	0	1	0	0	0	0	0	0	0	0	0	0	0	0	0	0	0	1	0	2	0	1	0	0	0	0	0	1	0	0	0	1	0	1	0	0	0	0	0	0
1	1	1	1	1	0	0	0	0	0	0	0	0	0	0	0	0	1	1	0	0	1	0	0	1	1	1	0	0	0	0	0	0	1	0	0	0	0	0	0	0	0	0	0	0	0	0	0	0	1
0	1	0	0	1	0	0	0	1	0	1	2	0	0	0	0	0	0	1	0	1	1	0	0	1	0	0	0	0	0	0	0	0	0	1	0	0	0	0	0	0	0	0	0	1	0	1	0	0	1
2	1	1	3	1	1	1	0	1	1	0	0	0	0	0	0	2	2	1	0	0	0	1	0	1	0	0	1	1	0	1	0	2	0	0	1	0	0	0	0	0	0	1	0	1	0	0	2	0	0
0	1	0	2	0	0	0	0	1	1	1	1	1	0	0	2	1	1	0	0	0	1	0	0	2	0	0	0	0	1	0	0	0	0	1	1	0	0	0	0	0	0	0	1	0	0	0	0	0	0
2	1	1	0	0	0	0	2	0	0	0	0	0	0	1	0	0	0	0	1	0	0	0	0	1	0	1	1	0	1	0	0	0	1	1	0	0	0	0	0	0	0	0	0	0	0	0	0	1	0
0	0	0	0	2	2	0	0	1	0	0	0	0	0	0	1	0	0	0	0	0	0	2	0	0	0	1	0	0	1	0	1	0	0	0	0	0	0	0	0	1	1	0	0	0	0	0	0	1	0
1	0	0	0	1	0	1	1	0	0	0	0	0	1	0	0	0	0	0	0	0	0	1	0	0	1	3	0	0	0	0	0	0	2	1	0	0	0	0	0	0	0	0	0	1	0	1	1	0	0
0	1	0	2	1	0	0	0	0	1	0	0	0	0	0	0	0	0	0	1	0	1	1	1	0	0	0	0	1	0	0	0	0	0	0	0	2	1	0	0	0	1	0	1	0	0	0	0	1	1
0	1	1	0	1	0	1	0	0	1	1	0	0	0	0	0	0	1	0	2	1	0	0	0	0	0	0	1	1	0	0	0	0	1	0	0	1	0	0	0	0	1	0	0	0	0	1	0	1	0
0	0	1	0	1	0	0	0	0	0	1	1	0	0	0	0	0	0	0	0	0	1	0	0	0	0	0	1	1	0	1	0	0	0	0	0	0	0	0	0	0	2	0	0	0	0	0	0	1	0
0	2	0	1	0	0	1	0	0	0	0	1	1	0	1	0	1	0	0	0	1	0	0	1	0	0	0	0	0	0	0	0	0	0	1	0	0	1	0	0	0	0	1	1	0	0	0	0	1	2
0	1	1	3	1	1	0	0	3	0	0	0	2	1	0	1	1	0	0	0	0	1	0	0	0	1	0	0	0	0	1	0	0	1	0	0	0	0	1	0	1	0	0	0	0	0	0	1	0	2
0	1	0	0	0	1	0	0	0	0	0	1	0	0	0	0	0	0	0	0	0	0	0	0	0	1	1	0	0	0	0	1	0	1	0	2	0	1	0	0	0	0	0	0	0	0	0	1	0	0
1	1	1	0	0	0	0	1	1	1	0	0	0	0	1	0	0	0	0	0	1	0	1	0	0	0	0	0	0	0	1	0	0	1	0	0	0	0	0	0	0	0	0	0	0	0	0	0	1	0
0	0	0	0	0	0	1	0	0	1	0	0	0	0	1	0	0	0	1	0	1	1	0	0	0	0	3	1	0	0	1	0	0	0	0	1	0	0	0	0	0	0	3	0	0	0	0	0	0	0
0	2	0	0	0	0	1	0	0	0	2	0	1	0	1	0	0	0	0	1	2	1	0	0	0	1	0	1	0	0	0	0	0	2	1	0	0	0	0	1	0	0	0	1	0	0	0	0	1	0
1	2	0	1	0	1	0	1	0	0	0	0	0	0	0	0	0	0	0	0	0	0	1	1	0	0	0	1	0	2	0	1	1	0	0	0	0	0	0	0	0	0	0	0	0	0	0	0	0	0
0	0	0	0	0	0	0	0	0	0	0	0	1	0	0	1	0	0	0	0	0	0	0	2	0	1	0	0	1	0	0	0	0	0	0	0	0	1	0	0	0	0	1	0	0	0	0	0	1	0
0	0	2	0	0	0	0	0	1	1	1	0	0	0	0	1	0	0	0	0	0	1	0	1	0	0	0	0	0	1	0	0	0	1	0	0	0	0	0	0	0	0	0	0	0	0	0	0	0	0
0	0	0	0	0	2	0	0	0	0	0	0	0	0	0	0	0	0	0	0	2	0	0	0	1	0	1	1	0	0	1	1	0	0	0	0	0	0	0	0	1	0	0	1	0	0	1	0	0	0
1	1	0	0	0	1	0	0	0	1	1	0	1	0	1	0	0	0	0	1	0	0	0	0	0	1	0	0	1	1	0	2	0	0	0	0	0	0	1	0	0	0	0	0	0	0	0	0	1	0
0	0	0	1	1	0	0	0	0	1	1	0	1	0	0	0	1	0	0	0	0	0	0	0	2	0	1	0	0	1	0	2	1	0	1	0	1	0	0	0	0	0	1	0	0	0	0	0	0	0
0	1	0	0	0	0	0	0	0	1	0	0	0	0	0	0	1	0	0	2	1	0	1	0	0	0	0	0	0	0	1	1	0	0	0	0	0	0	0	0	0	0	0	0	0	0	0	1	0	0
1	1	1	0	1	0	0	3	0	1	0	1	0	0	2	0	1	1	0	1	1	1	0	0	0	2	1	0	0	0	0	1	0	0	0	0	0	0	0	2	0	0	0	0	0	0	0	0	0	0
0	0	1	0	1	0	0	0	0	0	0	0	0	0	0	1	0	0	0	0	1	1	1	0	0	0	0	0	0	0	0	0	1	0	0	0	0	0	0	0	0	1	0	0	0	0	0	0	0	0
1	0	0	0	1	0	1	0	0	0	0	0	1	0	1	0	0	0	0	0	0	0	0	0	0	0	0	0	1	0	1	1	1	1	0	0	0	1	0	1	0	1	0	0	0	0	0	0	0	0
1	0	0	0	0	0	0	0	1	0	0	1	0	0	1	0	0	0	0	1	0	0	0	1	0	0	0	0	0	0	0	0	0	0	0	0	0	0	0	0	1	0	0	0	0	0	0	0	1	0
0	0	0	0	0	0	0	0	0	1	0	0	0	0	0	0	0	0	0	0	0	0	0	0	0	0	2	0	0	2	0	1	0	0	1	0	0	1	0	0	0	0	0	0	1	0	0	0	0	0
0	0	1	0	0	0	0	0	1	0	2	0	0	0	0	0	0	0	0	3	0	0	1	0	1	0	0	0	0	0	0	0	0	0	1	0	0	0	0	0	0	0	0	1	0	0	0	0	0	0
1	0	2	0	0	0	1	0	0	1	0	0	0	0	1	1	0	1	0	1	1	0	1	0	0	0	2	0	0	0	0	0	0	0	0	0	0	0	0	0	0	0	1	0	0	0	1	1	0	0
0	0	0	0	0	0	0	0	0	0	0	0	0	0	0	0	0	1	1	0	1	0	1	0	0	1	0	0	0	0	0	0	1	0	0	1	0	0	0	0	0	1	0	0	1	0	0	0	1	0
0	0	0	0	0	0	0	0	0	0	0	0	1	0	1	1	0	0	1	0	0	0	1	0	0	0	0	0	0	0	0	1	0	1	0	0	0	1	0	0	1	0	0	0	0	0	1	0	0	0
0	0	1	0	0	0	0	0	0	1	0	1	0	0	0	0	1	0	0	1	0	0	1	0	0	1	0	0	1	0	1	0	0	0	0	0	1	0	1	0	0	0	2	0	0	0	0	0	0	0
0	4	0	0	0	0	1	1	0	1	0	0	1	0	0	0	0	1	0	1	1	0	0	0	0	0	0	1	1	0	0	1	0	0	0	0	0	1	0	1	0	2	0	0	1	0	0	0	0	1
2	0	0	0	1	0	0	0	0	0	1	0	0	1	0	0	0	0	0	0	0	0	1	0	0	1	0	0	1	2	0	0	0	0	1	0	1	1	0	0	0	0	0	0	0	0	0	0	0	0
0	0	0	2	0	0	2	1	0	1	1	0	1	0	1	0	0	0	0	0	1	0	0	0	0	0	0	1	1	0	0	1	0	0	0	0	0	0	0	0	1	0	0	0	0	0	0	1	0	0
0	0	1	0	1	0	0	1	1	0	1	1	0	1	0	0	0	0	0	1	0	1	0	0	0	0	1	0	0	0	0	1	1	0	0	2	0	2	0	0	0	0	0	0	0	0	0	0	1	1
0	1	2	0	0	0	0	0	1	0	0	1	0	1	1	1	0	1	0	1	1	1	1	0	0	0	1	0	0	0	1	0	0	0	1	0	0	0	0	1	0	2	2	1	0	0	0	0	0	0
0	0	0	0	0	0	0	0	0	1	0	2	0	0	0	0	1	0	0	0	0	1	0	0	0	0	0	1	0	0	0	0	0	0	0	0	2	1	0	0	0	0	0	0	0	0	0	1	0	0
0	2	0	0	0	0	0	0	0	0	0	0	0	1	1	0	0	0	0	0	1	0	0	0	2	0	0	1	0	0	0	0	0	0	0	0	0	0	1	0	0	1	1	0	0	0	0	0	0	0
0	0	0	0	2	0	0	0	0	1	0	0	1	0	0	0	0	0	0	1	0	0	1	0	0	0	3	0	0	0	0	0	1	0	0	1	0	1	0	0	0	1	0	2	0	0	0	0	0	0
0	0	0	1	0	1	1	0	0	0	0	0	1	1	1	0	0	0	1	0	0	0	1	0	0	0	0	0	0	0	0	0	1	0	0	1	0	0	0	0	0	0	0	0	0	0	0	0	0	0
0	0	0	0	0	1	0	1	0	0	1	0	0	0	0	0	0	0	0	0	0	0	0	1	0	0	0	0	0	0	1	0	1	0	1	0	0	0	0	0	0	0	0	1	0	0	0	0	0	1
0	0	2	0	0	0	1	0	1	0	1	0	0	1	0	0	1	1	0	1	0	0	1	1	1	0	0	0	1	1	0	0	0	0	0	0	0	1	1	0	1	0	0	0	0	0	0	1	0	0
0	0	2	0	0	0	1	0	0	0	0	1	0	0	0	0	0	0	0	0	0	0	0	0	0	1	1	1	1	0	0	0	0	0	0	0	0	1	0	0	0	0	0	0	0	0	0	1	0	0
0	0	0	0	0	0	0	0	1	0	1	0	0	0	1	0	0	0	1	2	1	1	0	0	0	0	0	0	0	1	0	0	0	0	0	1	0	0	0	0	0	0	0	0	0	0	0	0	0	0
1	0	0	0	0	0	0	0	1	0	1	0	0	0	0	0	0	0	1	0	0	0	0	1	1	0	0	0	0	0	0	0	0	1	0	0	0	0	0	0	0	0	1	0	0	0	0	0	0	0
2	0	0	1	0	0	1	0	0	1	0	1	0	0	0	0	0	0	0	1	0	0	0	0	0	0	0	1	0	0	1	0	0	2	0	1	1	0	0	0	0	0	0	0	0	0	0	1	0	0
0	1	0	0	0	0	0	0	0	0	1	0	0	0	0	0	0	0	0	0	0	0	1	0	0	0	1	0	0	0	1	0	0	1	0	0	0	0	1	0	0	0	0	0	0	0	0	0	0	0
0	1	1	0	2	0	0	1	0	0	0	0	0	0	0	1	1	1	0	0	0	0	0	0	0	1	0	1	1	0	0	1	0	0	1	0	1	0	0	0	2	0	1	0	0	0	0	0	0	0
0	0	2	0	0	0	0	0	0	0	0	0	1	0	0	0	0	2	0	0	0	0	0	0	2	1	1	2	0	0	0	1	2	0	0	0	0	1	0	0	1	1	0	0	0	0	0	0	1	0
0	0	0	0	0	0	0	1	0	0	0	0	0	1	0	0	0	0	0	1	0	0	0	0	2	0	1	0	0	0	0	1	0	0	0	0	1	0	0	0	0	0	0	0	0	0	1	0	0	1
0	2	0	0	1	0	1	0	0	0	0	1	1	0	0	0	0	1	0	1	0	0	1	0	1	0	2	0	0	2	0	0	0	0	1	1	0	1	0	0	0	0	0	0	0	0	0	0	0	0
0	0	0	0	0	0	0	0	0	0	0	0	0	0	0	0	0	1	2	0	1	0	0	0	1	1	0	0	1	0	0	0	0	0	0	0	0	1	0	0	0	0	0	0	0	0	0	0	0	0
1	0	0	0	1	0	0	0	0	0	1	0	0	0	0	1	0	0	0	2	1	1	0	0	0	1	0	0	0	0	0	0	0	0	0	0	0	0	0	0	0	0	0	1	0	0	0	0	0	0
1	0	0	0	0	0	0	0	0	0	0	0	0	0	0	0	1	0	1	0	1	0	1	0	0	1	3	0	1	0	0	0	0	0	0	0	0	0	0	0	0	0	0	0	1	0	1	0	0	0
0	0	1	0	0	0	0	0	0	0	1	0	1	1	0	0	0	0	0	0	0	0	0	0	0	1	0	0	0	0	0	0	0	0	0	0	0	0	0	1	0	0	0	0	0	0	0	1	0	0
0	1	1	0	0	0	0	0	0	1	0	0	0	0	0	0	0	0	0	1	0	0	0	1	0	0	1	0	2	0	0	0	0	0	0	0	0	0	1	0	0	0	0	0	0	0	1	0	0	0
0	0	1	0	0	0	0	0	3	1	0	1	0	1	0	1	0	1	0	0	0	0	0	0	0	1	0	0	0	0	0	1	1	0	0	0	1	0	0	0	0	0	0	1	0	0	0	0	1	0
0	1	0	0	0	0	0	0	0	0	0	0	0	0	0	0	0	0	0	1	0	1	0	1	0	0	1	0	0	0	0	1	1	0	0	1	0	0	0	0	0	0	1	0	0	0	0	0	1	0
0	1	0	0	0	0	0	0	1	0	1	0	2	0	0	0	0	0	0	0	0	1	0	0	1	0	0	1	0	0	0	0	0	0	0	0	0	0	0	0	0	0	0	0	0	0	0	0	1	0
0	0	0	0	0	1	0	2	0	2	2	0	0	0	1	0	0	0	0	1	0	2	1	1	1	0	0	0	0	0	0	1	2	0	0	0	1	1	0	0	0	0	1	0	0	0	0	0	0	0
1	0	1	0	0	0	0	1	0	2	0	1	0	0	0	0	0	0	0	0	0	0	0	0	0	0	0	0	0	1	1	1	0	1	0	0	1	1	0	0	0	0	0	0	0	0	0	0	0	0
0	1	0	0	0	1	0	1	1	0	0	1	0	0	0	1	0	1	0	0	0	0	0	0	0	0	0	0	0	0	0	1	0	0	0	0	0	0	0	0	0	0	0	0	0	0	0	1	0	0
0	0	1	0	0	0	0	0	0	0	0	0	0	0	0	0	0	0	1	0	0	0	1	0	1	0	1	1	0	1	1	1	1	0	0	0	0	0	0	0	0	0	0	0	0	0	0	0	0	0
1	0	0	0	1	0	0	0	0	3	0	1	0	0	0	0	0	0	0	1	0	0	0	1	1	0	1	1	1	1	0	2	1	0	0	0	0	1	1	0	1	0	0	0	1	0	0	0	0	0
1	0	0	0	0	0	1	0	1	0	1	0	0	0	1	0	0	0	1	1	0	2	0	1	0	0	0	0	0	1	1	2	1	1	0	1	0	0	0	0	0	0	1	0	0	0	0	0	1	0
0	1	0	0	0	0	1	2	0	0	0	0	0	0	0	0	0	0	0	0	2	0	0	0	1	0	1	0	0	0	0	0	0	0	0	1	0	0	0	0	0	0	0	0	0	0	0	0	1	0
0	2	1	1	0	1	0	0	0	0	0	0	0	1	0	0	0	0	0	0	0	1	0	1	2	1	2	0	0	1	0	0	0	0	0	0	1	1	0	0	0	0	0	2	0	0	1	0	0	0
0	0	0	0	0	0	0	1	1	1	0	0	0	1	0	0	0	1	0	0	0	0	0	0	1	0	0	1	0	1	0	0	0	1	1	1	0	1	2	0	0	0	0	1	0	0	0	0	0	0
0	0	0	0	1	0	0	0	1	1	3	0	0	0	0	0	1	0	2	0	0	0	0	0	2	2	2	0	0	1	0	0	0	1	0	0	0	0	0	0	0	0	2	0	1	0	0	0	1	0
0	0	1	0	0	0	0	1	0	1	0	0	0	0	0	1	0	0	2	0	1	0	0	0	0	0	0	0	1	0	0	0	0	1	0	0	0	0	0	0	0	1	0	0	0	0	1	1	0	0
0	0	1	1	1	0	0	0	0	1	0	0	0	0	0	0	1	1	0	1	0	0	1	1	0	0	2	0	0	0	0	0	1	0	0	1	0	0	0	0	0	1	0	0	0	0	1	0	0	0
0	1	0	1	0	1	0	0	0	0	0	0	1	0	0	0	0	0	0	0	0	0	1	0	0	0	3	0	0	0	0	0	0	0	0	0	0	0	0	0	1	0	0	0	0	0	0	0	0	0
0	0	0	0	1	0	0	0	0	1	0	0	1	0	0	1	0	1	0	0	0	0	0	0	1	1	1	0	1	1	0	1	0	0	0	0	0	1	0	0	0	0	0	0	0	0	0	0	1	0
1	0	0	0	0	0	1	0	2	0	1	2	0	0	1	0	0	0	0	0	0	0	1	0	0	0	0	0	1	0	0	1	0	1	0	0	0	1	0	0	0	0	0	0	0	0	0	0	1	1
0	0	0	0	0	0	1	0	0	0	0	0	1	0	2	0	0	0	1	0	0	0	0	1	1	0	0	1	1	1	0	2	0	0	0	0	0	0	0	0	0	0	0	0	0	0	0	0	0	0
0	0	0	0	0	0	0	0	0	0	0	0	0	0	0	0	0	0	1	0	0	0	0	0	1	0	0	1	0	0	0	2	0	1	0	0	0	0	0	0	0	0	0	0	0	0	0	0	0	0
0	0	0	0	0	1	0	0	0	0	0	0	0	0	0	0	0	0	0	0	0	1	0	0	0	0	1	0	0	0	1	0	0	0	0	0	0	0	0	1	0	0	0	0	0	0	0	0	0	0
0	0	0	0	0	0	0	0	1	0	2	0	0	0	0	0	0	0	0	0	0	0	0	0	0	1	2	0	0	0	0	0	0	0	1	0	0	0	0	0	0	1	0	0	0	0	0	1	0	1
0	0	1	0	0	0	0	0	0	0	0	1	1	0	0	0	0	0	0	0	1	0	0	0	0	0	0	1	0	1	0	0	0	0	0	0	0	0	0	0	0	0	0	0	0	0	0	0	0	0
0	0	2	0	0	0	1	0	0	0	0	1	0	0	1	0	1	0	0	0	0	0	1	0	1	1	1	0	0	0	0	1	0	1	0	0	0	1	0	0	0	0	0	0	0	0	0	0	0	0
1	1	0	0	0	0	0	1	0	0	1	0	1	1	1	0	1	0	0	1	0	3	0	0	0	0	1	1	1	1	0	0	0	0	0	0	1	0	0	0	0	0	0	0	0	0	0	0	0	0
0	0	0	1	0	0	0	2	1	0	0	1	1	0	0	0	0	0	1	0	0	0	1	0	0	0	0	0	1	0	0	0	1	0	1	0	0	0	0	0	0	0	0	0	0	0	0	0	0	1
0	0	0	0	0	0	0	0	0	1	0	0	0	0	0	0	0	0	0	0	1	0	0	0	0	0	0	0	0	0	0	0	0	0	0	0	0	1	0	1	0	0	1	0	0	0	0	0	1	0
0	0	0	0	0	1	0	0	0	1	0	0	0	0	0	0	0	0	1	0	0	0	1	1	0	1	8	0	0	0	1	0	0	0	0	1	0	0	0	1	0	0	0	0	0	0	0	0	0	0
0	0	0	0	0	0	0	0	0	0	1	0	0	0	0	1	0	2	0	0	0	0	2	1	0	0	1	0	0	0	0	1	1	0	1	0	0	0	0	0	0	0	0	1	0	0	0	0	0	0
0	0	1	0	0	0	0	0	0	1	0	0	0	0	1	1	0	0	0	0	0	0	0	1	1	0	0	0	1	0	0	0	0	0	0	0	1	0	0	0	1	0	0	0	0	0	0	1	0	0
1	0	0	0	0	0	1	1	0	0	0	0	0	0	0	1	1	0	0	0	0	0	0	0	1	0	0	0	1	0	1	0	0	1	0	0	0	0	0	0	0	0	0	1	2	0	0	0	0	1
0	0	1	0	0	0	0	0	0	1	0	0	0	0	1	1	0	0	0	0	0	0	0	0	1	1	0	0	1	0	0	0	0	0	0	0	1	0	0	0	0	0	0	0	0	0	0	0	0	0
0	0	1	0	0	0	0	1	0	0	0	0	0	0	0	0	0	0	0	1	0	0	0	0	0	0	1	1	0	0	0	0	0	0	0	0	1	0	0	0	0	0	0	0	0	0	0	0	0	1
1	0	0	0	1	0	0	0	0	0	0	0	0	0	0	1	1	1	1	1	0	0	0	1	0	2	3	0	0	0	0	0	0	0	0	1	1	1	0	0	1	0	0	0	0	0	0	0	0	0
0	0	0	0	0	0	0	0	1	0	0	1	0	0	1	0	0	0	0	0	0	0	1	1	0	0	0	0	1	0	1	0	0	0	0	0	0	0	0	0	0	0	0	0	0	0	0	1	0	0
0	0	1	0	0	0	0	0	0	0	0	0	1	1	0	0	0	0	0	1	0	1	0	0	1	1	0	0	0	0	0	0	1	0	0	0	0	1	0	0	0	0	0	0	1	0	0	0	0	1
0	0	1	0	1	2	0	0	0	1	0	1	0	1	0	0	0	2	0	0	3	0	0	2	0	0	0	0	0	0	0	0	0	0	0	1	0	1	0	0	0	0	0	0	1	0	0	0	1	0
0	0	0	0	0	0	0	1	0	0	0	0	2	0	0	1	1	1	0	0	0	0	2	1	1	0	0	0	0	0	0	1	0	0	0	0	0	0	0	0	0	1	0	0	1	0	0	0	1	0
0	1	0	0	0	1	2	0	1	0	0	0	0	0	0	1	0	1	0	1	1	0	0	0	0	0	1	0	0	0	1	2	0	0	0	2	0	1	0	0	0	2	0	1	0	0	0	0	0	1
0	0	0	0	2	1	1	0	0	0	0	1	0	0	0	0	0	0	1	0	1	0	0	1	1	0	1	0	0	0	2	0	0	0	0	0	0	0	1	0	0	0	0	0	0	0	1	0	0	0
0	1	0	0	2	0	0	0	1	2	0	1	0	0	1	0	0	2	0	0	1	0	0	0	2	1	0	0	0	0	1	1	0	1	1	0	0	1	1	0	0	0	0	1	0	0	0	0	0	0
0	1	1	0	0	2	0	0	0	3	1	0	0	0	1	0	0	0	0	0	1	0	0	0	0	0	0	1	0	0	0	2	0	0	0	0	0	0	0	0	0	0	0	0	1	0	0	1	0	0
1	0	0	0	0	0	0	0	1	1	0	0	0	0	1	0	0	0	0	0	1	0	1	0	0	0	0	1	0	0	0	0	0	1	0	0	0	0	0	1	1	0	0	0	1	0	0	0	0	1
1	0	1	0	0	1	0	1	0	2	0	0	0	0	0	0	0	0	0	0	0	0	0	3	0	0	0	0	0	0	1	0	0	0	0	0	1	0	0	0	1	0	0	2	0	0	0	1	0	0
0	3	0	0	0	1	2	0	1	0	0	0	0	0	0	1	0	0	1	0	2	1	1	0	0	1	0	1	0	0	0	1	0	0	0	0	0	0	0	1	0	0	0	0	2	0	0	1	0	0
0	1	0	0	2	0	0	0	0	1	0	1	1	0	1	0	0	1	0	1	0	0	0	1	1	2	1	0	1	0	1	1	0	0	1	1	2	1	0	0	0	0	1	0	0	0	0	0	0	0
1	0	0	0	0	1	0	0	1	1	0	0	0	0	1	0	1	0	0	0	0	0	0	1	0	0	0	2	0	1	0	1	0	0	0	0	0	0	0	0	0	0	0	0	0	0	0	1	0	0
0	0	0	0	0	0	1	1	0	0	0	0	0	0	0	0	1	0	0	0	2	0	0	0	1	1	1	0	0	0	0	0	0	0	0	0	1	0	0	0	1	0	0	0	0	0	0	0	0	0
1	1	0	1	0	0	0	0	0	0	1	0	0	0	1	0	0	0	0	0	1	0	0	1	0	2	1	1	1	0	1	0	0	1	0	0	0	1	1	0	1	0	0	0	0	0	0	1	0	0
0	0	0	0	1	0	0	0	0	0	0	0	0	0	0	0	0	0	0	0	3	0	0	0	0	0	0	0	0	0	1	0	0	0	0	0	0	1	0	0	0	1	1	0	0	0	0	0	1	1
0	0	0	0	0	0	0	0	1	0	0	2	0	1	1	1	0	1	0	1	1	0	0	0	0	0	1	0	0	0	0	0	0	1	2	0	1	0	0	0	2	0	0	1	1	0	1	0	0	1
0	0	0	1	1	0	0	0	0	1	0	0	0	1	0	0	0	0	1	0	0	0	0	1	0	1	0	0	0	0	2	0	0	0	1	1	0	0	0	2	0	0	0	0	0	0	0	0	0	0
0	1	0	1	0	0	2	0	0	1	2	0	0	1	0	0	0	0	0	0	0	1	0	1	0	0	1	0	0	0	0	1	0	0	0	0	0	0	0	2	0	1	0	0	0	0	0	0	0	0
0	1	1	0	0	0	1	0	1	0	0	0	0	0	1	2	0	0	1	1	0	0	1	1	0	0	1	0	0	0	1	1	0	0	0	0	0	1	0	0	1	1	0	1	0	0	0	0	1	0
1	1	0	0	0	0	1	0	0	0	1	2	1	0	0	0	0	1	0	3	0	0	0	0	0	0	0	0	0	2	0	1	0	0	1	0	0	0	0	1	0	0	0	1	0	0	0	0	0	0
0	1	0	0	1	0	1	0	0	0	1	0	1	0	0	0	0	0	1	0	1	0	0	0	0	0	0	0	1	0	3	0	0	0	0	1	0	0	0	1	0	0	0	0	1	0	0	1	1	1
0	0	1	0	0	0	0	0	0	0	0	0	0	1	0	0	0	2	0	0	0	1	0	0	0	0	1	0	0	0	1	2	0	1	1	0	1	0	0	1	0	2	0	0	0	0	0	1	0	0
0	0	0	0	0	0	1	0	0	0	0	0	1	0	1	1	0	0	0	0	1	0	0	0	0	0	1	0	0	0	0	0	0	0	1	0	0	0	0	0	0	0	0	0	0	0	0	0	0	1
0	0	1	1	0	1	1	0	1	0	1	0	0	1	0	0	0	0	2	1	1	0	0	0	0	0	1	0	0	1	0	0	0	0	0	0	0	0	0	0	0	0	0	1	0	0	0	0	0	0
0	0	0	0	0	0	0	0	0	0	2	1	0	1	0	1	0	0	0	2	1	1	0	0	0	0	0	0	1	0	0	1	0	1	0	0	1	0	0	0	0	0	0	0	0	0	0	0	0	0
0	0	1	0	1	0	0	0	1	0	0	0	0	0	1	0	0	0	0	0	0	1	1	0	0	0	0	0	0	0	0	0	0	0	0	0	0	0	0	0	0	0	0	0	0	0	1	0	0	0
1	0	1	2	2	2	1	0	0	1	1	1	0	0	0	0	0	0	0	2	1	1	0	0	0	0	0	0	0	0	0	0	0	1	0	1	0	0	0	1	2	0	0	1	2	0	0	1	0	0
0	0	0	1	0	0	2	0	1	0	0	0	1	1	2	0	0	0	0	0	0	0	0	0	0	1	2	0	0	0	0	1	1	0	0	1	1	0	0	0	0	1	0	0	1	0	0	0	0	0
0	0	0	0	1	0	0	0	0	0	0	0	0	0	0	0	0	1	0	0	1	0	0	0	0	0	1	0	0	0	0	0	0	0	0	0	1	0	1	0	0	0	0	0	0	0	0	0	0	0
0	0	0	0	2	0	0	0	0	0	0	1	2	1	0	0	0	0	1	0	0	0	0	0	2	1	0	1	1	0	0	1	0	0	0	0	1	1	0	0	0	1	0	0	0	0	1	0	1	0
0	0	0	1	0	1	0	1	1	0	0	0	0	1	0	0	1	0	1	0	0	2	0	0	0	1	2	0	0	0	1	0	1	0	0	1	0	0	0	0	0	0	0	0	2	0	0	0	0	2
0	0	1	0	0	0	1	0	0	1	0	1	0	0	0	1	0	0	0	0	0	0	0	0	0	0	0	0	0	0	0	1	0	0	0	0	0	0	0	0	0	0	0	0	1	0	0	0	0	0
0	0	0	0	0	0	2	0	0	1	0	0	0	0	1	0	0	2	0	1	0	1	0	0	1	0	1	0	0	1	0	0	0	2	0	0	1	0	1	0	1	0	0	2	0	0	0	1	0	2
1	0	0	0	0	0	0	2	1	0	0	0	2	0	0	1	0	0	2	0	0	0	1	0	1	0	0	0	0	1	0	0	0	1	0	0	0	1	0	0	1	0	0	0	0	0	0	0	0	0
0	0	0	0	0	1	0	1	0	0	0	2	0	1	0	0	0	0	0	0	0	0	2	1	0	0	1	1	0	0	0	0	1	0	1	0	0	2	0	1	0	0	0	0	0	0	0	1	0	0
0	2	0	1	0	1	0	1	0	0	0	1	0	0	0	0	0	0	0	0	0	0	1	0	0	0	1	0	1	0	0	1	0	0	0	1	1	0	1	0	0	0	0	1	0	0	0	0	1	1
1	0	0	0	0	0	0	0	0	0	0	0	0	0	0	0	0	0	0	1	1	1	1	0	0	0	1	1	0	0	0	0	1	1	0	0	0	1	1	0	1	0	1	1	0	0	0	0	0	0
0	1	0	0	0	0	1	0	0	0	1	0	2	0	0	0	0	0	1	0	0	0	0	2	0	1	0	0	0	0	1	1	0	0	0	0	0	0	0	0	0	0	1	0	0	0	0	0	1	0
1	0	0	0	0	1	1	0	1	0	0	0	0	0	1	1	0	1	1	1	1	0	0	0	0	1	5	0	1	1	1	1	1	0	0	0	0	0	1	1	0	0	1	0	0	0	0	1	0	0
0	0	0	0	0	1	0	0	0	0	1	0	0	1	1	0	0	2	0	0	0	2	1	0	0	1	0	0	0	1	1	2	0	0	1	1	0	0	0	0	0	0	0	0	0	0	0	1	1	0
0	2	0	0	2	0	0	0	0	0	0	1	1	1	0	0	1	0	1	1	1	3	2	1	2	1	0	3	0	0	0	0	0	2	1	1	0	0	0	0	1	0	1	1	0	0	0	0	0	0
0	1	0	0	1	1	1	2	0	0	0	0	0	0	1	0	0	0	1	1	0	0	1	1	0	0	0	0	1	0	1	1	2	1	0	0	0	1	0	0	1	1	0	1	0	0	0	0	1	0
0	0	0	0	0	1	0	0	1	2	3	0	0	1	0	0	1	0	0	1	0	0	0	2	0	0	2	1	1	1	0	0	0	2	0	1	0	0	0	0	0	0	0	2	0	0	1	1	2	0
1	0	1	0	1	1	0	1	1	0	0	0	0	2	2	0	1	1	0	1	0	1	0	2	1	1	0	0	1	1	0	1	0	1	1	0	1	0	0	0	0	1	0	0	0	0	1	0	1	0
0	0	1	0	0	0	0	0	1	0	0	1	1	0	1	1	0	1	0	0	1	0	1	1	1	0	1	1	0	0	1	2	0	1	0	0	0	0	0	0	1	0	0	0	0	0	0	0	1	0
1	0	0	1	0	0	0	0	1	1	0	0	0	0	0	0	1	0	1	3	0	0	0	0	1	0	2	0	0	0	1	3	0	2	0	1	1	1	0	0	0	1	2	0	0	0	0	0	0	2
0	0	1	1	0	0	0	0	0	0	0	1	0	1	0	0	0	0	0	0	1	0	0	0	2	2	3	0	0	0	1	1	2	2	0	1	1	2	0	0	2	1	0	0	0	0	0	1	0	0
1	1	0	1	1	0	0	0	0	0	0	1	0	0	0	0	0	0	0	0	0	1	1	1	0	0	0	1	1	1	1	1	0	0	2	0	0	1	0	0	0	2	0	1	0	0	0	2	0	0
0	0	0	0	0	0	0	0	1	0	0	0	0	0	0	0	1	0	0	0	0	1	0	2	0	0	1	0	1	0	3	0	0	2	0	1	1	0	0	1	0	0	1	0	1	0	0	2	0	1
1	0	0	1	0	0	0	0	0	0	1	0	1	0	1	0	0	1	0	0	0	0	0	1	0	1	1	0	0	0	2	2	0	1	1	2	0	0	0	0	0	0	0	2	1	0	0	0	0	1
0	1	0	1	0	0	1	0	0	1	2	1	0	0	1	0	0	2	0	2	0	0	2	0	1	2	1	1	1	0	1	1	0	2	0	1	0	1	1	0	0	1	1	2	0	0	0	1	2	1
0	0	0	0	1	1	0	0	0	0	1	1	0	2	0	0	0	0	2	1	0	0	0	1	2	1	0	0	0	0	1	3	1	0	0	0	2	0	3	0	1	0	2	0	0	0	0	0	0	1
0	0	0	0	0	0	0	0	1	0	0	0	0	1	0	0	0	0	0	0	0	1	0	0	1	0	0	0	0	0	0	1	0	2	0	0	1	0	0	0	2	1	0	0	0	0	0	0	0	1
0	0	1	0	0	0	0	0	0	0	1	0	1	0	1	2	0	1	1	1	0	0	1	0	3	1	1	0	0	1	0	3	1	1	0	1	1	1	0	0	0	0	1	1	0	0	0	0	1	1
0	1	0	1	0	1	0	1	0	0	0	0	1	0	1	2	0	1	0	1	0	1	0	0	1	0	1	0	1	0	1	2	1	0	0	0	1	0	1	1	6	0	0	1	2	0	0	0	0	1
1	0	0	0	0	1	0	1	0	0	0	0	0	0	0	1	0	1	0	0	1	0	0	0	0	0	0	0	0	0	1	0	0	0	0	0	0	2	0	1	0	1	1	0	3	0	1	0	1	0
0	1	2	0	0	0	1	0	1	3	0	0	0	0	0	0	1	0	1	0	1	0	2	0	0	0	0	1	1	1	0	1	0	1	2	1	0	1	1	1	1	0	0	2	1	0	0	0	1	0
0	1	0	1	0	1	0	0	1	2	0	1	0	0	0	2	1	2	0	1	0	0	0	0	1	0	1	1	0	1	1	0	0	2	1	0	1	2	0	0	2	4	2	2	2	1	1	1	2	2
0	0	1	1	0	0	0	0	2	1	2	0	2	1	0	0	0	1	0	0	1	1	0	0	0	0	1	3	0	0	1	0	0	1	1	0	4	2	0	1	1	1	2	4	1	0	0	1	1	3
0	0	0	0	0	0	0	0	1	0	1	0	1	1	0	0	1	0	0	0	0	0	2	1	0	0	4	0	0	0	1	1	1	0	1	1	0	2	2	3	0	1	0	1	5	0	0	0	0	0
1	0	0	1	0	0	0	0	1	0	0	2	2	2	1	0	1	0	0	0	0	1	0	0	0	0	1	1	0	0	1	2	0	0	2	0	1	1	2	0	0	2	1	1	0	0	0	2	2	0
1	0	1	0	0	1	0	0	0	0	0	0	0	0	0	0	0	1	0	0	0	0	3	0	0	0	1	1	0	0	0	1	0	1	0	1	2	1	1	0	2	1	1	1	1	0	1	0	0	2
0	0	0	0	1	1	1	0	1	1	0	0	0	0	0	0	0	0	0	0	1	0	0	1	0	0	1	1	0	0	2	2	0	1	0	0	0	1	0	1	0	2	0	1	1	0	0	0	0	0
0	0	0	1	0	0	0	0	0	0	0	1	1	0	0	1	0	0	0	0	0	0	1	1	1	0	0	0	0	1	2	1	1	0	0	0	0	0	2	0	2	0	0	1	1	0	1	1	2	0
1	0	0	0	0	0	0	0	1	0	0	0	1	0	0	0	0	1	0	0	1	0	0	1	0	0	1	0	1	1	1	1	2	0	0	0	1	1	0	0	1	0	2	0	0	0	0	2	1	0
0	0	0	0	1	1	0	1	1	0	0	1	0	0	1	0	0	0	0	1	0	0	0	0	0	0	1	0	0	0	0	0	0	1	0	0	0	2	1	2	1	2	2	1	0	0	0	1	2	0
0	2	0	0	0	0	1	3	1	2	1	0	0	1	0	0	1	0	1	1	0	0	0	0	0	0	2	0	0	0	1	2	0	0	0	2	1	0	1	0	0	0	0	2	0	0	0	0	1	0
0	1	0	1	0	1	1	2	0	0	2	0	0	0	0	1	0	2	1	0	1	0	0	1	0	1	0	0	0	1	1	0	0	1	0	0	1	0	0	2	0	0	0	2	1	0	1	0	0	0
0	0	1	0	0	0	0	0	0	0	1	0	0	1	0	0	0	0	0	0	0	0	0	0	0	0	0	0	1	1	0	0	1	0	0	0	1	0	0	0	0	1	0	0	0	0	0	0	0	0
0	0	0	0	0	0	0	0	0	0	0	0	0	0	0	0	0	0	0	0	0	0	0	0	0	0	0	0	0	0	0	0	0	0	0	0	0	0	0	0	0	0	0	0	0	0	0	0	0	0
0	1	1	1	0	0	0	0	0	0	0	1	0	0	0	0	0	1	0	0	0	0	1	0	0	0	1	0	0	0	0	0	1	1	0	1	0	2	1	2	1	0	2	1	0	0	0	2	0	0
0	1	0	0	0	0	1	0	0	1	0	0	2	2	1	1	0	0	2	3	1	0	1	0	1	2	3	0	0	0	0	2	1	0	0	1	0	0	0	0	0	0	0	0	0	0	0	0	0	0
0	0	0	0	0	0	0	0	0	0	0	0	1	1	0	0	0	0	0	0	0	1	0	1	1	0	0	0	1	0	0	0	0	0	1	1	1	0	0	0	0	1	0	0	0	0	0	1	0	0
0	0	0	1	1	0	1	0	0	0	0	0	1	0	1	1	0	0	0	1	2	0	0	1	1	0	0	1	0	0	1	0	0	0	1	1	0	0	1	0	1	0	0	0	1	0	0	0	0	0
1	0	0	0	0	0	1	1	0	1	0	1	0	0	0	0	0	0	0	0	0	0	1	0	0	0	0	0	0	0	1	2	0	0	0	0	0	0	1	0	1	1	1	0	0	0	0	1	0	1
2	1	1	0	0	0	1	0	0	2	0	0	0	0	0	0	2	0	3	0	0	0	0	0	0	1	1	0	1	0	0	0	1	1	0	0	1	0	0	0	0	0	3	0	2	0	0	0	0	0
2	0	2	0	0	0	0	1	0	0	0	0	2	1	1	0	1	0	2	0	0	2	2	1	0	0	0	1	0	2	0	0	0	0	0	0	1	0	2	0	0	0	0	1	2	0	0	0	1	0
0	0	0	0	0	0	0	0	0	0	0	0	0	0	0	0	0	0	0	0	0	0	0	0	0	0	0	0	0	0	0	0	0	0	0	0	0	0	0	0	0	0	0	0	0	0	0	0	0	1
0	0	0	0	0	0	0	0	0	0	0	0	0	0	0	0	0	0	0	0	0	0	1	0	0	0	0	0	1	0	0	0	0	0	0	0	0	0	0	0	0	0	0	0	0	0	0	0	0	0
0	0	0	0	0	0	0	0	1	1	0	0	0	1	1	0	0	0	0	0	0	0	0	0	0	0	0	0	0	0	0	0	1	0	0	0	0	0	0	0	0	0	0	0	0	0	0	1	0	0
0	0	0	0	0	0	0	0	0	0	0	0	0	0	0	0	0	0	0	0	0	0	0	0	0	0	0	0	0	0	0	0	0	0	0	0	0	0	0	0	0	0	0	0	0	0	0	0	0	0
0	0	0	0	0	0	0	0	0	0	0	0	0	0	0	0	0	0	0	0	0	0	0	0	0	0	0	0	0	0	0	0	0	0	0	0	0	0	0	0	0	0	0	0	0	0	0	0	0	0
0	0	1	0	0	2	2	1	1	1	0	0	1	0	1	0	1	0	1	1	1	0	0	1	0	0	2	0	0	1	0	0	0	1	1	0	1	0	0	0	1	0	1	0	0	0	0	0	0	0
0	0	0	0	0	2	0	0	0	0	0	0	1	1	0	0	0	0	0	1	0	1	2	0	0	0	0	0	0	0	2	1	0	0	0	0	1	0	1	0	1	1	1	0	0	0	0	0	0	0
0	1	1	0	0	0	0	0	1	0	1	0	0	0	1	0	0	0	0	0	0	0	1	0	0	0	0	1	0	0	0	0	0	1	1	0	1	0	1	0	1	2	0	0	0	0	0	1	0	0
0	0	0	0	0	2	0	0	0	0	0	0	0	0	1	0	0	0	1	1	0	1	0	0	0	0	1	0	0	1	0	0	1	0	1	1	0	1	0	2	1	0	0	0	0	0	0	1	0	0
0	0	0	0	0	2	0	0	2	0	0	1	0	0	1	0	1	2	0	2	1	2	0	0	0	0	2	1	0	1	1	0	0	0	0	2	0	0	0	0	0	0	0	0	1	0	0	1	0	0
0	0	0	0	0	0	1	2	0	0	0	0	1	2	0	0	0	0	2	1	0	0	0	0	0	0	0	0	0	0	0	0	0	1	0	1	0	0	0	0	0	0	0	0	0	0	0	0	1	0
1	1	0	1	0	0	1	1	1	1	2	0	0	0	0	0	0	0	0	1	0	2	1	1	0	0	0	0	0	0	1	0	0	0	1	0	0	2	1	0	0	0	0	1	0	0	0	0	0	0
0	2	1	0	0	0	0	1	0	0	1	2	0	0	0	0	0	1	1	0	0	0	1	0	1	2	4	0	0	0	1	0	0	0	0	0	0	1	0	1	1	0	0	1	0	0	1	0	0	1
0	1	1	0	0	0	1	0	1	0	0	0	0	0	1	0	0	0	0	1	0	0	0	1	1	0	1	0	0	0	0	2	0	1	0	0	0	1	0	0	0	0	0	0	0	0	0	0	0	0
1	1	1	0	0	1	0	1	1	0	1	0	1	2	0	0	0	1	0	0	2	0	0	1	2	1	1	1	1	0	0	0	1	0	1	0	1	1	1	0	0	0	0	0	0	0	0	0	0	4
0	1	0	0	0	0	1	0	0	0	0	0	0	0	1	0	1	0	1	0	0	0	0	1	0	0	1	0	0	2	0	0	0	0	0	0	1	1	0	0	0	0	0	3	0	0	0	0	0	1
0	2	0	0	2	1	1	0	1	0	0	1	3	1	1	0	0	0	0	0	1	0	0	0	2	1	0	0	0	1	0	3	0	0	0	0	1	1	0	0	0	1	0	0	0	0	0	0	0	0
1	1	0	0	0	1	2	1	1	0	1	0	0	0	0	0	2	0	1	0	0	1	1	0	0	1	0	0	1	1	0	2	1	0	0	0	1	0	0	0	1	0	0	0	0	0	0	1	1	1
0	1	1	0	0	0	0	3	0	0	1	0	0	0	0	0	1	1	0	0	0	0	0	0	1	0	1	0	0	0	0	1	0	0	0	0	0	0	0	0	0	0	0	0	0	0	0	0	0	0
0	1	0	1	0	0	2	0	0	0	0	1	1	1	0	0	0	0	0	0	0	0	0	1	0	1	0	0	0	1	0	0	1	1	0	0	0	0	0	0	0	0	0	0	0	0	0	0	0	0
0	1	0	1	0	0	0	0	0	0	0	0	0	1	0	0	0	0	1	0	0	0	0	0	0	0	1	0	0	1	0	2	0	0	0	0	0	0	0	0	0	0	0	0	0	0	0	0	0	0
0	0	0	0	0	0	1	1	0	1	1	0	0	0	0	1	0	0	1	0	1	3	0	2	0	0	1	0	1	0	0	1	0	1	0	0	1	0	2	0	0	1	0	0	0	0	0	1	0	0
0	0	0	0	0	1	0	0	1	1	0	0	0	0	2	0	0	0	1	0	2	0	0	2	0	1	4	0	0	2	0	0	0	2	0	0	0	1	0	0	0	0	1	0	0	0	0	0	0	1
0	0	0	0	1	2	1	1	0	0	1	0	3	0	1	1	0	0	0	0	1	0	0	0	0	2	0	1	0	0	0	0	0	1	0	0	0	0	0	0	1	0	0	0	0	0	0	0	1	0
0	0	0	1	0	0	0	1	0	1	0	1	0	0	1	0	1	0	0	0	0	0	0	0	2	0	0	0	0	0	0	1	0	0	0	0	1	0	0	0	0	0	0	1	0	0	0	0	0	0
0	0	1	1	0	0	0	1	0	0	1	0	1	0	0	0	0	0	0	1	0	0	0	1	0	0	0	1	0	0	2	0	0	0	0	0	0	0	0	1	1	0	0	1	0	0	0	0	0	0
0	0	0	0	0	0	0	0	0	3	0	1	0	0	0	0	0	0	0	0	3	0	0	1	2	0	0	2	1	2	0	1	0	1	0	0	0	1	0	0	0	0	1	0	0	0	0	1	0	1
0	1	0	1	0	0	0	0	0	1	0	0	0	0	0	0	0	0	0	0	0	0	0	1	0	0	0	0	0	0	0	0	0	1	0	0	0	0	0	0	0	0	0	0	0	0	0	0	0	1
0	0	0	0	0	0	0	1	1	0	0	1	0	0	0	1	0	1	1	0	0	0	1	0	1	0	0	0	0	1	0	0	0	0	1	0	0	0	0	0	0	0	1	3	0	0	0	2	0	0
0	0	1	0	1	0	0	2	0	0	0	0	1	0	0	0	0	0	0	0	0	0	0	0	3	0	0	1	0	1	0	1	1	0	0	0	0	1	0	0	0	0	0	0	0	0	0	0	0	0
1	0	0	0	1	0	0	0	1	0	0	0	1	0	0	0	0	0	0	0	0	0	0	0	0	0	0	2	0	0	0	3	0	0	1	0	2	1	1	0	0	0	0	0	0	0	0	0	0	0
0	2	1	0	0	1	0	0	1	0	0	0	0	0	0	0	0	0	0	0	2	0	0	0	0	0	1	0	1	0	0	0	0	2	0	0	0	0	1	1	0	0	0	1	0	0	0	0	0	0
1	1	0	0	0	0	0	0	0	0	1	0	0	0	1	0	0	0	1	0	0	1	0	0	1	2	0	0	0	0	0	0	1	2	0	0	0	1	0	0	0	0	1	0	0	0	0	0	0	0
0	1	0	0	1	1	0	0	0	0	0	0	0	0	0	2	0	0	0	0	1	0	2	0	1	0	0	0	1	0	1	0	0	0	1	0	0	0	0	2	0	1	0	0	0	0	0	2	0	0
0	0	1	0	0	0	1	0	1	1	0	0	0	0	0	0	0	0	0	2	0	0	1	0	0	0	1	0	0	0	0	0	0	0	0	1	0	1	0	0	0	1	1	0	0	0	0	0	0	0
0	1	0	0	0	0	1	0	0	0	1	0	1	0	1	0	0	0	0	0	0	0	2	1	0	0	0	1	1	1	0	1	0	0	0	0	0	0	0	0	0	0	0	0	0	0	0	0	0	0
0	0	1	1	0	0	0	0	1	0	2	0	1	0	0	1	0	0	0	0	2	0	1	0	1	0	1	0	0	0	1	0	0	0	1	0	0	0	0	0	1	0	0	0	0	0	0	1	0	1
0	0	0	0	3	0	1	0	1	1	1	0	1	1	0	0	0	2	0	1	1	0	0	0	0	0	2	1	0	1	1	0	0	1	0	0	1	0	0	0	0	1	0	0	0	0	0	1	0	0
1	0	1	0	0	2	0	2	0	0	0	0	1	0	0	0	0	1	0	0	2	0	1	1	1	0	0	1	0	0	1	0	0	2	0	0	0	0	1	0	0	0	1	0	1	0	0	0	0	1
0	1	0	1	0	1	0	0	1	0	1	1	0	0	0	0	0	0	0	0	0	1	1	1	0	0	2	0	0	0	0	0	0	1	0	0	0	0	0	0	0	0	0	0	0	0	0	0	0	0
1	0	2	0	0	0	0	0	0	1	1	0	0	0	0	0	2	1	0	0	0	0	0	2	0	1	0	0	0	0	0	0	1	1	0	0	0	0	0	0	0	0	0	0	0	0	0	0	0	1
0	1	0	0	1	0	0	1	0	0	0	1	0	0	0	1	0	0	0	1	0	0	2	0	0	0	1	1	0	1	2	1	0	0	0	1	1	1	1	0	0	1	0	0	0	0	0	1	0	0
0	1	0	0	0	0	0	0	0	2	0	1	0	0	1	0	0	0	0	0	2	0	0	0	1	0	0	0	0	0	0	1	0	1	1	0	1	0	0	0	0	0	1	0	1	0	0	1	1	0
0	0	0	0	0	0	0	0	0	0	0	0	0	0	0	0	0	0	0	0	0	0	0	0	0	0	0	1	1	0	0	0	0	0	0	0	0	0	0	1	0	0	0	0	0	0	0	0	0	0
0	0	0	0	0	0	0	0	1	0	0	0	1	0	0	1	0	0	0	1	0	0	0	0	0	0	0	0	0	0	0	0	0	0	0	0	0	0	0	0	0	1	0	1	0	0	0	0	0	0
0	0	1	1	0	0	0	0	0	0	0	3	0	2	0	1	0	0	0	1	0	0	0	0	0	0	0	0	0	0	0	1	0	2	0	0	0	0	0	0	0	1	0	0	0	0	0	0	0	0
0	1	1	0	0	0	0	0	0	0	0	0	0	0	1	3	0	0	0	1	2	1	3	0	0	0	0	1	0	0	0	0	0	2	0	0	0	0	1	0	0	0	0	0	0	0	0	1	0	0
0	0	1	0	0	0	0	0	0	1	0	0	3	0	0	0	0	0	0	0	1	0	0	1	0	0	1	0	0	0	0	0	1	0	0	0	0	0	0	0	0	0	0	0	1	0	0	0	0	0
1	0	0	0	0	0	0	1	0	0	1	1	0	0	1	0	0	0	2	2	1	0	0	0	0	1	0	0	0	2	1	1	2	0	0	0	0	0	0	1	0	0	0	0	0	0	0	0	1	0
0	1	0	0	0	0	0	1	0	0	0	0	0	1	0	1	1	0	1	1	0	0	0	0	0	0	0	0	1	0	0	0	0	0	0	0	0	0	0	0	0	0	0	0	0	0	0	0	0	0
0	1	0	0	0	1	0	0	0	1	1	0	0	0	1	0	0	1	0	0	1	0	0	1	1	1	0	1	1	1	0	0	0	0	0	0	0	0	0	0	0	0	0	0	0	0	1	0	0	0
0	0	0	1	0	1	0	0	1	0	0	0	1	0	0	0	0	0	0	0	0	0	0	0	0	0	0	1	0	0	0	2	0	0	1	0	1	0	0	0	0	1	0	0	0	0	0	0	0	0
0	1	0	0	0	0	0	1	0	1	0	1	0	0	0	1	0	0	0	0	1	0	0	0	0	0	0	0	0	0	0	0	0	0	0	0	0	0	0	0	0	0	0	0	0	0	0	0	1	0
0	0	1	1	1	0	0	0	2	0	0	1	1	0	0	0	0	0	0	0	0	0	0	0	1	0	0	1	0	0	0	0	0	0	1	0	0	0	0	0	0	0	1	0	0	0	0	0	0	1
3	0	1	0	1	1	0	0	1	0	1	0	0	1	1	0	0	0	0	0	0	0	0	0	0	0	1	3	0	0	1	0	0	0	0	1	0	1	0	0	0	0	1	0	0	0	0	0	0	0
1	1	1	0	1	0	0	0	0	1	0	1	3	0	0	2	1	1	0	0	0	0	0	0	0	0	1	1	0	1	0	0	0	0	0	0	0	1	0	0	1	1	1	1	0	0	0	0	1	1
0	1	0	0	0	1	0	0	1	0	1	0	1	0	0	0	0	0	1	0	0	0	2	1	1	0	0	0	0	0	1	3	0	0	0	1	2	0	0	1	0	2	0	1	0	0	0	2	0	0
0	0	0	0	0	1	0	1	1	0	0	1	0	2	0	0	0	0	0	0	0	1	0	0	0	0	0	0	0	0	1	0	0	0	0	0	0	0	0	0	2	0	0	0	0	0	0	0	0	0
3	0	1	0	0	1	0	0	0	0	0	1	0	2	0	0	0	0	0	0	0	1	0	0	0	1	0	0	0	0	0	0	0	0	0	0	0	0	0	2	0	0	0	0	0	0	0	0	0	0
0	0	0	0	1	2	0	0	1	1	0	0	0	0	0	0	0	0	0	0	0	0	0	1	1	0	0	0	0	0	0	0	0	0	0	0	0	0	1	1	0	0	0	0	0	0	0	0	0	0
0	1	1	1	0	0	0	1	0	0	0	0	0	0	0	0	0	0	1	0	0	0	0	1	0	0	0	0	0	0	0	0	1	0	0	0	0	1	0	0	0	0	0	0	0	0	0	1	0	0
0	1	0	0	0	0	0	0	0	1	1	1	1	0	0	0	0	1	0	0	0	0	0	0	2	0	2	0	0	0	0	0	0	0	0	0	0	0	0	0	1	1	0	0	0	0	0	0	0	0
1	0	0	0	1	1	0	0	0	1	0	1	0	0	0	0	0	0	1	1	0	0	0	0	0	0	0	0	0	0	0	0	0	0	0	0	0	0	0	0	2	1	0	0	0	0	0	1	0	0
0	0	0	0	0	2	0	2	0	0	0	1	0	0	0	1	0	0	0	1	0	2	0	0	1	0	0	0	1	0	1	1	0	0	0	0	0	1	0	2	0	0	0	0	0	0	1	1	2	0
0	0	0	1	1	0	0	0	0	1	0	0	0	0	0	0	0	1	0	2	1	1	0	0	0	0	0	0	0	0	0	2	0	0	0	0	0	0	0	0	0	0	0	0	0	0	0	0	1	0
1	0	0	0	0	0	0	0	0	0	2	0	0	0	0	0	0	0	0	0	0	0	2	0	0	0	0	0	0	0	0	0	1	0	0	0	0	0	0	0	0	0	0	0	0	0	0	0	0	0
0	0	0	0	0	0	0	0	0	0	0	0	0	0	0	0	0	0	0	1	0	0	0	0	0	0	1	0	0	2	0	0	0	0	0	0	0	0	0	0	0	0	0	1	0	0	0	0	1	0
1	0	0	0	1	0	0	1	1	0	1	0	0	1	0	0	0	0	0	1	0	0	1	0	0	0	0	1	0	1	1	1	0	0	2	0	0	1	0	0	0	0	0	0	0	0	0	0	0	0
1	0	0	0	0	1	1	0	0	0	0	0	0	1	0	0	0	0	0	0	0	0	0	1	0	0	1	0	0	0	0	0	0	0	1	0	0	1	0	1	0	0	0	1	0	0	0	0	0	0
0	1	0	0	0	0	0	0	0	0	0	0	0	0	0	0	0	1	0	0	0	0	0	0	0	0	0	1	0	0	0	1	0	0	0	0	0	0	0	0	0	0	1	0	0	0	0	1	0	0
0	0	0	0	0	0	1	0	1	0	1	0	0	1	0	0	1	0	1	0	0	3	1	0	0	0	1	0	0	0	1	1	1	0	0	0	0	0	0	0	0	0	0	0	1	0	0	2	1	0
0	0	1	0	0	0	0	0	1	1	0	0	1	0	0	0	0	0	0	2	0	3	0	0	0	0	0	0	0	1	1	0	1	0	0	0	2	1	0	0	0	0	0	0	0	0	0	0	0	0
0	1	0	1	1	0	0	0	0	2	1	1	0	0	0	0	0	3	0	0	0	0	0	1	0	2	0	0	0	0	1	0	2	0	0	0	0	0	0	1	0	0	1	0	0	0	0	0	1	0
0	0	0	0	0	0	0	0	0	0	0	0	0	0	0	0	1	0	1	0	1	0	0	0	0	0	1	1	1	0	0	0	0	0	1	0	0	1	0	0	0	0	0	1	0	0	0	0	1	0
0	0	0	0	0	0	0	0	0	0	0	0	0	0	0	0	0	0	0	0	0	0	0	0	0	0	0	0	0	0	0	0	0	0	0	0	0	0	0	0	0	0	0	0	0	0	0	0	0	0
0	0	0	0	0	0	0	0	0	0	0	0	0	0	0	0	0	0	0	0	0	0	0	0	0	0	0	0	0	0	0	0	0	0	0	0	0	0	0	0	0	0	0	0	0	0	0	0	0	0
0	0	0	0	0	0	0	0	0	0	0	0	0	0	0	0	0	0	0	0	0	0	0	0	0	0	0	0	0	0	0	0	0	0	0	0	0	0	0	0	0	0	0	0	0	0	0	0	0	0
0	0	0	0	0	0	0	0	0	0	0	0	0	0	0	0	0	0	0	0	0	0	0	0	0	0	0	0	0	0	0	0	0	0	0	0	0	0	0	0	0	0	0	0	0	0	0	0	0	0
0	1	0	0	0	0	0	0	0	0	0	0	0	0	0	0	0	0	0	0	0	0	0	0	0	0	1	0	0	0	0	0	0	1	0	0	0	0	0	1	0	0	0	0	0	0	0	0	0	0
1	0	0	0	0	0	0	0	0	0	0	1	1	0	0	0	0	0	0	2	1	0	0	0	0	1	0	0	0	0	1	1	0	0	1	2	1	0	0	0	0	0	0	0	0	0	0	1	0	0
0	1	0	0	1	1	0	0	2	0	1	0	1	1	0	1	1	1	0	0	0	0	1	1	0	0	0	1	0	0	1	0	1	0	2	0	0	0	0	0	0	1	1	0	0	0	0	0	1	0
0	1	1	0	0	0	0	0	0	0	0	0	0	0	0	1	1	2	0	0	1	1	0	2	1	0	0	0	1	2	1	1	0	1	1	0	2	1	0	0	0	0	0	0	0	0	0	0	0	0
0	0	0	2	1	0	0	0	0	0	1	0	0	0	0	0	0	0	0	1	0	1	0	1	0	0	0	0	0	0	0	0	0	0	0	0	0	1	0	0	0	0	0	0	0	0	0	0	2	0
0	1	0	0	0	0	0	0	0	0	0	0	0	0	1	0	0	0	0	1	0	1	0	0	0	0	2	0	0	0	0	0	0	0	1	0	0	1	0	0	0	0	0	0	0	0	1	0	0	0
0	0	0	0	0	0	0	0	0	1	0	0	0	0	0	0	0	0	0	0	0	0	0	1	0	0	0	0	0	1	1	0	0	0	0	0	0	2	0	0	0	0	0	0	0	0	0	0	0	0
0	1	0	0	1	0	1	0	0	0	0	0	1	0	0	0	0	0	0	0	0	0	0	0	0	0	0	0	0	1	0	1	1	0	0	0	1	1	0	0	0	0	0	0	0	0	1	0	0	0
1	0	0	1	0	1	0	1	0	0	0	0	0	0	0	2	1	0	2	1	0	1	0	0	0	0	0	2	1	0	1	1	0	1	0	0	0	0	0	0	0	0	0	1	0	0	0	1	0	0
0	0	0	0	0	1	1	0	1	0	0	0	0	0	0	1	0	0	1	0	0	1	0	2	1	0	0	0	1	0	0	3	0	1	0	0	1	0	0	0	0	0	0	0	0	0	0	1	0	1
0	0	0	0	0	1	0	2	0	0	1	0	0	0	0	0	0	0	0	1	0	0	2	1	0	1	1	1	0	0	2	0	0	0	0	0	0	0	0	1	0	1	0	0	1	0	0	0	0	1
1	2	0	1	0	1	0	0	0	0	1	0	0	0	0	0	0	0	0	0	1	0	0	0	0	1	0	0	0	1	0	0	0	0	0	0	0	0	0	0	0	0	0	0	2	0	0	1	0	0
1	0	0	0	0	0	2	1	1	0	0	1	1	0	0	0	1	1	0	0	0	0	0	0	0	0	0	0	1	1	0	1	0	0	0	0	0	0	0	1	0	0	0	0	0	0	0	1	0	0
1	1	1	0	0	0	1	1	0	0	0	1	0	0	0	0	0	0	0	2	0	0	0	1	1	1	1	0	0	0	0	0	0	0	0	0	1	0	1	2	0	1	0	0	0	0	0	0	0	0
0	1	0	1	0	0	0	0	1	0	2	1	0	2	0	0	0	0	0	0	0	0	1	0	0	0	1	0	0	0	1	1	0	1	0	0	0	0	0	0	2	0	0	0	0	0	1	1	0	1
1	0	1	0	0	1	0	0	0	1	0	0	0	0	0	0	0	1	0	0	1	1	0	0	0	0	0	0	0	0	0	0	0	0	1	0	0	1	0	0	0	1	0	0	0	0	0	0	1	0
0	1	1	1	0	2	1	0	0	1	0	0	1	0	0	1	0	0	1	0	0	0	0	0	0	0	1	0	0	0	0	0	1	0	0	1	0	1	0	1	0	0	2	1	0	0	0	0	0	0
1	0	0	0	0	0	0	0	0	0	0	0	0	0	0	0	0	0	0	0	0	0	0	0	1	1	0	1	0	1	0	1	1	0	0	0	0	0	0	0	0	0	1	1	0	0	0	0	0	0
1	0	0	1	0	1	1	0	1	1	0	0	0	0	1	0	1	2	0	1	0	0	0	0	0	3	0	0	0	0	0	1	0	0	0	0	1	0	1	0	0	0	0	1	1	0	0	1	0	1
0	0	0	0	0	0	2	0	0	1	1	0	0	0	0	0	0	0	0	0	0	0	0	1	0	0	0	1	0	0	0	2	1	0	0	0	0	2	0	0	0	0	1	0	0	0	0	0	0	0
1	0	0	2	1	0	0	0	1	0	0	1	0	1	0	0	0	1	0	0	0	0	1	2	0	0	0	0	0	0	0	1	0	0	0	0	0	0	0	0	1	0	0	0	0	0	0	1	0	0
0	1	2	0	0	1	0	0	0	0	0	0	0	0	0	0	0	0	0	0	0	1	0	2	0	0	0	0	0	0	0	0	0	0	0	0	0	0	0	0	0	0	0	0	0	0	0	0	1	0
0	1	0	1	1	0	1	1	0	1	0	1	2	0	1	0	0	0	1	0	1	0	1	1	1	1	0	1	1	0	1	0	1	0	0	0	2	0	0	2	0	0	0	1	0	0	0	0	0	0
0	0	0	0	0	0	0	0	0	0	0	0	0	0	0	1	0	0	0	0	0	0	0	0	0	0	1	1	0	0	0	0	0	0	0	0	0	1	0	0	0	0	2	0	0	0	0	0	0	0
0	1	0	1	0	0	0	0	0	0	1	0	0	0	0	0	2	0	0	0	0	0	0	0	0	0	0	1	0	0	1	0	0	0	0	0	0	0	0	0	0	0	0	1	0	0	0	0	0	0
0	0	1	0	0	3	0	0	1	0	0	0	0	0	1	0	0	0	0	1	0	0	0	0	0	0	0	0	0	0	0	0	0	0	0	0	1	0	0	0	1	0	0	0	0	0	0	0	0	0
1	0	0	0	1	0	0	1	1	0	1	0	0	0	2	0	0	0	1	0	1	1	1	2	0	0	0	0	0	2	0	0	0	0	0	0	0	1	0	0	0	0	0	0	0	0	0	0	0	0
0	1	1	0	1	0	0	0	1	0	1	0	0	1	0	0	1	2	1	0	0	1	1	0	2	1	1	0	0	1	0	0	0	1	0	0	1	0	1	1	0	0	1	0	0	0	0	0	0	0
0	1	0	0	0	0	0	0	0	0	1	0	1	0	0	0	0	0	0	1	0	1	0	1	0	0	0	0	0	0	1	0	1	0	0	0	0	0	0	0	0	0	0	0	0	0	0	0	0	0
0	0	0	0	1	0	0	0	0	0	0	0	0	0	0	0	1	0	0	0	0	0	0	1	1	0	1	0	0	0	0	0	0	0	0	0	0	0	0	1	0	0	0	0	0	0	0	1	1	1
0	0	0	0	0	0	0	0	0	0	0	0	0	1	0	0	0	1	1	0	0	1	0	1	0	0	1	0	1	1	0	0	1	0	0	0	0	0	0	0	0	1	0	0	0	0	1	1	0	0
0	0	0	0	0	1	0	0	1	0	0	0	1	0	0	0	0	0	0	1	0	2	0	0	0	0	0	0	0	1	0	0	0	0	0	0	1	1	0	0	1	0	0	1	0	0	0	0	0	0
2	0	0	0	0	1	0	0	0	1	0	0	0	2	0	0	0	0	0	0	0	1	0	0	0	0	1	3	1	0	0	0	0	1	0	0	0	1	0	0	0	0	0	0	0	0	1	0	0	2
0	0	0	0	0	0	0	0	0	1	1	0	0	0	0	0	0	1	0	0	1	0	0	0	0	0	0	1	0	0	0	0	1	0	0	0	0	0	0	0	0	0	0	0	0	0	0	0	0	0
0	0	1	0	1	2	0	0	0	0	0	1	0	0	0	0	0	1	0	1	0	0	0	2	0	0	1	0	0	0	1	1	0	0	0	0	1	0	0	0	0	0	2	0	0	0	1	0	2	0
0	0	0	0	0	0	0	0	0	0	1	0	1	1	1	0	0	0	0	0	0	0	0	0	0	1	0	2	0	0	1	0	0	0	0	1	0	0	0	0	0	0	0	0	0	0	0	0	0	0
1	0	2	1	0	0	0	1	0	1	0	0	1	0	1	1	0	2	0	0	1	1	0	1	0	0	0	0	0	1	0	0	0	0	0	0	0	0	0	0	1	1	0	0	0	0	0	0	0	0
0	0	1	0	1	0	0	0	0	0	0	0	0	0	0	0	0	0	0	0	1	0	1	0	0	0	0	0	0	0	0	0	0	0	1	2	1	0	0	0	0	0	0	1	0	0	0	0	0	0
0	0	2	0	0	0	0	1	0	0	0	0	0	0	0	0	0	0	0	0	1	0	0	0	0	0	0	0	2	0	0	0	1	0	0	0	0	1	0	0	0	0	0	0	0	0	0	0	1	0
0	1	1	1	1	0	0	1	1	0	1	1	0	2	0	0	0	1	0	1	0	0	0	1	0	0	1	0	0	0	0	1	0	0	1	0	0	0	1	0	0	1	0	0	1	0	0	1	0	0
0	0	0	0	1	0	1	1	0	0	0	1	0	0	2	0	0	1	1	1	1	1	0	0	0	0	1	0	0	1	1	1	0	0	0	0	0	0	0	0	0	0	0	0	0	0	0	1	0	0
0	0	1	0	1	1	1	2	0	1	1	0	0	0	0	0	1	0	0	0	0	1	0	0	2	0	1	0	0	0	0	0	0	0	1	0	1	0	0	0	0	0	0	0	0	0	0	0	0	0
0	0	0	2	0	0	1	0	0	0	0	0	1	0	1	0	0	1	0	1	0	0	0	0	1	0	0	0	0	0	0	1	0	2	0	0	0	1	0	1	0	0	0	0	0	0	0	0	1	0
0	0	2	0	0	0	1	0	0	0	1	0	0	0	0	0	0	0	0	1	0	0	0	0	1	1	1	0	1	1	0	0	0	0	0	0	0	0	0	0	0	0	0	0	0	0	0	0	0	0
0	2	0	0	0	0	0	0	0	0	1	1	0	0	0	0	0	0	0	1	0	0	1	0	1	0	0	0	0	0	0	0	0	0	2	1	0	0	0	0	0	0	0	0	0	0	1	0	0	0
0	0	0	0	2	0	0	0	0	1	0	0	0	0	0	0	0	0	0	1	2	1	0	0	0	0	0	1	0	0	0	0	0	0	1	0	0	0	0	0	0	0	0	1	0	0	0	0	0	0
0	1	0	0	0	0	0	0	0	0	0	1	0	2	0	1	0	0	0	0	0	0	0	0	0	0	0	0	0	0	0	2	0	0	0	0	0	0	1	0	0	0	1	0	1	0	0	0	0	0
0	0	1	0	0	0	2	1	1	0	0	0	0	1	1	0	0	0	1	0	0	1	0	0	0	1	0	1	0	0	1	1	0	0	0	0	1	0	0	1	1	0	0	1	0	0	1	0	0	0
0	1	1	0	0	0	1	1	1	2	0	0	1	0	0	0	0	0	1	0	0	0	0	0	1	1	0	0	0	0	0	1	0	0	0	0	0	0	1	0	0	0	0	0	0	0	0	0	0	2
0	2	1	0	1	0	0	0	0	1	2	0	0	0	0	0	0	0	2	0	2	0	1	1	0	0	0	0	0	0	0	0	0	0	1	1	0	1	0	0	0	0	0	0	0	0	0	1	1	0
1	1	1	1	1	0	1	1	0	0	0	0	0	0	0	0	1	0	0	1	1	0	0	0	1	0	1	0	0	1	1	1	0	0	1	0	0	0	0	0	0	0	0	0	0	0	0	0	0	0
0	0	0	0	0	0	0	0	0	0	0	0	0	0	0	0	0	1	0	0	0	0	0	0	0	0	0	0	0	1	0	2	0	0	0	0	0	0	0	0	0	0	0	0	0	0	0	0	0	0
0	0	0	1	1	1	0	2	0	0	0	1	1	1	0	0	0	0	0	0	2	0	1	0	0	0	0	0	0	0	0	0	0	1	0	0	0	0	0	0	0	0	0	1	0	0	0	0	0	0
0	0	0	0	0	0	0	2	1	0	0	0	0	0	0	1	0	0	0	1	0	0	1	0	1	0	0	0	0	0	0	0	2	0	0	0	0	0	0	0	0	0	0	0	0	0	0	0	1	0
1	2	1	0	1	1	1	0	0	2	1	0	0	0	0	0	0	1	1	0	0	0	0	2	1	0	0	0	0	1	1	0	0	0	2	2	2	0	0	0	1	0	1	2	1	0	0	1	0	1
0	2	1	0	0	0	1	0	1	0	0	0	0	0	0	0	2	0	0	0	1	0	0	0	0	0	3	0	0	2	0	1	0	0	0	0	0	0	0	0	0	0	0	0	0	0	0	1	0	0
1	0	0	1	0	1	0	1	0	0	1	1	1	0	0	1	0	0	0	0	0	0	1	0	0	0	0	0	0	1	0	1	0	0	0	0	0	0	0	0	0	0	0	1	0	0	0	1	1	0
0	0	0	0	1	0	0	0	0	1	0	0	2	0	0	0	0	0	0	0	1	2	0	0	2	0	0	0	0	0	0	0	0	0	0	0	0	0	0	0	0	1	0	0	0	0	0	0	0	0
0	0	1	0	0	1	2	0	1	0	1	0	0	0	3	0	0	1	0	0	1	0	0	0	0	1	0	0	0	0	0	2	0	0	0	0	1	1	0	0	0	0	1	0	0	0	0	1	0	0
0	1	1	0	0	0	0	2	0	0	0	0	3	1	0	0	1	1	0	0	1	0	0	0	1	3	0	0	0	1	0	1	1	1	0	2	0	0	0	0	0	0	0	0	0	0	0	0	1	0
0	0	3	0	1	0	1	0	0	0	0	0	0	0	0	1	1	0	0	1	1	2	0	0	0	0	0	0	0	1	0	1	0	0	1	0	0	0	0	0	0	1	0	0	0	0	0	0	1	0
1	0	1	0	0	0	0	0	0	0	1	1	0	1	0	0	0	0	1	1	1	0	1	0	0	1	0	0	0	0	0	0	0	0	0	0	1	0	1	0	0	0	0	0	1	0	0	1	0	1
1	0	1	1	0	0	0	0	1	0	0	0	0	1	0	0	0	0	0	2	0	0	0	0	0	0	2	1	0	0	1	0	0	0	0	0	1	0	0	0	0	0	0	0	0	0	0	0	0	0
1	1	0	0	1	0	1	0	0	0	0	0	0	0	0	1	0	0	0	0	0	1	0	0	0	1	2	0	0	0	1	0	1	0	0	0	1	0	0	0	0	0	0	1	0	0	0	0	0	0
0	0	1	0	0	0	0	2	1	1	1	1	0	0	1	0	1	0	0	0	0	0	0	1	1	0	1	2	0	2	0	0	0	0	0	1	0	0	0	0	0	0	0	0	0	0	0	0	0	0
0	1	0	1	1	1	0	0	0	1	0	1	0	1	2	1	0	0	1	0	2	0	1	1	0	0	1	1	0	1	0	0	1	0	0	0	0	0	1	0	0	0	0	0	0	0	2	1	1	1
0	1	3	0	0	0	0	0	0	0	0	1	0	1	0	0	0	0	1	0	1	0	0	1	1	0	0	0	0	0	1	0	0	1	0	1	0	1	0	2	0	1	0	0	0	0	0	0	0	0
0	2	1	1	0	0	1	0	0	0	1	0	1	0	0	1	0	0	0	1	0	2	0	1	0	0	1	0	0	0	0	2	1	0	1	0	0	0	0	0	1	0	1	0	0	0	0	0	0	0
0	1	1	0	0	0	0	0	1	0	0	0	0	0	2	1	1	0	0	0	2	1	0	0	0	0	0	0	1	1	0	0	0	0	0	0	0	2	0	0	0	0	0	0	0	0	1	0	0	0
1	0	0	2	2	0	1	0	2	0	0	0	3	0	1	0	0	0	0	0	0	0	0	0	2	0	1	0	0	1	1	1	1	0	0	0	0	0	1	1	0	1	1	1	0	0	0	0	1	0
0	1	1	1	2	1	0	0	0	0	1	0	1	2	1	0	0	0	0	0	2	0	0	0	0	0	0	0	0	0	0	0	0	0	1	0	2	1	0	1	0	0	0	0	0	0	0	1	0	0
1	2	1	0	2	0	0	1	1	0	0	2	0	0	1	0	0	0	0	1	1	0	0	0	0	1	1	0	0	0	1	0	0	0	0	1	0	0	0	0	0	0	0	1	0	0	0	2	0	0
0	0	0	2	0	1	0	1	1	0	0	1	0	0	0	0	0	0	0	0	0	0	1	0	0	0	0	2	0	1	0	0	1	0	0	0	0	0	0	0	0	0	0	0	0	0	0	1	0	0
2	1	0	3	1	1	0	0	0	1	0	0	0	0	1	0	0	0	0	1	1	0	0	0	1	0	1	1	0	0	0	0	1	0	1	1	0	1	0	0	0	0	0	0	0	0	1	0	1	0
1	0	0	0	0	0	0	1	0	0	0	1	0	0	0	0	0	0	0	0	0	0	0	0	0	0	0	1	0	0	0	0	0	0	0	0	0	0	0	0	0	0	0	0	0	0	0	0	0	0
6	2	1	0	0	1	0	1	0	0	0	0	0	1	0	0	0	0	0	0	0	0	0	0	0	0	0	0	1	0	0	2	0	0	0	0	0	0	0	0	0	1	0	0	0	0	0	1	0	0
0	0	0	0	0	0	0	0	0	0	0	0	0	0	0	0	0	0	0	0	0	0	0	0	0	0	0	0	0	0	0	0	0	0	0	0	0	0	0	0	0	0	0	0	0	0	0	0	0	0
0	0	0	0	0	0	0	0	0	0	0	0	0	0	0	0	0	0	0	0	0	0	0	0	0	0	0	0	0	0	0	0	0	0	0	0	0	0	0	0	0	0	0	0	0	0	0	0	0	0
1	0	0	0	0	0	0	0	0	0	0	0	0	0	0	0	0	0	0	0	0	0	0	0	0	0	0	0	0	0	0	0	0	0	0	0	0	0	0	0	0	0	0	0	0	0	0	0	0	0
2	0	0	0	0	1	1	1	0	1	0	3	1	0	0	0	0	0	0	1	0	0	0	0	2	0	0	0	1	0	0	1	1	0	0	0	0	1	0	0	0	0	0	0	1	0	0	0	0	1
3	4	3	1	2	0	0	0	1	0	1	1	1	3	0	0	0	0	0	0	1	0	1	0	0	1	0	0	0	1	1	3	1	2	1	1	0	1	0	0	0	0	1	0	0	0	0	0	0	0
3	2	0	0	1	0	2	1	0	0	1	0	0	0	2	1	2	0	2	2	0	0	0	0	1	0	1	3	1	2	0	0	0	1	0	0	1	2	0	1	0	0	0	2	0	0	0	0	0	1
2	1	1	0	0	0	1	1	0	0	0	0	2	0	0	0	0	0	1	1	0	1	1	2	1	0	0	2	0	1	0	1	0	0	2	1	0	1	1	0	0	0	1	3	0	0	0	0	0	0
2	0	2	1	0	0	2	0	0	1	1	0	2	2	1	0	0	1	1	0	3	0	1	0	0	0	2	1	0	1	1	0	0	0	0	0	0	2	0	0	0	1	0	1	0	0	0	0	0	1
0	2	0	0	0	0	0	1	2	0	2	1	2	2	1	0	0	0	0	0	0	0	1	0	0	0	3	1	2	0	0	1	0	0	1	2	1	1	0	1	1	0	1	0	0	0	1	2	0	0
0	1	1	1	1	1	1	0	1	1	0	0	1	1	1	0	1	1	0	1	0	0	1	0	0	0	1	0	0	0	1	1	0	2	1	0	0	0	1	0	0	0	0	0	0	0	0	1	1	0
2	0	1	2	0	2	1	0	1	1	0	0	0	1	0	0	0	1	0	0	1	1	1	0	0	1	3	0	0	2	0	2	0	1	0	1	0	1	1	0	0	0	0	0	0	0	0	1	0	1
0	2	2	0	0	1	0	1	2	0	0	2	1	1	0	1	0	0	1	1	0	0	1	1	0	0	0	1	1	2	0	1	0	0	0	1	1	0	0	0	0	0	0	2	0	0	1	0	0	1
1	0	0	0	0	1	0	1	1	1	1	1	1	0	2	0	0	0	0	0	0	0	2	0	0	1	2	2	0	1	1	1	1	1	0	1	0	0	0	1	0	0	0	1	0	0	0	1	1	0
3	1	0	0	0	0	0	1	0	0	0	0	1	0	0	0	1	0	0	0	1	0	3	0	0	0	2	0	0	0	0	0	1	0	0	1	0	0	0	1	0	0	0	0	0	0	0	1	2	0
1	0	0	0	0	0	0	0	0	0	1	1	0	0	1	0	0	2	0	1	0	2	0	0	0	0	1	1	0	2	1	0	1	1	0	0	0	1	0	0	1	1	0	1	0	0	0	0	1	1
0	0	0	1	1	0	1	0	0	1	0	2	1	0	0	1	0	0	1	0	0	0	0	1	0	0	0	0	0	1	1	3	0	2	0	0	0	0	0	1	0	0	0	1	0	0	0	0	0	3
0	0	0	0	2	1	1	0	0	2	0	0	1	0	0	1	1	1	1	0	1	1	1	1	0	0	1	1	1	1	0	3	0	0	1	1	1	0	0	0	1	0	0	0	1	0	0	0	1	2
0	0	1	2	1	0	0	0	0	0	0	0	0	0	0	1	0	0	0	0	1	1	0	0	0	0	0	0	0	0	1	1	0	0	0	0	0	1	1	2	0	1	0	0	0	0	0	1	0	0
2	0	1	0	0	0	0	0	0	0	0	0	0	1	0	0	0	0	0	0	0	0	0	0	0	0	1	1	0	1	1	1	1	1	0	1	1	0	0	0	0	1	1	0	0	0	0	0	0	0
0	1	0	1	0	1	0	1	0	0	1	0	0	0	0	1	1	1	0	0	0	0	1	1	2	0	2	1	1	0	1	0	0	1	2	1	0	1	0	0	1	0	2	0	0	0	1	0	1	0
0	1	0	0	0	0	1	0	0	1	0	1	0	0	1	0	0	0	0	0	2	2	2	1	0	2	0	1	0	0	0	0	0	1	1	0	0	0	1	0	0	0	0	1	1	0	1	2	2	0
1	0	1	1	0	0	0	1	1	0	0	1	2	0	0	1	0	1	1	2	0	1	0	2	1	1	0	0	1	0	0	2	0	0	0	1	0	1	0	0	0	1	0	0	1	0	0	0	0	0
0	2	1	0	2	0	0	0	1	1	0	1	0	0	0	1	3	0	0	1	0	0	1	0	0	1	1	0	0	2	0	0	0	0	2	0	0	1	0	3	0	1	1	2	1	0	0	0	0	2
0	1	0	0	0	0	2	0	0	1	1	1	0	0	1	1	0	1	0	0	2	0	0	0	0	1	1	1	1	3	1	4	0	0	0	0	3	0	1	1	0	3	0	0	1	0	0	0	1	0
1	0	0	2	0	0	0	0	1	1	2	0	0	0	1	0	1	0	0	1	0	2	0	1	0	1	1	4	2	1	0	0	0	0	1	0	0	1	0	0	1	1	0	1	1	0	1	0	1	1
0	1	0	0	0	0	1	1	0	1	0	1	0	0	0	0	0	1	0	0	0	2	0	1	0	0	0	0	1	0	2	0	1	0	1	1	1	0	1	0	0	0	3	2	1	0	1	2	1	1
0	0	0	0	1	0	2	0	0	1	0	0	2	1	0	0	0	0	2	0	0	0	0	2	2	1	0	0	0	2	0	1	1	1	0	0	1	0	1	0	1	1	2	1	2	0	1	1	1	0
1	1	0	0	0	0	0	0	1	0	0	0	0	0	0	0	0	0	0	1	0	0	0	0	0	0	0	0	0	1	0	2	0	0	0	0	1	0	2	2	0	1	1	3	0	0	2	1	0	0
0	0	0	0	0	0	0	0	0	0	0	0	0	0	0	0	0	0	0	0	0	0	0	0	0	0	0	0	0	0	0	0	0	0	0	0	0	0	1	0	0	0	0	0	0	0	0	0	0	0
0	0	0	0	0	1	1	0	0	1	0	0	0	0	0	0	1	0	0	0	0	0	1	0	0	0	0	0	0	0	1	1	0	0	1	0	1	1	0	0	0	0	1	0	0	0	0	0	0	0
0	0	0	0	0	0	0	0	1	2	0	0	0	1	0	1	0	1	0	1	1	0	1	1	0	0	0	0	0	0	2	0	1	0	3	0	0	1	1	1	0	0	1	2	1	0	0	2	0	2
0	0	0	0	0	1	0	0	0	0	0	0	0	0	0	0	0	0	0	0	0	0	0	0	1	0	0	0	0	0	0	0	1	0	0	1	1	0	0	0	0	0	0	2	2	0	0	0	1	0
0	0	1	0	0	0	0	0	0	0	0	0	2	0	1	0	0	0	0	1	1	0	0	3	0	0	0	2	0	0	1	1	0	1	2	0	1	1	0	0	0	0	2	2	3	0	2	2	0	0
0	0	0	0	0	1	0	0	1	0	2	1	0	0	0	0	1	0	2	0	0	0	1	1	2	0	1	0	0	2	0	0	0	0	2	0	3	1	0	1	1	2	2	0	3	0	1	1	2	0
0	0	0	0	0	0	0	1	0	0	0	0	0	1	0	1	0	0	0	2	0	0	0	0	1	0	1	0	0	1	0	1	0	0	0	0	0	0	2	1	2	4	0	3	1	0	0	1	0	0
0	0	0	0	1	0	0	0	0	0	1	0	0	0	0	1	0	1	0	1	0	0	0	0	0	0	0	0	1	0	0	2	1	1	0	0	2	1	0	0	3	2	1	3	2	0	0	3	1	0
0	0	1	2	0	1	1	1	1	1	1	0	0	0	0	0	0	0	0	1	1	1	0	0	2	0	1	1	1	0	0	2	0	1	0	2	3	1	0	2	0	0	0	2	0	0	2	1	2	2
0	0	1	0	0	0	1	1	0	0	0	2	1	0	0	0	1	1	1	0	1	0	1	0	2	0	0	1	0	0	2	3	0	3	2	0	0	1	1	0	1	1	1	0	1	0	0	0	0	0
0	1	1	0	0	1	0	0	0	2	2	0	0	0	1	1	0	1	0	1	1	0	1	1	1	0	3	1	0	1	0	1	1	2	1	0	2	0	0	2	0	2	0	1	1	0	0	1	0	0
0	0	2	0	1	0	0	1	0	2	0	0	0	0	1	1	0	1	1	1	1	1	1	1	1	0	0	1	0	0	3	1	1	0	0	1	0	3	0	1	2	1	1	1	1	0	0	1	0	1
0	1	0	0	0	0	0	0	0	0	1	1	1	1	2	1	0	1	1	0	0	1	0	0	1	0	1	0	0	2	4	1	0	0	0	1	0	0	0	0	1	2	0	0	2	0	1	1	0	0
0	0	1	1	0	1	1	0	0	0	0	0	2	0	0	0	0	1	0	0	0	0	1	0	0	0	1	0	1	1	0	2	0	0	2	1	1	3	0	1	1	0	1	1	0	0	0	0	1	0
0	0	0	0	0	1	0	0	0	0	0	0	0	0	0	0	0	1	1	1	0	0	1	1	0	2	4	2	0	1	0	1	1	1	0	0	1	1	0	1	1	0	1	2	0	0	0	0	0	1
0	2	0	1	0	0	0	0	0	0	0	1	0	0	1	0	0	2	0	2	0	1	0	1	2	0	0	0	1	0	2	1	0	1	2	3	0	3	0	0	1	0	1	1	2	0	0	1	2	0
0	0	0	0	1	0	0	0	0	0	1	0	0	1	0	0	1	0	1	1	0	0	0	1	0	1	1	0	1	2	0	0	0	0	0	0	2	0	0	2	1	1	0	1	2	0	0	1	0	2
1	0	2	2	1	0	1	0	1	1	1	0	0	1	2	0	0	0	0	1	1	0	0	0	0	0	1	1	0	0	0	0	0	0	0	0	0	0	0	1	2	0	0	1	0	0	0	0	0	1
0	2	0	0	0	0	0	0	0	0	0	1	0	0	0	1	0	1	0	0	0	0	0	1	0	0	1	0	0	0	1	0	0	0	0	0	0	0	0	0	1	0	1	1	0	0	0	0	0	1
0	3	0	0	1	0	1	0	0	1	0	1	0	0	0	1	0	1	0	1	1	0	2	0	0	0	1	1	1	1	0	1	0	1	1	2	1	0	0	0	0	0	0	1	1	0	1	2	1	0
0	1	1	0	0	0	1	1	0	0	0	0	1	0	0	1	0	2	0	0	1	1	1	0	0	0	0	0	1	1	0	2	1	2	0	0	1	1	1	0	0	0	1	0	0	0	0	0	0	0
1	0	1	0	0	0	0	0	0	0	1	1	0	1	1	0	0	1	1	0	1	1	0	0	0	0	1	2	0	0	0	1	2	0	1	0	0	0	0	0	0	0	0	1	0	0	1	2	0	1
0	0	0	0	0	0	0	0	0	0	1	0	0	1	0	1	2	0	0	0	0	0	0	1	1	0	1	0	1	0	1	0	1	1	0	0	0	1	0	1	0	0	0	0	0	0	0	0	1	1
1	0	0	1	0	2	1	0	0	0	1	0	1	0	0	1	0	0	1	0	1	1	0	0	0	0	1	1	1	0	0	0	1	1	0	2	1	0	0	0	2	1	1	0	1	0	0	0	0	0
0	1	0	1	0	1	0	1	0	1	1	0	1	0	0	1	0	0	1	0	1	1	0	0	0	0	1	0	1	1	0	1	0	0	0	1	0	1	0	0	1	1	1	1	0	0	0	0	1	1
0	0	0	0	1	0	0	1	0	0	0	0	0	1	1	0	2	0	1	1	3	0	2	1	0	0	1	1	0	1	0	0	0	0	0	0	0	0	0	0	0	1	0	0	0	0	0	1	0	1
0	0	1	1	1	0	0	0	3	0	0	0	2	0	0	0	0	0	0	0	0	0	0	0	3	1	0	0	0	1	0	1	1	0	1	0	1	0	0	1	0	0	0	2	0	0	0	1	0	0
0	0	0	0	0	0	0	0	0	0	0	1	0	0	0	0	0	0	0	0	0	1	1	0	1	0	1	1	1	1	0	1	0	1	1	0	0	0	0	1	0	0	1	0	1	0	0	0	0	0
1	0	0	1	0	1	0	1	0	0	0	0	1	0	1	0	0	0	0	1	1	1	1	1	1	1	0	1	1	1	1	0	1	1	0	0	0	0	0	0	0	1	0	1	0	0	0	1	1	1
0	1	0	0	0	0	0	1	0	1	0	0	0	0	0	0	0	1	4	0	0	0	0	0	1	1	0	0	1	1	0	0	0	0	0	0	0	1	0	0	0	2	0	0	0	0	0	0	1	0
0	0	0	0	0	0	1	0	1	0	0	0	0	0	0	1	0	0	0	3	0	1	0	1	0	1	0	0	0	2	0	0	0	0	0	0	1	0	0	0	1	0	0	0	1	0	0	1	0	0
0	0	0	1	0	0	0	0	0	1	0	1	0	0	0	0	0	0	0	0	0	0	0	0	0	1	0	0	0	0	0	0	0	0	0	0	1	0	0	0	0	0	0	0	0	0	0	1	0	0
1	0	1	0	0	0	0	1	1	0	0	0	0	0	0	1	0	0	1	0	1	0	1	0	0	1	2	1	0	1	0	0	0	1	0	0	1	2	0	0	0	2	0	0	0	0	1	0	0	0
0	0	0	0	0	0	0	0	0	0	0	0	0	0	0	0	0	0	0	0	0	0	0	2	1	1	1	0	1	2	0	0	1	0	0	1	1	2	0	0	0	0	0	2	0	0	0	0	2	0
0	0	1	0	0	0	1	0	0	0	0	0	1	0	0	0	0	1	0	0	2	0	2	0	0	1	0	1	0	0	0	1	0	0	1	0	0	1	0	0	0	0	1	1	0	0	0	0	0	0
0	0	0	1	0	1	0	0	0	0	0	1	0	1	0	0	1	1	0	0	0	0	0	0	0	0	0	0	0	0	0	0	0	0	0	0	0	1	1	0	0	0	0	0	1	0	0	1	1	0
0	0	0	0	0	1	1	1	0	1	0	0	1	0	0	0	1	0	0	0	0	0	0	0	0	2	0	0	0	0	0	2	0	1	0	0	0	0	0	0	0	2	0	0	0	0	0	0	0	1
1	0	0	1	0	0	1	0	0	0	0	0	0	0	0	0	0	0	0	0	0	0	3	1	1	1	0	0	1	0	0	0	0	1	1	0	1	0	0	0	1	1	0	0	0	0	0	0	0	0
0	0	0	1	2	0	1	1	0	0	0	0	0	1	0	0	0	0	0	1	0	1	0	1	1	0	0	0	0	0	0	0	0	0	0	1	0	0	1	0	0	0	1	0	0	0	0	0	0	0
0	0	0	0	0	0	0	0	0	0	0	0	1	0	0	0	0	0	0	0	0	1	0	0	0	0	1	1	0	0	0	0	1	0	0	1	1	0	0	0	0	0	1	0	0	0	0	0	1	0
1	1	0	0	0	0	1	0	0	1	1	1	0	0	0	2	0	1	1	1	1	0	1	0	0	3	1	0	1	0	0	2	0	0	0	1	0	0	0	1	0	1	0	0	0	0	0	0	1	0
0	0	0	1	2	0	0	0	0	0	0	0	1	0	0	1	1	2	0	0	0	1	0	0	0	1	0	1	0	0	0	0	1	0	2	0	0	3	0	0	1	0	0	0	0	0	0	0	0	0
0	0	0	0	0	0	0	0	1	0	0	0	0	0	0	0	0	0	2	1	1	0	1	1	0	0	0	0	0	0	0	0	0	0	2	0	0	0	0	0	0	0	0	0	1	0	0	0	0	0
0	0	0	1	0	0	0	0	1	0	0	1	0	0	0	1	0	0	0	0	0	0	0	1	1	1	0	0	0	1	0	1	0	0	0	0	0	0	0	0	0	0	0	0	1	0	0	0	0	0
0	0	0	0	2	0	1	0	0	1	0	0	0	1	0	0	0	0	1	0	1	0	0	0	0	1	0	0	0	0	0	1	1	0	1	0	0	0	0	1	1	0	1	1	0	0	0	0	0	0
0	1	0	0	1	1	0	0	1	1	1	1	0	0	0	0	0	0	0	0	0	1	0	0	0	0	0	0	0	1	0	0	0	0	1	0	0	1	0	0	1	0	0	0	3	0	0	0	0	0
0	0	0	0	0	0	0	1	0	0	0	0	0	0	0	0	0	0	0	1	0	0	0	0	0	1	1	0	1	2	0	0	0	1	0	0	0	0	0	1	0	0	0	0	0	0	0	0	0	0
0	2	0	0	0	0	1	0	0	0	0	0	1	0	0	0	0	0	2	0	0	0	0	1	0	0	0	2	0	0	0	2	0	1	0	3	0	0	0	0	0	0	0	0	0	0	0	0	0	1
0	1	0	0	0	0	0	1	0	0	0	0	0	1	0	0	0	0	0	0	0	0	0	1	0	0	0	0	0	0	1	0	0	0	1	0	1	0	0	0	0	0	0	0	0	0	0	1	1	0
0	0	0	0	0	0	0	1	0	0	1	0	1	0	0	0	0	1	0	2	1	0	1	0	0	0	1	2	0	1	0	0	0	0	0	0	0	1	0	0	0	0	1	0	0	0	0	0	0	0
0	2	0	1	1	0	0	0	0	0	1	0	0	1	1	0	0	0	0	0	0	1	0	0	1	0	0	1	0	1	1	2	0	0	0	0	0	1	0	0	1	0	0	0	0	0	1	2	0	1
0	0	0	0	0	0	0	0	0	0	0	0	1	0	0	0	1	0	0	0	0	0	0	0	0	0	0	1	1	0	0	0	0	0	0	0	0	0	0	0	0	0	0	1	0	0	0	1	0	0
0	0	0	0	0	0	2	1	0	0	0	1	1	0	1	0	0	0	0	0	0	0	1	1	0	0	0	0	0	0	0	0	0	0	0	0	0	1	0	0	1	0	0	0	0	0	0	0	1	1
0	0	2	0	1	0	0	1	0	0	0	0	0	0	1	0	0	0	0	1	0	0	0	0	0	1	1	2	1	1	0	1	0	1	1	0	0	1	1	1	0	0	0	1	0	0	2	0	1	1
0	1	0	1	0	1	1	0	0	0	0	0	0	0	0	0	0	0	0	0	0	1	0	0	1	0	0	1	2	2	0	0	0	1	3	0	1	0	0	0	0	1	1	0	0	0	0	0	0	0
0	0	0	0	0	0	0	0	0	1	0	2	0	0	0	1	0	1	1	1	0	0	0	1	1	0	2	0	0	1	0	0	0	0	0	0	0	0	0	1	0	0	0	0	0	0	0	1	0	1
0	0	0	1	0	0	0	0	0	0	0	0	2	1	0	0	1	0	0	3	0	0	0	0	0	0	1	0	0	0	0	0	1	1	1	0	0	0	0	0	0	0	1	0	0	0	0	0	0	0
1	0	0	1	0	0	0	1	1	1	1	0	1	0	0	1	1	0	0	0	0	2	0	1	0	0	1	0	1	0	0	0	0	0	1	0	0	1	0	0	0	0	0	0	0	0	0	2	0	1
0	0	0	0	0	1	2	0	0	2	2	0	0	0	0	0	0	1	0	1	0	1	1	1	0	0	0	0	0	0	0	2	1	0	2	0	0	1	0	0	0	0	0	0	0	0	0	2	0	0
0	1	0	3	0	1	0	0	3	0	0	1	0	0	1	0	0	0	0	0	0	0	0	1	0	0	1	0	0	0	0	0	0	0	0	0	1	0	0	0	1	0	0	2	0	0	0	0	0	1
0	0	0	1	0	0	0	0	0	2	0	2	0	1	0	0	0	0	0	0	1	1	0	2	0	0	1	0	0	0	0	1	0	0	2	0	0	0	0	0	0	1	1	0	0	0	0	0	0	0
0	0	0	0	1	0	0	0	0	0	0	0	0	0	0	0	0	0	1	0	0	0	1	2	0	1	0	1	1	1	0	2	0	0	0	0	1	0	0	0	0	0	0	1	0	0	0	0	1	1
0	0	0	0	1	0	0	0	2	0	0	0	0	0	0	0	0	0	0	0	0	0	0	1	0	1	0	0	0	0	0	0	0	0	0	0	0	1	1	0	0	0	0	0	0	0	0	1	0	0
0	1	0	0	0	0	0	1	0	0	1	0	0	0	1	0	0	0	0	1	0	0	0	0	0	0	0	0	1	0	1	0	0	0	0	0	0	0	0	0	0	0	0	1	0	0	0	0	0	1
0	0	0	0	1	1	0	1	0	0	1	0	0	0	0	0	0	0	0	1	0	0	0	0	0	0	0	0	0	0	0	1	0	0	0	1	0	0	0	0	0	0	0	0	0	0	0	2	2	1
0	0	0	0	0	0	0	0	0	0	0	0	0	1	0	1	0	0	1	1	0	1	0	0	0	0	0	1	2	0	0	0	0	0	0	0	0	0	0	0	0	1	0	0	0	0	0	1	1	1
0	1	2	1	0	0	1	0	1	0	0	0	0	2	1	0	1	0	0	0	0	0	1	0	0	1	0	2	1	0	0	0	0	2	0	0	1	0	0	0	0	0	0	0	0	0	0	1	0	0
0	0	0	0	0	0	1	0	0	0	0	0	1	0	0	0	0	0	1	0	0	0	0	0	0	0	0	1	1	1	0	0	1	1	0	0	0	0	0	1	1	0	1	1	0	0	0	0	1	0
0	0	1	0	0	0	0	0	0	0	0	0	0	0	0	0	0	1	0	1	1	0	0	0	0	1	0	1	0	2	0	0	0	0	0	0	0	1	0	0	0	2	2	0	0	0	0	0	0	0
0	0	0	1	0	0	0	0	0	0	1	0	1	0	0	1	0	0	0	1	1	0	0	0	0	2	0	0	0	0	0	0	0	0	1	0	0	0	0	0	0	0	0	0	0	0	0	0	0	1
1	0	0	0	1	0	0	0	0	0	1	1	0	0	0	0	0	0	0	2	0	0	0	0	0	0	0	1	0	0	0	0	0	0	0	0	0	0	0	1	0	0	0	0	0	0	0	0	0	0
2	0	1	1	0	0	1	2	1	0	0	1	0	0	0	1	0	0	1	1	1	0	1	1	0	0	0	0	1	0	2	0	0	0	1	0	1	0	0	0	0	0	0	0	0	0	0	0	1	0
2	1	1	1	3	0	1	0	0	1	0	0	0	0	1	0	0	0	0	0	0	0	0	1	1	1	0	0	0	0	0	0	0	0	0	0	0	0	0	0	0	1	0	0	0	0	0	0	1	0
0	1	0	0	0	0	0	0	1	0	0	0	1	0	0	0	1	0	0	0	1	0	0	0	0	0	0	1	0	0	0	0	1	0	0	0	0	0	0	0	0	0	0	0	0	0	0	0	0	0
0	0	0	0	0	1	0	1	0	0	0	1	0	1	0	0	0	1	0	0	0	0	1	0	0	0	0	0	2	0	0	0	0	0	0	0	2	0	0	0	0	0	0	0	0	0	0	1	0	0
0	0	0	0	0	0	0	0	0	0	0	0	1	0	0	0	0	0	0	0	0	0	0	0	0	0	1	0	0	0	1	0	0	0	0	0	0	1	0	0	0	0	0	0	0	0	0	0	0	0
0	0	0	0	0	0	0	0	0	2	0	1	0	0	1	0	0	0	3	0	0	0	0	0	0	0	0	0	0	1	0	1	0	0	0	0	1	0	0	0	0	0	0	1	0	0	0	0	0	0
0	0	0	0	0	1	1	1	1	0	0	0	1	0	0	0	0	1	0	0	0	1	0	0	0	1	2	0	1	0	0	1	0	0	0	0	0	0	0	0	0	0	0	0	0	0	0	0	0	0
0	1	0	0	0	0	1	0	1	1	0	1	0	0	0	3	0	0	0	0	1	0	1	0	0	0	0	0	1	0	0	1	0	0	0	0	0	0	0	0	0	0	0	1	0	0	0	1	0	0
0	0	2	0	0	2	0	0	0	0	0	0	0	0	0	1	0	0	0	0	1	2	0	1	1	0	0	0	0	1	0	5	0	0	0	1	0	1	0	1	0	0	0	0	0	0	0	0	0	0
0	0	0	0	0	0	0	0	0	2	0	0	0	0	0	0	0	0	0	1	1	0	1	0	0	0	0	0	0	0	0	0	0	0	0	0	1	0	0	0	0	0	0	1	0	0	0	0	0	0
0	0	0	0	0	0	0	1	2	0	1	0	1	1	1	1	0	1	0	0	0	0	0	1	1	0	1	0	1	0	0	1	0	0	0	1	0	0	0	0	0	0	0	1	0	0	0	0	0	0
0	1	0	1	0	1	0	0	0	0	0	0	0	0	0	0	0	0	1	1	0	0	0	1	0	0	1	2	0	0	0	0	0	0	0	0	1	1	0	0	1	0	0	0	0	0	0	0	0	0
1	0	0	0	1	1	1	0	1	0	0	1	0	0	1	0	0	0	0	1	0	1	0	2	0	1	0	0	0	0	0	0	0	1	1	0	1	0	0	0	1	0	0	0	0	0	0	0	0	2
0	0	0	1	0	0	0	0	0	0	0	0	1	0	0	0	0	3	0	0	0	0	0	0	1	0	0	0	0	0	0	0	0	0	0	0	0	0	0	0	2	0	0	0	0	0	0	1	0	0
0	0	0	0	0	0	1	0	0	0	0	0	0	0	0	0	0	0	1	1	0	0	1	0	0	0	1	0	0	0	1	0	0	0	0	1	0	0	0	0	2	0	0	0	0	0	0	0	0	0
1	0	0	0	0	0	0	0	1	1	2	0	0	0	0	1	0	0	1	1	1	1	1	0	0	0	1	1	0	1	0	0	0	0	0	0	0	1	0	0	0	0	0	0	0	0	0	0	0	0
0	1	1	0	0	0	1	0	0	0	0	0	0	0	1	0	0	0	0	0	1	0	2	0	0	0	0	0	0	0	0	2	0	0	0	0	0	0	1	0	0	0	1	0	1	0	0	0	0	2
0	1	0	0	0	1	0	0	0	0	0	0	0	0	3	0	0	0	0	0	2	1	0	0	0	0	1	0	0	1	0	0	0	0	0	0	0	0	0	0	0	0	0	0	0	0	0	0	0	0
0	0	1	1	1	2	2	0	0	0	1	0	0	0	0	0	0	0	0	0	0	0	0	0	0	0	3	0	0	0	0	1	0	0	0	0	2	0	0	0	0	0	2	0	0	0	0	0	0	0
0	0	0	0	1	1	0	1	0	1	1	0	0	0	0	0	1	1	0	1	2	0	0	0	1	2	1	0	1	0	1	0	1	1	0	0	0	1	0	1	0	1	0	1	0	0	0	1	1	1
2	0	2	0	1	0	0	0	0	0	0	0	0	0	0	1	0	0	0	0	0	1	0	0	1	0	0	1	0	0	0	0	0	0	0	0	0	0	1	0	0	0	0	0	0	0	0	0	0	0
0	0	1	0	0	0	0	0	0	0	0	0	0	1	0	0	0	0	0	0	0	1	0	0	0	0	0	0	0	0	0	0	0	0	1	0	0	0	0	0	0	0	0	0	0	0	1	0	0	0
0	0	0	0	0	0	1	0	0	1	0	0	0	0	0	0	0	2	0	0	0	1	1	1	0	0	0	0	0	1	0	1	0	1	0	0	1	0	0	0	0	0	1	0	0	0	0	0	0	0
0	1	0	1	0	0	0	0	0	0	0	0	0	0	0	0	1	0	1	0	1	0	0	1	0	1	0	0	1	0	2	0	0	1	0	1	0	0	0	0	1	0	0	0	0	0	1	1	0	0
0	0	0	1	0	0	0	0	0	1	0	0	0	0	0	1	0	0	0	0	2	0	0	0	0	1	0	0	1	0	1	1	0	2	1	0	0	0	0	0	2	1	0	0	0	0	0	1	0	0
0	0	0	0	0	0	0	0	0	0	1	0	0	0	0	0	1	0	0	0	0	0	1	0	0	0	1	1	0	0	0	0	0	1	0	0	1	0	0	1	2	0	1	0	0	0	0	0	0	0
0	1	1	0	0	1	3	0	3	2	1	0	0	0	0	0	0	0	0	1	0	0	0	0	1	0	0	0	0	0	0	0	0	0	0	1	0	0	1	0	0	0	0	0	1	0	0	0	0	1
0	0	0	1	0	0	0	0	0	0	0	1	0	0	0	0	0	1	1	1	0	0	1	0	0	0	0	0	0	0	0	0	0	0	0	0	3	0	0	0	0	0	0	0	0	0	0	0	0	0
0	1	0	0	0	0	1	1	0	0	0	0	1	1	1	0	0	0	0	0	0	0	0	0	1	0	1	0	0	0	1	0	0	0	0	0	0	0	0	0	0	0	0	0	1	0	0	0	0	0
1	0	0	1	1	1	0	0	0	0	0	0	0	0	0	0	0	1	2	0	1	0	0	0	0	0	1	0	1	0	0	2	1	1	1	0	1	0	0	0	0	0	0	0	0	0	0	0	0	0
0	0	1	0	0	1	0	0	0	0	0	0	0	0	1	0	0	1	0	2	0	0	1	0	2	0	1	1	1	1	0	1	0	0	0	0	0	0	0	0	0	2	0	0	0	0	0	0	1	0
0	0	1	0	0	0	0	0	0	1	0	1	0	0	0	0	1	0	1	0	1	1	1	0	0	0	0	3	0	1	0	0	1	0	0	0	0	0	0	0	0	0	0	0	0	0	0	0	0	0
0	0	0	1	1	0	0	0	0	1	0	0	1	1	0	0	1	0	0	0	0	0	3	1	0	1	0	0	0	0	2	0	1	0	0	0	1	0	1	0	0	0	0	0	0	0	0	1	1	0
1	1	0	0	1	1	0	0	0	0	0	0	0	0	0	1	2	1	0	0	0	1	0	0	0	3	0	0	0	0	0	0	0	0	0	0	1	1	0	0	0	0	0	0	0	0	0	0	0	0
2	0	0	0	0	1	1	0	1	1	0	0	1	0	0	1	1	0	0	1	0	1	0	1	0	0	2	1	0	0	0	1	0	0	0	0	0	2	0	0	0	0	1	0	0	0	0	0	0	2
1	0	0	0	0	0	1	1	0	1	0	0	0	1	0	2	2	0	0	0	0	1	0	0	0	1	2	1	0	0	0	2	0	1	0	0	0	1	0	0	0	0	0	1	0	0	0	0	0	0
0	0	0	0	0	1	0	1	1	0	0	0	0	0	0	0	0	2	0	0	0	1	0	3	0	1	2	0	1	0	0	0	0	0	0	0	0	0	1	0	1	0	0	0	0	0	0	0	1	0
0	0	0	0	0	0	0	0	0	0	0	0	2	0	0	0	0	0	0	0	0	0	0	1	0	0	2	0	0	0	0	1	1	0	0	0	0	0	0	0	0	1	0	0	0	0	0	0	0	0
0	0	0	1	0	0	1	0	1	0	0	0	0	1	0	0	0	1	0	0	0	0	1	1	1	1	0	0	1	0	0	0	0	0	0	0	0	0	0	1	0	0	0	0	0	0	0	0	1	0
0	1	2	0	0	1	0	1	0	0	0	0	0	0	0	0	0	0	0	1	1	0	2	0	0	0	2	0	0	0	1	0	0	2	0	0	0	0	0	1	0	0	0	0	1	0	0	1	0	1
0	0	1	0	0	2	0	0	0	0	0	0	0	0	1	0	1	1	0	0	1	0	0	0	0	0	0	0	0	0	0	0	0	0	0	0	0	0	0	0	0	0	0	0	0	0	0	0	0	0
1	0	0	0	1	0	1	0	0	1	0	0	1	1	1	1	1	0	1	0	2	0	1	0	0	0	0	1	0	0	0	1	2	0	0	0	0	1	0	0	0	0	0	1	0	0	0	1	0	0
0	1	0	0	0	1	0	0	0	1	0	0	0	0	0	0	0	0	0	0	0	0	2	0	1	0	0	0	0	0	2	0	0	1	0	0	0	0	0	0	0	1	0	0	0	0	0	0	0	0
0	1	0	0	0	0	0	0	0	0	0	1	0	0	0	0	0	1	1	2	0	1	1	1	0	0	0	0	0	1	0	1	0	0	1	0	0	0	0	0	1	1	0	0	0	0	0	0	1	0
0	2	0	0	0	3	1	0	1	1	0	1	1	2	2	0	1	0	0	0	1	2	0	2	0	1	2	0	1	0	0	2	0	0	1	0	0	0	0	0	0	0	0	0	0	0	0	1	0	1
2	1	0	0	0	0	0	0	0	0	0	0	2	0	1	0	0	0	0	0	0	0	0	0	0	0	0	1	0	0	0	0	0	1	0	0	0	0	0	0	0	0	0	1	0	0	0	0	0	0
0	0	0	0	1	0	0	1	0	1	0	0	0	2	0	0	1	0	0	0	1	0	0	0	0	1	1	0	0	0	1	0	0	1	1	0	0	0	0	0	1	1	0	0	0	0	0	0	0	0
0	0	0	1	1	1	0	2	1	0	0	0	0	0	0	0	0	0	0	1	3	0	0	0	1	0	2	1	0	1	0	1	0	0	0	1	0	0	0	0	0	0	0	1	1	0	0	1	0	0
0	0	1	0	0	0	0	0	0	0	0	0	1	0	0	0	0	0	0	0	0	0	0	0	0	0	0	1	0	0	0	0	0	1	0	1	1	0	1	0	2	0	0	0	0	0	0	0	0	0
0	0	1	0	0	1	0	0	1	1	0	0	0	0	0	0	0	0	0	2	2	0	1	2	1	0	0	1	0	1	0	0	0	1	0	0	1	1	0	0	0	0	0	0	1	0	0	0	0	0
1	0	1	2	0	1	0	1	1	2	0	1	0	1	1	0	0	0	1	0	0	0	0	2	0	0	0	0	0	1	0	0	0	0	0	0	1	0	0	0	0	1	0	0	0	0	0	2	0	1
1	2	0	0	0	0	0	0	1	1	0	0	0	0	1	0	0	0	0	0	0	0	1	1	0	2	1	0	1	0	0	1	1	0	0	0	0	0	0	0	0	0	1	0	0	0	0	0	1	0
0	0	2	0	0	1	1	0	0	0	0	3	0	1	0	0	0	0	1	1	0	0	0	0	0	0	0	0	0	0	0	1	0	0	0	0	0	1	0	1	0	0	0	1	0	0	0	0	2	0
0	1	0	0	0	0	0	0	0	0	0	0	1	0	1	0	1	0	0	1	1	1	0	1	0	1	1	2	0	0	0	1	2	0	0	0	0	0	0	1	0	0	0	0	1	0	0	0	1	0
0	0	0	0	11	2	0	0	1	1	2	0	1	0	0	0	1	1	0	0	0	0	0	1	1	0	3	0	0	1	3	0	0	1	1	0	0	1	0	0	0	0	1	2	0	0	1	0	0	0
0	3	2	1	0	3	1	0	2	0	0	1	1	0	2	0	1	0	0	0	1	0	0	1	0	1	0	1	0	0	1	0	2	0	0	0	0	0	0	0	0	0	0	0	0	0	0	0	0	1
1	1	0	0	3	1	1	0	0	0	1	0	0	0	0	0	1	0	0	1	0	0	0	0	1	0	1	1	1	0	0	1	0	0	0	1	0	0	0	1	0	0	0	0	0	0	1	0	1	0
2	0	1	0	1	3	0	0	1	0	0	0	0	1	0	0	0	1	1	1	0	0	0	0	0	0	0	0	1	0	0	1	0	0	1	0	2	0	0	0	0	0	0	0	0	0	1	1	0	0
1	1	20	2	95	1	1	0	2	0	0	0	1	0	0	0	0	1	0	0	1	0	0	0	0	0	1	0	0	0	0	0	1	0	0	0	0	0	1	1	0	0	0	0	0	0	0	0	0	1
0	0	1	15	13	1	1	0	0	0	0	0	0	1	0	0	0	2	0	0	0	0	0	1	0	1	0	0	0	0	0	0	0	0	0	0	0	0	0	0	1	0	0	0	0	0	0	0	0	0
0	0	0	2	0	0	0	0	0	0	0	0	0	0	0	0	0	0	0	0	0	0	0	0	0	0	0	0	0	0	0	0	0	0	0	0	0	0	0	0	1	0	0	0	0	0	0	0	0	0
1	0	0	0	0	0	0	0	0	0	0	0	0	0	0	0	0	0	0	0	0	0	0	0	0	0	0	0	1	1	0	0	0	0	0	0	0	0	0	0	0	0	0	0	0	0	0	0	0	0
0	0	0	0	0	0	0	0	0	0	0	0	0	0	0	0	0	0	0	0	0	0	0	0	0	0	0	0	0	0	0	0	0	0	0	0	0	0	0	0	0	0	0	0	0	0	0	0	0	0
3	1	0	0	2	0	1	1	0	0	1	0	0	0	0	0	0	0	0	0	0	0	1	0	0	0	0	0	0	1	0	0	1	0	0	0	0	0	0	0	0	0	0	0	2	0	0	0	1	0
0	0	0	0	0	0	0	0	0	0	0	0	0	0	0	0	0	0	0	0	0	0	0	0	0	0	0	0	0	0	0	0	0	0	0	0	0	0	0	0	0	0	0	0	0	0	0	0	0	0
0	0	0	0	0	0	0	0	0	0	0	0	0	0	0	0	0	0	0	0	0	0	0	0	0	0	0	0	0	0	0	0	0	0	0	0	0	0	0	0	0	0	0	0	0	0	0	0	0	0
0	0	0	0	0	0	0	0	0	0	0	0	0	0	0	0	0	0	0	0	0	0	0	0	0	0	0	0	0	0	0	0	0	0	0	0	0	0	0	0	0	0	0	0	0	0	0	0	0	0
0	0	0	0	0	0	0	0	0	0	0	0	0	0	0	0	0	0	0	0	0	0	0	0	0	0	0	0	0	0	0	0	0	0	0	0	0	0	0	0	0	0	0	0	0	0	0	0	0	0
0	0	0	0	0	0	0	0	0	0	0	0	0	0	0	0	0	0	0	0	0	0	0	0	0	0	0	0	0	0	0	0	0	0	0	0	0	0	0	0	0	0	0	0	0	0	0	0	0	0
0	0	0	0	0	0	0	0	0	0	0	0	0	0	0	0	0	0	0	0	0	0	0	0	0	0	0	0	0	0	0	0	0	0	0	0	0	0	0	0	0	0	0	0	0	0	0	0	0	0
0	0	0	0	0	0	0	0	0	0	0	0	0	0	0	0	0	0	0	0	0	0	0	0	0	0	0	0	0	0	0	0	0	0	0	0	0	0	0	0	0	0	0	0	0	0	0	0	0	0
2	2	0	0	1	0	1	0	0	0	0	0	0	1	0	0	0	0	0	0	0	0	0	0	0	0	0	0	0	0	1	1	0	0	0	0	0	0	1	0	0	0	0	0	0	0	0	0	0	0
0	0	1	0	0	1	0	0	0	0	0	0	0	0	0	0	0	1	0	0	0	0	0	0	0	0	0	0	0	1	0	1	0	0	1	0	0	0	0	0	0	0	0	0	0	0	0	0	0	0
3	0	2	2	0	0	0	0	0	1	1	0	0	0	0	1	0	0	1	0	0	0	1	1	3	1	0	1	0	0	0	0	0	0	1	0	1	0	0	0	1	0	0	0	1	0	1	0	0	0
1	2	1	1	0	0	1	0	2	0	0	1	0	0	0	0	0	0	0	2	2	0	1	3	0	0	0	0	0	0	0	2	0	0	0	0	0	1	0	1	0	0	0	0	0	0	0	1	0	0
1	0	1	0	0	0	1	0	0	0	0	0	1	1	0	0	0	0	2	0	0	0	0	0	0	0	0	0	1	2	0	0	0	0	0	0	0	0	0	0	0	0	0	0	0	0	0	1	0	1
1	2	3	1	1	1	0	1	0	0	0	0	1	1	1	0	0	1	0	0	0	1	0	1	2	0	3	0	1	0	0	0	0	0	1	0	0	0	0	1	0	0	1	0	0	0	1	0	1	0
0	1	1	0	1	1	0	0	1	3	1	0	0	0	0	1	1	1	1	0	0	0	0	1	0	1	1	0	2	0	0	0	0	0	0	0	0	1	0	0	0	0	0	0	0	0	0	0	0	0
1	0	1	3	0	0	0	1	1	3	0	1	0	0	0	0	0	1	1	0	1	0	0	2	1	0	1	0	0	0	0	1	1	0	0	1	1	0	0	0	0	0	0	1	1	0	0	0	0	0
0	0	3	0	1	1	0	1	0	1	1	0	2	0	0	0	0	1	0	1	0	0	0	1	0	0	0	0	1	1	0	0	0	0	0	0	0	0	0	0	0	0	0	0	0	0	0	3	0	0
0	0	1	1	0	2	0	1	1	0	0	0	0	0	1	0	0	1	0	0	1	2	0	0	0	0	0	0	0	1	1	0	0	0	1	0	1	0	0	0	0	1	0	0	1	0	0	0	0	0
0	1	1	1	0	0	1	0	0	0	0	1	2	0	0	0	0	0	0	0	0	0	0	0	2	0	2	0	0	0	2	1	0	0	0	0	0	0	0	0	1	0	0	0	1	0	0	0	0	1
0	0	0	0	1	2	1	1	0	0	0	0	0	1	0	0	0	0	1	0	0	1	0	0	0	1	0	0	1	0	1	1	2	1	0	0	0	1	0	1	0	0	0	0	0	0	1	1	0	1
1	0	0	1	0	0	1	0	0	0	0	0	0	0	0	1	0	0	1	0	0	1	0	0	1	0	0	0	1	0	0	0	0	0	0	0	0	2	0	0	0	0	0	0	0	0	0	0	0	0
3	1	2	0	0	1	0	3	0	1	1	0	1	1	0	0	0	0	0	1	0	0	0	0	0	0	3	1	1	0	0	1	0	0	1	1	0	0	0	0	1	0	0	0	0	0	0	0	0	0
0	1	0	1	0	2	0	0	0	0	1	1	1	1	2	0	0	1	1	0	0	0	0	0	0	0	0	1	0	1	1	0	0	0	0	0	0	0	0	0	0	0	1	0	0	0	1	0	0	0
1	1	0	0	0	0	1	0	0	0	1	0	0	0	0	0	0	0	0	0	0	0	1	0	1	1	1	1	2	1	0	1	2	0	0	0	0	2	0	0	0	0	0	1	0	0	1	0	0	0
0	2	1	0	1	1	0	1	0	1	1	1	3	0	0	0	0	2	0	0	1	2	2	1	0	1	3	1	1	1	1	2	1	0	0	0	1	0	0	0	0	0	0	0	0	0	0	0	2	0
1	1	0	1	0	1	0	0	0	1	0	1	0	0	0	0	1	0	1	0	0	0	1	0	0	0	1	0	1	2	0	0	1	0	0	1	1	2	0	0	0	1	0	1	0	0	1	3	0	0
0	1	0	1	0	1	0	0	0	1	0	0	3	1	0	0	0	0	0	0	0	0	0	0	0	1	2	0	1	1	0	0	0	0	2	0	1	0	0	0	0	0	1	1	0	0	0	0	0	0
0	2	0	2	0	1	0	1	0	1	0	1	1	0	0	1	0	0	0	1	0	0	0	0	0	0	1	3	1	0	0	0	0	0	1	0	0	0	0	0	1	0	0	0	1	0	0	2	0	0
1	2	1	0	0	3	0	0	0	1	0	0	1	0	0	0	0	0	1	0	2	0	1	0	1	3	2	0	0	3	0	1	0	0	0	0	0	0	0	0	0	0	0	2	0	0	0	0	0	0
0	0	0	0	1	0	0	1	0	0	0	0	0	0	0	0	0	0	0	0	0	0	0	1	0	1	0	0	0	1	0	0	0	1	0	1	0	0	0	0	0	0	0	0	0	0	0	0	0	1
1	0	1	0	0	1	0	0	2	0	0	2	1	0	1	0	0	0	1	0	0	0	1	0	1	1	0	1	0	0	1	0	0	0	0	1	0	1	0	0	1	0	0	0	1	0	0	1	2	1
1	0	0	2	0	0	0	1	0	0	0	0	0	0	1	0	0	0	0	0	1	0	0	0	2	0	0	0	1	1	0	1	0	0	0	0	0	0	0	0	0	0	0	0	0	0	0	0	0	1
0	0	0	0	0	0	0	0	0	0	1	0	0	0	0	1	0	0	0	1	0	1	0	1	1	0	3	0	0	0	0	1	1	1	0	2	0	0	0	0	0	0	0	0	0	0	0	0	0	0
0	0	0	2	0	0	1	0	0	0	1	0	0	0	1	0	1	0	0	1	1	1	0	2	1	1	2	0	0	0	1	0	0	0	0	0	0	0	0	0	0	0	0	0	0	0	0	1	0	0
0	0	1	2	0	0	0	1	2	3	0	0	1	0	1	1	0	0	0	0	0	0	1	2	1	1	1	1	0	1	0	1	1	0	0	0	0	1	0	0	0	0	0	2	0	0	0	1	1	2
0	0	1	0	1	0	0	1	0	0	0	0	0	1	1	0	1	0	1	1	1	0	0	1	0	0	0	0	0	0	0	0	0	0	0	1	0	0	0	1	1	0	0	0	0	0	1	0	0	0
0	2	0	1	0	1	0	0	0	0	0	0	0	0	1	0	0	0	0	0	0	0	2	0	0	0	1	1	1	0	0	1	0	1	1	3	0	0	0	0	0	0	1	0	0	0	0	0	0	0
0	0	1	0	0	0	0	0	0	0	0	1	1	0	0	1	0	1	1	1	1	0	0	1	0	0	1	0	1	0	0	1	1	0	1	0	0	0	0	0	0	0	0	1	0	0	0	0	0	0
0	0	1	1	0	2	1	0	0	0	0	1	0	0	0	0	0	0	0	2	0	0	1	0	0	0	1	0	0	1	0	0	0	1	0	1	1	2	0	0	0	0	1	0	0	0	0	1	0	0
0	0	1	0	0	0	0	1	1	1	0	0	2	1	0	0	0	1	0	0	1	1	0	0	1	0	0	2	0	1	0	2	0	0	0	0	0	0	0	0	0	0	0	0	0	0	0	0	0	0
0	0	0	1	0	0	0	1	1	0	1	0	0	0	0	1	0	0	0	0	1	0	0	0	1	1	1	0	1	0	0	0	1	1	0	0	0	0	0	1	0	1	0	0	0	0	0	0	0	0
0	1	1	0	1	1	0	1	1	2	2	1	0	0	0	0	0	0	0	0	0	0	0	0	1	1	0	1	0	1	0	0	0	1	0	0	0	0	0	0	0	1	1	0	0	0	0	1	1	0
0	0	0	0	0	0	0	0	1	0	1	1	0	1	0	1	0	0	0	1	0	0	1	0	0	1	0	0	1	0	1	0	0	0	0	0	0	0	0	2	0	0	0	0	0	0	0	1	0	0
0	0	0	0	0	0	2	1	0	0	0	0	1	0	0	2	1	0	0	1	0	0	0	0	1	0	1	0	0	1	0	2	0	0	0	0	1	0	0	0	0	1	0	0	0	0	0	0	0	0
1	0	0	0	1	0	0	1	1	0	0	0	1	1	1	0	0	0	0	2	0	0	0	0	1	1	0	0	0	0	1	0	0	0	0	0	0	1	0	0	1	0	0	0	0	0	2	0	0	0
0	1	1	0	1	0	0	0	1	0	0	0	1	0	0	0	0	0	0	1	0	0	0	0	1	0	2	0	1	0	0	0	0	0	0	2	0	0	0	0	0	0	0	0	1	0	0	0	0	0
0	0	1	0	1	0	0	1	0	0	2	0	1	0	0	0	0	0	0	0	0	1	0	0	0	0	0	0	0	2	0	0	0	0	0	0	1	0	0	0	0	0	2	0	0	0	0	0	0	0
0	0	0	0	0	0	0	0	0	1	1	0	1	0	0	1	0	0	0	1	0	0	0	0	0	0	1	2	0	1	0	3	0	0	0	0	0	0	0	0	1	0	0	0	1	0	0	1	0	1
0	0	0	0	0	0	0	0	0	0	1	1	0	0	0	0	0	0	0	0	0	0	0	0	0	0	3	1	1	0	0	0	0	0	1	0	0	0	2	0	0	0	1	0	1	0	0	0	0	0
0	0	1	2	0	2	0	2	1	0	0	1	0	0	1	1	0	0	2	1	1	0	0	0	0	0	0	0	0	1	1	0	1	0	0	0	0	0	0	0	0	0	1	0	0	0	0	1	1	0
0	1	0	0	0	1	1	0	0	0	0	1	0	0	1	1	0	0	1	0	0	0	0	1	1	0	1	0	0	1	0	1	0	0	1	0	0	0	1	0	0	0	0	0	0	0	0	0	0	0
0	1	0	0	1	0	1	0	0	1	1	0	0	0	0	1	1	0	0	0	0	1	0	0	0	1	0	0	0	0	0	1	0	1	0	1	0	1	0	0	0	0	1	0	0	0	0	0	0	2
0	1	0	0	0	0	0	0	1	0	0	2	0	1	0	0	0	0	1	0	1	0	0	0	1	0	0	1	0	0	0	0	2	0	0	0	0	0	0	0	0	0	0	0	1	0	0	0	1	0
2	1	1	0	1	0	0	0	1	0	0	0	0	2	0	0	1	1	1	0	1	0	1	1	0	0	0	0	1	0	0	0	0	2	0	0	1	0	0	0	0	0	0	0	0	0	0	0	0	0
2	2	0	0	1	0	0	1	0	0	1	0	0	0	0	1	1	0	0	0	1	0	2	0	0	0	0	0	0	1	0	0	0	0	0	0	1	0	0	0	0	0	1	0	0	0	0	0	1	0
0	0	0	0	0	0	0	0	0	0	0	0	0	0	2	1	0	0	0	0	0	0	0	1	0	0	1	0	0	0	0	0	0	1	0	1	0	0	0	0	0	0	0	0	1	0	0	0	0	0
1	0	0	0	0	0	1	0	0	1	0	0	1	1	0	0	0	0	0	0	0	0	1	1	0	0	0	2	0	0	0	1	0	0	1	0	1	0	0	0	0	0	0	0	0	0	0	0	0	0
0	0	0	0	0	1	1	0	0	0	0	0	0	0	1	0	0	0	0	0	1	1	0	0	1	0	0	2	0	1	0	0	0	0	0	0	0	0	0	0	0	0	0	1	0	0	0	0	0	0
0	0	0	0	1	0	1	0	0	1	1	1	0	2	0	0	0	1	0	0	0	0	0	1	0	0	0	0	1	2	0	2	0	0	0	0	0	0	0	0	0	1	0	1	0	0	0	2	0	0
0	0	0	0	0	1	0	1	0	0	0	1	1	0	0	1	1	0	0	1	0	0	0	0	0	0	0	1	0	0	0	0	1	0	2	0	0	1	0	0	0	0	0	0	0	0	0	0	0	0
1	0	0	0	0	0	0	1	0	0	0	0	0	2	0	1	1	1	0	0	0	0	1	0	0	0	1	1	0	0	1	1	0	0	0	0	0	0	1	0	1	0	0	0	0	0	0	0	0	0
0	0	0	0	0	0	0	0	0	0	0	0	0	0	0	1	0	0	1	0	1	0	0	0	0	0	0	2	0	0	0	2	1	1	0	0	0	0	1	0	0	1	0	0	0	0	0	1	0	0
0	0	1	1	0	0	0	0	1	0	1	0	0	0	0	0	0	0	0	0	0	0	0	0	0	0	0	0	0	2	0	1	1	1	0	0	1	1	0	0	0	0	0	0	0	0	1	0	0	0
0	0	1	0	0	0	0	1	0	0	0	0	0	0	0	0	0	0	0	0	1	0	0	0	1	1	0	0	1	0	0	0	0	0	0	0	0	1	0	0	0	0	0	0	0	0	0	0	0	0
0	0	0	0	0	0	1	1	1	0	1	1	0	0	0	0	0	0	2	0	0	1	0	1	0	0	1	2	0	0	0	0	0	0	0	0	1	0	0	0	0	0	0	0	0	0	0	0	0	0
0	0	0	0	1	2	2	1	1	0	1	0	0	0	0	0	0	0	0	0	0	0	1	0	1	0	0	0	0	0	0	0	0	0	0	1	0	0	0	0	0	0	1	1	0	0	0	0	0	0
0	1	1	0	0	0	0	0	1	4	0	0	0	0	1	1	0	2	0	0	0	0	0	1	2	1	1	1	1	0	0	1	0	0	0	0	0	0	0	0	0	0	0	0	0	0	0	0	0	0
0	1	0	0	0	2	0	1	0	0	0	0	0	0	1	1	1	0	1	0	0	0	1	0	0	2	0	1	0	1	0	1	0	0	0	0	0	0	0	0	0	0	0	1	0	0	0	0	0	0
0	0	0	0	0	0	0	1	0	0	0	0	0	0	0	0	0	0	0	0	0	0	0	0	0	0	0	0	0	0	1	0	0	0	0	0	0	0	0	0	0	0	0	0	0	0	0	0	0	0
1	0	0	0	0	1	0	0	0	0	0	0	0	0	0	0	0	1	0	0	0	0	0	0	0	1	1	0	0	0	0	1	1	0	0	0	1	0	0	0	0	0	2	0	0	0	0	0	0	0
0	0	0	0	0	0	0	1	0	0	0	1	1	1	0	0	0	0	0	0	1	0	0	1	0	0	1	0	0	0	0	0	0	1	1	0	2	0	0	1	0	0	0	0	0	0	0	0	1	0
1	0	0	0	0	0	0	2	0	0	1	0	0	2	0	0	0	0	0	0	0	0	0	0	0	0	0	1	0	1	0	0	0	1	0	0	0	0	0	0	0	0	0	1	0	0	0	1	0	0
0	0	1	0	0	0	0	1	0	0	2	0	0	1	0	0	0	1	0	1	0	0	0	0	0	1	1	0	0	0	0	2	0	0	0	1	1	0	0	0	0	1	0	0	0	0	0	1	0	1
0	0	0	1	0	0	2	1	0	0	1	0	0	2	0	0	0	1	0	0	0	0	0	1	0	0	0	0	1	1	1	0	0	1	0	0	0	0	0	0	1	1	0	0	0	0	0	1	1	1
0	0	0	1	0	0	0	0	0	1	1	0	0	1	0	0	1	1	1	0	0	1	0	1	0	0	0	0	1	0	2	0	1	0	0	0	0	0	1	0	0	0	0	0	0	0	0	1	1	0
0	0	0	1	0	0	0	0	0	0	0	0	1	0	0	0	0	2	1	0	1	0	0	1	1	0	0	2	0	0	1	1	1	2	0	0	0	1	0	0	0	0	0	0	0	0	0	0	3	3
0	0	0	0	1	0	0	0	0	1	0	0	1	1	0	0	0	0	1	0	0	1	0	0	0	0	0	1	1	2	0	1	0	1	0	1	0	0	0	0	0	0	0	0	1	0	0	1	0	0
0	0	0	0	1	0	0	0	1	1	0	1	0	0	0	1	0	0	0	0	0	1	0	0	0	0	0	0	0	0	0	0	0	0	0	0	0	0	1	1	0	0	0	0	0	0	0	0	1	0
1	0	1	0	0	0	0	1	0	0	0	2	1	0	0	2	0	0	0	1	0	0	0	0	0	0	0	0	0	0	0	1	1	0	0	0	0	0	0	0	0	1	0	1	0	0	0	0	0	0
1	1	0	0	0	0	0	0	0	0	1	1	0	0	1	1	0	0	0	0	0	0	1	1	0	1	0	0	0	0	1	0	0	0	1	0	0	0	0	0	0	0	1	0	0	0	0	0	0	0
0	0	0	0	2	0	1	0	0	1	0	0	0	1	2	0	0	1	0	0	0	0	0	1	0	0	0	0	0	0	0	0	0	0	0	0	0	1	0	1	1	0	0	0	0	0	0	1	0	1
1	0	0	0	0	0	1	0	2	0	0	0	0	0	0	0	0	1	2	0	0	0	0	1	0	0	1	0	1	0	0	0	0	0	0	0	0	0	0	0	0	0	0	0	0	0	0	0	0	0
0	0	0	0	0	1	1	1	0	0	0	1	1	0	1	0	2	1	1	0	0	0	0	1	1	0	0	1	0	0	0	1	0	0	0	0	0	0	1	0	0	0	0	0	0	0	0	0	0	1
0	0	0	2	1	0	1	0	0	1	0	0	0	0	1	0	2	0	1	1	1	2	0	1	3	2	3	1	0	0	1	0	1	1	0	1	0	0	1	0	1	1	0	0	0	0	0	0	0	1
2	0	0	0	0	0	2	0	0	1	1	0	1	0	1	0	0	0	0	2	1	2	0	1	1	0	0	2	1	0	3	3	0	0	0	0	0	0	0	0	0	0	0	2	0	0	0	0	3	0
1	1	0	1	0	0	1	1	1	2	0	0	0	1	3	0	0	1	0	1	2	2	1	0	0	1	3	2	1	1	1	2	1	0	0	0	0	1	0	0	1	0	0	0	0	0	0	1	1	0
1	0	1	0	1	0	0	0	0	0	0	1	1	0	0	0	1	0	1	1	3	1	1	1	0	0	0	0	0	0	0	1	1	0	0	0	1	0	1	1	1	1	1	2	1	0	0	0	0	1
0	0	0	1	0	0	0	0	1	0	0	0	0	0	0	2	0	2	0	1	0	1	0	0	1	0	0	0	0	1	0	1	0	0	0	0	0	0	0	0	0	1	0	0	0	0	0	0	0	0
0	2	0	0	2	0	0	0	0	1	0	1	1	0	0	0	0	0	0	1	1	1	0	0	0	0	1	0	0	1	1	0	1	1	0	0	1	0	0	1	0	0	1	0	1	0	0	0	0	0
1	0	0	0	0	0	1	1	2	0	3	1	0	0	1	0	1	0	1	0	2	0	2	1	1	0	0	1	2	0	2	1	1	0	2	0	0	1	1	1	1	0	1	0	0	0	0	0	2	0
0	1	0	0	3	0	1	0	1	1	0	0	0	1	0	0	1	0	1	0	0	0	1	0	3	0	4	0	0	2	0	3	1	0	1	0	0	2	0	0	0	0	1	0	0	0	0	0	1	0
0	1	2	0	1	0	0	0	0	0	2	0	1	0	0	1	0	1	0	1	1	0	1	0	0	0	2	1	0	1	0	0	0	0	0	0	0	0	0	0	0	0	0	0	1	0	0	0	0	1
0	0	1	0	0	4	0	1	0	0	1	0	0	1	0	0	1	2	0	1	0	0	0	0	0	0	2	1	0	2	0	1	1	0	0	1	0	0	0	0	0	0	1	1	0	0	0	0	2	0
0	0	0	0	0	0	0	0	0	0	0	0	0	0	0	0	0	1	0	0	2	1	1	0	0	1	0	1	2	0	0	0	0	2	0	0	1	0	0	0	0	0	0	0	0	0	2	1	0	0
0	1	0	0	0	1	0	0	0	0	0	0	0	2	1	0	1	0	2	1	0	0	0	0	1	2	0	0	0	1	0	1	1	0	0	0	0	0	0	0	0	0	0	0	0	0	0	0	0	0
0	0	1	0	0	0	0	2	0	2	0	1	0	0	0	0	1	0	1	0	1	0	0	0	0	1	0	0	0	0	0	0	1	0	0	0	1	0	0	0	1	0	0	0	0	0	0	0	1	0
0	0	1	2	0	0	1	0	0	0	0	1	0	0	1	2	0	0	1	0	4	0	1	2	0	1	1	1	1	2	0	0	0	2	0	0	0	1	0	2	0	0	0	2	0	0	0	0	0	1
0	1	0	0	0	0	0	1	1	0	0	2	2	0	1	1	1	1	1	2	1	1	2	3	0	0	1	0	0	0	0	1	0	2	0	0	0	0	0	0	0	0	0	1	0	0	1	0	0	0
1	0	0	0	0	0	1	1	0	0	2	0	0	0	1	1	0	0	0	1	1	0	0	2	1	0	2	0	0	0	1	0	0	0	0	2	0	0	1	1	2	0	0	1	0	0	0	1	0	0
1	2	0	2	0	0	3	2	1	0	0	1	1	0	1	0	0	2	0	0	0	2	1	1	0	1	0	2	1	0	0	1	0	0	1	0	0	2	0	0	1	0	0	0	1	0	0	0	1	0
0	1	1	0	1	0	0	1	0	1	0	0	3	0	0	0	1	0	0	1	1	0	0	0	0	1	2	3	0	0	1	0	1	1	0	0	0	0	0	0	1	0	0	0	0	0	0	0	1	2
0	0	0	1	0	3	0	0	1	0	1	0	1	0	0	1	0	0	0	0	1	1	2	0	1	1	0	1	2	0	2	0	1	2	0	0	0	0	0	0	1	0	0	0	0	0	0	1	0	0
1	0	0	0	0	2	0	1	0	0	1	0	0	0	2	1	0	1	0	1	1	2	0	1	1	3	3	1	1	2	0	0	0	3	0	0	0	0	0	0	0	0	1	0	1	0	0	0	0	2
0	0	0	1	0	0	0	2	0	0	0	1	1	0	0	0	1	1	0	0	1	2	0	1	0	0	1	0	0	1	0	0	1	2	0	0	0	1	0	0	0	1	2	0	1	0	0	2	0	0
0	1	0	0	1	0	0	1	0	1	0	0	1	2	0	0	0	0	0	0	1	0	0	2	1	0	2	1	0	1	0	1	0	0	1	1	0	0	0	0	1	2	1	0	1	0	0	2	0	0
1	0	2	1	0	1	1	0	0	0	0	0	2	1	1	1	0	0	1	0	0	3	1	1	2	0	3	0	0	0	1	2	1	1	1	2	1	2	0	1	1	1	0	3	0	0	1	0	0	1
0	1	0	0	0	0	0	0	2	1	0	0	1	1	0	1	0	0	0	0	0	2	0	0	0	1	1	0	0	0	0	2	0	1	0	0	0	0	0	0	0	2	2	1	0	0	0	0	0	1
0	2	2	1	0	0	0	1	0	0	1	1	0	0	1	0	0	1	1	0	5	1	0	1	0	2	0	0	1	1	1	1	2	1	1	0	1	1	0	1	1	1	2	3	1	0	0	0	0	3
0	2	0	0	1	0	1	0	0	0	0	1	0	0	1	0	0	2	1	1	1	0	0	1	1	0	2	0	1	2	0	1	0	1	0	1	2	0	0	0	2	1	2	0	1	0	0	0	0	1
0	2	0	0	0	0	0	1	1	0	1	1	1	0	0	0	2	0	1	1	3	0	0	1	2	1	0	0	0	2	0	1	0	1	0	1	2	2	1	0	1	0	2	4	0	0	0	0	0	2
0	2	0	0	0	0	0	0	0	0	0	2	0	1	1	0	0	1	1	1	0	0	0	0	1	0	0	0	0	1	0	0	0	0	0	0	0	1	3	0	1	2	2	2	3	0	0	1	1	2
1	0	0	0	0	0	0	0	0	0	0	1	0	0	0	0	0	0	0	2	0	1	0	2	1	1	2	0	1	1	0	0	1	0	0	0	2	1	1	0	0	1	1	4	1	0	0	2	2	2
0	0	2	0	0	1	1	1	0	1	0	0	1	1	0	1	0	2	1	0	1	1	1	0	0	0	2	0	1	1	0	1	3	1	1	1	1	1	2	1	1	0	2	5	1	0	2	2	2	2
0	0	0	0	1	0	0	0	0	0	0	0	0	0	0	1	0	1	1	0	0	2	1	1	0	0	0	0	0	0	2	1	2	1	1	0	0	2	0	0	2	0	0	1	2	0	0	1	0	0
0	0	0	0	0	0	0	0	0	0	0	0	1	0	1	1	0	0	1	0	0	0	0	0	0	0	1	2	0	1	2	0	0	0	2	1	0	0	0	0	2	2	2	3	0	0	1	0	0	1
0	0	0	0	0	0	0	1	0	0	1	0	1	1	0	0	0	0	0	0	0	0	0	1	0	1	0	0	0	0	0	2	0	1	1	0	0	2	1	3	1	1	5	4	1	0	0	1	0	0
2	0	0	0	1	0	0	0	1	1	0	0	0	1	1	0	0	0	0	0	1	0	1	0	1	0	0	2	0	1	2	2	0	1	0	2	2	2	0	3	4	2	2	4	1	0	5	3	2	2
2	1	0	0	1	0	4	1	0	0	1	1	0	0	1	0	0	0	2	0	2	0	0	0	1	0	1	0	0	1	1	1	0	0	3	1	2	1	0	2	3	5	0	2	0	0	1	1	0	2
2	0	2	1	2	0	0	0	1	2	1	1	0	0	0	0	0	1	1	0	1	0	0	1	0	0	2	0	0	0	0	0	2	2	1	1	1	0	0	0	0	0	2	0	0	0	0	0	4	3
0	0	0	1	0	0	0	0	1	0	2	0	1	0	0	1	0	0	0	2	1	0	0	1	0	0	1	0	0	0	3	1	1	0	2	0	2	1	0	2	1	4	0	2	1	0	1	0	0	1
0	1	2	1	0	0	0	1	3	0	3	0	0	0	0	2	0	0	0	0	2	2	0	0	3	2	3	1	2	0	2	3	1	0	1	1	2	0	1	1	0	0	2	2	0	0	0	0	0	3
1	0	0	0	0	1	1	2	1	0	1	0	2	0	0	1	1	1	0	0	0	1	2	0	1	0	1	0	0	1	0	1	1	0	0	0	0	0	0	1	2	1	1	0	0	0	0	4	1	1
0	0	1	2	0	1	2	0	0	0	1	0	0	0	0	0	0	0	1	0	1	2	1	0	0	0	0	0	1	1	0	1	0	0	0	0	0	2	2	0	0	0	0	1	0	0	0	0	0	1
3	0	0	2	1	1	0	1	0	1	1	0	0	0	0	0	0	1	1	0	0	0	0	1	2	2	2	2	0	1	0	0	0	2	0	0	0	1	0	4	0	0	1	2	1	0	0	0	1	3
0	2	0	0	1	2	1	0	0	2	0	0	0	1	0	0	0	0	1	0	1	2	0	0	0	0	0	1	0	2	0	1	0	1	0	0	0	0	1	0	1	1	0	2	0	0	0	0	0	0
1	4	0	2	2	0	1	1	0	0	0	0	1	0	0	2	0	0	0	1	1	2	0	1	2	2	2	3	0	0	0	1	0	1	2	1	1	2	0	0	0	0	0	2	0	0	0	0	2	2
0	3	0	1	1	0	2	3	0	0	0	0	0	1	0	2	0	2	3	0	1	1	1	0	0	2	0	0	0	1	1	0	2	1	0	0	0	1	2	1	0	0	0	0	0	0	0	0	3	4
0	0	2	1	2	0	1	1	1	2	0	0	0	1	0	1	0	0	0	1	1	0	0	0	0	1	0	0	0	0	0	2	1	1	0	0	0	0	0	0	0	1	2	1	0	0	1	1	2	1
2	1	2	0	0	2	2	0	2	0	1	1	1	0	1	1	0	0	0	0	0	2	0	2	1	0	1	0	1	1	1	0	0	0	0	0	2	1	0	0	1	0	1	2	1	0	0	1	0	2
5	2	2	2	1	0	0	0	3	0	1	0	0	0	1	0	0	1	1	1	3	1	3	0	1	0	1	0	1	0	0	0	0	2	1	0	0	0	1	0	1	1	0	0	0	0	1	0	0	0
2	0	3	2	1	1	0	3	1	0	0	0	1	0	0	0	1	0	0	1	1	0	1	0	1	0	0	0	0	1	0	2	1	1	0	2	4	1	0	0	0	0	1	2	0	0	0	0	1	1
1	1	0	1	0	0	0	0	0	0	0	0	0	1	0	2	0	1	1	0	0	0	0	1	1	1	2	0	1	1	0	2	0	0	0	0	0	0	0	0	0	0	0	1	2	0	2	2	1	1
2	0	1	1	2	2	0	1	0	2	1	0	1	2	0	2	0	0	1	0	0	2	2	0	1	0	1	0	1	0	1	1	0	2	3	0	0	0	0	0	2	1	0	1	0	0	1	1	1	2
2	4	1	0	0	0	0	2	3	0	1	1	0	0	0	0	0	0	1	1	2	1	0	0	1	0	2	2	1	1	1	1	1	0	2	0	0	0	0	0	0	2	1	2	2	0	0	0	0	0
2	1	2	2	0	1	0	2	2	0	1	1	1	0	0	2	3	0	1	0	1	0	0	1	1	0	2	2	0	0	0	2	0	0	0	0	1	0	1	2	0	0	1	0	1	0	0	1	0	0
3	3	3	2	1	0	0	0	0	0	0	1	2	0	0	0	2	2	2	0	2	1	1	1	1	1	1	0	0	0	1	1	0	1	0	0	1	1	1	1	1	0	1	0	0	0	0	0	1	1
6	1	1	0	1	2	2	2	0	1	1	0	1	1	0	0	0	0	2	1	1	1	0	1	1	0	0	0	1	0	0	0	0	1	1	0	2	1	2	1	2	1	0	1	0	0	0	0	2	2
0	0	0	0	0	0	0	0	0	2	0	0	0	0	0	0	0	0	0	0	0	0	0	0	0	0	0	0	0	0	0	0	0	0	0	0	0	0	0	0	0	0	0	0	0	0	0	0	0	0
0	0	0	0	0	0	0	0	0	0	0	0	0	0	0	0	0	0	0	0	0	0	0	0	0	0	0	0	0	0	0	0	0	0	0	0	0	0	0	0	0	0	0	0	0	0	0	0	0	0
0	0	0	0	0	0	0	0	0	0	0	0	0	0	0	0	0	0	0	0	0	0	0	0	0	0	0	0	0	0	0	0	0	0	0	0	0	0	0	0	0	0	0	0	0	0	0	0	0	0
0	0	0	0	0	0	0	0	0	0	0	0	0	0	0	0	0	0	0	0	0	0	0	0	0	0	0	0	0	0	0	0	0	0	0	0	0	0	0	0	0	0	0	0	0	0	0	0	0	0
0	0	0	0	0	0	0	0	0	0	0	0	0	0	0	0	0	0	0	0	0	0	0	0	0	0	0	0	0	0	0	0	0	0	0	0	0	0	0	0	0	0	0	0	0	0	0	0	0	0
0	0	0	0	0	0	0	0	0	0	0	0	0	0	0	0	0	0	0	0	0	0	0	0	0	0	0	0	0	0	0	0	0	0	0	0	0	0	0	0	0	0	0	0	0	0	0	0	0	0
0	0	1	0	0	0	0	0	1	0	0	1	0	1	0	0	0	0	1	0	0	0	0	0	0	0	0	0	0	0	0	0	0	0	0	0	0	0	0	0	0	0	0	0	0	0	0	0	0	0
1	1	0	0	1	1	0	0	0	0	0	2	2	0	0	0	0	0	0	0	0	2	2	0	1	0	0	1	0	1	0	2	0	0	0	1	1	0	0	0	0	0	0	0	0	0	0	1	1	1
2	4	2	3	0	1	1	1	0	1	1	0	1	0	0	0	0	0	1	0	0	0	0	0	1	1	0	0	0	0	0	0	0	0	0	1	0	0	0	0	0	0	0	0	1	0	0	1	0	0
1	0	3	0	0	0	0	0	0	0	0	1	1	1	0	2	1	0	1	0	0	0	0	0	1	1	1	0	0	0	2	1	1	0	0	0	0	0	0	0	0	0	0	2	0	0	0	0	0	1
1	1	0	0	1	0	0	0	0	0	3	0	0	0	1	1	0	0	0	1	3	0	0	0	0	0	0	0	0	0	1	0	1	0	1	0	1	0	0	0	0	0	0	0	0	0	0	0	0	0
0	1	1	0	1	1	0	0	0	0	0	0	1	0	1	0	0	0	0	1	0	0	0	1	0	1	2	1	0	1	0	0	1	0	0	0	0	1	0	1	0	0	0	0	0	0	0	1	0	1
1	0	0	1	0	0	0	1	0	0	1	0	0	0	0	0	0	0	0	0	2	2	0	0	0	1	0	1	1	1	1	0	0	0	0	0	2	1	0	1	0	0	0	0	0	0	0	0	0	0
2	2	0	0	1	0	1	0	0	0	1	0	1	0	0	0	0	0	1	0	0	0	0	0	0	0	0	0	0	0	0	1	1	1	1	0	2	0	0	0	0	0	0	0	0	0	0	0	0	0
0	1	0	0	0	0	0	0	3	1	1	3	1	0	0	0	1	1	0	0	0	0	0	0	1	1	0	1	0	1	1	1	0	0	0	1	0	1	0	0	0	1	1	0	1	0	0	0	0	0
0	0	3	0	0	0	3	0	0	1	0	1	0	1	0	1	0	0	0	1	0	0	0	0	1	0	1	0	0	0	1	2	1	0	0	0	0	0	0	0	0	0	0	1	0	0	0	0	0	0
1	0	1	0	0	0	0	0	0	0	0	0	0	0	0	0	0	0	1	0	0	0	1	0	0	0	1	1	0	0	0	1	1	0	1	0	0	0	0	0	0	2	0	0	0	0	0	1	1	0
0	0	0	2	0	0	0	0	0	1	0	0	0	2	0	0	0	0	0	0	1	2	1	0	0	1	0	0	0	1	1	1	0	0	1	0	0	2	0	1	0	0	0	0	0	0	0	0	0	0
0	0	0	1	0	0	0	0	0	0	0	1	0	0	1	0	0	1	0	0	1	1	0	1	0	0	1	0	0	2	1	1	0	0	0	0	1	0	1	0	0	0	0	1	0	0	0	0	0	0
0	0	1	1	1	0	0	0	0	0	0	0	0	1	0	1	0	1	0	1	3	0	0	0	0	0	1	0	0	0	0	2	0	2	1	0	0	0	0	1	0	0	0	0	0	0	0	1	0	0
0	2	2	1	0	0	0	1	0	0	1	1	0	0	1	0	0	1	0	0	1	0	0	1	0	1	0	0	1	1	0	0	2	0	0	1	0	1	0	0	0	0	0	0	0	0	0	0	0	0
0	1	0	0	1	1	1	1	1	0	0	0	0	1	0	0	0	0	0	1	0	0	0	1	0	1	0	0	1	1	0	1	0	1	0	0	0	0	0	0	0	0	0	0	0	0	0	0	0	0
0	0	0	0	0	1	2	1	1	0	0	0	0	0	2	0	1	0	0	1	1	0	1	0	2	1	0	0	0	0	0	2	0	0	0	0	0	1	1	0	0	0	0	0	0	0	0	0	0	1
0	0	0	0	0	0	0	0	1	1	1	1	0	0	0	0	0	0	1	0	1	0	0	0	0	0	1	0	2	0	1	1	0	0	1	0	0	0	0	1	0	0	0	1	0	0	0	3	0	0
1	1	0	0	0	0	1	0	0	0	1	0	0	0	2	1	2	0	1	1	0	0	0	2	1	1	1	2	0	1	0	0	0	1	0	0	0	0	0	0	0	0	0	1	0	0	0	0	0	0
1	0	0	0	0	0	0	0	0	0	0	0	0	0	0	0	1	0	1	0	0	0	0	0	1	0	0	0	0	0	0	0	1	0	1	0	0	0	0	0	0	0	0	0	0	0	1	0	0	0
0	0	0	0	1	0	1	0	0	0	0	0	0	0	2	0	0	1	0	1	0	1	0	1	1	1	0	0	0	0	0	0	0	0	1	0	0	0	0	0	0	0	0	1	0	0	0	1	0	0
0	1	1	0	1	1	1	1	0	0	1	0	1	0	1	0	0	1	0	0	0	0	0	4	0	0	0	0	0	0	1	0	0	0	0	0	2	0	0	0	0	0	0	1	0	0	0	0	0	1
0	1	0	0	1	1	0	1	0	1	1	0	1	0	0	0	1	0	0	0	0	1	0	0	0	0	1	0	0	0	1	0	0	0	0	1	1	0	0	0	1	0	1	0	0	0	0	0	0	0
1	0	0	0	2	0	2	0	0	1	3	0	1	0	1	0	0	0	0	1	0	0	1	0	1	0	2	0	1	0	1	0	0	0	1	2	1	0	0	0	0	0	0	0	1	0	0	0	0	0
0	0	0	0	0	0	1	1	0	0	0	1	2	0	0	0	1	0	0	0	0	0	0	0	0	0	0	0	0	0	0	0	0	0	0	0	0	0	0	0	0	0	0	0	0	0	0	0	0	0
0	0	1	0	0	0	0	1	0	0	0	0	0	0	1	0	0	0	0	0	0	0	1	0	0	0	0	0	0	0	0	1	0	0	0	0	0	0	0	0	0	0	0	0	0	0	0	0	0	0
0	0	1	1	0	2	0	0	1	0	0	0	3	0	0	0	0	1	1	1	0	0	2	2	0	0	1	0	0	0	0	0	1	0	0	1	0	0	0	0	0	1	0	0	0	0	0	0	0	0
0	0	1	0	0	0	0	0	0	0	0	0	1	0	1	0	0	0	1	0	0	0	0	1	0	0	1	0	0	0	0	0	0	0	0	0	0	0	1	0	0	0	0	0	1	0	0	0	0	1
0	0	0	0	0	0	0	0	0	1	0	0	1	0	1	0	0	0	0	1	0	1	0	0	0	0	0	0	0	0	0	0	0	0	0	0	0	0	0	0	0	1	0	1	0	0	1	0	0	0
2	1	1	0	0	0	0	1	1	0	1	0	0	0	0	0	0	1	0	1	1	0	1	0	0	0	1	1	0	0	0	0	0	0	0	0	0	0	0	0	0	0	0	0	0	0	0	0	0	0
0	0	0	0	0	0	0	0	0	0	0	0	1	0	1	0	1	0	1	1	0	0	0	0	0	0	0	0	0	0	0	0	0	0	0	0	0	0	0	0	0	0	0	0	0	0	0	0	0	0
1	1	1	0	0	0	1	0	0	0	1	0	0	1	0	1	1	1	1	0	0	1	0	0	2	0	2	0	0	0	0	0	1	0	0	0	0	2	0	0	0	0	0	0	0	0	0	0	0	1
0	1	0	0	2	0	0	0	0	0	1	0	0	0	0	0	0	0	0	0	1	0	0	0	0	0	0	0	1	1	0	0	0	1	0	1	0	1	0	0	0	0	0	0	0	0	0	0	0	0
0	0	1	0	1	0	0	2	1	1	1	1	0	2	0	0	0	0	0	0	1	0	0	0	0	0	0	0	1	0	0	1	0	0	0	1	1	0	0	0	1	0	0	0	0	0	1	1	0	0
0	1	2	0	0	0	0	2	0	0	0	0	0	0	1	0	0	1	1	0	0	1	0	0	0	0	0	0	0	0	0	2	0	0	0	0	0	1	0	1	0	0	1	1	0	0	0	1	0	0
0	0	1	0	0	1	0	1	1	1	0	0	0	0	1	0	0	1	0	0	0	0	2	0	0	1	1	1	0	0	1	1	0	0	0	0	1	0	0	0	0	0	0	0	0	0	0	1	0	0
0	0	0	0	0	0	1	0	0	0	0	0	0	0	0	0	0	1	0	0	0	0	0	0	0	2	0	0	0	0	0	0	0	0	0	1	0	0	0	0	0	0	2	0	0	0	0	0	0	0
0	2	0	1	0	0	0	0	0	0	1	0	0	0	0	0	0	0	0	0	1	0	1	0	0	1	0	0	0	0	1	0	0	0	0	0	0	0	1	0	0	0	0	0	0	0	0	0	0	0
0	1	0	0	0	1	0	0	0	0	0	0	1	0	0	1	0	0	0	0	0	0	0	2	2	0	1	0	0	1	0	0	0	0	0	0	0	0	0	0	0	0	0	0	0	0	0	0	0	0
0	0	0	0	1	0	0	0	0	0	0	0	0	0	0	0	0	0	1	0	0	0	0	1	0	0	0	0	0	0	0	0	0	0	1	0	0	1	0	0	0	0	0	1	0	0	0	0	0	0
0	0	0	0	0	0	1	1	1	2	1	0	0	0	3	1	1	2	1	0	1	0	0	1	1	1	0	0	1	0	1	0	0	0	0	0	0	0	1	0	0	0	1	0	0	0	1	0	0	0
0	0	0	0	0	0	0	0	0	0	0	0	0	0	0	0	1	0	0	0	0	0	0	0	0	1	0	0	0	0	2	0	0	0	0	0	0	0	0	0	0	0	0	0	0	0	0	1	0	1
1	0	0	0	1	0	0	1	1	0	0	1	0	0	2	0	0	1	0	0	1	0	1	0	0	0	0	1	0	0	0	1	1	1	1	0	1	0	0	0	0	0	0	0	0	0	0	1	0	0
2	0	1	0	1	0	1	0	0	0	1	0	1	0	0	0	0	1	1	1	0	0	0	0	0	0	0	0	2	1	1	1	0	1	0	0	0	1	1	0	0	0	0	0	0	0	0	0	0	0
0	1	0	0	0	0	0	1	0	0	0	0	1	0	0	0	0	1	1	0	0	1	0	0	2	0	0	0	0	1	0	0	0	0	1	0	0	1	0	0	0	2	0	0	0	0	0	0	0	0
0	0	0	0	0	1	0	0	0	0	0	0	0	0	0	0	0	0	0	1	0	0	0	0	0	0	1	0	0	0	0	0	0	0	0	0	0	0	0	0	0	0	0	0	0	0	0	0	0	0
0	1	0	0	1	0	0	0	0	0	2	1	0	0	0	0	0	0	1	0	0	0	0	0	0	0	0	0	0	0	0	1	0	1	0	1	0	0	2	0	0	0	2	0	0	0	0	0	1	0
0	0	0	2	0	0	0	0	0	0	0	0	1	0	1	0	0	1	0	2	1	0	0	1	0	1	0	0	2	0	0	2	0	0	0	1	0	0	0	0	0	0	0	2	0	0	0	0	0	0
0	0	0	0	0	0	1	2	0	0	0	0	0	0	0	0	0	0	1	0	0	0	0	0	0	0	0	0	0	0	0	0	0	0	0	0	0	0	1	0	0	0	0	0	0	0	0	0	0	0
0	0	0	0	0	0	0	1	0	0	0	0	0	0	0	0	0	0	0	1	0	0	0	0	1	0	0	1	0	0	0	0	0	0	0	0	0	1	0	0	0	0	0	0	0	0	0	0	0	0
0	0	0	1	0	0	0	0	0	0	0	1	0	0	0	0	0	0	0	2	1	1	1	0	1	0	0	0	0	2	0	1	0	0	0	0	0	0	0	0	0	0	0	0	0	0	0	0	1	0
0	0	0	0	0	0	0	1	0	0	0	0	0	0	1	0	0	1	1	1	1	1	2	0	0	0	2	0	0	0	0	1	0	1	0	0	0	0	0	0	0	0	0	2	1	0	0	0	0	0
0	1	2	0	0	0	2	1	0	1	1	0	0	1	1	0	1	0	0	0	0	1	0	0	1	0	0	0	0	1	1	0	0	0	0	0	0	0	0	0	1	0	1	0	0	0	0	0	0	0
0	0	0	0	0	2	1	0	1	1	0	0	0	0	0	0	0	0	1	2	0	0	0	0	0	0	0	0	1	0	0	0	0	0	0	0	0	0	0	0	1	0	0	0	0	0	0	1	0	1
0	0	0	1	0	0	1	0	0	0	0	0	0	0	0	0	0	0	0	0	0	1	0	0	0	0	0	0	0	0	0	0	0	0	0	0	0	0	0	0	0	0	0	0	0	0	0	0	0	0
0	1	0	0	0	1	2	1	0	0	0	1	0	0	0	1	0	2	0	0	1	0	0	0	0	0	0	0	0	0	0	0	1	0	0	0	0	0	0	0	0	0	0	1	0	0	0	0	0	0
0	1	0	0	0	0	0	0	0	0	0	0	0	0	0	0	0	0	0	0	0	0	0	2	4	0	2	0	0	1	1	0	0	1	0	0	0	0	0	0	0	0	0	0	0	0	2	0	0	1
0	0	0	0	1	1	0	0	0	0	1	1	0	0	0	0	0	0	1	2	0	0	1	0	2	0	2	0	1	1	0	1	0	0	0	0	1	0	0	0	1	0	0	1	0	0	0	0	0	0
0	0	0	0	0	0	0	1	0	0	0	0	0	0	0	1	0	0	0	0	0	0	0	1	3	1	1	0	0	0	0	0	0	0	0	0	0	0	0	0	0	0	0	0	0	0	0	0	1	0
0	1	0	1	0	1	0	0	1	1	2	0	0	1	1	0	0	0	1	0	0	0	0	0	1	1	0	1	0	0	0	1	0	0	0	0	0	1	0	0	0	0	0	0	0	0	0	1	0	1
0	0	1	0	0	0	0	0	0	0	0	0	0	0	1	2	0	1	0	0	0	0	0	2	0	0	0	0	0	0	0	0	1	0	0	1	0	0	0	0	1	0	0	0	2	0	1	0	0	0
1	0	0	2	0	0	0	1	1	0	1	0	0	0	0	0	0	0	2	0	0	0	1	0	1	0	1	0	0	0	1	0	0	1	0	0	0	0	0	0	0	0	0	0	0	0	1	0	0	0
0	0	0	0	0	0	0	0	1	0	0	3	0	0	0	0	1	1	0	2	1	0	0	0	0	0	0	0	0	3	0	0	1	0	0	0	0	0	0	1	0	0	0	0	0	0	0	0	0	1
0	0	0	0	1	0	0	0	1	1	0	1	1	1	0	1	0	1	0	1	0	0	0	1	1	0	0	0	1	0	0	0	1	0	0	0	1	0	0	0	0	1	0	0	0	0	0	0	0	0
0	0	1	2	0	1	0	0	1	0	0	0	0	0	0	0	0	0	1	1	1	0	0	0	0	0	0	0	0	1	0	0	1	1	1	0	1	0	0	1	0	0	0	0	0	0	0	0	0	0
1	1	0	1	1	0	1	1	0	0	0	0	0	0	0	0	1	0	0	2	1	1	0	0	1	0	1	0	0	0	1	1	0	0	1	0	0	0	0	0	0	0	0	0	0	0	1	1	0	0
0	0	0	2	0	0	0	0	0	1	0	0	2	0	0	2	0	1	0	0	2	0	0	1	0	0	0	0	0	0	1	1	0	0	0	0	0	0	0	0	0	0	0	0	0	0	0	0	0	0
2	1	0	0	1	0	0	0	0	1	0	0	0	0	0	3	0	1	0	0	0	1	1	0	0	1	0	0	0	1	0	1	0	1	0	0	0	0	0	0	0	0	1	1	0	0	0	0	0	0
0	1	1	1	0	0	1	1	1	0	0	0	2	2	0	0	0	0	0	0	0	0	0	0	0	2	0	0	0	1	2	0	1	0	2	0	0	0	1	0	0	0	0	1	0	0	0	2	1	2
1	0	1	0	0	0	0	0	0	0	0	0	0	0	0	0	1	2	0	1	2	0	0	0	2	0	2	0	0	0	0	0	1	1	1	1	1	0	0	0	0	0	0	0	0	0	0	0	0	0
0	1	0	0	0	0	0	0	3	1	0	1	0	1	0	0	0	0	0	0	0	0	1	0	2	0	0	0	1	2	0	1	1	0	0	0	0	2	0	0	0	0	0	0	0	0	0	0	1	0
0	0	0	1	1	0	0	0	0	0	1	0	0	1	2	0	0	0	0	1	1	1	0	1	0	0	0	0	1	0	0	0	0	0	0	0	0	1	0	1	0	0	0	0	1	0	0	0	0	1
1	1	1	0	0	0	1	0	1	2	1	0	0	1	0	0	0	1	0	1	0	0	1	0	0	0	0	0	0	1	0	0	0	0	0	0	0	0	0	0	0	1	0	0	1	0	0	0	1	0
0	0	1	0	0	0	0	2	0	0	0	0	0	0	3	0	0	0	0	0	2	0	0	1	1	0	0	2	0	0	1	0	0	1	0	1	0	0	0	0	0	0	0	0	1	0	0	0	0	0
0	0	1	0	0	0	0	2	0	0	0	0	1	0	1	0	1	1	0	0	1	0	0	1	0	0	1	0	0	0	1	1	0	1	0	0	0	0	0	1	1	1	0	1	0	0	0	0	2	0
0	0	0	1	1	0	0	0	0	0	0	0	0	0	0	0	0	0	0	0	0	0	2	1	0	0	0	0	0	1	0	0	0	0	2	0	1	2	0	1	0	1	0	0	0	0	0	0	0	0
0	1	0	0	1	0	0	0	1	0	0	0	0	0	0	0	0	1	0	0	2	0	0	1	0	0	0	0	1	2	0	1	1	0	0	0	2	0	0	0	0	1	0	0	0	0	1	0	2	0
1	0	0	0	1	0	0	0	0	1	0	1	0	0	0	0	0	0	0	0	1	0	0	1	1	1	2	0	2	0	0	1	0	0	0	0	1	0	0	0	1	1	1	0	0	0	1	0	0	0
0	0	0	0	0	0	0	0	0	0	0	0	0	1	0	1	0	0	0	0	1	0	0	0	0	0	0	0	0	1	0	0	0	1	0	0	0	1	1	0	0	0	0	0	0	0	0	1	0	0
0	0	0	0	0	0	0	1	0	1	1	0	0	1	1	0	1	0	0	0	0	0	1	1	0	1	0	0	0	1	1	1	2	0	1	1	1	0	1	0	0	0	0	1	0	0	0	0	0	0
0	0	1	0	0	0	0	1	1	0	0	0	0	0	1	0	0	0	1	0	1	0	0	2	0	1	0	2	1	0	0	0	0	1	0	0	1	1	0	1	1	0	0	1	0	0	0	0	0	0
1	0	1	0	0	0	1	2	1	1	0	0	0	0	0	0	0	0	0	1	0	0	0	0	1	0	2	0	1	1	1	0	0	1	0	0	0	0	0	0	0	0	0	1	0	0	0	0	0	0
0	0	0	0	0	1	0	0	0	0	0	0	0	0	0	1	3	0	1	0	0	0	0	0	0	0	0	0	1	0	0	1	1	0	0	0	2	0	0	0	0	0	0	0	0	0	0	0	0	0
0	0	3	1	1	1	1	1	0	0	0	0	0	1	0	0	0	0	2	0	1	0	0	0	0	0	1	1	0	0	1	0	1	0	0	0	0	1	0	0	0	0	0	0	0	0	1	0	0	0
0	0	0	0	0	0	1	0	0	1	0	0	0	0	0	0	1	0	1	0	0	1	1	0	0	1	1	0	0	2	2	4	0	0	0	0	0	1	0	0	0	0	0	1	0	0	0	0	0	0
1	0	0	2	0	0	0	0	0	2	0	0	0	1	0	0	0	0	0	0	0	1	0	0	2	2	0	1	1	0	0	0	0	0	1	0	0	1	1	0	0	2	0	0	0	0	0	0	0	0
0	0	0	0	0	1	0	0	0	0	1	0	1	0	0	0	0	0	1	0	0	1	0	1	1	3	0	1	0	0	0	0	0	1	1	0	0	0	0	0	0	0	0	0	0	0	0	0	1	0
0	1	0	2	0	0	0	0	0	0	0	0	0	1	0	0	0	1	0	1	0	0	0	1	0	0	1	0	0	0	0	0	1	1	1	0	1	0	0	0	0	0	0	0	0	0	0	0	0	0
0	0	0	0	0	0	0	2	0	1	0	1	0	0	0	1	0	1	0	0	1	1	0	2	0	0	1	0	1	0	0	1	1	2	0	1	0	0	0	1	0	2	0	0	0	0	1	0	0	0
0	0	0	1	1	0	0	0	1	0	1	0	0	0	1	0	0	0	0	1	0	0	0	0	0	0	0	0	1	1	0	1	0	0	1	0	1	0	0	2	0	0	0	0	1	0	0	0	1	0
0	0	0	0	1	0	0	0	1	0	0	1	0	0	0	0	0	0	0	1	0	0	0	0	0	0	0	1	0	0	1	0	0	1	0	0	0	0	0	0	0	1	0	0	0	0	0	0	0	0
0	1	0	0	0	0	0	0	0	0	1	0	0	1	0	1	0	0	0	1	0	0	0	0	0	0	0	0	0	2	0	1	0	0	0	0	0	0	1	0	0	2	0	0	0	0	0	1	0	0
1	1	1	0	0	0	0	0	1	0	0	0	0	1	0	0	0	0	0	0	0	0	1	0	0	2	1	0	0	2	1	2	0	0	0	0	1	0	0	0	0	0	1	0	0	0	0	2	0	0
0	1	0	0	0	1	0	0	0	0	0	0	0	0	1	0	1	0	0	0	0	2	0	2	0	2	1	0	1	0	0	1	0	1	0	0	0	0	0	0	0	1	0	0	0	0	0	0	2	2
1	0	1	1	0	0	1	0	0	0	0	0	1	1	0	0	0	1	0	2	0	0	0	0	0	0	1	0	0	0	2	1	0	0	0	1	3	1	0	3	0	0	0	0	0	0	1	0	0	0
0	2	0	1	0	1	1	0	1	0	1	0	0	0	0	0	0	0	0	0	0	0	0	0	1	0	1	0	1	0	0	0	1	0	0	0	0	0	0	0	0	1	0	1	0	0	0	0	0	1
1	0	0	0	0	0	0	0	0	1	1	1	1	0	0	0	0	0	0	0	1	0	0	0	1	0	1	0	0	0	0	2	1	0	0	0	0	0	0	0	1	0	1	1	1	0	0	0	0	0
0	0	1	0	0	0	0	0	0	0	2	0	1	1	1	0	1	0	1	0	0	1	0	2	0	0	0	0	0	1	0	0	0	1	0	0	0	0	0	0	0	1	0	0	1	0	0	0	0	0
0	0	0	0	1	2	1	0	1	0	0	0	1	0	1	0	1	1	2	1	0	0	0	0	1	1	0	2	0	0	0	1	0	2	1	0	0	1	0	0	1	0	0	1	0	0	0	0	0	0
0	0	0	0	1	0	0	1	1	0	0	0	0	0	0	0	0	0	0	0	0	0	1	0	1	0	0	0	2	1	1	0	0	0	0	0	1	1	0	0	0	1	0	0	0	0	0	0	0	1
0	0	1	0	0	0	0	0	0	1	1	2	0	0	2	0	0	0	0	1	0	0	0	0	1	1	2	0	0	0	1	1	0	0	1	0	2	1	0	0	0	0	0	0	0	0	1	0	0	0
0	0	0	1	0	0	0	0	0	0	0	0	0	0	0	0	1	0	0	0	0	0	0	0	0	0	2	0	1	0	0	0	0	0	0	0	1	0	0	0	0	0	0	2	0	0	0	0	0	0
0	1	0	0	0	1	0	1	0	0	2	0	1	0	0	1	0	1	1	0	2	0	0	1	1	0	2	0	0	1	0	0	0	0	1	0	1	0	1	0	0	2	0	1	0	0	0	0	0	0
0	0	0	0	0	0	3	0	1	0	0	0	0	0	0	1	0	0	0	1	0	0	0	0	0	1	0	0	1	0	0	0	1	0	0	0	1	2	0	0	0	4	0	0	0	0	0	1	0	0
0	0	1	1	1	0	1	1	0	0	0	0	0	0	1	0	0	0	0	0	0	0	1	1	0	0	0	0	1	0	0	0	1	1	2	0	0	1	0	0	0	0	0	0	0	0	1	0	1	1
1	0	0	3	1	0	0	0	3	0	0	0	0	1	2	0	0	0	0	0	0	0	0	2	1	1	2	1	1	1	1	0	0	0	1	1	0	0	0	1	0	2	0	0	0	0	0	0	1	0
0	1	1	0	1	0	1	1	0	1	1	0	1	0	2	0	0	0	0	1	1	1	0	1	0	1	1	0	0	2	1	1	0	2	1	2	2	0	0	0	0	0	0	2	0	0	1	1	3	0
0	1	0	0	1	0	0	0	1	1	0	1	0	0	0	0	0	1	0	1	0	0	1	2	0	0	0	1	0	0	0	1	1	1	0	0	0	1	0	0	0	1	1	0	0	0	1	0	3	0
0	0	0	0	0	0	0	0	0	0	0	1	1	1	0	0	1	0	1	0	0	1	0	0	0	0	0	0	0	0	2	0	0	0	0	0	1	0	0	0	0	0	0	1	1	0	0	0	1	2
1	0	0	0	0	1	0	0	0	0	2	0	0	1	0	0	1	0	1	0	2	1	2	0	1	1	4	1	0	0	0	0	0	0	0	0	0	0	1	0	0	1	0	2	0	0	0	0	1	1
0	0	0	1	0	2	0	0	0	0	0	1	0	0	0	0	0	0	0	0	1	0	0	0	0	0	1	2	0	3	1	1	1	1	1	0	1	2	1	1	0	0	1	0	1	0	0	1	0	2
0	0	0	0	0	1	0	0	0	0	1	0	0	0	1	0	1	1	1	2	2	0	1	0	1	0	0	1	1	0	2	2	0	1	0	0	0	0	0	1	1	1	0	2	1	0	0	1	0	1
2	0	0	0	0	1	0	1	0	0	0	1	0	0	0	2	0	0	1	0	1	0	0	0	1	1	0	0	1	1	1	1	0	1	0	2	1	1	0	0	0	1	1	0	0	0	2	3	0	0
0	0	0	0	3	0	0	1	0	0	3	0	0	0	0	0	0	0	0	0	1	2	0	0	1	1	3	0	1	1	0	1	2	0	2	0	0	1	0	0	1	0	0	1	1	0	0	0	3	1
0	1	1	0	0	0	0	0	0	0	0	0	1	1	0	0	0	0	0	2	0	0	0	1	0	1	0	2	1	0	2	0	1	1	0	0	0	0	1	0	2	0	0	0	1	0	1	0	0	0
1	1	0	0	0	0	0	0	0	0	0	0	0	0	0	0	0	0	0	0	0	2	0	2	2	1	2	0	0	0	0	0	0	1	1	0	0	3	1	0	0	0	0	2	0	0	0	0	0	0
1	0	1	0	0	1	0	0	0	0	0	0	1	1	0	0	0	1	0	2	2	0	0	1	0	0	1	1	0	2	0	2	1	0	1	0	1	1	0	0	0	0	0	0	0	0	0	2	2	4
0	0	1	0	0	1	0	0	0	0	0	2	0	0	0	1	0	1	0	0	0	3	1	0	0	0	3	0	0	0	1	2	0	0	0	0	1	0	0	1	2	0	0	2	0	0	0	2	0	1
0	0	0	0	1	0	1	0	1	1	0	0	0	0	0	1	1	0	1	0	0	5	0	1	2	1	1	0	1	0	0	0	0	1	0	1	0	1	0	1	1	1	1	0	1	0	0	0	1	0
0	1	0	0	0	1	1	0	1	1	0	0	0	1	0	1	0	1	0	0	0	0	1	0	1	0	0	0	1	0	0	1	0	1	0	1	1	1	1	0	0	0	3	1	0	0	0	0	2	1
0	0	1	0	0	2	1	0	1	0	1	1	0	1	2	1	0	0	0	1	1	0	2	0	0	0	0	3	1	1	0	1	0	1	0	3	0	1	0	2	1	0	1	2	1	0	0	0	0	1
0	0	0	0	1	1	0	0	1	0	3	0	2	1	1	0	0	0	0	0	0	0	1	2	0	1	0	1	1	0	1	0	0	1	0	1	0	2	0	2	1	0	1	1	0	0	0	0	1	1
1	0	0	0	0	0	0	0	0	1	1	0	0	1	1	0	0	0	0	0	1	1	0	2	0	2	0	0	0	1	2	1	2	1	1	0	1	0	0	1	2	1	2	6	0	0	1	0	0	0
0	0	1	0	1	0	1	0	0	1	1	0	1	0	0	0	0	0	1	0	0	1	0	0	0	0	0	0	0	1	0	1	1	0	1	1	0	1	1	1	0	1	1	2	0	0	0	1	1	1
0	0	1	0	0	1	0	0	0	0	0	0	0	0	0	0	0	0	0	3	1	0	0	0	3	0	0	0	1	2	0	1	0	0	0	0	3	0	1	1	2	2	1	1	1	0	2	2	0	0
0	1	0	0	0	0	0	0	0	0	0	0	1	0	0	0	0	0	1	0	1	0	1	2	1	1	1	1	0	0	0	1	0	0	1	1	1	1	2	0	1	1	2	1	0	0	0	2	1	0
0	0	0	1	0	0	0	0	0	0	1	0	1	0	0	0	0	0	1	0	2	1	0	1	0	1	1	1	0	2	1	1	0	1	1	0	0	0	0	1	2	3	2	5	2	0	0	0	1	0
0	0	1	0	0	0	0	1	0	0	1	0	0	0	0	0	0	0	3	2	1	1	1	0	0	0	0	0	0	0	0	3	0	2	0	0	2	0	0	0	1	0	0	2	0	0	2	1	1	0
0	1	0	0	0	2	0	0	1	1	1	0	1	0	1	0	0	0	1	1	0	0	1	0	1	1	0	1	0	0	1	1	3	0	2	0	0	1	1	2	3	1	1	3	1	0	1	1	1	0
0	0	0	0	0	0	0	0	1	0	3	1	0	0	0	0	0	0	0	0	0	0	0	1	1	3	1	1	1	0	1	0	1	0	0	1	0	0	0	0	1	1	0	2	1	0	1	1	1	0
1	1	0	0	1	1	0	0	0	0	0	2	0	1	0	1	0	1	1	0	0	0	0	1	0	1	2	0	0	2	1	1	0	0	0	0	1	1	0	3	0	0	2	3	3	0	1	2	1	0
0	1	0	1	0	0	0	0	0	0	0	0	1	1	0	1	0	1	0	3	1	0	0	1	0	0	1	1	0	1	0	4	0	0	0	3	3	1	1	1	2	0	3	1	2	0	1	1	1	1
0	1	1	0	2	0	1	1	0	0	1	0	1	1	0	0	0	0	0	0	0	1	0	0	0	1	1	0	0	0	0	1	1	3	0	1	1	0	0	0	1	0	0	2	1	0	0	0	0	0
0	2	0	2	0	0	0	0	0	0	0	1	0	0	0	0	0	1	1	2	0	0	1	0	0	2	1	0	1	1	0	1	1	1	1	0	2	1	0	0	1	0	1	1	0	0	0	0	3	1
0	3	1	1	0	0	0	2	0	0	0	1	0	0	0	1	1	0	1	1	0	0	0	2	2	1	1	1	0	1	0	1	0	2	1	1	2	0	0	0	1	0	0	0	0	0	0	2	1	1
2	0	0	0	0	1	0	0	2	0	0	1	0	1	0	1	1	0	0	0	0	0	1	0	2	1	0	0	1	0	0	2	0	1	1	0	0	1	1	0	1	0	2	0	0	0	1	0	2	0
0	0	0	1	0	0	0	0	0	0	0	2	0	1	0	1	0	0	1	0	0	0	1	0	0	0	1	1	0	2	1	2	0	0	0	3	0	0	0	0	1	0	2	0	0	0	0	0	1	1
0	0	0	0	0	0	0	0	0	0	0	0	0	0	1	0	0	1	0	0	0	1	0	0	0	1	0	0	0	0	0	0	0	1	0	0	1	1	0	0	1	0	0	1	1	0	0	1	0	0
0	0	0	0	0	0	0	0	0	0	0	0	0	0	0	0	0	0	0	0	0	0	0	0	0	0	0	0	0	0	0	1	0	0	0	0	1	0	0	0	0	0	0	0	0	0	0	0	0	0
0	0	0	0	0	0	0	0	0	0	0	0	0	0	0	0	0	0	0	0	0	0	0	0	0	0	0	0	0	0	0	0	0	0	0	0	0	0	0	0	0	0	0	0	0	0	0	0	0	0
0	0	0	0	0	1	0	0	0	0	0	0	0	0	0	0	0	0	0	0	0	0	0	0	0	0	0	0	1	0	0	0	0	0	0	0	0	0	0	0	0	0	0	0	0	0	0	0	0	0
0	0	0	1	0	0	0	0	1	0	0	0	0	0	0	0	0	1	0	0	0	1	0	1	0	1	0	0	0	0	0	2	0	0	1	0	0	1	0	0	1	0	1	0	0	0	0	0	1	1
0	0	0	0	0	1	1	1	0	1	0	0	0	0	0	0	1	0	1	1	0	1	1	1	1	0	1	2	0	2	2	0	2	1	0	1	1	0	0	0	0	1	0	1	1	0	1	0	2	0
0	1	0	1	0	0	0	0	0	0	1	1	0	1	0	0	0	1	0	0	1	0	0	1	0	0	1	2	0	0	1	1	0	2	0	0	0	0	0	0	1	0	0	1	0	0	0	1	1	2
0	0	0	2	0	1	1	0	0	0	0	1	0	0	1	0	0	2	0	0	0	1	0	2	0	1	1	0	1	2	1	2	0	2	0	0	0	2	0	1	0	0	0	1	0	0	1	0	1	1
0	1	0	3	0	0	0	3	1	0	1	0	1	0	1	1	0	0	0	0	1	1	0	0	0	1	2	0	1	1	0	0	2	0	0	0	0	2	0	0	0	1	0	0	0	0	0	3	1	2
0	0	0	0	0	0	0	0	0	0	0	0	1	0	0	0	0	0	1	1	1	0	0	1	0	0	1	0	0	0	0	0	1	0	0	0	0	1	1	0	0	0	0	1	0	0	1	0	0	0
0	0	0	1	0	0	1	0	0	1	0	3	0	0	2	0	1	0	0	1	1	1	0	2	0	0	0	1	1	0	2	0	0	1	0	0	2	0	0	0	0	1	0	0	0	0	0	2	2	0
0	0	0	1	0	0	0	0	1	0	0	0	0	0	1	1	1	0	0	0	1	2	1	0	0	1	0	2	1	2	1	0	0	0	1	1	0	0	0	2	0	0	1	0	0	0	0	0	1	1
0	0	2	1	0	0	1	0	0	0	0	2	1	0	1	0	0	0	1	0	1	0	0	2	1	2	2	0	0	0	0	0	0	0	0	1	0	2	0	0	0	1	0	0	0	0	1	0	2	0
1	1	0	3	0	0	1	1	0	1	1	1	0	0	0	0	0	3	0	2	1	2	0	1	1	0	0	1	0	0	1	1	0	1	0	0	0	0	0	1	0	0	0	0	0	0	1	1	1	1
2	1	2	2	0	0	0	0	1	0	1	0	0	0	0	0	1	1	0	1	2	0	0	1	1	0	0	0	1	1	0	0	0	0	0	1	0	0	0	0	0	0	0	0	0	0	0	0	0	0
0	1	0	0	0	0	0	0	0	0	1	0	1	1	1	0	0	0	1	0	0	1	0	1	1	0	0	1	0	0	1	0	0	1	0	0	0	1	0	1	1	0	0	1	1	0	0	1	2	0
1	0	2	1	0	1	0	1	0	1	0	0	0	0	2	0	0	0	1	0	0	0	0	1	0	0	1	2	0	0	0	0	2	1	1	0	1	1	1	0	0	0	1	0	2	0	0	0	0	0
2	0	0	1	0	1	0	1	0	0	2	0	1	0	0	0	0	0	0	0	1	1	0	1	0	1	1	2	0	0	2	3	0	0	2	1	0	2	0	0	1	1	1	0	0	0	0	1	0	1
0	0	0	0	0	0	0	0	1	0	0	0	0	0	0	0	0	1	2	0	0	2	0	0	0	0	0	0	0	1	0	0	1	1	1	0	0	0	1	0	2	0	0	0	0	0	0	0	1	1
1	0	1	0	0	0	1	0	0	1	0	0	0	0	1	0	0	0	0	0	0	0	0	1	0	0	0	2	0	0	1	0	1	0	0	0	1	0	1	0	0	1	1	0	0	0	1	2	0	1
1	0	0	0	0	0	2	1	0	0	0	1	0	0	1	0	0	0	0	2	0	0	0	0	1	2	1	0	1	1	1	0	0	0	0	2	1	0	0	0	0	0	0	1	0	0	0	0	0	1
0	0	0	2	1	1	0	0	1	0	0	1	1	0	2	0	0	0	0	1	1	0	0	0	0	3	1	0	0	1	0	0	1	1	1	0	0	0	0	1	1	0	0	0	0	0	0	2	0	0
0	0	0	0	0	0	0	1	1	0	0	0	0	0	0	0	1	0	0	0	0	0	0	1	1	0	0	0	0	1	0	1	1	0	0	2	0	0	0	0	0	0	0	0	0	0	0	0	1	0
0	1	0	2	0	0	1	0	0	1	0	0	0	0	0	0	0	0	0	0	0	0	1	0	0	0	1	0	0	0	0	0	0	0	1	1	0	0	0	0	0	0	1	0	0	0	1	1	0	0
0	0	1	0	0	0	0	0	0	1	1	0	0	0	0	2	1	0	0	0	0	0	0	0	1	1	0	0	1	1	0	0	1	0	0	0	1	1	0	0	0	0	1	0	0	0	1	0	0	1
2	0	0	1	0	1	0	0	1	0	1	0	0	0	2	1	0	0	0	2	0	0	0	0	3	1	0	0	0	0	0	0	1	1	1	0	0	1	0	0	1	0	0	0	0	0	0	0	0	1
0	0	0	0	1	0	0	0	0	0	0	1	1	0	2	0	1	0	1	0	0	0	3	2	0	0	1	1	0	0	0	0	0	0	0	0	0	1	0	0	1	0	0	0	1	0	0	0	2	0
0	0	1	0	0	0	1	0	2	0	0	0	0	2	0	1	0	0	1	0	0	0	0	1	0	0	0	0	0	0	0	0	0	0	1	0	0	0	0	1	0	0	0	0	0	0	0	0	0	0
0	0	1	0	0	0	0	0	0	0	0	1	0	0	0	0	0	0	0	0	1	0	0	1	0	0	1	1	0	2	0	0	1	0	0	0	2	0	0	0	0	0	1	0	0	0	0	0	0	2
0	0	1	0	0	2	1	0	0	0	0	0	1	1	1	0	0	0	0	0	0	1	2	0	0	1	0	0	0	0	1	0	1	0	0	0	0	1	1	0	0	0	1	0	0	0	0	1	1	0
0	2	1	0	0	0	0	1	1	0	1	0	0	0	0	0	0	1	0	0	2	2	0	0	0	1	0	0	1	0	0	0	0	1	1	0	0	1	0	1	0	0	0	2	0	0	0	0	1	1
0	0	1	1	0	0	0	1	0	2	0	0	1	0	0	0	1	0	0	0	0	1	2	1	0	0	0	0	0	0	2	2	0	0	1	2	0	0	0	0	0	0	0	0	0	0	0	0	1	0
1	1	1	1	0	0	3	1	0	0	0	1	0	0	0	1	0	0	0	0	2	0	1	0	0	2	0	1	0	2	2	0	0	0	0	1	0	1	0	0	0	0	0	0	0	0	0	0	1	0
0	0	1	0	0	2	0	2	0	0	0	0	1	0	0	0	0	0	0	1	0	0	0	1	0	0	0	2	1	0	0	1	1	0	0	0	0	0	0	1	1	0	0	0	0	0	0	0	0	0
0	0	0	0	0	0	0	1	0	0	0	2	2	0	0	1	1	0	0	0	0	0	0	0	1	0	1	1	1	0	0	0	1	0	0	0	0	1	0	0	0	1	0	0	0	0	1	0	0	0
0	0	0	0	0	0	0	2	0	0	0	0	1	0	0	1	0	0	0	0	1	0	0	1	1	0	0	0	0	0	0	0	1	0	0	0	0	1	1	0	0	1	0	1	0	0	0	1	0	1
0	0	0	0	0	0	0	0	0	0	0	0	0	0	1	0	0	0	0	0	0	1	0	0	0	0	0	1	0	0	0	1	0	0	0	0	0	1	0	0	0	0	0	0	0	0	0	0	0	0
1	0	1	1	0	0	0	1	1	0	1	1	1	0	0	0	0	0	0	1	0	0	0	0	0	0	0	1	0	0	0	1	0	0	1	0	0	3	0	0	1	0	0	0	0	0	0	0	0	0
0	1	1	1	0	0	0	0	2	0	0	0	2	0	0	0	0	1	1	0	0	0	0	0	0	0	3	0	0	0	0	0	0	0	0	0	1	0	0	0	0	0	0	1	0	0	0	1	1	1
1	0	1	0	0	0	0	0	2	0	1	0	0	2	0	1	1	0	0	1	0	0	0	2	0	0	1	0	1	1	0	2	0	0	0	0	0	0	1	0	0	0	0	0	0	0	0	0	0	0
0	1	1	1	0	0	0	0	0	0	2	1	0	0	0	0	0	0	1	1	1	0	0	0	0	1	2	0	0	0	0	0	2	0	0	0	0	0	0	0	0	1	0	2	0	0	1	1	1	1
1	0	2	0	0	0	3	0	0	1	0	0	0	0	1	0	2	0	0	0	2	0	0	0	0	0	0	1	0	1	1	1	0	0	0	0	0	0	0	1	0	0	0	0	0	0	0	1	0	0
1	1	0	0	0	0	0	0	0	0	0	0	0	0	0	0	0	1	0	0	0	0	1	0	0	1	0	0	1	0	1	1	0	1	0	0	0	0	1	0	0	1	0	0	0	0	0	1	1	0
0	1	0	1	0	0	1	0	0	1	0	0	1	0	0	0	0	0	0	0	0	0	1	0	0	0	1	0	1	0	0	0	1	1	1	0	1	1	0	1	0	0	1	0	0	0	0	0	1	0
1	0	2	0	2	0	1	0	0	1	1	1	0	0	0	1	0	1	2	0	0	2	2	0	1	0	3	0	1	0	0	1	0	0	0	1	0	0	0	0	0	0	0	1	0	0	1	1	0	0
0	0	1	1	0	0	0	0	0	1	0	0	0	0	0	0	1	0	0	0	0	0	0	1	0	0	0	0	0	1	0	0	2	0	0	0	0	0	0	0	0	0	0	0	1	0	0	0	1	0
0	1	0	0	1	0	0	1	0	0	2	0	0	0	1	0	0	0	0	1	0	0	3	0	1	0	2	0	0	0	0	0	0	0	2	1	0	4	0	0	0	0	0	1	1	0	0	0	0	0
1	0	0	0	0	2	1	2	0	0	0	0	0	1	1	2	0	0	1	0	0	0	0	1	0	0	0	0	1	0	0	0	0	1	0	0	0	1	0	0	0	1	1	0	0	0	0	0	0	1
0	0	2	2	2	0	1	0	0	2	0	0	1	0	0	0	0	2	0	0	1	1	1	1	0	0	2	0	0	1	0	3	0	1	2	1	1	1	0	0	1	0	0	1	0	0	0	0	0	2
2	0	0	0	1	0	0	0	0	3	0	0	1	2	0	0	0	0	0	0	0	1	0	0	0	0	0	0	0	0	0	1	0	0	1	0	1	0	0	0	0	0	1	0	0	0	0	0	0	0
0	0	1	1	0	0	0	0	0	0	0	0	0	1	0	0	0	1	0	0	0	0	2	0	1	1	1	0	0	1	0	0	0	0	0	0	0	0	0	1	0	0	0	1	0	0	0	0	0	0
0	1	0	0	0	0	0	0	1	0	0	0	1	0	2	0	0	0	1	0	0	0	0	1	0	0	0	0	0	0	2	1	0	0	0	0	0	0	0	0	0	0	0	0	0	0	0	0	1	0
1	0	0	1	1	0	0	0	0	1	0	0	1	0	0	0	0	1	0	0	0	1	1	0	0	1	0	0	0	0	0	1	0	0	0	0	1	0	0	0	0	1	0	0	0	0	0	0	0	0
0	0	1	0	0	0	0	1	0	0	1	0	0	0	0	0	0	0	0	0	1	0	0	2	0	0	1	1	0	0	0	0	0	0	0	0	0	0	0	1	0	0	0	0	0	0	0	1	0	0
1	0	0	0	1	0	0	1	2	0	0	1	0	0	0	0	0	0	4	1	0	2	0	1	0	1	0	1	0	0	0	1	1	0	0	0	0	2	0	0	0	0	2	0	0	0	0	0	0	0
1	0	1	1	0	0	0	0	0	0	0	0	0	0	0	0	2	1	0	2	0	0	0	0	0	0	0	0	0	0	0	1	0	0	0	1	0	0	0	0	0	0	0	0	0	0	0	1	0	0
0	1	0	0	0	0	0	2	0	0	0	0	0	0	0	0	0	0	0	0	1	0	0	2	0	0	0	0	1	0	0	1	1	0	0	1	1	1	0	0	1	0	0	1	0	0	0	0	0	0
0	0	0	1	0	0	0	0	3	0	1	2	0	0	1	0	0	0	1	1	1	1	0	0	1	0	0	0	0	0	1	0	0	0	0	0	0	0	0	0	0	0	0	0	0	0	0	0	1	1
2	0	0	0	0	0	2	0	0	1	0	0	0	0	1	0	0	0	1	3	0	0	0	0	0	1	0	0	0	0	0	0	0	0	0	0	0	0	0	0	0	0	0	0	1	0	1	0	0	0
1	1	2	0	1	0	2	0	2	0	1	0	2	1	0	1	0	0	2	1	0	0	1	1	0	0	0	0	0	0	0	1	0	2	0	0	0	0	0	0	1	1	1	0	0	0	1	2	1	2
1	1	1	0	0	0	0	0	1	0	2	0	0	0	0	0	1	0	0	0	0	0	0	0	0	2	0	0	0	0	0	1	0	1	0	0	0	2	0	0	0	0	0	0	0	0	0	1	0	1
0	0	1	0	0	0	1	0	0	2	1	0	2	0	1	0	0	0	0	0	0	0	0	0	0	1	0	1	0	0	0	0	1	0	0	0	1	1	1	2	0	0	0	0	0	0	0	1	1	0
0	0	1	0	1	0	0	0	0	0	0	0	0	0	1	0	0	0	0	0	0	1	1	0	0	0	1	0	0	0	2	1	1	1	0	0	2	2	0	0	0	0	0	1	0	0	0	1	3	0
1	0	3	0	1	3	0	0	0	0	0	0	0	0	0	1	0	0	0	3	0	0	0	0	1	0	0	0	0	0	1	1	0	0	0	0	1	1	0	0	0	0	0	0	0	0	0	0	0	0
1	0	2	2	0	0	0	1	1	0	1	0	0	1	0	0	0	1	0	0	1	0	1	0	3	1	1	0	0	2	0	2	0	1	0	0	1	0	0	0	0	0	1	2	0	0	0	0	0	0
1	2	2	0	0	0	0	0	1	0	1	0	0	0	0	0	0	1	0	1	0	2	1	1	2	0	3	0	0	1	1	0	1	0	0	0	1	0	0	0	0	0	0	2	0	0	1	0	0	0
0	1	0	0	1	0	0	0	0	0	1	1	1	1	0	0	0	0	0	0	1	1	0	0	0	2	1	0	2	1	1	1	0	0	0	0	0	0	0	1	0	0	0	0	0	0	0	0	0	1
0	0	0	0	0	1	0	0	1	0	0	0	1	0	1	3	1	0	0	1	0	1	0	0	0	0	1	0	1	0	1	0	0	0	0	0	1	0	1	0	0	0	0	0	0	0	0	0	1	0
1	0	1	0	0	1	0	1	0	2	0	1	0	0	0	1	0	0	0	0	1	0	0	3	0	1	1	1	2	0	3	0	1	0	0	0	1	0	0	0	0	1	0	0	0	0	0	2	0	0
1	0	1	0	2	0	1	2	1	0	0	0	0	0	2	0	0	0	0	1	0	1	0	0	0	1	1	0	1	1	0	1	0	2	1	0	1	0	0	0	0	1	0	0	0	0	0	0	1	0
0	2	2	2	0	0	0	1	0	1	0	0	1	1	0	0	0	0	2	1	0	0	0	1	0	0	2	0	0	0	1	3	0	1	0	0	0	0	0	0	0	1	0	0	1	0	0	0	0	1
0	1	0	1	0	0	1	1	0	0	0	0	0	0	0	1	1	0	0	0	0	1	1	0	1	1	0	0	0	0	1	0	1	0	0	1	3	1	0	0	0	1	0	1	0	0	0	0	0	0
0	0	0	0	0	1	1	0	1	1	0	0	1	0	0	1	0	0	0	1	1	1	1	1	2	0	1	0	0	2	0	0	0	0	0	0	0	0	0	0	0	1	0	0	0	0	0	0	1	0
1	0	0	2	0	0	2	1	0	0	0	0	0	1	0	1	0	0	1	1	0	0	2	1	1	0	1	2	0	0	0	0	0	0	1	0	0	0	0	0	0	0	0	1	0	0	0	1	0	0
1	1	1	1	1	0	2	0	0	0	1	1	1	0	0	0	0	0	1	1	1	2	0	1	0	4	1	1	0	3	0	1	0	0	0	0	0	0	0	0	0	0	1	1	1	0	0	1	0	1
0	1	2	0	1	1	0	0	0	1	0	0	1	1	2	0	0	3	0	1	2	0	0	1	0	0	0	3	0	1	0	1	0	2	0	1	2	1	0	0	0	0	0	0	0	0	1	1	0	0
0	0	2	2	1	0	0	0	0	1	1	1	0	1	0	0	0	0	0	0	2	1	0	2	0	0	1	1	0	1	1	0	0	1	1	0	2	0	0	1	0	1	1	0	0	0	0	0	0	0
2	2	3	1	0	1	0	0	1	0	0	2	2	1	0	0	0	1	0	0	0	0	0	0	1	0	0	0	0	0	1	1	0	0	0	0	0	0	0	2	0	1	0	0	0	0	0	0	0	0
1	0	1	2	2	1	0	2	1	0	2	0	1	0	1	0	0	0	0	0	1	1	0	1	1	2	0	0	0	0	1	0	0	0	1	0	0	0	0	0	0	1	0	2	1	0	0	1	0	0
1	2	0	0	0	3	0	0	1	1	0	1	2	0	0	2	1	0	0	0	0	3	0	0	0	1	0	0	0	1	0	0	0	0	0	0	1	1	0	1	0	0	0	1	0	0	1	1	0	0
0	2	0	1	3	0	1	0	2	1	0	1	3	0	0	1	0	0	0	0	1	0	0	1	0	0	3	0	0	1	0	2	1	0	0	1	0	1	0	0	1	1	1	1	1	0	0	0	0	0
0	0	0	0	0	0	0	0	0	0	0	0	0	0	0	0	0	0	0	0	0	0	0	0	0	0	0	0	0	0	0	0	0	0	0	0	0	0	0	0	0	0	0	0	0	0	0	0	0	0
0	0	0	0	0	0	0	0	0	0	0	0	0	0	0	0	0	0	0	0	0	0	0	0	0	0	0	0	0	0	0	0	0	0	0	0	0	0	0	0	0	0	0	0	0	0	0	0	0	0
0	0	0	0	0	0	0	0	0	0	0	0	0	0	0	0	0	0	0	0	0	0	0	0	0	0	0	0	1	0	0	0	0	0	0	0	0	0	0	0	0	0	0	0	0	0	0	0	0	0
2	0	0	0	0	0	0	0	0	0	0	0	0	0	1	0	0	0	0	0	0	0	0	0	0	0	0	0	0	0	0	0	0	0	0	0	0	0	0	0	0	0	0	0	0	0	0	0	1	0
4	0	2	0	0	1	0	1	0	0	0	0	2	0	0	0	1	0	0	0	0	0	0	0	1	0	2	0	0	0	0	0	0	0	0	0	0	0	0	0	0	0	1	0	0	0	0	0	0	0
2	4	0	1	1	0	1	2	1	1	1	0	1	0	0	0	0	0	0	1	0	0	3	0	0	1	1	0	1	0	0	0	1	0	0	0	0	1	0	0	1	0	0	0	0	0	0	0	0	0
4	1	1	0	0	1	1	1	1	0	1	3	1	0	0	0	0	3	0	1	0	2	0	0	0	1	1	0	1	4	0	0	0	1	1	0	2	0	0	1	0	0	1	1	0	0	0	1	0	1
2	0	0	0	1	0	0	0	0	0	0	0	3	1	0	0	0	0	0	1	0	0	0	2	0	0	0	0	0	1	0	1	0	0	0	0	0	0	0	0	0	0	0	1	0	0	0	0	0	1
0	0	1	0	0	0	0	0	0	0	0	0	0	1	0	0	0	0	1	0	0	1	0	1	0	0	0	0	0	1	0	0	0	0	0	0	0	0	0	1	0	0	0	1	0	0	1	0	0	0
1	0	0	0	0	1	0	0	0	1	0	0	0	0	0	0	0	1	1	1	0	0	1	1	0	0	0	0	0	0	0	0	0	0	0	0	1	0	0	0	0	0	0	1	0	0	0	1	0	1
2	1	0	0	0	0	0	0	1	0	0	1	0	0	0	1	0	1	1	0	1	0	0	0	0	0	1	1	0	0	0	0	0	1	0	0	0	0	0	0	0	0	0	0	1	0	0	0	2	0
0	1	1	0	0	0	0	0	1	0	1	0	1	0	2	0	0	0	0	0	0	1	1	0	1	0	1	0	0	0	0	3	0	0	0	0	0	0	1	0	0	0	0	0	0	0	0	0	0	0
0	3	1	0	0	0	1	0	0	0	1	0	0	0	1	1	0	1	0	1	0	1	0	0	0	1	0	0	0	0	1	0	0	0	0	0	0	0	0	0	0	1	0	2	1	0	1	0	0	0
0	0	1	2	0	0	0	1	0	0	1	0	2	0	0	0	0	0	2	0	1	1	0	1	0	0	1	1	0	1	0	0	0	0	2	0	3	0	1	0	0	0	0	0	0	0	0	0	0	1
1	0	1	0	0	1	1	0	0	0	0	0	1	0	0	0	0	0	0	1	1	0	0	0	1	2	1	0	0	0	0	1	0	1	0	0	0	0	0	0	0	0	1	2	0	0	0	2	0	0
0	1	0	0	2	0	0	0	0	0	1	0	1	0	1	0	0	0	1	0	0	0	0	0	0	0	0	0	0	1	0	0	0	1	0	0	1	0	0	0	1	0	0	0	0	0	1	1	0	0
1	0	0	0	0	1	1	1	0	0	1	1	0	0	0	0	0	0	0	0	2	2	1	0	0	0	0	0	1	0	0	1	0	0	0	0	0	2	0	0	0	0	0	1	1	0	1	0	0	0
0	0	0	1	0	0	0	0	0	0	0	1	0	0	1	1	0	0	0	0	0	1	0	0	0	0	0	1	0	0	2	0	0	0	0	0	0	0	0	0	0	0	0	0	0	0	0	1	1	1
1	1	2	1	0	1	0	1	0	0	0	0	1	0	0	1	1	1	2	0	1	0	1	2	0	0	2	0	0	0	2	0	0	0	0	0	0	0	0	0	0	0	0	1	0	0	0	0	1	0
0	0	0	0	0	1	0	1	0	0	0	2	1	0	0	1	0	0	0	1	0	0	0	0	0	0	0	0	0	1	0	1	0	0	2	0	0	0	0	0	0	0	1	0	1	0	0	2	0	0
0	0	1	0	2	0	0	1	0	0	1	0	1	1	0	0	0	0	0	0	1	0	2	0	2	0	0	1	0	0	0	0	0	1	0	0	0	1	0	0	2	1	0	0	0	0	0	2	0	1
0	0	2	0	0	0	0	0	0	0	1	0	0	0	1	0	1	0	0	0	0	0	0	0	0	0	2	0	0	0	0	0	0	0	1	0	0	1	0	0	0	0	0	0	0	0	0	0	0	0
1	0	0	0	1	0	0	1	1	1	0	0	1	0	0	0	0	0	1	1	3	1	1	1	0	1	1	1	1	0	0	0	1	0	0	1	0	0	0	0	0	0	0	0	0	0	0	0	0	0
0	0	1	0	0	1	1	0	0	1	1	1	2	0	0	1	0	0	2	0	1	0	0	1	0	0	0	1	0	0	0	2	0	0	1	0	0	1	0	0	0	0	1	0	1	0	0	1	2	1
0	0	1	0	0	0	2	0	1	1	0	0	0	0	0	1	0	0	0	0	0	0	0	1	0	0	0	0	0	0	0	0	0	0	0	0	1	0	0	0	0	1	0	0	0	0	0	0	0	0
2	0	0	0	1	0	0	0	0	1	1	1	0	0	0	0	0	1	0	0	0	0	1	2	0	0	1	0	0	0	0	1	0	0	0	0	0	0	0	1	0	0	0	0	0	0	1	0	1	0
0	1	1	1	0	1	0	0	0	0	0	1	0	0	0	0	0	1	0	0	0	0	1	1	0	0	0	0	0	0	1	0	0	0	0	0	0	0	0	0	0	0	0	0	0	0	0	1	0	0
0	0	0	1	0	1	0	0	0	0	0	0	0	0	0	0	1	0	0	0	0	0	0	0	0	0	0	1	0	0	1	0	0	0	0	1	0	0	0	1	0	0	1	0	0	0	0	0	0	0
0	1	0	0	0	0	0	0	0	1	0	0	1	0	0	0	0	1	0	0	0	0	0	0	0	0	0	1	1	0	0	0	0	1	0	0	0	1	1	0	0	1	1	0	0	0	0	0	0	0
0	1	0	1	0	1	0	0	2	4	0	0	0	0	0	0	0	0	1	0	0	0	0	1	1	0	0	1	0	0	0	1	1	0	0	1	0	0	0	0	0	0	0	0	0	0	1	0	0	1
0	0	0	0	0	0	0	0	0	0	2	0	2	0	0	0	1	0	0	0	0	1	0	0	0	0	0	0	1	1	0	0	0	0	0	0	0	0	0	0	0	0	1	1	0	0	0	0	0	0
0	0	0	0	0	0	0	1	0	0	1	0	0	0	0	0	0	0	0	2	1	0	0	1	0	0	0	0	0	0	0	0	0	0	0	0	0	0	0	0	0	0	0	0	0	0	0	0	0	1
[truncated: 1,594 more rows]
[truncated: 3,544 more columns]
